# Supplementary material for: A Novel tRF, HCETSR, Derived From tRNA‐Glu/TTC, Inhibits HCC Malignancy by Regulating the SPBTN1‐catenin Complex Axis
Source: Adv Sci (Weinh). 2025 Feb 8;12(13):2415229. doi: 10.1002/advs.202415229 (PMC11967833; doi:10.1002/advs.202415229)
Supplement: Supplementary file 3 — Supplemental Appendix C [file ADVS-12-2415229-s001.xlsx]

## Sheet: Sheet 1
gene_id	SNU-TSR_readcount	SNU-NC_readcount	log2FoldChange	pvalue	padj	SNU-TSR1	SNU-TSR2	SNU-TSR3	SNU-NC1	SNU-NC2	SNU-NC3	symbol	description
ENSG00000124767	8696.9	1521.47	2.5153	2.1593e-305	6.5559e-301	79.3488	79.3898	84.6345	15.4963	13.7286	16.5789	GLO1	glyoxalase I [Source:HGNC Symbol;Acc:HGNC:4323]
ENSG00000143248	1975.97	14140	-2.8387	1.203e-300	1.8262e-296	5.78574	6.29078	7.6237	54.7558	49.0532	47.6452	RGS5	regulator of G protein signaling 5 [Source:HGNC Symbol;Acc:HGNC:10001]
ENSG00000167601	35161.1	9056.51	1.957	6.1102e-295	6.1837e-291	154.209	147.16	149.847	40.9331	41.4298	42.6629	AXL	AXL receptor tyrosine kinase [Source:HGNC Symbol;Acc:HGNC:905]
ENSG00000163513	5046.17	16971.8	-1.7502	1.8627e-237	1.4139e-233	16.3025	15.4095	16.8497	58.4566	57.515	59.6673	TGFBR2	transforming growth factor beta receptor 2 [Source:HGNC Symbol;Acc:HGNC:11773]
ENSG00000171564	1963.43	160.32	3.6161	6.4604e-228	3.9229e-224	10.7122	9.49916	9.34012	0.799432	0.868455	0.928422	FGB	fibrinogen beta chain [Source:HGNC Symbol;Acc:HGNC:3662]
ENSG00000144959	10576	3350.9	1.6584	1.5784e-202	7.987e-199	47.743	47.8708	49.3704	16.1761	16.2173	17.0046	NCEH1	neutral cholesterol ester hydrolase 1 [Source:HGNC Symbol;Acc:HGNC:29260]
ENSG00000171246	8394.4	2352.82	1.8352	3.4482e-202	1.4956e-198	26.5485	26.0561	26.1833	7.94187	7.47634	8.34614	NPTX1	neuronal pentraxin 1 [Source:HGNC Symbol;Acc:HGNC:7952]
ENSG00000130638	6216.54	1426.73	2.1241	1.4413e-200	5.4701e-197	26.6214	27.549	25.695	6.20595	6.66815	6.84015	ATXN10	ataxin 10 [Source:HGNC Symbol;Acc:HGNC:10549]
ENSG00000124225	8402.05	28013.1	-1.7375	3.9573e-200	1.335e-196	32.9374	30.3017	33.3778	112.167	118.467	115.66	PMEPA1	prostate transmembrane protein, androgen induced 1 [Source:HGNC Symbol;Acc:HGNC:14107]
ENSG00000132688	1524.45	6888.34	-2.1758	1.4222e-193	4.3179e-190	6.19114	6.25765	5.57545	27.9168	29.7676	29.9658	NES	nestin [Source:HGNC Symbol;Acc:HGNC:7756]
ENSG00000146678	1096.29	80.47	3.769	3.3723e-175	9.308e-172	14.8238	14.8415	14.3152	1.13752	1.16355	1.17225	IGFBP1	insulin like growth factor binding protein 1 [Source:HGNC Symbol;Acc:HGNC:5469]
ENSG00000091986	15364	5796.36	1.4064	2.8881e-168	7.307e-165	25.7053	26.0091	25.7552	10.5436	10.2667	10.6357	CCDC80	coiled-coil domain containing 80 [Source:HGNC Symbol;Acc:HGNC:30649]
ENSG00000145386	5919.6	1972.63	1.5854	2.773e-167	6.4763e-164	45.8903	47.2357	48.8855	17.5141	16.2934	17.1012	CCNA2	cyclin A2 [Source:HGNC Symbol;Acc:HGNC:1578]
ENSG00000112769	4169.47	1231.94	1.7591	1.2684e-161	2.7508e-158	7.72843	7.50952	7.68998	2.40695	2.41971	2.46038	LAMA4	laminin subunit alpha 4 [Source:HGNC Symbol;Acc:HGNC:6484]
ENSG00000108821	14258	51328.5	-1.8482	2.6114e-159	5.2857e-156	35.2954	30.6833	38.4436	137.669	138.773	127.542	COL1A1	collagen type I alpha 1 chain [Source:HGNC Symbol;Acc:HGNC:2197]
ENSG00000035403	21758.8	57812.7	-1.4098	5.0729e-158	9.6261e-155	48.8306	47.7887	46.8261	134.642	136.927	138.504	VCL	vinculin [Source:HGNC Symbol;Acc:HGNC:12665]
ENSG00000138356	3419.85	908.23	1.9127	1.2397e-157	2.2141e-154	14.3253	13.2978	14.0298	3.95032	3.87636	4.07424	AOX1	aldehyde oxidase 1 [Source:HGNC Symbol;Acc:HGNC:553]
ENSG00000078018	122.45	1174.84	-3.2599	4.9892e-156	8.4153e-153	0.207533	0.226755	0.249716	2.36621	2.43741	2.24541	MAP2	microtubule associated protein 2 [Source:HGNC Symbol;Acc:HGNC:6839]
ENSG00000149591	3726.55	17171.2	-2.2045	1.1946e-155	1.8135e-152	14.0434	12.2041	11.1805	58.1266	63.526	64.0487	TAGLN	transgelin [Source:HGNC Symbol;Acc:HGNC:11553]
ENSG00000104081	1682.78	5789.9	-1.7835	1.1609e-155	1.8135e-152	7.11401	6.58523	6.64919	24.6534	25.8278	24.8439	BMF	Bcl2 modifying factor [Source:HGNC Symbol;Acc:HGNC:24132]
ENSG00000044574	65803.7	25139	1.3883	1.3647e-153	1.9731e-150	223.1	226.002	214.672	92.0368	87.6846	93.2434	HSPA5	heat shock protein family A (Hsp70) member 5 [Source:HGNC Symbol;Acc:HGNC:5238]
ENSG00000187957	13531.3	5005.49	1.4347	4.8754e-153	6.7282e-150	77.3452	74.4963	74.8739	29.9599	30.1142	30.1598	DNER	delta/notch like EGF repeat containing [Source:HGNC Symbol;Acc:HGNC:24456]
ENSG00000152952	11887.2	3012.21	1.9803	3.0423e-150	4.0159e-147	31.1796	32.3327	38.8955	10.3676	8.69985	8.83435	PLOD2	procollagen-lysine,2-oxoglutarate 5-dioxygenase 2 [Source:HGNC Symbol;Acc:HGNC:9082]
ENSG00000116260	22587.7	8257.02	1.4518	2.3541e-149	2.978e-146	55.8629	51.9899	52.5429	21.0491	20.7736	21.2795	QSOX1	quiescin sulfhydryl oxidase 1 [Source:HGNC Symbol;Acc:HGNC:9756]
ENSG00000163395	50016.1	11566.3	2.1124	1.3201e-148	1.6032e-145	77.0263	92.6331	102.891	25.5384	20.8613	21.3697	IGFN1	immunoglobulin like and fibronectin type III domain containing 1 [Source:HGNC Symbol;Acc:HGNC:24607]
ENSG00000085662	13219.9	5075.55	1.3809	4.0582e-145	4.7389e-142	77.116	78.0145	83.4216	35.0567	31.1197	32.3708	AKR1B1	aldo-keto reductase family 1 member B [Source:HGNC Symbol;Acc:HGNC:381]
ENSG00000272398	16015.8	35963.5	-1.167	2.976e-142	3.3464e-139	110.73	115.039	115.184	281.642	271.104	270.908	CD24	CD24 molecule [Source:HGNC Symbol;Acc:HGNC:1645]
ENSG00000146674	18831.6	6193.02	1.6045	1.1681e-139	1.2666e-136	96.232	88.5659	86.5916	31.2637	31.7749	33.0242	IGFBP3	insulin like growth factor binding protein 3 [Source:HGNC Symbol;Acc:HGNC:5472]
ENSG00000168615	17924.6	6538.28	1.4549	2.3888e-139	2.5009e-136	20.8972	21.56	24.3415	9.13452	8.67393	8.38226	ADAM9	ADAM metallopeptidase domain 9 [Source:HGNC Symbol;Acc:HGNC:216]
ENSG00000124882	9528.23	2793.08	1.7704	1.2309e-138	1.2457e-135	34.3386	37.1817	38.4638	12.2527	10.1113	12.3305	EREG	epiregulin [Source:HGNC Symbol;Acc:HGNC:3443]
ENSG00000108846	6122.08	15915.7	-1.3783	8.0795e-135	7.9129e-132	13.9221	14.1139	13.9181	38.3189	40.4213	38.5561	ABCC3	ATP binding cassette subfamily C member 3 [Source:HGNC Symbol;Acc:HGNC:54]
ENSG00000107796	139.92	1335.23	-3.2488	3.4149e-134	3.24e-131	0.849003	1.07604	1.18003	9.77926	11.8805	10.104	ACTA2	actin alpha 2, smooth muscle [Source:HGNC Symbol;Acc:HGNC:130]
ENSG00000186298	7610.7	2714.71	1.4874	1.4911e-122	1.3719e-119	23.3825	24.1765	25.0967	9.52906	8.46551	9.8877	PPP1CC	protein phosphatase 1 catalytic subunit gamma [Source:HGNC Symbol;Acc:HGNC:9283]
ENSG00000143878	3046.73	8001.22	-1.3936	1.8196e-122	1.6249e-119	28.599	26.4708	29.7915	83.6634	78.475	77.6005	RHOB	ras homolog family member B [Source:HGNC Symbol;Acc:HGNC:668]
ENSG00000013588	5602.77	2140.72	1.3877	4.4327e-122	3.8452e-119	16.3423	15.7353	16.0978	6.83617	6.45009	6.52468	GPRC5A	G protein-coupled receptor class C group 5 member A [Source:HGNC Symbol;Acc:HGNC:9836]
ENSG00000041982	3578.64	10983.9	-1.6185	4.3714e-121	3.6867e-118	8.73321	7.73933	7.97883	25.8579	28.1948	26.6759	TNC	tenascin C [Source:HGNC Symbol;Acc:HGNC:5318]
ENSG00000110917	13104.9	5066.73	1.371	5.9406e-117	4.8747e-114	46.1622	44.3536	43.5581	18.3385	18.0082	19.4409	MLEC	malectin [Source:HGNC Symbol;Acc:HGNC:28973]
ENSG00000101335	7130.79	20461	-1.5207	1.6224e-115	1.2962e-112	56.1171	57.3366	53.8106	161.343	182.602	172.131	MYL9	myosin light chain 9 [Source:HGNC Symbol;Acc:HGNC:15754]
ENSG00000164619	2028.34	522.54	1.9575	1.9072e-115	1.4847e-112	5.55114	5.62616	5.54969	1.53037	1.42908	1.67752	BMPER	BMP binding endothelial regulator [Source:HGNC Symbol;Acc:HGNC:24154]
ENSG00000136240	13107.5	5429.02	1.2718	7.5652e-113	5.7422e-110	72.5341	75.0416	72.1657	32.0089	32.097	33.8066	KDELR2	KDEL endoplasmic reticulum protein retention receptor 2 [Source:HGNC Symbol;Acc:HGNC:6305]
ENSG00000120875	5768.28	2011.09	1.5206	1.0001e-112	7.4061e-110	17.2427	16.9446	18.0973	6.28299	6.22732	7.08756	DUSP4	dual specificity phosphatase 4 [Source:HGNC Symbol;Acc:HGNC:3070]
ENSG00000117228	1428.27	3805.61	-1.4136	2.0276e-112	1.4657e-109	5.00487	5.12499	5.29768	14.8718	14.5624	14.7734	GBP1	guanylate binding protein 1 [Source:HGNC Symbol;Acc:HGNC:4182]
ENSG00000149571	2065.65	597.41	1.7891	2.5481e-112	1.7991e-109	6.86569	6.8315	6.94368	2.28878	2.04492	2.09286	KIRREL3	kirre like nephrin family adhesion molecule 3 [Source:HGNC Symbol;Acc:HGNC:23204]
ENSG00000070756	40171.6	17908.9	1.1656	1.9476e-110	1.3439e-107	89.3071	93.5954	94.4935	43.3919	45.8135	43.7331	PABPC1	poly(A) binding protein cytoplasmic 1 [Source:HGNC Symbol;Acc:HGNC:8554]
ENSG00000113070	2767.41	832.3	1.7336	2.1764e-110	1.4684e-107	20.1133	19.7698	21.1333	6.66089	5.97634	7.10486	HBEGF	heparin binding EGF like growth factor [Source:HGNC Symbol;Acc:HGNC:3059]
ENSG00000197930	3163.89	984.92	1.6834	1.7803e-109	1.1751e-106	8.61266	9.02029	10.0173	3.31434	2.84052	3.10327	ERO1A	endoplasmic reticulum oxidoreductase 1 alpha [Source:HGNC Symbol;Acc:HGNC:13280]
ENSG00000117395	7727.63	3207.05	1.2688	5.3541e-109	3.4586e-106	48.1637	47.4124	47.4023	21.4199	20.4572	21.9772	EBNA1BP2	EBNA1 binding protein 2 [Source:HGNC Symbol;Acc:HGNC:15531]
ENSG00000166340	1820.13	4765.65	-1.3884	9.9476e-109	6.292e-106	6.14054	6.26324	6.0384	17.2026	17.1983	17.5528	TPP1	tripeptidyl peptidase 1 [Source:HGNC Symbol;Acc:HGNC:2073]
ENSG00000196352	3333.63	1172.38	1.5082	2.9835e-107	1.8486e-104	12.2123	13.2354	12.7479	4.81799	4.80646	4.82366	CD55	CD55 molecule (Cromer blood group) [Source:HGNC Symbol;Acc:HGNC:2665]
ENSG00000115414	21505.8	44813.8	-1.0592	1.3863e-106	8.4177e-104	27.1507	26.8108	28.385	61.3829	62.6083	60.5068	FN1	fibronectin 1 [Source:HGNC Symbol;Acc:HGNC:3778]
ENSG00000162458	1645.74	4376.47	-1.411	8.3331e-105	4.9608e-102	7.91709	8.06813	8.96441	24.1047	24.1043	23.0959	FBLIM1	filamin binding LIM protein 1 [Source:HGNC Symbol;Acc:HGNC:24686]
ENSG00000137819	2648.64	734.22	1.8521	1.8581e-104	1.0849e-101	8.34538	9.47322	10.1031	2.73089	2.59282	2.99279	PAQR5	progestin and adipoQ receptor family member 5 [Source:HGNC Symbol;Acc:HGNC:29645]
ENSG00000261780	3815.53	771.35	2.3072	8.5269e-104	4.8846e-101	26.2705	35.0132	39.8556	7.23086	7.14073	7.56087	LINC02582	long intergenic non-protein coding RNA 2582 [Source:HGNC Symbol;Acc:HGNC:53792]
ENSG00000116285	3546.76	8469.49	-1.2556	2.2983e-103	1.2922e-100	18.4134	18.9884	18.5211	48.1356	45.5888	49.9746	ERRFI1	ERBB receptor feedback inhibitor 1 [Source:HGNC Symbol;Acc:HGNC:18185]
ENSG00000164442	3659.81	1431.87	1.3539	8.8746e-100	4.8989e-97	30.3942	31.8723	31.8522	13.7278	13.032	12.8587	CITED2	Cbp/p300 interacting transactivator with Glu/Asp rich carboxy-terminal domain 2 [Source:HGNC Symbol;Acc:HGNC:1987]
ENSG00000141458	14476.2	6940.8	1.0606	1.8424e-98	9.9886e-96	32.4218	33.1914	32.6753	17.0706	16.8422	16.7882	NPC1	NPC intracellular cholesterol transporter 1 [Source:HGNC Symbol;Acc:HGNC:7897]
ENSG00000134013	11557	4839.37	1.2559	4.4273e-98	2.3582e-95	43.1064	43.0264	41.0539	18.7866	19.6641	18.8494	LOXL2	lysyl oxidase like 2 [Source:HGNC Symbol;Acc:HGNC:6666]
ENSG00000115109	453.63	1649.7	-1.865	8.6293e-98	4.5171e-95	1.13278	1.01478	1.09826	4.36072	4.23474	4.1064	EPB41L5	erythrocyte membrane protein band 4.1 like 5 [Source:HGNC Symbol;Acc:HGNC:19819]
ENSG00000144381	65456.4	33449	0.9686	4.6165e-97	2.3756e-94	189.971	186.331	189.059	106.216	100.459	104.232	HSPD1	heat shock protein family D (Hsp60) member 1 [Source:HGNC Symbol;Acc:HGNC:5261]
ENSG00000123144	7125.94	3021.01	1.2383	2.7927e-96	1.4132e-93	117.353	116.632	124.363	52.4165	55.0354	55.8279	TRIR	telomerase RNA component interacting RNase [Source:HGNC Symbol;Acc:HGNC:28424]
ENSG00000183018	141.28	951.76	-2.755	1.1563e-94	5.7553e-92	0.85478	0.767389	0.66184	5.24816	5.95078	5.37214	SPNS2	sphingolipid transporter 2 [Source:HGNC Symbol;Acc:HGNC:26992]
ENSG00000163110	4820.73	10052	-1.0602	1.672e-93	8.1876e-91	9.29816	9.34006	10.0234	21.6247	21.0218	21.6151	PDLIM5	PDZ and LIM domain 5 [Source:HGNC Symbol;Acc:HGNC:17468]
ENSG00000134243	4797.95	10011.2	-1.0612	1.3346e-92	6.4317e-90	11.287	11.2363	12.1382	26.2685	25.287	26.2151	SORT1	sortilin 1 [Source:HGNC Symbol;Acc:HGNC:11186]
ENSG00000136235	565.66	1994.55	-1.8157	3.0531e-92	1.4484e-89	1.99502	2.31207	2.00186	7.84389	8.15583	7.93314	GPNMB	glycoprotein nmb [Source:HGNC Symbol;Acc:HGNC:4462]
ENSG00000122862	17838.2	8056.86	1.1467	4.2572e-92	1.9885e-89	327.389	326.298	311.741	153.958	157.099	158.142	SRGN	serglycin [Source:HGNC Symbol;Acc:HGNC:9361]
ENSG00000120129	2694.21	927.96	1.5377	5.0111e-91	2.3052e-88	28.6449	27.634	32.0067	10.8216	11.0878	10.7631	DUSP1	dual specificity phosphatase 1 [Source:HGNC Symbol;Acc:HGNC:3064]
ENSG00000138759	1439.85	3757.94	-1.3848	3.1215e-89	1.4145e-86	1.53127	1.46074	1.68075	4.606	4.3388	4.16963	FRAS1	Fraser extracellular matrix complex subunit 1 [Source:HGNC Symbol;Acc:HGNC:19185]
ENSG00000108106	23605.7	11583.6	1.027	9.4533e-89	4.2207e-86	183.586	175.707	196.822	99.2978	95.1521	98.9846	UBE2S	ubiquitin conjugating enzyme E2 S [Source:HGNC Symbol;Acc:HGNC:17895]
ENSG00000109062	2837.58	935.28	1.602	9.7779e-89	4.3024e-86	26.9841	27.1579	25.7641	8.78406	9.78266	9.75471	SLC9A3R1	SLC9A3 regulator 1 [Source:HGNC Symbol;Acc:HGNC:11075]
ENSG00000138385	5564.94	2094.24	1.4096	1.2896e-88	5.5933e-86	22.6254	23.6829	26.3349	10.8551	9.06376	9.49345	SSB	small RNA binding exonuclease protection factor La [Source:HGNC Symbol;Acc:HGNC:11316]
ENSG00000115758	19898.5	7398.09	1.4275	4.5504e-88	1.9459e-85	167.826	157.795	143.608	60.277	61.7938	65.7696	ODC1	ornithine decarboxylase 1 [Source:HGNC Symbol;Acc:HGNC:8109]
ENSG00000108561	8871.94	3787.52	1.2281	5.1196e-87	2.1588e-84	86.3084	83.4418	80.4826	37.8287	37.2917	39.8597	C1QBP	complement C1q binding protein [Source:HGNC Symbol;Acc:HGNC:1243]
ENSG00000204388	3349.33	1346.51	1.3141	2.1043e-86	8.7518e-84	29.2601	28.8461	29.588	13.5213	12.0288	12.4036	HSPA1B	heat shock protein family A (Hsp70) member 1B [Source:HGNC Symbol;Acc:HGNC:5233]
ENSG00000143549	38844.5	18585.2	1.0636	5.3807e-86	2.2076e-83	56.0982	57.4321	55.3228	28.1658	29.4904	29.2381	TPM3	tropomyosin 3 [Source:HGNC Symbol;Acc:HGNC:12012]
ENSG00000080824	117928	62969.5	0.9052	6.5365e-86	2.6461e-83	493.643	503.34	528.404	308.085	281.988	286.242	HSP90AA1	heat shock protein 90 alpha family class A member 1 [Source:HGNC Symbol;Acc:HGNC:5253]
ENSG00000132510	623.08	2035.87	-1.7111	1.7098e-85	6.8304e-83	1.97977	1.63748	1.93832	6.59906	6.46155	6.46538	KDM6B	lysine demethylase 6B [Source:HGNC Symbol;Acc:HGNC:29012]
ENSG00000183741	4044.92	9426.28	-1.2205	1.9172e-85	7.5595e-83	10.6756	10.7719	11.93	26.6233	27.7975	29.1415	CBX6	chromobox 6 [Source:HGNC Symbol;Acc:HGNC:1556]
ENSG00000163453	3170.3	7802.83	-1.3002	2.5558e-85	9.9483e-83	38.1594	33.8732	36.1853	102.697	88.9416	95.232	IGFBP7	insulin like growth factor binding protein 7 [Source:HGNC Symbol;Acc:HGNC:5476]
ENSG00000138347	1093.85	239.72	2.1914	3.2932e-85	1.2656e-82	3.38943	3.57677	3.53702	0.819515	0.723693	0.933606	MYPN	myopalladin [Source:HGNC Symbol;Acc:HGNC:23246]
ENSG00000135318	8959.45	4232.28	1.0821	4.8833e-85	1.8533e-82	42.3614	42.9196	45.0212	22.0685	21.0837	23.0437	NT5E	5'-nucleotidase ecto [Source:HGNC Symbol;Acc:HGNC:8021]
ENSG00000160712	1118.1	3052.96	-1.4486	5.9804e-85	2.2416e-82	3.77975	3.92318	3.7115	10.7702	11.1044	11.6513	IL6R	interleukin 6 receptor [Source:HGNC Symbol;Acc:HGNC:6019]
ENSG00000141429	3724.74	1441.28	1.3699	8.315e-85	3.0787e-82	15.3093	16.0462	16.5518	6.99948	6.00294	6.94681	GALNT1	polypeptide N-acetylgalactosaminyltransferase 1 [Source:HGNC Symbol;Acc:HGNC:4123]
ENSG00000018408	9615.27	4244.15	1.1801	9.296e-85	3.4004e-82	24.8934	24.8588	26.1306	11.4249	11.8642	12.7133	WWTR1	WW domain containing transcription regulator 1 [Source:HGNC Symbol;Acc:HGNC:24042]
ENSG00000170860	1906.95	641.77	1.5705	1.0843e-84	3.9192e-82	12.7054	12.3456	12.3506	4.73945	4.43653	4.37464	LSM3	LSM3 homolog, U6 small nuclear RNA and mRNA degradation associated [Source:HGNC Symbol;Acc:HGNC:17874]
ENSG00000142871	36110.7	18193.4	0.989	6.4608e-84	2.3077e-81	215.796	208.483	219.304	113.674	115.868	119.132	CCN1	cellular communication network factor 1 [Source:HGNC Symbol;Acc:HGNC:2654]
ENSG00000138675	11552.4	4807.84	1.2648	1.0953e-83	3.8667e-81	39.8377	41.5481	46.5408	19.8778	17.335	20.034	FGF5	fibroblast growth factor 5 [Source:HGNC Symbol;Acc:HGNC:3683]
ENSG00000137801	56169.3	26787.4	1.0682	1.123e-83	3.9191e-81	140.394	127.569	136.164	69.6526	70.4304	67.255	THBS1	thrombospondin 1 [Source:HGNC Symbol;Acc:HGNC:11785]
ENSG00000205336	7906.14	17657.1	-1.1592	2.7672e-83	9.5472e-81	19.089	19.1121	19.6264	46.8503	49.03	42.9979	ADGRG1	adhesion G protein-coupled receptor G1 [Source:HGNC Symbol;Acc:HGNC:4512]
ENSG00000029534	1514.78	3672.14	-1.2769	7.8942e-83	2.693e-80	3.02131	3.19722	3.02487	8.05224	8.07733	7.97887	ANK1	ankyrin 1 [Source:HGNC Symbol;Acc:HGNC:492]
ENSG00000163739	1472.24	349.78	2.0742	2.2085e-82	7.4504e-80	22.7386	24.2955	24.2198	6.33064	4.9674	6.92831	CXCL1	C-X-C motif chemokine ligand 1 [Source:HGNC Symbol;Acc:HGNC:4602]
ENSG00000068650	3933.59	8729.83	-1.1503	5.425e-82	1.81e-79	6.24512	6.07769	6.15847	14.5452	15.3464	14.2207	ATP11A	ATPase phospholipid transporting 11A [Source:HGNC Symbol;Acc:HGNC:13552]
ENSG00000188042	11950.6	23495.5	-0.9752	1.1211e-81	3.6996e-79	61.2249	65.624	68.1673	140.427	131.792	140.086	ARL4C	ADP ribosylation factor like GTPase 4C [Source:HGNC Symbol;Acc:HGNC:698]
ENSG00000125730	6416.99	2059.98	1.6393	2.7851e-81	9.0922e-79	18.2947	17.5232	15.0727	5.61294	6.28577	5.69012	C3	complement C3 [Source:HGNC Symbol;Acc:HGNC:1318]
ENSG00000075461	2642.34	5962.68	-1.1738	1.1194e-79	3.6157e-77	15.8	16.3854	16.4203	37.9881	40.6005	39.3213	CACNG4	calcium voltage-gated channel auxiliary subunit gamma 4 [Source:HGNC Symbol;Acc:HGNC:1408]
ENSG00000166250	8309.51	3816.87	1.1224	3.101e-79	9.9105e-77	33.6385	35.6248	39.1386	18.4375	17.8279	17.2535	CLMP	CXADR like membrane protein [Source:HGNC Symbol;Acc:HGNC:24039]
ENSG00000149218	2864.43	1150.95	1.3155	4.2354e-78	1.3395e-75	13.5865	13.6491	13.3394	5.83244	5.9636	5.74347	ENDOD1	endonuclease domain containing 1 [Source:HGNC Symbol;Acc:HGNC:29129]
ENSG00000172331	2555.43	840.57	1.605	7.1822e-78	2.248e-75	20.4149	23.6701	22.2592	8.0408	6.99365	8.4501	BPGM	bisphosphoglycerate mutase [Source:HGNC Symbol;Acc:HGNC:1093]
ENSG00000075426	12481.8	6268.8	0.9938	1.2921e-77	4.003e-75	36.9374	38.4132	39.5439	20.4056	20.1641	21.4742	FOSL2	FOS like 2, AP-1 transcription factor subunit [Source:HGNC Symbol;Acc:HGNC:3798]
ENSG00000197355	1961.46	4440.81	-1.1785	3.2936e-77	1.008e-74	7.72285	8.04921	8.79222	19.8013	19.9635	19.9973	UAP1L1	UDP-N-acetylglucosamine pyrophosphorylase 1 like 1 [Source:HGNC Symbol;Acc:HGNC:28082]
ENSG00000107897	3916.7	8079.65	-1.0449	3.3201e-77	1.008e-74	7.10778	6.96729	7.82711	16.8166	15.7438	16.0239	ACBD5	acyl-CoA binding domain containing 5 [Source:HGNC Symbol;Acc:HGNC:23338]
ENSG00000248187	2837.04	1078.27	1.3946	6.9319e-77	2.0838e-74	40.1214	36.7811	38.2552	16.9013	15.234	14.9982	-	novel transcript
ENSG00000101384	1677.28	3881.66	-1.2113	1.2587e-76	3.7465e-74	4.03573	3.76249	4.09166	9.79655	9.96214	9.8307	JAG1	jagged canonical Notch ligand 1 [Source:HGNC Symbol;Acc:HGNC:6188]
ENSG00000153250	3595.51	8196.12	-1.1884	2.0599e-75	6.0719e-73	6.08094	6.72367	7.33882	17.424	16.2233	15.7108	RBMS1	RNA binding motif single stranded interacting protein 1 [Source:HGNC Symbol;Acc:HGNC:9907]
ENSG00000169604	7444.84	3625.45	1.0379	8.0918e-74	2.3623e-71	9.10403	8.67929	9.65342	4.95776	4.58436	4.82958	ANTXR1	ANTXR cell adhesion molecule 1 [Source:HGNC Symbol;Acc:HGNC:21014]
ENSG00000101665	952.81	2409.86	-1.338	5.9046e-73	1.7073e-70	4.95125	5.29791	5.67794	14.7452	14.5138	14.0389	SMAD7	SMAD family member 7 [Source:HGNC Symbol;Acc:HGNC:6773]
ENSG00000211455	1480	4256.89	-1.524	6.3178e-73	1.8096e-70	4.21006	4.49876	5.53315	16.0794	14.0699	13.8659	STK38L	serine/threonine kinase 38 like [Source:HGNC Symbol;Acc:HGNC:17848]
ENSG00000105971	6809.41	3293.63	1.0478	1.0352e-72	2.9372e-70	21.7113	22.2682	24.2945	12.3848	11.7408	11.3835	CAV2	caveolin 2 [Source:HGNC Symbol;Acc:HGNC:1528]
ENSG00000212724	1072.42	272.1	1.9797	5.7072e-71	1.6044e-68	27.2176	26.0787	27.4788	7.0741	6.60183	8.36999	KRTAP2-3	keratin associated protein 2-3 [Source:HGNC Symbol;Acc:HGNC:18906]
ENSG00000115053	80955	44529	0.8624	6.9635e-71	1.9396e-68	194.399	201.468	202.38	115.792	118.822	119.215	NCL	nucleolin [Source:HGNC Symbol;Acc:HGNC:7667]
ENSG00000095739	5691.26	12238	-1.1049	1.5228e-70	4.2032e-68	61.6457	55.7317	57.8893	132.191	139.087	134.147	BAMBI	BMP and activin membrane bound inhibitor [Source:HGNC Symbol;Acc:HGNC:30251]
ENSG00000117139	7078.17	13549.6	-0.9369	3.5385e-70	9.6159e-68	6.08751	5.98974	6.6703	12.9053	12.6129	13.0609	KDM5B	lysine demethylase 5B [Source:HGNC Symbol;Acc:HGNC:18039]
ENSG00000006282	1639.41	4362.17	-1.4128	3.5473e-70	9.6159e-68	7.37313	6.58888	6.25544	19.1183	20.2407	18.5607	SPATA20	spermatogenesis associated 20 [Source:HGNC Symbol;Acc:HGNC:26125]
ENSG00000167552	11478.8	31591.5	-1.4605	6.3391e-70	1.7032e-67	67.2354	71.9106	58.4408	181.919	211.342	191.914	TUBA1A	tubulin alpha 1a [Source:HGNC Symbol;Acc:HGNC:20766]
ENSG00000106460	3766.75	1382.3	1.4461	8.3868e-70	2.2336e-67	5.31128	5.94689	6.70989	2.61321	2.21879	2.25779	TMEM106B	transmembrane protein 106B [Source:HGNC Symbol;Acc:HGNC:22407]
ENSG00000124749	1235.92	2856.74	-1.2096	9.1125e-70	2.4058e-67	3.92687	3.7559	4.1052	10.2184	9.54104	9.5531	COL21A1	collagen type XXI alpha 1 chain [Source:HGNC Symbol;Acc:HGNC:17025]
ENSG00000081277	1003.47	256.48	1.966	1.0668e-69	2.7923e-67	3.57259	3.4275	3.6488	1.08052	0.9952	0.854132	PKP1	plakophilin 1 [Source:HGNC Symbol;Acc:HGNC:9023]
ENSG00000142875	1361.72	3251.8	-1.2555	1.4747e-69	3.8267e-67	4.1929	4.46796	4.68237	12.4278	10.7609	11.0985	PRKACB	protein kinase cAMP-activated catalytic subunit beta [Source:HGNC Symbol;Acc:HGNC:9381]
ENSG00000077782	12843.4	25345.6	-0.9807	2.6862e-69	6.9116e-67	16.5824	16.5492	16.0552	34.1608	35.9416	34.313	FGFR1	fibroblast growth factor receptor 1 [Source:HGNC Symbol;Acc:HGNC:3688]
ENSG00000120885	10744.4	22233.1	-1.049	5.3326e-69	1.3605e-66	36.153	38.9827	37.526	79.8288	87.1473	83.627	CLU	clusterin [Source:HGNC Symbol;Acc:HGNC:2095]
ENSG00000145685	1916.58	4081.11	-1.0904	4.5913e-68	1.1616e-65	5.05529	5.13289	5.65853	12.3527	11.719	12.2061	LHFPL2	LHFPL tetraspan subfamily member 2 [Source:HGNC Symbol;Acc:HGNC:6588]
ENSG00000112312	2411.37	862.67	1.482	9.9614e-68	2.4995e-65	20.9748	21.5312	21.6815	9.17519	8.36989	7.17668	GMNN	geminin DNA replication inhibitor [Source:HGNC Symbol;Acc:HGNC:17493]
ENSG00000171557	881.63	215.34	2.0332	1.3031e-67	3.2429e-65	5.57304	5.51059	5.04005	1.44791	1.4173	1.37581	FGG	fibrinogen gamma chain [Source:HGNC Symbol;Acc:HGNC:3694]
ENSG00000244038	9531.04	4086.07	1.2219	1.9782e-67	4.883e-65	82.8907	75.92	71.7585	34.6574	35.3884	36.3792	DDOST	dolichyl-diphosphooligosaccharide--protein glycosyltransferase non-catalytic subunit [Source:HGNC Symbol;Acc:HGNC:2728]
ENSG00000070778	955.42	2271.43	-1.2492	2.447e-67	5.9914e-65	2.65491	2.70987	2.84788	7.04797	6.98342	6.96249	PTPN21	protein tyrosine phosphatase non-receptor type 21 [Source:HGNC Symbol;Acc:HGNC:9651]
ENSG00000074695	7013.3	3098.56	1.1785	3.7439e-67	9.0934e-65	23.3347	24.7423	28.1714	12.7307	11.1756	12.3091	LMAN1	lectin, mannose binding 1 [Source:HGNC Symbol;Acc:HGNC:6631]
ENSG00000120438	18649.5	10307.2	0.8554	4.9435e-67	1.1912e-64	84.8797	82.4046	84.3843	50.5806	48.5261	50.5572	TCP1	t-complex 1 [Source:HGNC Symbol;Acc:HGNC:11655]
ENSG00000179295	6242.95	12595.7	-1.0126	7.5313e-67	1.8004e-64	18.3065	18.7991	21.5064	44.2996	41.0235	41.7901	PTPN11	protein tyrosine phosphatase non-receptor type 11 [Source:HGNC Symbol;Acc:HGNC:9644]
ENSG00000115107	7875.53	3746.54	1.0717	7.9054e-67	1.8751e-64	39.4435	37.2608	37.0012	19.1765	19.9298	19.0947	STEAP3	STEAP3 metalloreductase [Source:HGNC Symbol;Acc:HGNC:24592]
ENSG00000128595	15979.2	8027.58	0.9933	8.6548e-67	2.037e-64	55.3811	56.5908	54.0075	28.9583	29.9304	30.8095	CALU	calumenin [Source:HGNC Symbol;Acc:HGNC:1458]
ENSG00000166128	958.13	2473.43	-1.3672	9.601e-67	2.2423e-64	3.69139	4.10856	4.59245	11.9808	11.1174	11.2791	RAB8B	RAB8B, member RAS oncogene family [Source:HGNC Symbol;Acc:HGNC:30273]
ENSG00000145632	20806.9	11598.8	0.8432	1.5096e-66	3.4987e-64	94.536	98.5558	102.111	58.9495	57.767	60.227	PLK2	polo like kinase 2 [Source:HGNC Symbol;Acc:HGNC:19699]
ENSG00000140263	4875.02	2308.5	1.0786	2.322e-66	5.3408e-64	8.71983	8.59542	8.52796	4.36891	4.21761	4.58213	SORD	sorbitol dehydrogenase [Source:HGNC Symbol;Acc:HGNC:11184]
ENSG00000168916	793.96	2083.79	-1.3918	2.6446e-66	6.037e-64	2.49656	2.55602	2.49177	6.96603	7.45561	6.87212	ZNF608	zinc finger protein 608 [Source:HGNC Symbol;Acc:HGNC:29238]
ENSG00000105825	1589.08	500.95	1.6658	5.533e-66	1.2536e-63	13.4088	13.8279	15.6622	5.02979	4.23054	5.2825	TFPI2	tissue factor pathway inhibitor 2 [Source:HGNC Symbol;Acc:HGNC:11761]
ENSG00000213281	7147.21	3571.96	1.0005	2.5478e-65	5.7299e-63	35.0666	35.5317	38.3487	20.9907	18.4347	19.1597	NRAS	NRAS proto-oncogene, GTPase [Source:HGNC Symbol;Acc:HGNC:7989]
ENSG00000108669	2349.81	4716.72	-1.0056	3.8106e-65	8.507e-63	6.73636	6.55324	6.67875	14.5762	14.2851	14.2645	CYTH1	cytohesin 1 [Source:HGNC Symbol;Acc:HGNC:9501]
ENSG00000114270	2720.84	5509.33	-1.0177	6.8769e-65	1.524e-62	5.13446	5.33491	5.64635	12.1752	11.7746	11.1411	COL7A1	collagen type VII alpha 1 chain [Source:HGNC Symbol;Acc:HGNC:2214]
ENSG00000213694	5709.38	2700.71	1.0804	7.0143e-65	1.5432e-62	8.42575	9.21171	9.85034	4.61416	4.60138	4.75569	S1PR3	sphingosine-1-phosphate receptor 3 [Source:HGNC Symbol;Acc:HGNC:3167]
ENSG00000187134	10383.3	4707.15	1.1416	1.8768e-64	4.0994e-62	23.1924	26.0984	28.8955	12.501	12.7015	12.8602	AKR1C1	aldo-keto reductase family 1 member C1 [Source:HGNC Symbol;Acc:HGNC:384]
ENSG00000144583	5377.28	2432.12	1.1447	2.8324e-64	6.1425e-62	24.9396	24.059	23.2304	11.6899	11.0804	12.3998	MARCHF4	membrane associated ring-CH-type finger 4 [Source:HGNC Symbol;Acc:HGNC:29269]
ENSG00000173334	1955.58	4093.51	-1.0662	3.5303e-64	7.6017e-62	10.6863	10.2839	10.4637	23.764	23.9083	23.1185	TRIB1	tribbles pseudokinase 1 [Source:HGNC Symbol;Acc:HGNC:16891]
ENSG00000175130	3505.42	6975.83	-0.993	2.7754e-63	5.934e-61	50.4854	48.6961	50.231	104.52	109.478	105.752	MARCKSL1	MARCKS like 1 [Source:HGNC Symbol;Acc:HGNC:7142]
ENSG00000124602	74.52	520.52	-2.8107	6.0179e-63	1.2777e-60	0.602417	0.497763	0.45251	4.01893	4.08803	3.58499	UNC5CL	unc-5 family C-terminal like [Source:HGNC Symbol;Acc:HGNC:21203]
ENSG00000121578	2968.14	1296.98	1.195	6.1269e-63	1.2918e-60	9.10004	9.79344	9.08935	4.38228	4.29084	4.48442	B4GALT4	beta-1,4-galactosyltransferase 4 [Source:HGNC Symbol;Acc:HGNC:927]
ENSG00000163017	34.27	417.2	-3.6114	6.6503e-63	1.3925e-60	0.223183	0.190252	0.178154	2.29668	2.92538	2.52536	ACTG2	actin gamma 2, smooth muscle [Source:HGNC Symbol;Acc:HGNC:145]
ENSG00000165105	573.84	1596.02	-1.4743	1.2907e-62	2.6839e-60	1.70941	1.90065	2.08959	5.71081	5.70384	5.614	RASEF	RAS and EF-hand domain containing [Source:HGNC Symbol;Acc:HGNC:26464]
ENSG00000107984	17180.2	8324.34	1.0452	1.4776e-62	3.0517e-60	180.689	167.052	161.564	93.6614	85.5869	86.6121	DKK1	dickkopf WNT signaling pathway inhibitor 1 [Source:HGNC Symbol;Acc:HGNC:2891]
ENSG00000204580	1915.34	4121.13	-1.106	1.5163e-62	3.1107e-60	4.78	4.54822	4.50169	10.6832	10.8936	10.445	DDR1	discoidin domain receptor tyrosine kinase 1 [Source:HGNC Symbol;Acc:HGNC:2730]
ENSG00000107949	5173.39	2659.82	0.9597	3.5363e-62	7.2057e-60	25.0829	25.2022	25.5468	14.4969	13.3183	14.1436	BCCIP	BRCA2 and CDKN1A interacting protein [Source:HGNC Symbol;Acc:HGNC:978]
ENSG00000173065	1907.42	4257.87	-1.1583	5.1167e-62	1.0356e-59	7.41371	7.59753	7.89351	17.5253	19.4515	17.9622	FAM222B	family with sequence similarity 222 member B [Source:HGNC Symbol;Acc:HGNC:25563]
ENSG00000107679	2216.4	4894.09	-1.1424	2.9021e-61	5.8351e-59	1.84393	1.99589	2.25861	5.1105	4.64141	4.72191	PLEKHA1	pleckstrin homology domain containing A1 [Source:HGNC Symbol;Acc:HGNC:14335]
ENSG00000182010	1081.42	3004.55	-1.474	4.1627e-61	8.3148e-59	2.20453	2.35891	2.72537	8.17252	6.36693	7.24604	RTKN2	rhotekin 2 [Source:HGNC Symbol;Acc:HGNC:19364]
ENSG00000117399	11505.7	5957.09	0.9496	4.7975e-61	9.52e-59	130.8	123.254	122.598	70.3915	68.2579	71.2606	CDC20	cell division cycle 20 [Source:HGNC Symbol;Acc:HGNC:1723]
ENSG00000151632	8600.33	3225.73	1.4151	1.2094e-60	2.3843e-58	24.9077	28.4071	34.6232	11.4123	11.4664	12.5052	AKR1C2	aldo-keto reductase family 1 member C2 [Source:HGNC Symbol;Acc:HGNC:385]
ENSG00000163597	3067.28	1294.05	1.244	1.7361e-60	3.4007e-58	12.6993	12.1089	12.88	6.37714	5.48098	5.26448	SNHG16	small nucleolar RNA host gene 16 [Source:HGNC Symbol;Acc:HGNC:44352]
ENSG00000135749	2018.93	4109.64	-1.0249	2.1661e-60	4.2156e-58	3.00874	3.2278	3.39317	7.25842	6.97054	6.84666	PCNX2	pecanex 2 [Source:HGNC Symbol;Acc:HGNC:8736]
ENSG00000143149	3527.25	1467.65	1.2647	3.3626e-60	6.5027e-58	25.3035	22.0702	22.8457	10.3276	10.1446	10.9775	ALDH9A1	aldehyde dehydrogenase 9 family member A1 [Source:HGNC Symbol;Acc:HGNC:412]
ENSG00000204767	1087.11	332.7	1.7078	3.8928e-60	7.4803e-58	4.00521	3.99985	4.54309	1.40611	1.45521	1.26506	INSYN2B	inhibitory synaptic factor family member 2B [Source:HGNC Symbol;Acc:HGNC:37271]
ENSG00000110104	4096.47	1838.07	1.1567	6.5366e-60	1.2482e-57	25.6749	26.2691	28.904	12.1981	13.2764	13.4857	CCDC86	coiled-coil domain containing 86 [Source:HGNC Symbol;Acc:HGNC:28359]
ENSG00000111445	2951.07	1394.94	1.0815	9.62e-60	1.8254e-57	19.2491	20.413	20.2052	10.2678	9.9137	10.2593	RFC5	replication factor C subunit 5 [Source:HGNC Symbol;Acc:HGNC:9973]
ENSG00000134333	64481.4	36272	0.83	1.5876e-59	2.9939e-57	234.861	234.234	234.592	141.722	135.767	148.414	LDHA	lactate dehydrogenase A [Source:HGNC Symbol;Acc:HGNC:6535]
ENSG00000180730	2633.31	1196.89	1.1374	2.6982e-59	5.0569e-57	14.9381	14.3679	15.8494	7.38832	7.41246	7.26489	SHISA2	shisa family member 2 [Source:HGNC Symbol;Acc:HGNC:20366]
ENSG00000196937	1549.75	473.13	1.7113	4.5042e-59	8.3897e-57	9.11487	9.15357	11.8818	3.52489	3.07197	3.29113	FAM3C	FAM3 metabolism regulating signaling molecule C [Source:HGNC Symbol;Acc:HGNC:18664]
ENSG00000188064	9670.64	5008.81	0.9492	7.0123e-59	1.2982e-56	42.5422	41.7157	41.1505	22.655	23.8443	23.3672	WNT7B	Wnt family member 7B [Source:HGNC Symbol;Acc:HGNC:12787]
ENSG00000203867	2620.21	5373.19	-1.0357	7.2873e-59	1.3409e-56	6.86408	7.23109	6.90225	14.9168	15.7438	15.6452	RBM20	RNA binding motif protein 20 [Source:HGNC Symbol;Acc:HGNC:27424]
ENSG00000173281	763.63	1914.93	-1.3269	9.1735e-59	1.6778e-56	3.05181	2.94838	2.76226	7.89944	7.85013	7.90769	PPP1R3B	protein phosphatase 1 regulatory subunit 3B [Source:HGNC Symbol;Acc:HGNC:14942]
ENSG00000182934	5038.54	2284.4	1.1411	1.0071e-58	1.831e-56	27.7421	27.4234	24.8003	13.1265	13.1351	12.778	SRPRA	SRP receptor subunit alpha [Source:HGNC Symbol;Acc:HGNC:11307]
ENSG00000166974	3218.49	6215.63	-0.9498	2.4252e-58	4.3828e-56	11.815	11.3469	11.3931	23.8814	24.1511	23.7681	MAPRE2	microtubule associated protein RP/EB family member 2 [Source:HGNC Symbol;Acc:HGNC:6891]
ENSG00000081923	8675.67	4788.04	0.8576	2.5805e-58	4.6359e-56	26.7496	26.3101	28.3254	16.1531	15.6936	16.4528	ATP8B1	ATPase phospholipid transporting 8B1 [Source:HGNC Symbol;Acc:HGNC:3706]
ENSG00000108671	11500.9	6562.76	0.8094	2.706e-58	4.8328e-56	35.6541	35.3926	35.9557	22.0223	21.6774	21.9855	PSMD11	proteasome 26S subunit, non-ATPase 11 [Source:HGNC Symbol;Acc:HGNC:9556]
ENSG00000135636	754.11	1857.82	-1.3012	3.4633e-58	6.149e-56	1.92927	1.86671	2.022	5.03254	5.30821	5.06556	DYSF	dysferlin [Source:HGNC Symbol;Acc:HGNC:3097]
ENSG00000154734	1852.15	757.95	1.2883	3.9652e-58	6.9993e-56	5.63489	5.53215	5.5428	2.58733	2.4653	2.30782	ADAMTS1	ADAM metallopeptidase with thrombospondin type 1 motif 1 [Source:HGNC Symbol;Acc:HGNC:217]
ENSG00000104852	24990	13770	0.8599	4.269e-58	7.492e-56	115.051	116.572	120.048	67.3957	72.0475	68.852	SNRNP70	small nuclear ribonucleoprotein U1 subunit 70 [Source:HGNC Symbol;Acc:HGNC:11150]
ENSG00000104131	7406.05	3648.65	1.0216	4.6351e-58	8.0877e-56	49.2083	52.0864	54.8947	27.5113	25.6614	29.5615	EIF3J	eukaryotic translation initiation factor 3 subunit J [Source:HGNC Symbol;Acc:HGNC:3270]
ENSG00000205581	11492.2	6597.95	0.8007	8.4728e-58	1.47e-55	48.3652	50.746	51.1328	31.372	30.3142	31.0947	HMGN1	high mobility group nucleosome binding domain 1 [Source:HGNC Symbol;Acc:HGNC:4984]
ENSG00000078053	2623.53	1238.5	1.083	1.1267e-57	1.9437e-55	10.1815	10.3618	10.9702	5.45639	5.1678	5.37552	AMPH	amphiphysin [Source:HGNC Symbol;Acc:HGNC:471]
ENSG00000166900	1835.75	3824.18	-1.0589	1.8088e-57	3.1026e-55	5.37772	5.29687	5.89141	12.378	11.8075	12.9156	STX3	syntaxin 3 [Source:HGNC Symbol;Acc:HGNC:11438]
ENSG00000173530	3707.12	1853.54	0.9998	5.4248e-57	9.253e-55	23.0913	22.4306	23.5973	12.7609	11.7758	12.6498	TNFRSF10D	TNF receptor superfamily member 10d [Source:HGNC Symbol;Acc:HGNC:11907]
ENSG00000008283	1918.55	764.71	1.3269	6.2552e-57	1.061e-54	8.29463	7.70471	7.86437	3.30538	3.56085	3.36412	CYB561	cytochrome b561 [Source:HGNC Symbol;Acc:HGNC:2571]
ENSG00000204386	2640.41	5524.03	-1.0653	6.7974e-57	1.1465e-54	12.63	12.1276	11.3004	27.2644	27.1627	26.7991	NEU1	neuraminidase 1 [Source:HGNC Symbol;Acc:HGNC:7758]
ENSG00000111816	686.08	2016.16	-1.5554	8.7474e-57	1.4673e-54	1.02027	1.03241	1.33852	3.9397	3.36576	3.40255	FRK	fyn related Src family tyrosine kinase [Source:HGNC Symbol;Acc:HGNC:3955]
ENSG00000171877	1818.16	3731.12	-1.0381	1.0086e-56	1.6825e-54	6.1718	5.68212	6.04888	13.7121	12.6257	13.2065	FRMD5	FERM domain containing 5 [Source:HGNC Symbol;Acc:HGNC:28214]
ENSG00000165801	2182.19	4970.97	-1.1882	2.1819e-56	3.62e-54	6.20366	5.84003	5.48867	14.2203	15.1612	13.6074	ARHGEF40	Rho guanine nucleotide exchange factor 40 [Source:HGNC Symbol;Acc:HGNC:25516]
ENSG00000183963	7521.38	4099.87	0.8752	3.6777e-56	6.0685e-54	16.5065	15.6391	16.2434	9.60399	9.3819	9.39445	SMTN	smoothelin [Source:HGNC Symbol;Acc:HGNC:11126]
ENSG00000108424	36521.9	22127.1	0.7229	1.1019e-55	1.8084e-53	77.5027	76.316	79.7798	50.9995	50.5227	50.6942	KPNB1	karyopherin subunit beta 1 [Source:HGNC Symbol;Acc:HGNC:6400]
ENSG00000085788	1781.7	3522.96	-0.9832	2.1523e-55	3.5132e-53	3.57882	3.70231	3.85537	8.02613	7.61168	8.04482	DDHD2	DDHD domain containing 2 [Source:HGNC Symbol;Acc:HGNC:29106]
ENSG00000127314	6673.36	3595.64	0.8924	2.2574e-55	3.6651e-53	8.44513	8.91949	8.61588	5.01714	5.02899	5.01201	RAP1B	RAP1B, member of RAS oncogene family [Source:HGNC Symbol;Acc:HGNC:9857]
ENSG00000168610	8981.97	4957.63	0.8575	2.8123e-55	4.5416e-53	17.5345	17.3604	17.9224	10.2083	10.4644	10.6749	STAT3	signal transducer and activator of transcription 3 [Source:HGNC Symbol;Acc:HGNC:11364]
ENSG00000127022	40825.6	24175.7	0.7559	2.9951e-55	4.8113e-53	63.9508	64.433	67.1415	42.1751	39.4884	42.8881	CANX	calnexin [Source:HGNC Symbol;Acc:HGNC:1473]
ENSG00000121579	10209	4998.05	1.0303	3.0998e-55	4.9532e-53	32.8186	33.2793	38.5361	19.8397	16.9084	18.3435	NAA50	N-alpha-acetyltransferase 50, NatE catalytic subunit [Source:HGNC Symbol;Acc:HGNC:29533]
ENSG00000148180	1916.04	4165.94	-1.1204	2.0861e-54	3.3161e-52	3.91658	3.9776	3.55491	8.76594	9.04345	8.98632	GSN	gelsolin [Source:HGNC Symbol;Acc:HGNC:4620]
ENSG00000090530	8056.39	4216.73	0.934	2.2213e-54	3.5126e-52	32.8761	30.953	31.402	17.4631	17.8711	18.2885	P3H2	prolyl 3-hydroxylase 2 [Source:HGNC Symbol;Acc:HGNC:19317]
ENSG00000123384	3710.71	7643.36	-1.0423	6.0387e-54	9.4995e-52	3.77539	4.02921	3.91937	8.70248	9.26388	8.00119	LRP1	LDL receptor related protein 1 [Source:HGNC Symbol;Acc:HGNC:6692]
ENSG00000139174	198.81	753.85	-1.922	9.2628e-54	1.4496e-51	0.474586	0.506996	0.614978	2.26088	2.16488	2.07531	PRICKLE1	prickle planar cell polarity protein 1 [Source:HGNC Symbol;Acc:HGNC:17019]
ENSG00000145050	5840.74	3237.13	0.8514	1.1484e-53	1.788e-51	59.9265	59.3756	60.6475	36.5532	34.6771	36.0827	MANF	mesencephalic astrocyte derived neurotrophic factor [Source:HGNC Symbol;Acc:HGNC:15461]
ENSG00000162522	3870.24	7083.67	-0.8723	1.5585e-53	2.4142e-51	14.3282	13.9108	14.121	27.686	28.1635	27.5521	KIAA1522	KIAA1522 [Source:HGNC Symbol;Acc:HGNC:29301]
ENSG00000111859	4060.55	2037.86	0.995	1.9569e-53	3.0159e-51	8.416	8.91816	8.49327	4.6293	4.74537	4.56826	NEDD9	neural precursor cell expressed, developmentally down-regulated 9 [Source:HGNC Symbol;Acc:HGNC:7733]
ENSG00000196557	565.26	1436.59	-1.3452	3.7495e-53	5.7494e-51	1.41333	1.47898	1.42861	4.06659	3.99998	3.74977	CACNA1H	calcium voltage-gated channel subunit alpha1 H [Source:HGNC Symbol;Acc:HGNC:1395]
ENSG00000142156	4996.85	2305.81	1.116	4.4541e-53	6.7955e-51	19.6342	20.3003	19.5338	9.41955	10.7066	9.37499	COL6A1	collagen type VI alpha 1 chain [Source:HGNC Symbol;Acc:HGNC:2211]
ENSG00000166851	10204.3	5179.94	0.9784	6.5198e-53	9.8973e-51	47.0735	49.0474	45.0727	24.7712	26.505	25.8258	PLK1	polo like kinase 1 [Source:HGNC Symbol;Acc:HGNC:9077]
ENSG00000157193	3117.21	1489.44	1.0659	6.5794e-53	9.9382e-51	3.26375	3.67517	3.50797	1.864	1.74281	1.76398	LRP8	LDL receptor related protein 8 [Source:HGNC Symbol;Acc:HGNC:6700]
ENSG00000104687	5902.97	3123.83	0.9183	6.7783e-53	1.0188e-50	35.6213	35.2482	37.1587	19.8797	20.162	21.4207	GSR	glutathione-disulfide reductase [Source:HGNC Symbol;Acc:HGNC:4623]
ENSG00000147100	10156.2	5418.03	0.9067	9.1651e-53	1.3707e-50	52.2821	52.298	51.3184	28.6462	29.7774	31.0264	SLC16A2	solute carrier family 16 member 2 [Source:HGNC Symbol;Acc:HGNC:10923]
ENSG00000135821	2292.38	882.95	1.377	9.3175e-53	1.3803e-50	4.10536	4.16892	3.66609	1.54495	1.75007	1.65306	GLUL	glutamate-ammonia ligase [Source:HGNC Symbol;Acc:HGNC:4341]
ENSG00000183098	645.86	1632.35	-1.3365	9.32e-53	1.3803e-50	1.81246	1.98235	2.18931	5.60198	5.08432	5.5701	GPC6	glypican 6 [Source:HGNC Symbol;Acc:HGNC:4454]
ENSG00000144560	1226.15	2751.12	-1.1658	1.105e-52	1.6286e-50	3.80019	3.81182	3.55972	8.66886	9.26075	9.03802	VGLL4	vestigial like family member 4 [Source:HGNC Symbol;Acc:HGNC:28966]
ENSG00000118785	16704.8	31890	-0.9328	1.8882e-52	2.7694e-50	50.5913	51.6535	49.5459	102.378	110.786	98.4981	SPP1	secreted phosphoprotein 1 [Source:HGNC Symbol;Acc:HGNC:11255]
ENSG00000108679	9970.47	5267.65	0.9204	2.7356e-52	3.9931e-50	66.7366	63.3811	61.7657	35.9419	36.6254	36.5342	LGALS3BP	galectin 3 binding protein [Source:HGNC Symbol;Acc:HGNC:6564]
ENSG00000107789	1686.47	707.41	1.2539	3.4719e-52	5.0435e-50	11.5753	12.0294	13.2696	5.50707	5.5727	5.53966	MINPP1	multiple inositol-polyphosphate phosphatase 1 [Source:HGNC Symbol;Acc:HGNC:7102]
ENSG00000090339	2753.32	1242.72	1.1475	3.7683e-52	5.448e-50	18.3631	17.5993	16.6151	8.50986	8.47453	8.5643	ICAM1	intercellular adhesion molecule 1 [Source:HGNC Symbol;Acc:HGNC:5344]
ENSG00000137693	4107.24	7594.35	-0.8867	4.9702e-52	7.1517e-50	13.6081	13.8885	15.4323	29.5479	26.9361	28.8667	YAP1	Yes1 associated transcriptional regulator [Source:HGNC Symbol;Acc:HGNC:16262]
ENSG00000137942	4970.5	9470.77	-0.9301	5.0271e-52	7.1994e-50	17.9646	18.3969	20.0518	41.0566	38.8813	35.6566	FNBP1L	formin binding protein 1 like [Source:HGNC Symbol;Acc:HGNC:20851]
ENSG00000143850	1899.05	3852.15	-1.0197	1.155e-51	1.6463e-49	4.20477	4.5595	4.19212	9.35012	9.31112	9.61695	PLEKHA6	pleckstrin homology domain containing A6 [Source:HGNC Symbol;Acc:HGNC:17053]
ENSG00000051108	3403.64	1646.27	1.048	1.9214e-51	2.726e-49	14.7418	15.2663	14.2821	7.91176	7.22445	7.92962	HERPUD1	homocysteine inducible ER protein with ubiquitin like domain 1 [Source:HGNC Symbol;Acc:HGNC:13744]
ENSG00000242498	940.8	2140.5	-1.1865	4.5432e-51	6.4156e-49	2.50744	2.43605	2.2676	5.93156	5.86915	5.86428	ARPIN	actin related protein 2/3 complex inhibitor [Source:HGNC Symbol;Acc:HGNC:28782]
ENSG00000146223	11389	6651.45	0.7758	1.2433e-50	1.7476e-48	32.1229	31.7355	32.2239	20.8734	19.1505	20.3722	RPL7L1	ribosomal protein L7 like 1 [Source:HGNC Symbol;Acc:HGNC:21370]
ENSG00000117868	3930.84	6883.66	-0.8085	1.3102e-50	1.8331e-48	12.138	11.8606	12.5041	23.1232	22.3726	23.2619	ESYT2	extended synaptotagmin 2 [Source:HGNC Symbol;Acc:HGNC:22211]
ENSG00000135862	24487.6	39933.5	-0.7056	2.1956e-50	3.0578e-48	63.7133	63.6828	63.6466	112.052	110.227	112.901	LAMC1	laminin subunit gamma 1 [Source:HGNC Symbol;Acc:HGNC:6492]
ENSG00000169021	11288.3	6413.7	0.8155	2.2069e-50	3.0595e-48	82.0929	77.7612	81.1828	48.7932	48.0351	50.4993	UQCRFS1	ubiquinol-cytochrome c reductase, Rieske iron-sulfur polypeptide 1 [Source:HGNC Symbol;Acc:HGNC:12587]
ENSG00000103260	2071.54	4493.63	-1.1176	2.5361e-50	3.4999e-48	12.8912	12.0983	11.9947	27.2411	30.7392	28.2968	METRN	meteorin, glial cell differentiation regulator [Source:HGNC Symbol;Acc:HGNC:14151]
ENSG00000019186	3553.83	1767.76	1.0077	2.9315e-50	4.0273e-48	19.54	19.2666	19.9247	10.0043	10.8045	10.5949	CYP24A1	cytochrome P450 family 24 subfamily A member 1 [Source:HGNC Symbol;Acc:HGNC:2602]
ENSG00000141837	4043.02	2083.36	0.9566	2.9671e-50	4.0579e-48	1.96187	2.01356	2.20446	1.16068	1.1637	1.09833	CACNA1A	calcium voltage-gated channel subunit alpha1 A [Source:HGNC Symbol;Acc:HGNC:1388]
ENSG00000101187	1574.28	587.96	1.4207	3.3074e-50	4.503e-48	7.79757	8.42246	9.81996	3.7767	3.28342	3.39369	SLCO4A1	solute carrier organic anion transporter family member 4A1 [Source:HGNC Symbol;Acc:HGNC:10953]
ENSG00000116191	2818.86	1097.52	1.3607	3.4645e-50	4.6959e-48	5.89561	7.05501	7.31589	3.24669	2.62534	2.61897	RALGPS2	Ral GEF with PH domain and SH3 binding motif 2 [Source:HGNC Symbol;Acc:HGNC:30279]
ENSG00000152661	7732.29	4434.6	0.802	2.1505e-49	2.9019e-47	49.0891	49.0188	52.044	32.0247	29.2169	31.404	GJA1	gap junction protein alpha 1 [Source:HGNC Symbol;Acc:HGNC:4274]
ENSG00000113356	1786.94	598.2	1.5789	2.3993e-49	3.2232e-47	8.71587	9.3544	11.2521	3.7943	2.9381	3.82086	POLR3G	RNA polymerase III subunit G [Source:HGNC Symbol;Acc:HGNC:30075]
ENSG00000117152	1564.04	547.98	1.5142	2.587e-49	3.4601e-47	6.8928	7.28268	7.63398	2.67293	2.3575	3.18672	RGS4	regulator of G protein signaling 4 [Source:HGNC Symbol;Acc:HGNC:10000]
ENSG00000075415	24047.8	13649.7	0.817	3.0477e-49	4.0584e-47	62.0202	57.8149	58.2191	37.0043	34.8627	36.936	SLC25A3	solute carrier family 25 member 3 [Source:HGNC Symbol;Acc:HGNC:10989]
ENSG00000141994	1181.05	448.45	1.3974	3.9327e-49	5.214e-47	7.30011	7.02605	7.11581	2.83079	2.87389	3.05305	DUS3L	dihydrouridine synthase 3 like [Source:HGNC Symbol;Acc:HGNC:26920]
ENSG00000123977	499.11	93.14	2.4192	4.1645e-49	5.4973e-47	3.92343	3.47459	3.8155	0.79233	0.865976	0.59224	DAW1	dynein assembly factor with WD repeats 1 [Source:HGNC Symbol;Acc:HGNC:26383]
ENSG00000074416	16335.8	9461.95	0.7879	5.4689e-49	7.1879e-47	30.3069	30.5461	29.9816	18.5129	18.6528	19.4322	MGLL	monoglyceride lipase [Source:HGNC Symbol;Acc:HGNC:17038]
ENSG00000136244	440.73	77.46	2.5054	1.2768e-48	1.671e-46	4.69128	4.94502	4.39043	1.01823	0.901689	0.737448	IL6	interleukin 6 [Source:HGNC Symbol;Acc:HGNC:6018]
ENSG00000166483	1655.39	3197.59	-0.9503	1.3961e-48	1.8192e-46	3.96159	3.78378	4.04918	8.1724	8.08358	8.24656	WEE1	WEE1 G2 checkpoint kinase [Source:HGNC Symbol;Acc:HGNC:12761]
ENSG00000163602	1383.67	2904.53	-1.0688	2.1884e-48	2.8394e-46	3.34572	3.76724	3.64473	8.61423	7.52858	8.16133	RYBP	RING1 and YY1 binding protein [Source:HGNC Symbol;Acc:HGNC:10480]
ENSG00000125848	248.72	812.5	-1.706	2.2319e-48	2.8835e-46	1.02166	1.13291	1.00124	3.9036	3.42936	3.77132	FLRT3	fibronectin leucine rich transmembrane protein 3 [Source:HGNC Symbol;Acc:HGNC:3762]
ENSG00000116833	296.75	1001.6	-1.7549	2.3454e-48	3.0174e-46	0.759472	0.784997	1.05529	3.34289	3.14375	2.93147	NR5A2	nuclear receptor subfamily 5 group A member 2 [Source:HGNC Symbol;Acc:HGNC:7984]
ENSG00000177469	36027.6	20982.6	0.7799	2.8397e-48	3.6378e-46	223.646	217.441	223.941	134.029	138.904	143.557	CAVIN1	caveolae associated protein 1 [Source:HGNC Symbol;Acc:HGNC:9688]
ENSG00000123975	6092.09	3288.18	0.8894	3.9246e-48	5.0065e-46	226.161	208.268	217.13	126.857	122.602	128.99	CKS2	CDC28 protein kinase regulatory subunit 2 [Source:HGNC Symbol;Acc:HGNC:2000]
ENSG00000140497	2360.99	1019.63	1.2116	4.0468e-48	5.1408e-46	10.4267	11.1174	9.54267	4.9649	4.68422	4.81207	SCAMP2	secretory carrier membrane protein 2 [Source:HGNC Symbol;Acc:HGNC:10564]
ENSG00000188211	753.67	1744.25	-1.2106	6.5366e-48	8.2691e-46	2.49611	2.51911	2.79588	6.71629	5.99365	6.73149	NCR3LG1	natural killer cell cytotoxicity receptor 3 ligand 1 [Source:HGNC Symbol;Acc:HGNC:42400]
ENSG00000072121	3130.45	5739.81	-0.8744	7.4608e-48	9.3991e-46	4.15466	4.26668	4.57507	8.30655	8.58951	8.71169	ZFYVE26	zinc finger FYVE-type containing 26 [Source:HGNC Symbol;Acc:HGNC:20761]
ENSG00000125966	2585.06	5225.11	-1.0154	7.5114e-48	9.4238e-46	13.5142	13.0571	12.3265	27.0988	29.0312	28.4675	MMP24	matrix metallopeptidase 24 [Source:HGNC Symbol;Acc:HGNC:7172]
ENSG00000184545	187.53	685.34	-1.8674	1.4351e-47	1.793e-45	0.756537	0.83647	0.901545	3.08704	3.44406	3.256	DUSP8	dual specificity phosphatase 8 [Source:HGNC Symbol;Acc:HGNC:3074]
ENSG00000006432	2146.69	3953.88	-0.8806	1.561e-47	1.9423e-45	3.65164	3.86674	3.90702	7.58735	7.39133	7.65268	MAP3K9	mitogen-activated protein kinase kinase kinase 9 [Source:HGNC Symbol;Acc:HGNC:6861]
ENSG00000019144	3759.23	7338.26	-0.9654	2.0229e-47	2.5068e-45	3.92263	3.59399	3.89209	7.62231	8.4091	7.90738	PHLDB1	pleckstrin homology like domain family B member 1 [Source:HGNC Symbol;Acc:HGNC:23697]
ENSG00000113578	829.53	236.62	1.811	2.1585e-47	2.664e-45	3.81773	3.6034	3.54939	1.05541	1.00199	1.31037	FGF1	fibroblast growth factor 1 [Source:HGNC Symbol;Acc:HGNC:3665]
ENSG00000213585	22098.3	12684.7	0.8009	2.199e-47	2.7029e-45	161.14	162.575	153.655	97.289	97.4129	100.184	VDAC1	voltage dependent anion channel 1 [Source:HGNC Symbol;Acc:HGNC:12669]
ENSG00000153904	3842.23	6762.61	-0.8154	3.7823e-47	4.6304e-45	17.3701	18.2171	19.6604	35.7954	33.7033	35.0491	DDAH1	dimethylarginine dimethylaminohydrolase 1 [Source:HGNC Symbol;Acc:HGNC:2715]
ENSG00000105618	3742.04	1902.69	0.9753	4.2789e-47	5.2173e-45	32.1008	30.2593	29.8407	17.5911	16.5572	16.334	PRPF31	pre-mRNA processing factor 31 [Source:HGNC Symbol;Acc:HGNC:15446]
ENSG00000130203	1014.6	2289.42	-1.1741	4.592e-47	5.5767e-45	10.3711	10.3506	10.3147	24.4714	27.0372	23.7896	APOE	apolipoprotein E [Source:HGNC Symbol;Acc:HGNC:613]
ENSG00000163362	1005.43	2235.2	-1.1511	4.8628e-47	5.882e-45	3.71425	4.33651	4.36589	10.2921	9.98232	9.40084	INAVA	innate immunity activator [Source:HGNC Symbol;Acc:HGNC:25599]
ENSG00000272068	245.2	777.92	-1.6633	6.2404e-47	7.5185e-45	1.58389	1.78149	1.64944	5.76335	5.46928	5.88659	BCAN-AS1	BCAN antisense RNA 1 [Source:HGNC Symbol;Acc:HGNC:55233]
ENSG00000109519	3229.39	1653.13	0.9658	6.7519e-47	8.1026e-45	17.8907	17.5625	17.0032	9.99436	9.42318	9.49361	GRPEL1	GrpE like 1, mitochondrial [Source:HGNC Symbol;Acc:HGNC:19696]
ENSG00000146072	4225.72	7360.3	-0.8007	7.5469e-47	9.0209e-45	25.8303	25.1655	26.4792	47.7751	49.0869	48.2399	TNFRSF21	TNF receptor superfamily member 21 [Source:HGNC Symbol;Acc:HGNC:13469]
ENSG00000124783	7146.79	3737.16	0.9354	8.8268e-47	1.0509e-44	13.0029	13.4126	15.1314	8.20408	7.1517	8.00652	SSR1	signal sequence receptor subunit 1 [Source:HGNC Symbol;Acc:HGNC:11323]
ENSG00000169122	446.72	1173.49	-1.3925	9.3372e-47	1.1074e-44	1.93833	2.03725	1.9798	5.42638	5.8705	5.5229	FAM110B	family with sequence similarity 110 member B [Source:HGNC Symbol;Acc:HGNC:28587]
ENSG00000138376	1353.64	2694.91	-0.9932	1.0463e-46	1.236e-44	3.72665	3.85941	4.20498	8.82861	8.08901	8.32671	BARD1	BRCA1 associated RING domain 1 [Source:HGNC Symbol;Acc:HGNC:952]
ENSG00000140961	2065.58	3987.67	-0.9484	1.2741e-46	1.4993e-44	7.98014	8.52644	7.97806	16.7091	17.2359	16.9019	OSGIN1	oxidative stress induced growth inhibitor 1 [Source:HGNC Symbol;Acc:HGNC:30093]
ENSG00000137309	37233	19898	0.9041	1.4668e-46	1.7194e-44	334.058	365.666	354.91	188.72	212.61	204.291	HMGA1	high mobility group AT-hook 1 [Source:HGNC Symbol;Acc:HGNC:5010]
ENSG00000100994	17928.1	10215.5	0.8115	1.6321e-46	1.9059e-44	89.4204	89.7407	85.8557	52.8248	54.9265	54.7066	PYGB	glycogen phosphorylase B [Source:HGNC Symbol;Acc:HGNC:9723]
ENSG00000132382	6673.19	3614.27	0.8846	2.1795e-46	2.5353e-44	25.0371	23.835	24.9365	13.8886	14.9319	14.1598	MYBBP1A	MYB binding protein 1a [Source:HGNC Symbol;Acc:HGNC:7546]
ENSG00000149428	15461.9	8151.41	0.9237	4.0919e-46	4.7418e-44	44.4188	44.5938	42.8677	23.2148	25.8619	25.6801	HYOU1	hypoxia up-regulated 1 [Source:HGNC Symbol;Acc:HGNC:16931]
ENSG00000063660	2238.75	4686.83	-1.0664	5.1553e-46	5.942e-44	7.97817	7.45454	7.16858	16.6171	18.0726	16.2249	GPC1	glypican 1 [Source:HGNC Symbol;Acc:HGNC:4449]
ENSG00000114853	411.09	1126.91	-1.4578	5.1667e-46	5.942e-44	1.74255	1.49856	1.51961	4.86713	4.70891	4.47999	ZBTB47	zinc finger and BTB domain containing 47 [Source:HGNC Symbol;Acc:HGNC:26955]
ENSG00000115306	33097.4	20333.1	0.7029	5.3291e-46	6.1055e-44	38.5555	38.0814	41.5008	25.8301	26.2307	25.9539	SPTBN1	spectrin beta, non-erythrocytic 1 [Source:HGNC Symbol;Acc:HGNC:11275]
ENSG00000110092	7628.12	13571.3	-0.8315	6.7595e-46	7.7153e-44	36.5706	32.4714	36.561	69.0154	65.2075	67.911	CCND1	cyclin D1 [Source:HGNC Symbol;Acc:HGNC:1582]
ENSG00000085415	2331.1	1096.59	1.0873	1.0572e-45	1.2021e-43	4.81181	4.66755	5.18675	2.6089	2.52843	2.28218	SEH1L	SEH1 like nucleoporin [Source:HGNC Symbol;Acc:HGNC:30379]
ENSG00000187098	3678.31	1919.81	0.9385	1.3198e-45	1.4952e-43	10.6452	11.6065	11.6617	6.50863	5.95009	6.58151	MITF	melanocyte inducing transcription factor [Source:HGNC Symbol;Acc:HGNC:7105]
ENSG00000161243	723.34	231.17	1.6465	1.7314e-45	1.9541e-43	5.45155	5.71001	5.93268	1.96948	1.861	2.04447	FBXO27	F-box protein 27 [Source:HGNC Symbol;Acc:HGNC:18753]
ENSG00000126821	699.79	1631.41	-1.2193	1.7735e-45	1.9943e-43	4.23685	4.93846	4.6529	12.0833	11.5215	11.0753	SGPP1	sphingosine-1-phosphate phosphatase 1 [Source:HGNC Symbol;Acc:HGNC:17720]
ENSG00000149596	507.08	1307.86	-1.3649	1.8835e-45	2.1101e-43	0.990506	1.1357	1.00826	2.90384	3.01367	2.77947	JPH2	junctophilin 2 [Source:HGNC Symbol;Acc:HGNC:14202]
ENSG00000155660	12727.3	6904.25	0.8825	2.2716e-45	2.5356e-43	86.7829	86.7044	80.6424	47.8563	49.8271	50.6624	PDIA4	protein disulfide isomerase family A member 4 [Source:HGNC Symbol;Acc:HGNC:30167]
ENSG00000170558	8626.04	5169.84	0.7384	2.4588e-45	2.7345e-43	22.1657	21.5435	22.5281	14.755	13.7224	14.2405	CDH2	cadherin 2 [Source:HGNC Symbol;Acc:HGNC:1759]
ENSG00000062485	11501.7	6620.93	0.7968	6.7099e-45	7.435e-43	40.4456	39.0062	38.9198	24.087	23.9308	25.2998	CS	citrate synthase [Source:HGNC Symbol;Acc:HGNC:2422]
ENSG00000117500	5052.06	2371.3	1.0911	6.74e-45	7.4413e-43	11.1162	11.921	13.1509	6.79786	5.34169	6.13915	TMED5	transmembrane p24 trafficking protein 5 [Source:HGNC Symbol;Acc:HGNC:24251]
ENSG00000102271	1336.3	2597.68	-0.959	7.2685e-45	7.9956e-43	4.60674	4.65077	5.05267	10.0834	9.97561	9.84607	KLHL4	kelch like family member 4 [Source:HGNC Symbol;Acc:HGNC:6355]
ENSG00000100219	5581.33	3223.99	0.7917	9.8139e-45	1.0757e-42	40.8454	39.9213	40.6924	25.3983	25.1048	24.9774	XBP1	X-box binding protein 1 [Source:HGNC Symbol;Acc:HGNC:12801]
ENSG00000136928	328.27	47.53	2.7901	1.2741e-44	1.3915e-42	1.04589	0.932545	0.966062	0.136056	0.159173	0.163033	GABBR2	gamma-aminobutyric acid type B receptor subunit 2 [Source:HGNC Symbol;Acc:HGNC:4507]
ENSG00000117143	6105.48	3501.97	0.8017	1.5479e-44	1.6845e-42	38.4231	37.4443	41.2654	25.1689	23.0329	24.0677	UAP1	UDP-N-acetylglucosamine pyrophosphorylase 1 [Source:HGNC Symbol;Acc:HGNC:12457]
ENSG00000100592	467.14	1399.17	-1.5833	1.6128e-44	1.7426e-42	0.86174	0.84419	1.17584	3.41636	2.95861	2.89475	DAAM1	dishevelled associated activator of morphogenesis 1 [Source:HGNC Symbol;Acc:HGNC:18142]
ENSG00000169410	1495.83	2917.57	-0.9635	1.6082e-44	1.7426e-42	3.78796	3.89406	3.69917	7.91938	8.03234	7.93295	PTPN9	protein tyrosine phosphatase non-receptor type 9 [Source:HGNC Symbol;Acc:HGNC:9661]
ENSG00000143870	17629.6	9884.74	0.8348	1.674e-44	1.8023e-42	96.8399	95.4989	91.1325	55.1081	57.6523	58.2425	PDIA6	protein disulfide isomerase family A member 6 [Source:HGNC Symbol;Acc:HGNC:30168]
ENSG00000089195	2334.01	1122.44	1.0566	2.6989e-44	2.8955e-42	12.9214	13.2831	14.4877	7.02715	6.5714	7.4398	TRMT6	tRNA methyltransferase 6 [Source:HGNC Symbol;Acc:HGNC:20900]
ENSG00000161013	7987.3	14471.9	-0.8575	4.1074e-44	4.391e-42	32.8101	32.382	30.5313	60.4606	64.1547	61.9966	MGAT4B	alpha-1,3-mannosyl-glycoprotein 4-beta-N-acetylglucosaminyltransferase B [Source:HGNC Symbol;Acc:HGNC:7048]
ENSG00000181467	2107.45	1000.27	1.0745	4.5545e-44	4.8519e-42	5.35337	5.20645	5.98532	2.97786	2.72336	2.74351	RAP2B	RAP2B, member of RAS oncogene family [Source:HGNC Symbol;Acc:HGNC:9862]
ENSG00000085449	1985.39	915.02	1.1176	5.203e-44	5.5233e-42	7.39311	8.23602	8.2379	4.26455	3.85614	3.71468	WDFY1	WD repeat and FYVE domain containing 1 [Source:HGNC Symbol;Acc:HGNC:20451]
ENSG00000196782	522.27	1274.19	-1.285	5.3988e-44	5.7112e-42	1.55905	1.7492	1.5993	4.36728	4.33065	4.18453	MAML3	mastermind like transcriptional coactivator 3 [Source:HGNC Symbol;Acc:HGNC:16272]
ENSG00000091317	1677.76	756.79	1.1495	6.3645e-44	6.7095e-42	9.40457	9.71765	9.54198	4.43159	4.63294	4.83833	CMTM6	CKLF like MARVEL transmembrane domain containing 6 [Source:HGNC Symbol;Acc:HGNC:19177]
ENSG00000166741	4562.61	2229.67	1.0332	6.6797e-44	7.0174e-42	40.4248	39.1555	36.1278	19.3762	20.3125	21.1678	NNMT	nicotinamide N-methyltransferase [Source:HGNC Symbol;Acc:HGNC:7861]
ENSG00000242802	1501.79	3061.94	-1.0279	1.0901e-43	1.1413e-41	3.9529	4.00742	3.81927	8.99214	8.90999	7.94936	AP5Z1	adaptor related protein complex 5 subunit zeta 1 [Source:HGNC Symbol;Acc:HGNC:22197]
ENSG00000197063	3084.06	5485.03	-0.8306	1.3567e-43	1.4155e-41	12.9639	13.1809	12.6194	24.5781	24.7501	24.853	MAFG	MAF bZIP transcription factor G [Source:HGNC Symbol;Acc:HGNC:6781]
ENSG00000121350	1592.08	570.1	1.4814	1.7975e-43	1.869e-41	5.26288	5.90166	7.21214	2.62234	2.15619	2.2928	PYROXD1	pyridine nucleotide-disulphide oxidoreductase domain 1 [Source:HGNC Symbol;Acc:HGNC:26162]
ENSG00000124942	68062	40757.6	0.7398	1.8159e-43	1.8817e-41	75.2477	72.618	82.7389	50.0358	47.3016	51.1254	AHNAK	AHNAK nucleoprotein [Source:HGNC Symbol;Acc:HGNC:347]
ENSG00000166881	2786.64	5173.11	-0.8925	2.0882e-43	2.1564e-41	10.622	10.6923	10.7335	21.6732	19.6998	22.6542	NEMP1	nuclear envelope integral membrane protein 1 [Source:HGNC Symbol;Acc:HGNC:29001]
ENSG00000000971	1804.65	3697.26	-1.0348	3.13e-43	3.2214e-41	4.62078	4.79277	5.50971	11.9262	10.7766	10.1689	CFH	complement factor H [Source:HGNC Symbol;Acc:HGNC:4883]
ENSG00000119318	13659.2	8445.35	0.6936	3.4527e-43	3.5415e-41	63.4108	63.1407	68.6978	44.3932	41.7528	43.6802	RAD23B	RAD23 homolog B, nucleotide excision repair protein [Source:HGNC Symbol;Acc:HGNC:9813]
ENSG00000225921	4008.5	2150.35	0.8989	3.9717e-43	4.0601e-41	34.7729	36.7704	40.3171	21.5074	20.9748	22.0039	NOL7	nucleolar protein 7 [Source:HGNC Symbol;Acc:HGNC:21040]
ENSG00000167106	3947.02	7273.78	-0.8815	4.1099e-43	4.1873e-41	12.3007	13.5923	13.7023	25.4657	27.4492	25.4913	FAM102A	family with sequence similarity 102 member A [Source:HGNC Symbol;Acc:HGNC:31419]
ENSG00000142173	5538.74	2898.34	0.9343	4.1285e-43	4.1922e-41	23.7124	22.84	21.8274	12.484	13.3118	12.7049	COL6A2	collagen type VI alpha 2 chain [Source:HGNC Symbol;Acc:HGNC:2212]
ENSG00000148158	1125.67	2362.8	-1.0684	4.1496e-43	4.1995e-41	1.96807	2.22379	2.17528	4.82224	4.49503	5.0568	SNX30	sorting nexin family member 30 [Source:HGNC Symbol;Acc:HGNC:23685]
ENSG00000115828	1565.2	3039.43	-0.9576	4.1853e-43	4.2216e-41	12.6857	12.9376	12.922	28.9745	24.9213	26.7016	QPCT	glutaminyl-peptide cyclotransferase [Source:HGNC Symbol;Acc:HGNC:9753]
ENSG00000184557	2844.62	1493.08	0.9299	4.3501e-43	4.3733e-41	23.296	22.527	22.7268	12.893	12.7101	13.1105	SOCS3	suppressor of cytokine signaling 3 [Source:HGNC Symbol;Acc:HGNC:19391]
ENSG00000088305	971.05	2059.48	-1.0857	4.5233e-43	4.5324e-41	4.81412	4.44564	4.55596	10.3481	10.8162	10.3578	DNMT3B	DNA methyltransferase 3 beta [Source:HGNC Symbol;Acc:HGNC:2979]
ENSG00000136295	6906.85	12535.8	-0.8599	5.3699e-43	5.3631e-41	24.4907	24.6845	25.5325	47.2509	52.1944	46.2845	TTYH3	tweety family member 3 [Source:HGNC Symbol;Acc:HGNC:22222]
ENSG00000130164	8028.87	4467.26	0.8456	5.8218e-43	5.7953e-41	23.7361	23.031	22.6194	14.3129	14.2229	13.0179	LDLR	low density lipoprotein receptor [Source:HGNC Symbol;Acc:HGNC:6547]
ENSG00000124766	3341.61	6241.22	-0.9013	6.1045e-43	6.0569e-41	14.2472	14.1714	16.8725	30.9388	29.2031	30.7533	SOX4	SRY-box transcription factor 4 [Source:HGNC Symbol;Acc:HGNC:11200]
ENSG00000072274	18837	10824.6	0.7993	6.4374e-43	6.3664e-41	51.5537	51.3894	56.439	33.3137	30.353	34.8278	TFRC	transferrin receptor [Source:HGNC Symbol;Acc:HGNC:11763]
ENSG00000118515	4962.48	2686.41	0.8858	9.5977e-43	9.4609e-41	10.64	10.7213	11.3896	6.05689	6.27513	6.7225	SGK1	serum/glucocorticoid regulated kinase 1 [Source:HGNC Symbol;Acc:HGNC:10810]
ENSG00000108829	24280.8	13744.7	0.8209	1.119e-42	1.0995e-40	122.827	117	112.351	70.2127	70.4512	73.9157	LRRC59	leucine rich repeat containing 59 [Source:HGNC Symbol;Acc:HGNC:28817]
ENSG00000160211	7093.08	12545.3	-0.8226	1.1409e-42	1.1173e-40	44.005	44.4927	41.777	81.3877	85.3514	81.1754	G6PD	glucose-6-phosphate dehydrogenase [Source:HGNC Symbol;Acc:HGNC:4057]
ENSG00000125148	42260.6	21207.6	0.9946	1.1699e-42	1.1421e-40	1092.31	1001.57	949.768	613.471	526.858	506.53	MT2A	metallothionein 2A [Source:HGNC Symbol;Acc:HGNC:7406]
ENSG00000052795	376.53	1010.36	-1.4266	1.2348e-42	1.2016e-40	0.770008	0.676782	0.814437	2.28837	2.16358	2.07352	FNIP2	folliculin interacting protein 2 [Source:HGNC Symbol;Acc:HGNC:29280]
ENSG00000119280	2695.5	4803.59	-0.8332	2.4767e-42	2.4024e-40	11.3084	11.8555	11.2455	22.0091	22.0982	21.868	C1orf198	chromosome 1 open reading frame 198 [Source:HGNC Symbol;Acc:HGNC:25900]
ENSG00000103042	1448.74	2841.29	-0.971	2.9046e-42	2.8085e-40	4.65225	4.96774	4.71965	9.79088	10.2104	10.2434	SLC38A7	solute carrier family 38 member 7 [Source:HGNC Symbol;Acc:HGNC:25582]
ENSG00000150687	12860.1	20437.1	-0.6683	2.9301e-42	2.8242e-40	24.92	24.6157	24.5023	42.8187	41.4777	42.3196	PRSS23	serine protease 23 [Source:HGNC Symbol;Acc:HGNC:14370]
ENSG00000100311	1299.36	2914.98	-1.1658	3.019e-42	2.9006e-40	7.44469	7.40628	6.57432	16.7188	18.6033	16.4056	PDGFB	platelet derived growth factor subunit B [Source:HGNC Symbol;Acc:HGNC:8800]
ENSG00000145332	1037.45	398.75	1.3778	3.2815e-42	3.1429e-40	3.17379	2.92491	3.19947	1.40873	1.20729	1.23209	KLHL8	kelch like family member 8 [Source:HGNC Symbol;Acc:HGNC:18644]
ENSG00000169919	1395.94	2785.91	-0.9973	3.7863e-42	3.615e-40	8.21234	7.8533	7.54736	16.614	16.8246	17.281	GUSB	glucuronidase beta [Source:HGNC Symbol;Acc:HGNC:4696]
ENSG00000177182	1540.79	699.42	1.14	4.9529e-42	4.7139e-40	4.38874	4.52222	4.83248	2.17687	2.31672	2.20987	CLVS1	clavesin 1 [Source:HGNC Symbol;Acc:HGNC:23139]
ENSG00000099800	4212.96	2123.65	0.9879	6.62e-42	6.2809e-40	58.9624	54.1027	53.6615	30.2026	31.6084	28.6366	TIMM13	translocase of inner mitochondrial membrane 13 [Source:HGNC Symbol;Acc:HGNC:11816]
ENSG00000136816	2615.04	1390.54	0.9111	6.6654e-42	6.3043e-40	19.8615	19.6414	19.7716	11.4981	11.0646	11.3532	TOR1B	torsin family 1 member B [Source:HGNC Symbol;Acc:HGNC:11995]
ENSG00000165732	21543.7	12735.8	0.7584	9.9075e-42	9.3417e-40	88.9978	92.411	104.424	62.3567	58.3689	60.8905	DDX21	DExD-box helicase 21 [Source:HGNC Symbol;Acc:HGNC:2744]
ENSG00000136205	24596.7	40309	-0.7127	1.0824e-41	1.0174e-39	46.632	45.1169	46.0177	78.9491	82.7509	81.1058	TNS3	tensin 3 [Source:HGNC Symbol;Acc:HGNC:21616]
ENSG00000123684	5986.8	10902.7	-0.8649	3.4157e-41	3.2008e-39	14.0164	14.2746	16.6546	31.6317	27.9621	28.4112	LPGAT1	lysophosphatidylglycerol acyltransferase 1 [Source:HGNC Symbol;Acc:HGNC:28985]
ENSG00000086504	3018.56	1393.91	1.1149	4.0393e-41	3.7734e-39	22.9759	21.8884	20.2218	10.1017	11.2422	10.9948	MRPL28	mitochondrial ribosomal protein L28 [Source:HGNC Symbol;Acc:HGNC:14484]
ENSG00000131943	1399.13	613.15	1.1897	4.1432e-41	3.8586e-39	5.70107	5.47458	6.14413	2.87028	2.50214	2.79373	C19orf12	chromosome 19 open reading frame 12 [Source:HGNC Symbol;Acc:HGNC:25443]
ENSG00000182095	4443.84	8022.5	-0.8522	4.3957e-41	4.0813e-39	7.2967	7.36544	8.12861	14.4026	15.5871	14.2101	TNRC18	trinucleotide repeat containing 18 [Source:HGNC Symbol;Acc:HGNC:11962]
ENSG00000132507	19141.9	11745.4	0.7045	4.7527e-41	4.3993e-39	161.594	149.78	158.39	106.863	100.121	103.24	EIF5A	eukaryotic translation initiation factor 5A [Source:HGNC Symbol;Acc:HGNC:3300]
ENSG00000274180	326.2	935.95	-1.5219	5.0578e-41	4.6675e-39	1.40021	1.32743	1.63802	4.62035	4.73609	4.0987	NATD1	N-acetyltransferase domain containing 1 [Source:HGNC Symbol;Acc:HGNC:30770]
ENSG00000050405	2812.55	4903.42	-0.8018	5.6228e-41	5.1732e-39	9.55184	9.68912	10.1104	18.2187	17.702	19.1073	LIMA1	LIM domain and actin binding 1 [Source:HGNC Symbol;Acc:HGNC:24636]
ENSG00000104979	3777.74	2057.07	0.8772	8.4709e-41	7.7699e-39	69.761	70.0113	68.1428	39.5364	41.1798	41.064	C19orf53	chromosome 19 open reading frame 53 [Source:HGNC Symbol;Acc:HGNC:24991]
ENSG00000197959	133.47	524.8	-1.9755	1.0361e-40	9.4749e-39	0.23848	0.241775	0.297582	1.13875	1.14875	0.996625	DNM3	dynamin 3 [Source:HGNC Symbol;Acc:HGNC:29125]
ENSG00000128626	4630.01	2683.69	0.787	1.2604e-40	1.1492e-38	57.2633	58.9969	57.6754	36.2928	36.0094	36.1605	MRPS12	mitochondrial ribosomal protein S12 [Source:HGNC Symbol;Acc:HGNC:10380]
ENSG00000144749	2596.85	1343.86	0.9504	1.4558e-40	1.3234e-38	8.19072	8.01263	8.09093	4.44674	4.6786	4.39608	LRIG1	leucine rich repeats and immunoglobulin like domains 1 [Source:HGNC Symbol;Acc:HGNC:17360]
ENSG00000112715	1824.05	3376.95	-0.8881	1.5429e-40	1.3983e-38	2.70253	2.85126	2.77581	5.52487	5.70065	5.35966	VEGFA	vascular endothelial growth factor A [Source:HGNC Symbol;Acc:HGNC:12680]
ENSG00000108788	3276.06	1785.79	0.8751	2.2771e-40	2.0576e-38	17.2908	16.8648	16.5616	10.2137	9.83074	9.71489	MLX	MAX dimerization protein MLX [Source:HGNC Symbol;Acc:HGNC:11645]
ENSG00000170381	4146.72	2363.7	0.811	3.2479e-40	2.9261e-38	10.4949	10.4396	11.4261	6.68525	6.3787	6.76982	SEMA3E	semaphorin 3E [Source:HGNC Symbol;Acc:HGNC:10727]
ENSG00000183856	4364.32	7676.53	-0.815	3.7444e-40	3.3634e-38	14.816	14.1089	13.7061	27.9199	27.0011	25.8167	IQGAP3	IQ motif containing GTPase activating protein 3 [Source:HGNC Symbol;Acc:HGNC:20669]
ENSG00000136731	12560.5	7908.4	0.6673	3.7882e-40	3.3928e-38	23.7619	23.8368	25.3695	17.3248	15.866	16.2364	UGGT1	UDP-glucose glycoprotein glucosyltransferase 1 [Source:HGNC Symbol;Acc:HGNC:15663]
ENSG00000185070	1339.6	2625.05	-0.9704	5.2012e-40	4.6445e-38	0.73129	0.737792	0.850268	1.61118	1.61081	1.66066	FLRT2	fibronectin leucine rich transmembrane protein 2 [Source:HGNC Symbol;Acc:HGNC:3761]
ENSG00000243147	3476.58	1573.24	1.144	5.7581e-40	5.1267e-38	52.0408	49.6407	47.7559	24.4548	21.1126	27.2734	MRPL33	mitochondrial ribosomal protein L33 [Source:HGNC Symbol;Acc:HGNC:14487]
ENSG00000164465	2362.73	4095.41	-0.7933	5.9378e-40	5.2713e-38	7.45826	7.64378	7.73528	14.1097	14.2398	14.2204	DCBLD1	discoidin, CUB and LCCL domain containing 1 [Source:HGNC Symbol;Acc:HGNC:21479]
ENSG00000233369	910.94	2121.53	-1.2192	6.7454e-40	5.9708e-38	4.90064	5.20108	6.57141	14.2204	13.191	14.2766	GTF2IP4	general transcription factor IIi pseudogene 4 [Source:HGNC Symbol;Acc:HGNC:51716]
ENSG00000132561	2318.27	1052.72	1.1386	7.079e-40	6.2478e-38	7.91103	6.97263	7.11024	3.41066	3.79853	3.53405	MATN2	matrilin 2 [Source:HGNC Symbol;Acc:HGNC:6908]
ENSG00000197746	67202.2	115269	-0.7784	7.9413e-40	6.9886e-38	482.414	463.497	441.742	834.022	873.151	854.211	PSAP	prosaposin [Source:HGNC Symbol;Acc:HGNC:9498]
ENSG00000173273	2174.42	3796.74	-0.8041	9.9909e-40	8.7669e-38	3.28659	3.33021	3.4867	6.53643	6.02324	6.41932	TNKS	tankyrase [Source:HGNC Symbol;Acc:HGNC:11941]
ENSG00000116017	1007.04	2123.52	-1.0758	1.2206e-39	1.068e-37	2.88048	3.00276	3.32184	6.66277	7.33455	6.84658	ARID3A	AT-rich interaction domain 3A [Source:HGNC Symbol;Acc:HGNC:3031]
ENSG00000197312	1292.86	2602.26	-1.0085	1.3988e-39	1.2204e-37	2.10146	2.29881	2.60687	5.26114	4.92435	4.96919	DDI2	DNA damage inducible 1 homolog 2 [Source:HGNC Symbol;Acc:HGNC:24578]
ENSG00000161202	5205.52	8982.79	-0.7868	1.9014e-39	1.6541e-37	17.5256	18.766	18.144	32.9572	35.0638	32.9791	DVL3	dishevelled segment polarity protein 3 [Source:HGNC Symbol;Acc:HGNC:3087]
ENSG00000116649	5162.99	2651.28	0.9614	2.1355e-39	1.8524e-37	62.8178	60.5164	56.1316	32.6583	34.843	31.6905	SRM	spermidine synthase [Source:HGNC Symbol;Acc:HGNC:11296]
ENSG00000197548	2301.16	1123.21	1.0344	2.1596e-39	1.868e-37	6.06358	5.64556	5.44412	3.01697	2.93146	3.06673	ATG7	autophagy related 7 [Source:HGNC Symbol;Acc:HGNC:16935]
ENSG00000170779	1313.15	2576.9	-0.9737	2.2888e-39	1.9741e-37	12.4774	11.2631	11.5912	24.9836	24.0931	25.5543	CDCA4	cell division cycle associated 4 [Source:HGNC Symbol;Acc:HGNC:14625]
ENSG00000247077	3310.41	1759.95	0.9114	2.5852e-39	2.2235e-37	18.9014	17.8367	18.4534	10.5791	9.87352	11.125	PGAM5	PGAM family member 5, mitochondrial serine/threonine protein phosphatase [Source:HGNC Symbol;Acc:HGNC:28763]
ENSG00000152894	4338.27	7607.21	-0.8101	3.0842e-39	2.6452e-37	10.0221	10.415	11.5906	20.2556	20.7792	19.3047	PTPRK	protein tyrosine phosphatase receptor type K [Source:HGNC Symbol;Acc:HGNC:9674]
ENSG00000115504	2597.02	4831.09	-0.8951	3.4086e-39	2.9151e-37	6.30879	6.933	7.59519	14.892	13.1517	13.6349	EHBP1	EH domain binding protein 1 [Source:HGNC Symbol;Acc:HGNC:29144]
ENSG00000171992	2868.82	5317.81	-0.8897	3.7715e-39	3.2165e-37	5.82969	6.35687	6.27638	11.5283	12.6045	12.6431	SYNPO	synaptopodin [Source:HGNC Symbol;Acc:HGNC:30672]
ENSG00000169635	510.8	1191.42	-1.2217	4.1957e-39	3.5682e-37	1.5661	1.59411	1.47858	3.92926	3.93627	3.78062	HIC2	HIC ZBTB transcriptional repressor 2 [Source:HGNC Symbol;Acc:HGNC:18595]
ENSG00000165678	12820.5	7990.1	0.6822	4.9518e-39	4.1995e-37	118.013	118.812	117.816	78.8785	77.4713	81.4379	GHITM	growth hormone inducible transmembrane protein [Source:HGNC Symbol;Acc:HGNC:17281]
ENSG00000254166	1943.67	944.75	1.0416	6.4406e-39	5.4469e-37	1.77328	2.01774	1.97672	1.04102	0.946871	1.02794	CASC19	cancer susceptibility 19 [Source:HGNC Symbol;Acc:HGNC:49476]
ENSG00000105953	10434.9	5752.87	0.8591	6.8082e-39	5.7418e-37	45.3556	43.8485	42.712	24.7285	27.5161	25.9696	OGDH	oxoglutarate dehydrogenase [Source:HGNC Symbol;Acc:HGNC:8124]
ENSG00000184014	4976.16	8389.71	-0.7537	6.9004e-39	5.8034e-37	5.28056	5.09049	5.18856	9.20098	9.63318	9.37961	DENND5A	DENN domain containing 5A [Source:HGNC Symbol;Acc:HGNC:19344]
ENSG00000230623	313.11	853.69	-1.4451	7.9543e-39	6.6713e-37	1.6399	1.81969	1.60371	4.88978	5.08258	4.88143	-	novel transcript, antisense to ZNF281
ENSG00000177169	3185.45	5480.89	-0.7827	8.1387e-39	6.8071e-37	8.77207	9.13447	9.65969	17.0329	17.5126	16.4345	ULK1	unc-51 like autophagy activating kinase 1 [Source:HGNC Symbol;Acc:HGNC:12558]
ENSG00000115756	6846.29	4217.41	0.6991	8.391e-39	6.9989e-37	23.2433	24.3769	24.7407	16.1854	15.9902	15.7619	HPCAL1	hippocalcin like 1 [Source:HGNC Symbol;Acc:HGNC:5145]
ENSG00000130725	7618.08	4647.09	0.7134	8.7157e-39	7.2498e-37	93.0033	97.5236	97.5561	62.1906	62.5437	64.2391	UBE2M	ubiquitin conjugating enzyme E2 M [Source:HGNC Symbol;Acc:HGNC:12491]
ENSG00000081041	348.34	68.11	2.3525	1.1441e-38	9.4906e-37	5.38617	5.33039	5.71062	1.32052	0.96468	1.17536	CXCL2	C-X-C motif chemokine ligand 2 [Source:HGNC Symbol;Acc:HGNC:4603]
ENSG00000023608	644.14	207.78	1.6329	1.1884e-38	9.8311e-37	5.20969	5.14962	6.03128	1.83432	1.91571	1.92821	SNAPC1	small nuclear RNA activating complex polypeptide 1 [Source:HGNC Symbol;Acc:HGNC:11134]
ENSG00000169429	435.08	76.64	2.5053	1.3481e-38	1.1122e-36	4.20102	3.91291	4.70537	0.882717	0.522022	1.02743	CXCL8	C-X-C motif chemokine ligand 8 [Source:HGNC Symbol;Acc:HGNC:6025]
ENSG00000204869	11.41	212.27	-4.2244	1.4105e-38	1.1605e-36	0.0738732	0.0648813	0.0628506	1.56258	1.24906	1.23512	IGFL4	IGF like family member 4 [Source:HGNC Symbol;Acc:HGNC:32931]
ENSG00000196588	3672.64	6279.47	-0.7737	1.4774e-38	1.2123e-36	10.2676	10.4367	10.8828	19.0326	20.1399	18.8799	MRTFA	myocardin related transcription factor A [Source:HGNC Symbol;Acc:HGNC:14334]
ENSG00000197256	3608.22	6361.53	-0.8186	2.1375e-38	1.7493e-36	10.8551	9.9712	10.3061	19.4743	20.2603	19.3138	KANK2	KN motif and ankyrin repeat domains 2 [Source:HGNC Symbol;Acc:HGNC:29300]
ENSG00000125398	2129.36	4410.89	-1.0502	2.3231e-38	1.896e-36	10.3985	11.4253	13.9542	26.5476	26.4796	26.513	SOX9	SRY-box transcription factor 9 [Source:HGNC Symbol;Acc:HGNC:11204]
ENSG00000138119	32528.3	48900.3	-0.5881	2.4995e-38	2.0345e-36	81.6281	82.9688	88.0192	138.043	132.84	137.496	MYOF	myoferlin [Source:HGNC Symbol;Acc:HGNC:3656]
ENSG00000177192	1769.09	849.02	1.059	4.8656e-38	3.9498e-36	7.0658	6.5389	6.72703	3.39497	3.49783	3.60375	PUS1	pseudouridine synthase 1 [Source:HGNC Symbol;Acc:HGNC:15508]
ENSG00000131459	1098.21	408.2	1.429	5.2715e-38	4.268e-36	4.81141	4.99986	5.53434	1.82638	2.30912	1.98389	GFPT2	glutamine-fructose-6-phosphate transaminase 2 [Source:HGNC Symbol;Acc:HGNC:4242]
ENSG00000167775	2219.98	1168.36	0.9257	5.5304e-38	4.4657e-36	21.7341	20.5733	21.8915	12.1602	12.1607	12.02	CD320	CD320 molecule [Source:HGNC Symbol;Acc:HGNC:16692]
ENSG00000179772	39.5	277.65	-2.8198	8.9949e-38	7.2439e-36	0.691691	0.572342	0.73724	5.43802	5.14452	4.54326	FOXS1	forkhead box S1 [Source:HGNC Symbol;Acc:HGNC:3735]
ENSG00000166750	952.15	1897.91	-0.994	1.0388e-37	8.3438e-36	1.81633	2.03025	2.03543	4.40723	4.09363	4.11018	SLFN5	schlafen family member 5 [Source:HGNC Symbol;Acc:HGNC:28286]
ENSG00000138395	319.5	54.36	2.5525	1.1088e-37	8.8826e-36	1.09436	1.22695	1.08866	0.253362	0.171164	0.201571	CDK15	cyclin dependent kinase 15 [Source:HGNC Symbol;Acc:HGNC:14434]
ENSG00000185624	34903.7	20543.8	0.7646	1.175e-37	9.3878e-36	72.2462	68.7956	65.4089	43.5701	44.3746	42.8605	P4HB	prolyl 4-hydroxylase subunit beta [Source:HGNC Symbol;Acc:HGNC:8548]
ENSG00000014914	692.14	1513.86	-1.1298	1.2394e-37	9.8765e-36	3.49635	3.35671	3.11339	7.88087	7.92006	7.67048	MTMR11	myotubularin related protein 11 [Source:HGNC Symbol;Acc:HGNC:24307]
ENSG00000100804	12698	6921.01	0.8755	1.3436e-37	1.0679e-35	193.088	180.053	166.422	104.57	104.332	107.805	PSMB5	proteasome 20S subunit beta 5 [Source:HGNC Symbol;Acc:HGNC:9542]
ENSG00000142534	70803	38795.6	0.8679	1.377e-37	1.0916e-35	1125.55	1166.89	1015.58	622.66	668.473	659.608	RPS11	ribosomal protein S11 [Source:HGNC Symbol;Acc:HGNC:10384]
ENSG00000148634	6173.66	3652.42	0.7573	1.5332e-37	1.2122e-35	8.22367	8.42193	9.12321	5.71835	5.10997	5.56976	HERC4	HECT and RLD domain containing E3 ubiquitin protein ligase 4 [Source:HGNC Symbol;Acc:HGNC:24521]
ENSG00000186174	4523.71	7384.41	-0.7069	1.5742e-37	1.2414e-35	8.94627	9.08066	9.62039	16.0555	16.4848	15.9732	BCL9L	BCL9 like [Source:HGNC Symbol;Acc:HGNC:23688]
ENSG00000047644	1349.92	2634.07	-0.963	1.9356e-37	1.5225e-35	3.62866	4.17575	4.1976	8.21552	8.58419	8.36351	WWC3	WWC family member 3 [Source:HGNC Symbol;Acc:HGNC:29237]
ENSG00000053254	518.42	1229.65	-1.245	2.4043e-37	1.8862e-35	0.912818	1.01116	1.14394	2.78445	2.43834	2.59905	FOXN3	forkhead box N3 [Source:HGNC Symbol;Acc:HGNC:1928]
ENSG00000112972	2425.35	4116.14	-0.7628	2.8466e-37	2.2274e-35	7.67434	8.11445	8.34094	15.1477	14.5845	14.3101	HMGCS1	3-hydroxy-3-methylglutaryl-CoA synthase 1 [Source:HGNC Symbol;Acc:HGNC:5007]
ENSG00000136942	27914.7	17249.4	0.6944	2.8702e-37	2.2402e-35	411.373	389.5	397.208	272.623	249.898	274.449	RPL35	ribosomal protein L35 [Source:HGNC Symbol;Acc:HGNC:10344]
ENSG00000101935	770.97	1593.86	-1.0464	3.8062e-37	2.9631e-35	2.34363	2.63977	2.58737	5.8583	5.42677	5.55197	AMMECR1	AMMECR nuclear protein 1 [Source:HGNC Symbol;Acc:HGNC:467]
ENSG00000150540	466.11	1062.95	-1.1892	4.5572e-37	3.5386e-35	2.11975	2.16817	2.17086	5.47535	5.11358	5.26131	HNMT	histamine N-methyltransferase [Source:HGNC Symbol;Acc:HGNC:5028]
ENSG00000008517	2612.42	1229.18	1.0871	6.0642e-37	4.6968e-35	19.5358	16.3683	17.7139	9.04213	8.44728	9.6703	IL32	interleukin 32 [Source:HGNC Symbol;Acc:HGNC:16830]
ENSG00000140941	5158.74	8483.15	-0.7174	7.2226e-37	5.5798e-35	22.0412	22.6793	22.7797	39.9664	37.7117	41.7369	MAP1LC3B	microtubule associated protein 1 light chain 3 beta [Source:HGNC Symbol;Acc:HGNC:13352]
ENSG00000155506	20084.4	12854	0.6439	8.2692e-37	6.3721e-35	49.3688	49.1429	52.8808	34.4565	33.8145	35.9013	LARP1	La ribonucleoprotein 1, translational regulator [Source:HGNC Symbol;Acc:HGNC:29531]
ENSG00000063244	18557.7	11979.1	0.6315	1.0903e-36	8.3807e-35	100.454	98.4944	98.0954	70.0582	67.3438	68.9549	U2AF2	U2 small nuclear RNA auxiliary factor 2 [Source:HGNC Symbol;Acc:HGNC:23156]
ENSG00000116962	10749.3	6611.69	0.7012	1.1261e-36	8.634e-35	41.3363	39.9304	40.6152	26.2972	27.1574	27.1777	NID1	nidogen 1 [Source:HGNC Symbol;Acc:HGNC:7821]
ENSG00000181163	63948.9	40299.9	0.6662	1.1578e-36	8.8543e-35	168.876	171.426	166.635	111.905	112.972	118.791	NPM1	nucleophosmin 1 [Source:HGNC Symbol;Acc:HGNC:7910]
ENSG00000090273	19673.2	11115.7	0.8238	1.3409e-36	1.0229e-34	150.817	157.275	146.932	85.8759	95.5591	95.0068	NUDC	nuclear distribution C, dynein complex regulator [Source:HGNC Symbol;Acc:HGNC:8045]
ENSG00000264301	502.65	146.24	1.7807	1.4141e-36	1.076e-34	7.90181	8.21589	8.69183	2.82864	2.28808	2.65307	LINC01444	long intergenic non-protein coding RNA 1444 [Source:HGNC Symbol;Acc:HGNC:50769]
ENSG00000156261	14719.4	9614.1	0.6145	1.5029e-36	1.1408e-34	93.4456	95.535	101.517	68.764	67.4446	67.7999	CCT8	chaperonin containing TCP1 subunit 8 [Source:HGNC Symbol;Acc:HGNC:1623]
ENSG00000080823	4928.28	2829.44	0.801	1.5406e-36	1.1665e-34	9.07422	10.2259	10.2824	6.26889	5.80852	6.18781	MOK	MOK protein kinase [Source:HGNC Symbol;Acc:HGNC:9833]
ENSG00000086015	5482.38	8964.09	-0.7093	1.5916e-36	1.2021e-34	14.7732	14.8216	15.2255	25.8513	27.2111	25.73	MAST2	microtubule associated serine/threonine kinase 2 [Source:HGNC Symbol;Acc:HGNC:19035]
ENSG00000140931	2738.39	4916.62	-0.8447	1.6034e-36	1.2079e-34	20.1299	18.9085	18.7115	36.0171	37.1163	38.431	CMTM3	CKLF like MARVEL transmembrane domain containing 3 [Source:HGNC Symbol;Acc:HGNC:19174]
ENSG00000099864	463.89	1141.13	-1.2998	1.6856e-36	1.2668e-34	2.09826	1.9681	2.15911	5.50042	5.95788	5.00342	PALM	paralemmin [Source:HGNC Symbol;Acc:HGNC:8594]
ENSG00000153989	3902.2	2118.3	0.8816	1.7679e-36	1.3253e-34	17.8963	17.4106	18.3204	10.1891	9.78099	11.3403	NUS1	NUS1 dehydrodolichyl diphosphate synthase subunit [Source:HGNC Symbol;Acc:HGNC:21042]
ENSG00000115295	920.12	1787.21	-0.9584	1.9789e-36	1.4799e-34	2.57202	2.49262	2.73203	5.53226	5.34123	5.41209	CLIP4	CAP-Gly domain containing linker protein family member 4 [Source:HGNC Symbol;Acc:HGNC:26108]
ENSG00000108384	2063.88	1056.71	0.9651	2.3441e-36	1.7486e-34	7.74643	7.40157	7.25351	4.3058	4.05239	3.9922	RAD51C	RAD51 paralog C [Source:HGNC Symbol;Acc:HGNC:9820]
ENSG00000141232	1561.36	688.14	1.183	2.8121e-36	2.0926e-34	11.9772	13.6212	15.286	6.33211	6.65128	6.35955	TOB1	transducer of ERBB2, 1 [Source:HGNC Symbol;Acc:HGNC:11979]
ENSG00000011422	1616.05	727.36	1.1516	2.8847e-36	2.1414e-34	8.38549	8.22419	7.25416	3.91298	3.81258	3.84466	PLAUR	plasminogen activator, urokinase receptor [Source:HGNC Symbol;Acc:HGNC:9053]
ENSG00000122729	8461.56	5174.24	0.7096	3.0001e-36	2.2216e-34	24.8903	24.5442	24.3539	16.4464	15.3725	16.7468	ACO1	aconitase 1 [Source:HGNC Symbol;Acc:HGNC:117]
ENSG00000073712	5377.14	8422.5	-0.6473	3.1139e-36	2.3003e-34	13.4466	13.8861	14.5594	23.8026	23.1304	23.6261	FERMT2	fermitin family member 2 [Source:HGNC Symbol;Acc:HGNC:15767]
ENSG00000101000	3193.22	1617.25	0.9811	4.0121e-36	2.9566e-34	44.4306	41.0994	38.3254	23.2801	21.4307	22.8787	PROCR	protein C receptor [Source:HGNC Symbol;Acc:HGNC:9452]
ENSG00000117461	594.79	1331.62	-1.1603	4.1211e-36	3.0295e-34	1.56583	1.86781	1.87054	4.25742	4.14475	4.36023	PIK3R3	phosphoinositide-3-kinase regulatory subunit 3 [Source:HGNC Symbol;Acc:HGNC:8981]
ENSG00000126749	3732.62	1947.03	0.9387	5.6152e-36	4.1179e-34	14.1169	12.5816	12.6716	7.12477	7.51395	7.45979	EMG1	EMG1 N1-specific pseudouridine methyltransferase [Source:HGNC Symbol;Acc:HGNC:16912]
ENSG00000174021	989.81	408.43	1.277	5.7616e-36	4.2151e-34	17.6754	19.4975	20.7137	9.28052	8.14993	8.26151	GNG5	G protein subunit gamma 5 [Source:HGNC Symbol;Acc:HGNC:4408]
ENSG00000149527	547.35	1268.19	-1.2114	6.677e-36	4.8731e-34	1.05999	1.1012	1.17828	2.5659	2.90711	2.83619	PLCH2	phospholipase C eta 2 [Source:HGNC Symbol;Acc:HGNC:29037]
ENSG00000138449	1054.94	2080.36	-0.9806	7.8718e-36	5.7313e-34	5.4089	5.09952	5.98895	12.4298	11.2172	11.3416	SLC40A1	solute carrier family 40 member 1 [Source:HGNC Symbol;Acc:HGNC:10909]
ENSG00000132313	2739.75	1440.83	0.9271	9.1973e-36	6.6804e-34	15.7684	16.0595	15.357	9.38589	8.09174	9.24826	MRPL35	mitochondrial ribosomal protein L35 [Source:HGNC Symbol;Acc:HGNC:14489]
ENSG00000245532	7580.35	4044.09	0.9066	1.1015e-35	7.9815e-34	6.44001	7.652	7.87593	4.56945	4.10011	3.93339	NEAT1	nuclear paraspeckle assembly transcript 1 [Source:HGNC Symbol;Acc:HGNC:30815]
ENSG00000174282	2848.18	4995.05	-0.8099	1.1278e-35	8.1529e-34	9.57484	10.3197	10.7362	18.616	18.8482	20.2656	ZBTB4	zinc finger and BTB domain containing 4 [Source:HGNC Symbol;Acc:HGNC:23847]
ENSG00000096093	689.03	1479.52	-1.1021	1.1395e-35	8.2176e-34	0.66434	0.697789	0.633059	1.6396	1.43693	1.53882	EFHC1	EF-hand domain containing 1 [Source:HGNC Symbol;Acc:HGNC:16406]
ENSG00000084463	8474.82	5349.26	0.664	1.5244e-35	1.0967e-33	34.741	35.4886	36.0039	23.6931	23.8963	24.5182	WBP11	WW domain binding protein 11 [Source:HGNC Symbol;Acc:HGNC:16461]
ENSG00000189056	3822.7	6269.05	-0.714	1.6533e-35	1.1867e-33	2.35818	2.25391	2.50372	4.26146	4.20592	4.08025	RELN	reelin [Source:HGNC Symbol;Acc:HGNC:9957]
ENSG00000154359	188.79	603.43	-1.6784	1.7512e-35	1.254e-33	0.784357	0.719672	0.672542	2.59833	2.24416	2.65614	LONRF1	LON peptidase N-terminal domain and ring finger 1 [Source:HGNC Symbol;Acc:HGNC:26302]
ENSG00000261115	5149.31	3152.59	0.7077	2.1086e-35	1.5043e-33	10.4742	10.2394	10.6396	7.01283	6.61603	7.02427	TMEM178B	transmembrane protein 178B [Source:HGNC Symbol;Acc:HGNC:44112]
ENSG00000133026	8361.21	12965.9	-0.6328	2.1106e-35	1.5043e-33	19.557	20.1022	21.5434	34.0113	33.9439	34.0651	MYH10	myosin heavy chain 10 [Source:HGNC Symbol;Acc:HGNC:7568]
ENSG00000023734	12456.8	7985.04	0.6416	2.2913e-35	1.6292e-33	121.501	126.252	122.82	86.9435	82.1047	86.5818	STRAP	serine/threonine kinase receptor associated protein [Source:HGNC Symbol;Acc:HGNC:30796]
ENSG00000109390	2551.02	1272.95	1.0035	2.6973e-35	1.9133e-33	18.7245	19.3196	18.0789	9.69145	9.42174	11.0233	NDUFC1	NADH:ubiquinone oxidoreductase subunit C1 [Source:HGNC Symbol;Acc:HGNC:7705]
ENSG00000130312	1459.42	716.59	1.0261	2.7149e-35	1.9214e-33	20.5484	21.4362	21.1675	11.6651	11.0836	10.6193	MRPL34	mitochondrial ribosomal protein L34 [Source:HGNC Symbol;Acc:HGNC:14488]
ENSG00000165244	1650.87	764.98	1.1088	2.943e-35	2.078e-33	9.53287	9.29718	10.7058	5.47828	4.43811	4.81312	ZNF367	zinc finger protein 367 [Source:HGNC Symbol;Acc:HGNC:18320]
ENSG00000102181	3447.3	1961.3	0.814	3.3101e-35	2.3317e-33	13.1266	13.3989	12.882	7.90662	8.02278	8.19109	CD99L2	CD99 molecule like 2 [Source:HGNC Symbol;Acc:HGNC:18237]
ENSG00000134057	11207.6	7161.58	0.6461	3.5184e-35	2.4727e-33	102.769	98.6069	102.173	69.5213	68.8724	70.2662	CCNB1	cyclin B1 [Source:HGNC Symbol;Acc:HGNC:1579]
ENSG00000107959	10602	6632.05	0.677	3.5481e-35	2.4878e-33	18.0766	19.0165	18.194	12.3041	12.3441	12.557	PITRM1	pitrilysin metallopeptidase 1 [Source:HGNC Symbol;Acc:HGNC:17663]
ENSG00000105220	22702.8	14409.2	0.6558	4.313e-35	3.0172e-33	48.1116	46.2829	45.6246	32.1958	31.1543	32.3047	GPI	glucose-6-phosphate isomerase [Source:HGNC Symbol;Acc:HGNC:4458]
ENSG00000067182	7702.92	4437.18	0.796	5.1356e-35	3.5844e-33	42.5681	43.1368	40.9839	24.8423	26.849	26.7967	TNFRSF1A	TNF receptor superfamily member 1A [Source:HGNC Symbol;Acc:HGNC:11916]
ENSG00000157654	9435.42	5845.33	0.6907	5.7781e-35	4.0236e-33	10.9907	10.813	12.1252	7.75271	7.16677	7.68287	PALM2AKAP2	PALM2 and AKAP2 fusion [Source:HGNC Symbol;Acc:HGNC:33529]
ENSG00000184156	330.46	60.33	2.4504	1.0616e-34	7.3758e-33	0.497531	0.543047	0.67543	0.13317	0.111316	0.0922629	KCNQ3	potassium voltage-gated channel subfamily Q member 3 [Source:HGNC Symbol;Acc:HGNC:6297]
ENSG00000275832	2214.82	1201.74	0.8826	1.2006e-34	8.3224e-33	5.87632	6.16919	6.01812	3.50241	3.42719	3.61399	ARHGAP23	Rho GTPase activating protein 23 [Source:HGNC Symbol;Acc:HGNC:29293]
ENSG00000072163	108.25	471.63	-2.1214	1.2442e-34	8.6051e-33	0.26933	0.297571	0.249376	1.24626	1.50087	1.0781	LIMS2	LIM zinc finger domain containing 2 [Source:HGNC Symbol;Acc:HGNC:16084]
ENSG00000148498	11883.7	18335.1	-0.6257	1.4806e-34	1.0217e-32	39.6464	39.093	41.5432	65.7998	67.9281	65.7857	PARD3	par-3 family cell polarity regulator [Source:HGNC Symbol;Acc:HGNC:16051]
ENSG00000106086	1184.23	2285.49	-0.9473	1.6173e-34	1.1134e-32	2.16473	2.47729	2.53345	5.19725	4.64779	5.04791	PLEKHA8	pleckstrin homology domain containing A8 [Source:HGNC Symbol;Acc:HGNC:30037]
ENSG00000197451	11251.4	6811.25	0.7242	1.7199e-34	1.1814e-32	112.726	113.386	124.222	74.2518	72.9602	80.7387	HNRNPAB	heterogeneous nuclear ribonucleoprotein A/B [Source:HGNC Symbol;Acc:HGNC:5034]
ENSG00000053372	5816.5	3259.75	0.8354	1.7968e-34	1.2314e-32	52.6651	49.279	47.9045	29.4086	29.3187	31.6654	MRTO4	MRT4 homolog, ribosome maturation factor [Source:HGNC Symbol;Acc:HGNC:18477]
ENSG00000143147	2584.78	4239.34	-0.7136	1.8511e-34	1.2658e-32	4.84021	4.93407	5.15114	8.81913	8.62109	8.88404	GPR161	G protein-coupled receptor 161 [Source:HGNC Symbol;Acc:HGNC:23694]
ENSG00000100505	1412.48	2608.15	-0.8843	2.1652e-34	1.4772e-32	3.32803	3.61826	3.46009	7.32294	6.84489	6.51328	TRIM9	tripartite motif containing 9 [Source:HGNC Symbol;Acc:HGNC:16288]
ENSG00000197265	2858.73	1611.7	0.8271	2.2608e-34	1.539e-32	24.2792	24.6679	24.0561	14.5802	14.5143	15.185	GTF2E2	general transcription factor IIE subunit 2 [Source:HGNC Symbol;Acc:HGNC:4651]
ENSG00000101782	2019.82	3434.48	-0.7655	2.3777e-34	1.615e-32	8.75256	9.17841	9.49299	17.036	16.0431	17.0734	RIOK3	RIO kinase 3 [Source:HGNC Symbol;Acc:HGNC:11451]
ENSG00000164930	2399.26	4127.21	-0.7834	2.5777e-34	1.7469e-32	13.582	12.4161	12.8837	24.6413	23.7267	23.6237	FZD6	frizzled class receptor 6 [Source:HGNC Symbol;Acc:HGNC:4044]
ENSG00000111358	1336.01	633.78	1.075	3.3155e-34	2.2419e-32	7.61007	6.86805	7.56753	3.85543	3.62424	3.77316	GTF2H3	general transcription factor IIH subunit 3 [Source:HGNC Symbol;Acc:HGNC:4657]
ENSG00000138663	2077.05	1113.69	0.8992	3.5734e-34	2.4109e-32	12.3958	12.7867	13.2159	7.74711	6.85783	7.55023	COPS4	COP9 signalosome subunit 4 [Source:HGNC Symbol;Acc:HGNC:16702]
ENSG00000167081	1006.81	1959.14	-0.9612	3.7377e-34	2.5162e-32	4.69818	4.35331	4.47327	9.203	9.35016	9.75989	PBX3	PBX homeobox 3 [Source:HGNC Symbol;Acc:HGNC:8634]
ENSG00000168078	4026.36	2279.31	0.8209	4.0519e-34	2.7216e-32	38.9917	40.0179	44.6438	26.4002	23.1886	25.6919	PBK	PDZ binding kinase [Source:HGNC Symbol;Acc:HGNC:18282]
ENSG00000113368	4061.82	6492.29	-0.6762	5.6959e-34	3.8175e-32	23.6528	25.2515	24.7845	42.4989	42.2876	41.8944	LMNB1	lamin B1 [Source:HGNC Symbol;Acc:HGNC:6637]
ENSG00000082512	1278.43	2491.49	-0.9619	6.2681e-34	4.1918e-32	2.78111	3.08957	3.48245	6.89453	6.18605	6.50973	TRAF5	TNF receptor associated factor 5 [Source:HGNC Symbol;Acc:HGNC:12035]
ENSG00000167767	7339.51	11986.7	-0.7077	6.7769e-34	4.5221e-32	37.3351	36.773	36.7004	62.2149	66.3289	66.0637	KRT80	keratin 80 [Source:HGNC Symbol;Acc:HGNC:27056]
ENSG00000117650	4695.51	2765.8	0.7637	7.824e-34	5.2093e-32	31.8703	32.4521	35.7418	21.417	19.9352	22.0173	NEK2	NIMA related kinase 2 [Source:HGNC Symbol;Acc:HGNC:7745]
ENSG00000196923	5278.52	8863.5	-0.7477	1.1065e-33	7.3513e-32	26.5885	26.4926	25.8237	45.8227	49.6515	47.0163	PDLIM7	PDZ and LIM domain 7 [Source:HGNC Symbol;Acc:HGNC:22958]
ENSG00000148082	2273.43	1261.66	0.8498	1.1229e-33	7.4435e-32	4.88793	4.99066	5.13747	3.03148	2.84229	3.0906	SHC3	SHC adaptor protein 3 [Source:HGNC Symbol;Acc:HGNC:18181]
ENSG00000162244	21618	11824	0.8705	1.4178e-33	9.3779e-32	251.045	235.574	221.056	129.168	145.559	141.693	RPL29	ribosomal protein L29 [Source:HGNC Symbol;Acc:HGNC:10331]
ENSG00000156515	7076.49	4106.01	0.7854	1.7481e-33	1.1538e-31	25.2865	25.0401	23.7318	14.7506	15.6514	15.8268	HK1	hexokinase 1 [Source:HGNC Symbol;Acc:HGNC:4922]
ENSG00000108468	11753.9	7337.89	0.6798	1.7986e-33	1.1846e-31	82.5763	82.2084	89.8403	55.7809	55.3287	59.7557	CBX1	chromobox 1 [Source:HGNC Symbol;Acc:HGNC:1551]
ENSG00000095397	1383.64	2820.06	-1.0269	2.0332e-33	1.3361e-31	4.87692	5.32812	5.79961	12.588	12.2	10.2758	WHRN	whirlin [Source:HGNC Symbol;Acc:HGNC:16361]
ENSG00000071282	1694.2	3343.57	-0.9808	2.1748e-33	1.4261e-31	4.31303	4.29361	3.74849	8.48534	9.19006	8.57271	LMCD1	LIM and cysteine rich domains 1 [Source:HGNC Symbol;Acc:HGNC:6633]
ENSG00000119326	6068.48	3514.82	0.7879	2.5216e-33	1.6499e-31	40.5592	41.7633	45.8045	28.073	24.0959	27.6588	CTNNAL1	catenin alpha like 1 [Source:HGNC Symbol;Acc:HGNC:2512]
ENSG00000169926	1157.19	2176.71	-0.9122	2.7551e-33	1.7989e-31	2.74862	2.59309	2.74616	5.36	5.67588	5.32256	KLF13	Kruppel like factor 13 [Source:HGNC Symbol;Acc:HGNC:13672]
ENSG00000105185	5040.57	3014.59	0.7412	2.8844e-33	1.8792e-31	52.3673	50.4545	52.9951	35.6953	33.1674	31.4338	PDCD5	programmed cell death 5 [Source:HGNC Symbol;Acc:HGNC:8764]
ENSG00000141655	2859.52	1614.54	0.825	2.8981e-33	1.8841e-31	6.84433	7.08883	7.01705	4.29304	3.98065	4.45462	TNFRSF11A	TNF receptor superfamily member 11a [Source:HGNC Symbol;Acc:HGNC:11908]
ENSG00000171155	972.73	432.99	1.1674	3.0875e-33	2.003e-31	11.7332	11.496	12.2368	5.72999	5.79331	5.45292	C1GALT1C1	C1GALT1 specific chaperone 1 [Source:HGNC Symbol;Acc:HGNC:24338]
ENSG00000136938	11817.5	7480.49	0.6598	3.2179e-33	2.0831e-31	139.154	137.901	139.369	91.8458	93.8868	97.7603	ANP32B	acidic nuclear phosphoprotein 32 family member B [Source:HGNC Symbol;Acc:HGNC:16677]
ENSG00000165102	1162.06	2119.98	-0.867	4.4866e-33	2.8982e-31	2.81971	2.91035	2.84066	5.58162	5.61801	5.62009	HGSNAT	heparan-alpha-glucosaminide N-acetyltransferase [Source:HGNC Symbol;Acc:HGNC:26527]
ENSG00000149577	1004.94	2033.12	-1.0161	4.7988e-33	3.0933e-31	2.43865	2.557	2.31069	5.1911	5.64284	5.06891	SIDT2	SID1 transmembrane family member 2 [Source:HGNC Symbol;Acc:HGNC:24272]
ENSG00000101311	1306.36	582.31	1.1665	4.9019e-33	3.1531e-31	5.91713	5.75732	6.0982	2.68514	2.63044	3.20248	FERMT1	fermitin family member 1 [Source:HGNC Symbol;Acc:HGNC:15889]
ENSG00000163661	733.5	288.07	1.3498	5.5408e-33	3.5565e-31	8.07315	8.61626	8.98449	3.46992	3.6388	3.72536	PTX3	pentraxin 3 [Source:HGNC Symbol;Acc:HGNC:9692]
ENSG00000138668	25612.5	16135.3	0.6667	5.6496e-33	3.6187e-31	79.5457	80.711	81.5407	52.4286	53.6345	57.7272	HNRNPD	heterogeneous nuclear ribonucleoprotein D [Source:HGNC Symbol;Acc:HGNC:5036]
ENSG00000119335	19427	12424.9	0.6449	5.9411e-33	3.7974e-31	94.2625	98.3125	101.247	68.056	63.2183	70.8514	SET	SET nuclear proto-oncogene [Source:HGNC Symbol;Acc:HGNC:10760]
ENSG00000165832	1216.08	2222.78	-0.8694	6.6385e-33	4.2343e-31	6.93696	7.42038	7.92972	14.8573	14.0271	14.9098	TRUB1	TruB pseudouridine synthase family member 1 [Source:HGNC Symbol;Acc:HGNC:16060]
ENSG00000165689	3111.09	1793.15	0.7954	6.7784e-33	4.3144e-31	21.5005	21.9951	21.8376	13.1018	13.5092	13.8836	ENTR1	endosome associated trafficking regulator 1 [Source:HGNC Symbol;Acc:HGNC:10667]
ENSG00000134369	10735.8	16449.5	-0.6157	8.146e-33	5.1741e-31	10.3249	10.1217	11.0808	17.4423	17.5908	16.8987	NAV1	neuron navigator 1 [Source:HGNC Symbol;Acc:HGNC:15989]
ENSG00000116161	13050.9	8411.86	0.6337	9.7006e-33	6.1487e-31	61.9463	62.5435	62.0102	42.6367	42.0244	44.6562	CACYBP	calcyclin binding protein [Source:HGNC Symbol;Acc:HGNC:30423]
ENSG00000197321	11342.3	17081.8	-0.5907	1.321e-32	8.3558e-31	19.1652	19.6261	20.8682	32.1623	32.439	31.984	SVIL	supervillin [Source:HGNC Symbol;Acc:HGNC:11480]
ENSG00000138311	155.17	516.8	-1.7395	1.3435e-32	8.4802e-31	0.736363	0.617201	0.70802	2.5572	2.17067	2.66443	ZNF365	zinc finger protein 365 [Source:HGNC Symbol;Acc:HGNC:18194]
ENSG00000115268	15169.6	9018.95	0.7502	1.8614e-32	1.1725e-30	157.819	161.094	148.344	99.9386	104.311	94.7175	RPS15	ribosomal protein S15 [Source:HGNC Symbol;Acc:HGNC:10388]
ENSG00000168036	13055.6	20022.3	-0.6171	2.0727e-32	1.3029e-30	24.9864	23.8124	24.3516	40.2071	40.6456	39.8385	CTNNB1	catenin beta 1 [Source:HGNC Symbol;Acc:HGNC:2514]
ENSG00000174684	1090.27	499.02	1.1277	2.1205e-32	1.3302e-30	11.6169	12.1022	12.085	6.15742	5.34208	6.14031	B4GAT1	beta-1,4-glucuronyltransferase 1 [Source:HGNC Symbol;Acc:HGNC:15685]
ENSG00000122694	377.18	994.56	-1.398	2.1945e-32	1.3738e-30	2.84963	2.98642	2.28371	7.40072	7.81363	7.85268	GLIPR2	GLI pathogenesis related 2 [Source:HGNC Symbol;Acc:HGNC:18007]
ENSG00000131941	3464.09	1968.98	0.8147	2.3035e-32	1.439e-30	16.6393	15.5296	15.3091	9.70449	9.61765	9.72649	RHPN2	rhophilin Rho GTPase binding protein 2 [Source:HGNC Symbol;Acc:HGNC:19974]
ENSG00000104765	2451.41	4116.98	-0.748	2.3267e-32	1.4506e-30	12.6257	13.1307	13.1872	25.3097	22.5746	22.5174	BNIP3L	BCL2 interacting protein 3 like [Source:HGNC Symbol;Acc:HGNC:1085]
ENSG00000107798	4623.92	2560.34	0.8527	2.5884e-32	1.6104e-30	20.5715	21.2109	20.5063	13.3083	10.9053	12.939	LIPA	lipase A, lysosomal acid type [Source:HGNC Symbol;Acc:HGNC:6617]
ENSG00000204389	8790.16	5225.94	0.7503	2.6175e-32	1.6252e-30	82.1246	79.3797	79.3802	48.4606	52.5742	52.9619	HSPA1A	heat shock protein family A (Hsp70) member 1A [Source:HGNC Symbol;Acc:HGNC:5232]
ENSG00000065609	221.38	635.08	-1.5172	3.9628e-32	2.4554e-30	0.628131	0.766122	0.802571	2.40993	2.08177	2.28347	SNAP91	synaptosome associated protein 91 [Source:HGNC Symbol;Acc:HGNC:14986]
ENSG00000131408	5327.61	3351.16	0.6686	5.1331e-32	3.174e-30	22.2621	21.4261	22.0398	15.0783	14.6621	14.7451	NR1H2	nuclear receptor subfamily 1 group H member 2 [Source:HGNC Symbol;Acc:HGNC:7965]
ENSG00000204217	4891.34	8790.92	-0.8458	5.3517e-32	3.3025e-30	7.85342	8.13563	9.8259	17.9841	15.949	15.9299	BMPR2	bone morphogenetic protein receptor type 2 [Source:HGNC Symbol;Acc:HGNC:1078]
ENSG00000144231	2561.27	4546.31	-0.8281	5.6132e-32	3.4568e-30	11.114	10.7875	10.4013	21.4068	18.7194	21.635	POLR2D	RNA polymerase II subunit D [Source:HGNC Symbol;Acc:HGNC:9191]
ENSG00000089280	22989	14655	0.6496	6.8639e-32	4.2185e-30	72.0633	73.6477	70.9926	47.962	50.1384	50.4837	FUS	FUS RNA binding protein [Source:HGNC Symbol;Acc:HGNC:4010]
ENSG00000125968	887.06	340.85	1.3795	9.477e-32	5.8128e-30	16.9818	16.3017	14.0509	6.58784	6.81786	6.18726	ID1	inhibitor of DNA binding 1, HLH protein [Source:HGNC Symbol;Acc:HGNC:5360]
ENSG00000058600	2568.38	1383.89	0.892	9.6871e-32	5.9297e-30	6.20789	6.00428	5.6148	3.44578	3.50212	3.3926	POLR3E	RNA polymerase III subunit E [Source:HGNC Symbol;Acc:HGNC:30347]
ENSG00000168056	4220.79	7314.76	-0.7934	9.7114e-32	5.9326e-30	8.78553	8.7919	8.46774	16.2112	17.3015	15.045	LTBP3	latent transforming growth factor beta binding protein 3 [Source:HGNC Symbol;Acc:HGNC:6716]
ENSG00000146648	20703.2	12692.8	0.7059	1.0004e-31	6.099e-30	33.6429	34.997	40.6053	24.716	23.1366	24.1173	EGFR	epidermal growth factor receptor [Source:HGNC Symbol;Acc:HGNC:3236]
ENSG00000145934	1903.04	3478.61	-0.8702	1.019e-31	6.1999e-30	3.80612	3.75919	3.79102	7.07107	8.01007	7.23211	TENM2	teneurin transmembrane protein 2 [Source:HGNC Symbol;Acc:HGNC:29943]
ENSG00000198743	3633.37	1575.76	1.205	1.3459e-31	8.1729e-30	5.8658	6.54566	8.34779	3.73496	2.92089	3.01994	SLC5A3	solute carrier family 5 member 3 [Source:HGNC Symbol;Acc:HGNC:11038]
ENSG00000099337	819.57	348.91	1.2318	1.3859e-31	8.3986e-30	2.88773	2.82447	3.04794	1.33805	1.38113	1.29013	KCNK6	potassium two pore domain channel subfamily K member 6 [Source:HGNC Symbol;Acc:HGNC:6281]
ENSG00000147573	5550.54	3326.26	0.7391	1.5385e-31	9.3047e-30	38.3326	40.1104	40.3834	24.6884	24.6306	27.2473	TRIM55	tripartite motif containing 55 [Source:HGNC Symbol;Acc:HGNC:14215]
ENSG00000103005	4945.87	2976.9	0.732	1.758e-31	1.0611e-29	13.7675	12.8136	12.9898	8.82414	8.5207	8.294	USB1	U6 snRNA biogenesis phosphodiesterase 1 [Source:HGNC Symbol;Acc:HGNC:25792]
ENSG00000103044	39200	23516.5	0.7372	1.9761e-31	1.1904e-29	176.426	165.704	154.1	107.487	104.795	108.335	HAS3	hyaluronan synthase 3 [Source:HGNC Symbol;Acc:HGNC:4820]
ENSG00000153179	1903.7	1051.05	0.8575	2.2931e-31	1.3787e-29	9.39064	9.94902	10.2568	5.92003	5.75044	5.90021	RASSF3	Ras association domain family member 3 [Source:HGNC Symbol;Acc:HGNC:14271]
ENSG00000277972	1102.78	492.76	1.162	2.3008e-31	1.3805e-29	8.1836	7.80289	7.29837	3.78928	3.5179	3.89971	CISD3	CDGSH iron sulfur domain 3 [Source:HGNC Symbol;Acc:HGNC:27578]
ENSG00000134987	3399.47	1926.56	0.8191	2.462e-31	1.4743e-29	9.16867	9.45718	10.6693	6.38002	5.56348	5.9113	WDR36	WD repeat domain 36 [Source:HGNC Symbol;Acc:HGNC:30696]
ENSG00000163755	3140.16	1826.3	0.7819	2.6838e-31	1.604e-29	10.6849	10.9924	11.7097	7.34696	6.44014	7.10413	HPS3	HPS3 biogenesis of lysosomal organelles complex 2 subunit 1 [Source:HGNC Symbol;Acc:HGNC:15597]
ENSG00000088854	1019.65	1922.84	-0.9165	3.4194e-31	2.0396e-29	2.67531	2.39318	2.76284	5.33859	5.15317	5.38983	C20orf194	chromosome 20 open reading frame 194 [Source:HGNC Symbol;Acc:HGNC:17721]
ENSG00000075188	1380.55	670.49	1.0412	3.6056e-31	2.1465e-29	8.91487	8.78248	8.37001	4.93154	4.22089	4.48877	NUP37	nucleoporin 37 [Source:HGNC Symbol;Acc:HGNC:29929]
ENSG00000261236	9181.86	5681.56	0.6925	3.913e-31	2.3249e-29	53.6405	51.706	52.1449	33.5648	35.5267	35.7145	BOP1	BOP1 ribosomal biogenesis factor [Source:HGNC Symbol;Acc:HGNC:15519]
ENSG00000134769	58.06	300.2	-2.365	4.3136e-31	2.5579e-29	0.0744683	0.0920219	0.0988663	0.452567	0.555508	0.463133	DTNA	dystrobrevin alpha [Source:HGNC Symbol;Acc:HGNC:3057]
ENSG00000172661	2909.76	4670.71	-0.6824	4.8371e-31	2.8627e-29	10.8747	11.4663	11.273	19.5221	18.7381	19.7869	WASHC2C	WASH complex subunit 2C [Source:HGNC Symbol;Acc:HGNC:23414]
ENSG00000135018	12491.4	8381.78	0.5756	5.2084e-31	3.0765e-29	38.6007	39.5795	41.7574	29.3884	28.9122	28.2352	UBQLN1	ubiquilin 1 [Source:HGNC Symbol;Acc:HGNC:12508]
ENSG00000136048	951.58	427.17	1.1545	5.2545e-31	3.0977e-29	5.20006	5.07595	5.65093	2.7617	2.4816	2.44863	DRAM1	DNA damage regulated autophagy modulator 1 [Source:HGNC Symbol;Acc:HGNC:25645]
ENSG00000188725	1633.72	797.57	1.0342	6.1712e-31	3.6311e-29	12.3088	11.96	13.0273	6.91871	5.68153	6.99817	SMIM15	small integral membrane protein 15 [Source:HGNC Symbol;Acc:HGNC:33861]
ENSG00000106211	22781.7	14384	0.6633	8.1009e-31	4.7573e-29	305.82	295.241	324.419	212.865	218.982	196.35	HSPB1	heat shock protein family B (small) member 1 [Source:HGNC Symbol;Acc:HGNC:5246]
ENSG00000134755	1692.98	2953.96	-0.8027	9.6015e-31	5.6276e-29	2.76156	2.93702	3.2362	5.82536	5.55768	5.37407	DSC2	desmocollin 2 [Source:HGNC Symbol;Acc:HGNC:3036]
ENSG00000137713	2648.39	4338.99	-0.7127	1.0524e-30	6.1567e-29	8.72535	8.22659	9.16375	15.4656	14.8323	15.7146	PPP2R1B	protein phosphatase 2 scaffold subunit Abeta [Source:HGNC Symbol;Acc:HGNC:9303]
ENSG00000164182	2083.72	1090.6	0.9348	1.1964e-30	6.9851e-29	6.37347	7.15048	6.33394	3.78318	3.56407	3.84094	NDUFAF2	NADH:ubiquinone oxidoreductase complex assembly factor 2 [Source:HGNC Symbol;Acc:HGNC:28086]
ENSG00000154174	4018.23	2364.92	0.7647	1.2038e-30	7.015e-29	17.3064	16.888	17.9669	11.24	10.1098	11.6813	TOMM70	translocase of outer mitochondrial membrane 70 [Source:HGNC Symbol;Acc:HGNC:11985]
ENSG00000166197	23806.1	15676	0.6028	1.3574e-30	7.895e-29	132.365	131.47	131.272	93.396	89.1835	97.3767	NOLC1	nucleolar and coiled-body phosphoprotein 1 [Source:HGNC Symbol;Acc:HGNC:15608]
ENSG00000131374	2751.58	4402	-0.6782	1.6472e-30	9.5623e-29	5.3078	5.28125	5.50549	9.78296	8.93178	8.99447	TBC1D5	TBC1 domain family member 5 [Source:HGNC Symbol;Acc:HGNC:19166]
ENSG00000118762	1345.94	2358.11	-0.8087	1.8789e-30	1.0887e-28	5.08374	5.37461	5.58735	10.6925	9.81822	9.73147	PKD2	polycystin 2, transient receptor potential cation channel [Source:HGNC Symbol;Acc:HGNC:9009]
ENSG00000050344	1647.31	802.92	1.0383	1.9158e-30	1.1079e-28	7.87169	8.57002	8.80325	4.01264	4.42959	4.77326	NFE2L3	nuclear factor, erythroid 2 like 3 [Source:HGNC Symbol;Acc:HGNC:7783]
ENSG00000105373	7860.47	5052.97	0.6376	1.9592e-30	1.1309e-28	32.37	32.4736	32.5749	21.9597	22.4306	22.9614	NOP53	NOP53 ribosome biogenesis factor [Source:HGNC Symbol;Acc:HGNC:4333]
ENSG00000101084	2422.58	1377.94	0.8135	2.1773e-30	1.2544e-28	35.6946	33.2501	37.2504	22.3541	20.863	21.7567	RAB5IF	RAB5 interacting factor [Source:HGNC Symbol;Acc:HGNC:15870]
ENSG00000170006	376.11	83.05	2.1805	2.3277e-30	1.3385e-28	0.65832	0.727218	0.783943	0.151906	0.224024	0.1375	TMEM154	transmembrane protein 154 [Source:HGNC Symbol;Acc:HGNC:26489]
ENSG00000185627	10056.1	5646.99	0.8325	2.4034e-30	1.3794e-28	54.8491	50.6865	46.716	30.0575	29.7936	32.2268	PSMD13	proteasome 26S subunit, non-ATPase 13 [Source:HGNC Symbol;Acc:HGNC:9558]
ENSG00000131149	3063.24	5159.87	-0.752	2.435e-30	1.3949e-28	4.79526	4.95074	5.35763	8.65599	9.38504	9.28692	GSE1	Gse1 coiled-coil protein [Source:HGNC Symbol;Acc:HGNC:28979]
ENSG00000087586	10230.8	6749.31	0.6002	2.5724e-30	1.4708e-28	76.424	76.3307	77.5118	53.7553	53.9511	55.6775	AURKA	aurora kinase A [Source:HGNC Symbol;Acc:HGNC:11393]
ENSG00000189060	4836.24	3100.65	0.6414	3.0862e-30	1.7613e-28	47.0131	47.3716	50.2866	33.731	32.604	33.4104	H1-0	H1.0 linker histone [Source:HGNC Symbol;Acc:HGNC:4714]
ENSG00000133216	9727.63	6174.83	0.6557	3.4682e-30	1.9756e-28	17.1851	17.3902	16.6217	11.5621	11.903	11.5005	EPHB2	EPH receptor B2 [Source:HGNC Symbol;Acc:HGNC:3393]
ENSG00000179218	71647.9	44355.2	0.6918	4.1811e-30	2.3772e-28	581.621	571.179	530.861	362.583	379.527	379.598	CALR	calreticulin [Source:HGNC Symbol;Acc:HGNC:1455]
ENSG00000136026	5644.9	3547.26	0.6703	4.5143e-30	2.5619e-28	34.0714	33.5231	33.8661	22.5778	22.2563	23.7553	CKAP4	cytoskeleton associated protein 4 [Source:HGNC Symbol;Acc:HGNC:16991]
ENSG00000128951	3903.77	2165.28	0.8502	5.8781e-30	3.3296e-28	24.0629	22.7551	23.1825	14.4003	12.3765	15.0335	DUT	deoxyuridine triphosphatase [Source:HGNC Symbol;Acc:HGNC:3078]
ENSG00000004399	3699.68	6178.58	-0.7401	7.1382e-30	4.0358e-28	8.70082	8.23354	8.57398	14.9011	16.1763	14.7271	PLXND1	plexin D1 [Source:HGNC Symbol;Acc:HGNC:9107]
ENSG00000101493	584.77	1247.17	-1.0945	8.8381e-30	4.9876e-28	1.55621	1.42269	1.40839	3.65732	3.31637	3.10769	ZNF516	zinc finger protein 516 [Source:HGNC Symbol;Acc:HGNC:28990]
ENSG00000188191	2126.93	1186.29	0.8428	9.1593e-30	5.1593e-28	10.1713	10.7137	10.3219	6.15146	6.42631	6.14148	PRKAR1B	protein kinase cAMP-dependent type I regulatory subunit beta [Source:HGNC Symbol;Acc:HGNC:9390]
ENSG00000211460	4706.24	2925.69	0.6858	9.2173e-30	5.1824e-28	23.6159	22.821	24.1416	15.6899	15.0972	16.4074	TSN	translin [Source:HGNC Symbol;Acc:HGNC:12379]
ENSG00000155858	578.28	1193.34	-1.0451	9.6584e-30	5.4203e-28	1.88564	1.92294	1.99644	4.50117	3.91902	4.47166	LSM11	LSM11, U7 small nuclear RNA associated [Source:HGNC Symbol;Acc:HGNC:30860]
ENSG00000116918	1026.65	464.31	1.1449	1.0742e-29	6.0171e-28	3.39823	3.4143	3.84731	1.79138	1.54965	1.84374	TSNAX	translin associated factor X [Source:HGNC Symbol;Acc:HGNC:12380]
ENSG00000197702	4140.33	2584.36	0.6796	1.0841e-29	6.0618e-28	7.3538	6.96696	7.56366	5.03304	4.79784	4.86373	PARVA	parvin alpha [Source:HGNC Symbol;Acc:HGNC:14652]
ENSG00000113389	1381.96	628.89	1.1353	1.1294e-29	6.3033e-28	2.84531	2.98299	3.30802	1.69545	1.27263	1.50782	NPR3	natriuretic peptide receptor 3 [Source:HGNC Symbol;Acc:HGNC:7945]
ENSG00000130309	10479.2	6110.46	0.778	1.3322e-29	7.4215e-28	51.4625	46.6281	44.2772	29.6397	29.589	30.1692	COLGALT1	collagen beta(1-O)galactosyltransferase 1 [Source:HGNC Symbol;Acc:HGNC:26182]
ENSG00000204516	2268.76	3870.56	-0.7707	1.3674e-29	7.6033e-28	18.1318	17.7793	17.5045	31.1964	33.089	33.7254	MICB	MHC class I polypeptide-related sequence B [Source:HGNC Symbol;Acc:HGNC:7091]
ENSG00000152558	11425.6	7423.87	0.622	1.3748e-29	7.6307e-28	53.569	56.7663	59.2781	42.0733	37.1463	39.3533	TMEM123	transmembrane protein 123 [Source:HGNC Symbol;Acc:HGNC:30138]
ENSG00000182132	757.88	291.49	1.3803	1.658e-29	9.1858e-28	4.90367	4.85711	5.07593	1.81903	1.9493	2.36339	KCNIP1	potassium voltage-gated channel interacting protein 1 [Source:HGNC Symbol;Acc:HGNC:15521]
ENSG00000142784	1411.2	2510.22	-0.8301	2.0073e-29	1.1101e-27	5.02778	5.36641	5.34302	9.57152	10.3088	10.2059	WDTC1	WD and tetratricopeptide repeats 1 [Source:HGNC Symbol;Acc:HGNC:29175]
ENSG00000157445	2569.94	1225.46	1.0685	2.1068e-29	1.163e-27	13.1787	11.7623	10.8948	5.7576	5.85861	6.78489	CACNA2D3	calcium voltage-gated channel auxiliary subunit alpha2delta 3 [Source:HGNC Symbol;Acc:HGNC:15460]
ENSG00000103647	520.16	147.72	1.8203	2.1141e-29	1.1649e-27	2.76279	3.00964	2.85065	0.677515	0.876464	1.07476	CORO2B	coronin 2B [Source:HGNC Symbol;Acc:HGNC:2256]
ENSG00000117758	1154.11	2171.49	-0.9118	2.2016e-29	1.2109e-27	6.5683	6.64453	6.79997	13.9706	12.0516	14.5065	STX12	syntaxin 12 [Source:HGNC Symbol;Acc:HGNC:11430]
ENSG00000100216	4675.21	2785.68	0.7472	2.3242e-29	1.276e-27	47.5559	48.5138	45.0426	29.8508	29.1728	31.4773	TOMM22	translocase of outer mitochondrial membrane 22 [Source:HGNC Symbol;Acc:HGNC:18002]
ENSG00000197081	16414.7	24161.6	-0.5578	2.3633e-29	1.2952e-27	16.1682	15.5783	16.0869	25.1322	25.2006	25.4043	IGF2R	insulin like growth factor 2 receptor [Source:HGNC Symbol;Acc:HGNC:5467]
ENSG00000114686	5339.78	3462.45	0.6251	2.4185e-29	1.323e-27	42.4676	43.7522	43.3917	30.7502	29.3651	30.3124	MRPL3	mitochondrial ribosomal protein L3 [Source:HGNC Symbol;Acc:HGNC:10379]
ENSG00000168175	4219.34	2497.25	0.7574	2.7003e-29	1.4745e-27	12.2498	14.0294	13.6094	8.29011	8.54734	8.53919	MAPK1IP1L	mitogen-activated protein kinase 1 interacting protein 1 like [Source:HGNC Symbol;Acc:HGNC:19840]
ENSG00000130811	9541.18	5451.87	0.8075	2.9593e-29	1.6131e-27	62.6228	62.0024	55.3859	35.04	37.3973	38.2681	EIF3G	eukaryotic translation initiation factor 3 subunit G [Source:HGNC Symbol;Acc:HGNC:3274]
ENSG00000176171	7247.06	4757.94	0.6071	3.2813e-29	1.7853e-27	29.8878	29.8756	29.9144	21.1518	20.6493	21.5427	BNIP3	BCL2 interacting protein 3 [Source:HGNC Symbol;Acc:HGNC:1084]
ENSG00000149948	19409.2	12477	0.6375	3.7335e-29	2.0278e-27	27.5593	28.1536	29.191	19.9648	17.9831	20.7726	HMGA2	high mobility group AT-hook 2 [Source:HGNC Symbol;Acc:HGNC:5009]
ENSG00000126602	10184.6	6254.04	0.7036	3.8478e-29	2.0861e-27	43.8929	43.8166	41.7149	27.3715	29.6413	28.4735	TRAP1	TNF receptor associated protein 1 [Source:HGNC Symbol;Acc:HGNC:16264]
ENSG00000177000	476.98	1001.8	-1.0702	3.9014e-29	2.1114e-27	0.869145	0.899165	0.963886	2.07698	2.08703	2.00421	MTHFR	methylenetetrahydrofolate reductase [Source:HGNC Symbol;Acc:HGNC:7436]
ENSG00000182534	9501.74	5898.55	0.688	4.3042e-29	2.3253e-27	22.7926	23.0519	21.8296	14.6475	14.7238	15.8335	MXRA7	matrix remodeling associated 7 [Source:HGNC Symbol;Acc:HGNC:7541]
ENSG00000106479	304.93	746.89	-1.2944	4.7283e-29	2.5498e-27	0.864367	0.781983	0.736659	2.16104	1.99897	2.1294	ZNF862	zinc finger protein 862 [Source:HGNC Symbol;Acc:HGNC:34519]
ENSG00000253352	5467.66	8247.77	-0.593	5.0313e-29	2.7084e-27	11.3929	11.956	12.1591	20.2296	18.6109	18.7908	TUG1	taurine up-regulated 1 [Source:HGNC Symbol;Acc:HGNC:26066]
ENSG00000224877	2095.93	1092.02	0.9397	5.0689e-29	2.7238e-27	34.1894	30.9098	38.1688	20.4049	19.1198	18.3195	NDUFAF8	NADH:ubiquinone oxidoreductase complex assembly factor 8 [Source:HGNC Symbol;Acc:HGNC:33551]
ENSG00000154127	15097.7	9919.51	0.6061	6.3516e-29	3.4071e-27	34.34	37.4001	39.3488	27.2114	25.0974	26.176	UBASH3B	ubiquitin associated and SH3 domain containing B [Source:HGNC Symbol;Acc:HGNC:29884]
ENSG00000111907	1552.72	2662.06	-0.777	7.2916e-29	3.9044e-27	4.21602	4.51067	4.75635	8.11843	8.33974	8.38186	TPD52L1	TPD52 like 1 [Source:HGNC Symbol;Acc:HGNC:12006]
ENSG00000160867	2630.73	4363.31	-0.7301	7.4774e-29	3.9968e-27	11.832	11.6738	12.5528	21.4884	22.5285	20.2721	FGFR4	fibroblast growth factor receptor 4 [Source:HGNC Symbol;Acc:HGNC:3691]
ENSG00000234444	804.68	1536.48	-0.9333	7.7379e-29	4.1288e-27	1.50325	1.53082	1.7125	3.49193	3.10534	3.15065	ZNF736	zinc finger protein 736 [Source:HGNC Symbol;Acc:HGNC:32467]
ENSG00000151090	523.61	1142.21	-1.1244	8.119e-29	4.3246e-27	0.926017	1.00995	1.2167	2.55246	2.40796	2.42483	THRB	thyroid hormone receptor beta [Source:HGNC Symbol;Acc:HGNC:11799]
ENSG00000163694	592.62	1196.66	-1.0126	8.4453e-29	4.4905e-27	1.43468	1.60528	1.53174	3.51302	3.18057	3.2419	RBM47	RNA binding motif protein 47 [Source:HGNC Symbol;Acc:HGNC:30358]
ENSG00000117625	1550.09	2639.66	-0.7673	9.5904e-29	5.0904e-27	3.50534	3.76577	3.97322	6.97044	6.58094	7.03534	RCOR3	REST corepressor 3 [Source:HGNC Symbol;Acc:HGNC:25594]
ENSG00000157020	9437.13	5137.5	0.8774	1.0128e-28	5.3667e-27	40.2072	39.7826	35.4746	20.9234	24.4783	22.2169	SEC13	SEC13 homolog, nuclear pore and COPII coat complex component [Source:HGNC Symbol;Acc:HGNC:10697]
ENSG00000175166	48115.7	29174.7	0.7218	1.0828e-28	5.7274e-27	224.157	216.13	198.312	134.332	139.222	143.259	PSMD2	proteasome 26S subunit, non-ATPase 2 [Source:HGNC Symbol;Acc:HGNC:9559]
ENSG00000130119	2973.89	1672.14	0.8299	1.129e-28	5.9614e-27	5.46005	5.18128	5.76822	3.67341	3.02666	3.23353	GNL3L	G protein nucleolar 3 like [Source:HGNC Symbol;Acc:HGNC:25553]
ENSG00000138613	520.29	1099.16	-1.0799	1.1494e-28	6.0583e-27	2.082	1.93891	2.28398	4.66057	4.64986	5.00262	APH1B	aph-1 homolog B, gamma-secretase subunit [Source:HGNC Symbol;Acc:HGNC:24080]
ENSG00000164402	2344.02	3850.18	-0.716	1.2333e-28	6.4894e-27	6.78217	6.7796	6.46567	11.999	11.3333	12.0824	SEPTIN8	septin 8 [Source:HGNC Symbol;Acc:HGNC:16511]
ENSG00000106244	9298.86	5913.78	0.653	1.3003e-28	6.8304e-27	72.1878	69.4257	68.7321	46.8981	47.5708	49.4621	PDAP1	PDGFA associated protein 1 [Source:HGNC Symbol;Acc:HGNC:14634]
ENSG00000148730	5322.22	8329.21	-0.6459	1.4066e-28	7.3757e-27	14.971	15.6368	16.2361	25.8734	25.1865	27.7602	EIF4EBP2	eukaryotic translation initiation factor 4E binding protein 2 [Source:HGNC Symbol;Acc:HGNC:3289]
ENSG00000165688	5359.46	3324.66	0.6888	1.4331e-28	7.5019e-27	18.1702	18.4163	17.5688	12.3602	12.2953	11.5009	PMPCA	peptidase, mitochondrial processing subunit alpha [Source:HGNC Symbol;Acc:HGNC:18667]
ENSG00000011478	1285.88	634.58	1.019	1.5744e-28	8.2273e-27	9.9002	9.67444	10.4338	5.09717	5.72071	5.09355	QPCTL	glutaminyl-peptide cyclotransferase like [Source:HGNC Symbol;Acc:HGNC:25952]
ENSG00000145220	1536.16	782.66	0.9737	1.7352e-28	9.0519e-27	13.3876	15.1314	15.4555	8.3142	7.32651	8.45617	LYAR	Ly1 antibody reactive [Source:HGNC Symbol;Acc:HGNC:26021]
ENSG00000139636	689.52	1544.83	-1.1651	1.8543e-28	9.6565e-27	3.14648	2.75075	2.40462	6.39792	6.90114	6.73865	LMBR1L	limb development membrane protein 1 like [Source:HGNC Symbol;Acc:HGNC:18268]
ENSG00000180694	1515.75	829.27	0.87	1.9335e-28	1.0052e-26	5.52316	5.57888	5.92276	3.43726	3.28923	3.29109	TMEM64	transmembrane protein 64 [Source:HGNC Symbol;Acc:HGNC:25441]
ENSG00000104689	2173.47	1215.62	0.8387	2.0274e-28	1.0522e-26	16.1874	16.9682	15.7572	9.95039	9.32256	10.1769	TNFRSF10A	TNF receptor superfamily member 10a [Source:HGNC Symbol;Acc:HGNC:11904]
ENSG00000166224	3080.89	5124.53	-0.7345	2.1669e-28	1.1227e-26	9.4635	8.71045	8.84725	15.6687	16.56	16.122	SGPL1	sphingosine-1-phosphate lyase 1 [Source:HGNC Symbol;Acc:HGNC:10817]
ENSG00000171951	138.84	426.6	-1.6176	2.213e-28	1.1446e-26	1.10665	1.2192	1.22647	4.02854	3.80287	3.9077	SCG2	secretogranin II [Source:HGNC Symbol;Acc:HGNC:10575]
ENSG00000180198	6250.73	3635.1	0.782	2.3449e-28	1.2108e-26	37.55	34.9191	33.3775	21.5009	21.4133	23.3528	RCC1	regulator of chromosome condensation 1 [Source:HGNC Symbol;Acc:HGNC:1913]
ENSG00000119812	8658.98	5737.6	0.5938	2.6488e-28	1.3654e-26	37.5929	37.7665	40.7125	27.516	26.786	28.3887	FAM98A	family with sequence similarity 98 member A [Source:HGNC Symbol;Acc:HGNC:24520]
ENSG00000034152	4876.03	3097.92	0.6541	2.8739e-28	1.4789e-26	28.9392	27.0546	29.1361	19.6936	18.8748	19.6183	MAP2K3	mitogen-activated protein kinase kinase 3 [Source:HGNC Symbol;Acc:HGNC:6843]
ENSG00000085063	10833.5	6491.74	0.7389	3.5801e-28	1.8392e-26	23.2223	23.0858	21.2607	14.0409	14.0649	15.4756	CD59	CD59 molecule (CD59 blood group) [Source:HGNC Symbol;Acc:HGNC:1689]
ENSG00000025039	61.14	301.31	-2.3143	3.8521e-28	1.9755e-26	0.319146	0.177882	0.294084	1.42802	1.31465	1.45126	RRAGD	Ras related GTP binding D [Source:HGNC Symbol;Acc:HGNC:19903]
ENSG00000082641	19681	12757.5	0.6255	3.8586e-28	1.9756e-26	75.0315	72.9951	72.3567	49.3849	52.1026	52.166	NFE2L1	nuclear factor, erythroid 2 like 1 [Source:HGNC Symbol;Acc:HGNC:7781]
ENSG00000148229	5432.23	3338.72	0.7024	4.1096e-28	2.1005e-26	46.3283	46.0282	44.9109	30.1996	28.5037	32.0994	POLE3	DNA polymerase epsilon 3, accessory subunit [Source:HGNC Symbol;Acc:HGNC:13546]
ENSG00000182871	8967.38	13777.4	-0.6197	4.2265e-28	2.1567e-26	22.7581	22.1676	24.947	39.0034	39.4968	36.8854	COL18A1	collagen type XVIII alpha 1 chain [Source:HGNC Symbol;Acc:HGNC:2195]
ENSG00000184371	2452.38	1413.94	0.7953	4.2411e-28	2.1605e-26	9.67119	10.5431	10.6556	6.20713	6.56117	6.35909	CSF1	colony stimulating factor 1 [Source:HGNC Symbol;Acc:HGNC:2432]
ENSG00000069869	12008.7	6490.39	0.8877	4.5535e-28	2.3157e-26	25.5283	27.7653	34.4934	18.5027	16.119	16.3478	NEDD4	NEDD4 E3 ubiquitin protein ligase [Source:HGNC Symbol;Acc:HGNC:7727]
ENSG00000167105	243.73	612.66	-1.3282	4.5755e-28	2.323e-26	1.64214	1.80881	1.79679	4.83032	4.79344	4.56131	TMEM92	transmembrane protein 92 [Source:HGNC Symbol;Acc:HGNC:26579]
ENSG00000146830	2242.73	3562.87	-0.6675	4.7355e-28	2.4003e-26	6.76974	7.03111	7.14496	12.0102	11.9742	11.8	GIGYF1	GRB10 interacting GYF protein 1 [Source:HGNC Symbol;Acc:HGNC:9126]
ENSG00000130830	2259.71	1153.8	0.9699	4.9429e-28	2.5012e-26	9.56882	9.80512	8.18287	5.06743	5.06109	5.0288	MPP1	membrane palmitoylated protein 1 [Source:HGNC Symbol;Acc:HGNC:7219]
ENSG00000101040	4415.9	2756.42	0.6802	5.3336e-28	2.6944e-26	12.3916	13.0377	12.736	8.44253	8.79037	8.38582	ZMYND8	zinc finger MYND-type containing 8 [Source:HGNC Symbol;Acc:HGNC:9397]
ENSG00000099290	4101.64	6217.02	-0.6	5.3871e-28	2.7169e-26	17.3591	17.6042	17.3933	28.7535	27.9809	28.653	WASHC2A	WASH complex subunit 2A [Source:HGNC Symbol;Acc:HGNC:23416]
ENSG00000128591	1465.48	733.82	0.998	5.832e-28	2.9364e-26	3.55867	3.43327	3.44433	1.77253	2.03365	1.81171	FLNC	filamin C [Source:HGNC Symbol;Acc:HGNC:3756]
ENSG00000157353	510.22	1062.85	-1.0575	6.4816e-28	3.2581e-26	1.49107	1.64888	1.50877	3.59826	3.50942	3.31441	FCSK	fucose kinase [Source:HGNC Symbol;Acc:HGNC:29500]
ENSG00000151465	8519.76	5534.41	0.6224	6.7668e-28	3.3958e-26	82.1026	80.3594	81.8396	56.0075	58.7944	55.8645	CDC123	cell division cycle 123 [Source:HGNC Symbol;Acc:HGNC:16827]
ENSG00000184602	481.26	1050.49	-1.1265	6.869e-28	3.4414e-26	3.34162	3.22096	3.14884	7.09984	8.08458	7.60876	SNN	stannin [Source:HGNC Symbol;Acc:HGNC:11149]
ENSG00000181192	3897.01	5868.85	-0.5907	7.0577e-28	3.5301e-26	15.8884	15.9753	16.6514	26.4234	25.665	26.4925	DHTKD1	dehydrogenase E1 and transketolase domain containing 1 [Source:HGNC Symbol;Acc:HGNC:23537]
ENSG00000179010	22798.9	15110.6	0.5935	7.9148e-28	3.9523e-26	187.428	187.551	190.945	128.938	136.149	138.171	MRFAP1	Morf4 family associated protein 1 [Source:HGNC Symbol;Acc:HGNC:24549]
ENSG00000230615	424.86	136.45	1.6379	8.086e-28	4.0312e-26	0.940386	0.829562	0.880078	0.298193	0.312861	0.304505	-	novel transcript
ENSG00000160214	3696.72	2248.31	0.7175	8.4788e-28	4.2201e-26	19.455	18.7426	19.0996	12.1903	12.2141	13.0813	RRP1	ribosomal RNA processing 1 [Source:HGNC Symbol;Acc:HGNC:18785]
ENSG00000117859	5238.38	7751.74	-0.5653	8.5265e-28	4.2369e-26	10.8461	11.1866	11.584	18.0507	17.7904	17.6537	OSBPL9	oxysterol binding protein like 9 [Source:HGNC Symbol;Acc:HGNC:16386]
ENSG00000100138	6362.48	3744.67	0.7644	8.7308e-28	4.3313e-26	51.4596	46.5627	45.08	30.5932	30.8244	29.2717	SNU13	small nuclear ribonucleoprotein 13 [Source:HGNC Symbol;Acc:HGNC:7819]
ENSG00000159363	2550.04	4754.12	-0.8992	8.9009e-28	4.4085e-26	11.5675	10.5245	9.85856	21.0903	23.1018	19.9299	ATP13A2	ATPase cation transporting 13A2 [Source:HGNC Symbol;Acc:HGNC:30213]
ENSG00000163938	7163.56	4603.41	0.638	1.1115e-27	5.4961e-26	46.8107	48.2109	50.851	35.3147	31.0222	34.5216	GNL3	G protein nucleolar 3 [Source:HGNC Symbol;Acc:HGNC:29931]
ENSG00000148908	1266.19	653.54	0.9536	1.4214e-27	7.0169e-26	22.6598	21.1836	21.6293	12.172	12.0148	12.179	RGS10	regulator of G protein signaling 10 [Source:HGNC Symbol;Acc:HGNC:9992]
ENSG00000061794	2450.82	1382.79	0.826	1.4414e-27	7.1044e-26	26.4031	27.9459	29.3922	17.6338	15.2797	17.9153	MRPS35	mitochondrial ribosomal protein S35 [Source:HGNC Symbol;Acc:HGNC:16635]
ENSG00000162692	366.08	107.4	1.7677	1.76e-27	8.6607e-26	1.41023	1.21527	1.36237	0.423675	0.423605	0.41134	VCAM1	vascular cell adhesion molecule 1 [Source:HGNC Symbol;Acc:HGNC:12663]
ENSG00000142949	19580.3	12895.1	0.6025	1.8229e-27	8.9557e-26	41.4429	38.6899	40.302	28.4805	29.2483	27.5932	PTPRF	protein tyrosine phosphatase receptor type F [Source:HGNC Symbol;Acc:HGNC:9670]
ENSG00000153822	448.42	983.38	-1.1345	1.8396e-27	9.0227e-26	1.54674	1.44857	1.66911	4.07997	3.35029	3.58027	KCNJ16	potassium inwardly rectifying channel subfamily J member 16 [Source:HGNC Symbol;Acc:HGNC:6262]
ENSG00000178026	236.57	712.48	-1.5911	1.8873e-27	9.2419e-26	1.60098	1.55378	1.39568	4.69028	5.88528	4.16377	LRRC75B	leucine rich repeat containing 75B [Source:HGNC Symbol;Acc:HGNC:33155]
ENSG00000107957	305.04	718.48	-1.2364	2.1743e-27	1.063e-25	0.546883	0.539654	0.625325	1.50568	1.34602	1.48357	SH3PXD2A	SH3 and PX domains 2A [Source:HGNC Symbol;Acc:HGNC:23664]
ENSG00000166619	1324.32	2253.2	-0.767	2.3857e-27	1.1645e-25	3.69091	3.58834	3.81421	6.65445	6.77254	6.86695	BLCAP	BLCAP apoptosis inducing factor [Source:HGNC Symbol;Acc:HGNC:1055]
ENSG00000196517	746.37	295.89	1.3351	2.469e-27	1.2033e-25	2.70226	3.26526	3.41655	1.4606	1.3446	1.19402	SLC6A9	solute carrier family 6 member 9 [Source:HGNC Symbol;Acc:HGNC:11056]
ENSG00000169213	17470.4	11894.7	0.5546	3.5231e-27	1.7142e-25	29.0054	28.896	32.26	22.424	21.4974	22.0721	RAB3B	RAB3B, member RAS oncogene family [Source:HGNC Symbol;Acc:HGNC:9778]
ENSG00000163539	2087.75	3388.34	-0.6986	3.9249e-27	1.9056e-25	2.8627	2.9375	3.25156	5.50605	5.06155	5.22885	CLASP2	cytoplasmic linker associated protein 2 [Source:HGNC Symbol;Acc:HGNC:17078]
ENSG00000161021	1911.2	3060.02	-0.6787	3.9291e-27	1.9056e-25	6.76237	7.09482	7.25858	12.4409	11.7376	12.1872	MAML1	mastermind like transcriptional coactivator 1 [Source:HGNC Symbol;Acc:HGNC:13632]
ENSG00000187231	786.14	1495.94	-0.9286	4.9512e-27	2.3975e-25	1.4718	1.4922	1.58063	3.41063	3.01336	2.88351	SESTD1	SEC14 and spectrin domain containing 1 [Source:HGNC Symbol;Acc:HGNC:18379]
ENSG00000214944	6481.29	4330.42	0.5818	5.2234e-27	2.5253e-25	8.8118	9.02487	9.52695	6.77554	6.28097	6.60902	ARHGEF28	Rho guanine nucleotide exchange factor 28 [Source:HGNC Symbol;Acc:HGNC:30322]
ENSG00000114902	3155.56	1876.72	0.7494	5.7341e-27	2.7678e-25	13.7855	13.592	13.2123	9.23714	8.01028	8.75501	SPCS1	signal peptidase complex subunit 1 [Source:HGNC Symbol;Acc:HGNC:23401]
ENSG00000197467	5611.29	3583.41	0.6475	5.8347e-27	2.8118e-25	10.003	11.0125	11.1333	7.32764	7.1636	7.58112	COL13A1	collagen type XIII alpha 1 chain [Source:HGNC Symbol;Acc:HGNC:2190]
ENSG00000145247	4943.55	2994.09	0.7234	6.7048e-27	3.226e-25	44.5213	42.6003	44.0705	27.3168	30.2802	27.8222	OCIAD2	OCIA domain containing 2 [Source:HGNC Symbol;Acc:HGNC:28685]
ENSG00000169710	40410.9	27070.9	0.578	6.7903e-27	3.262e-25	92.1473	93.7198	100.002	68.5581	71.6994	65.5702	FASN	fatty acid synthase [Source:HGNC Symbol;Acc:HGNC:3594]
ENSG00000059804	644.81	1329.03	-1.0426	7.221e-27	3.4634e-25	2.36522	2.50136	2.12484	5.05494	4.98709	5.47496	SLC2A3	solute carrier family 2 member 3 [Source:HGNC Symbol;Acc:HGNC:11007]
ENSG00000198830	15076.9	9827.53	0.6173	7.3048e-27	3.4981e-25	109.227	101.554	100.578	74.4389	71.6602	72.408	HMGN2	high mobility group nucleosomal binding domain 2 [Source:HGNC Symbol;Acc:HGNC:4986]
ENSG00000188976	5343.91	3111.96	0.78	7.8718e-27	3.7637e-25	22.3655	21.6562	19.469	13.2116	13.5633	13.0375	NOC2L	NOC2 like nucleolar associated transcriptional repressor [Source:HGNC Symbol;Acc:HGNC:24517]
ENSG00000106052	3405.99	5640.97	-0.7275	8.0717e-27	3.8532e-25	7.66012	8.63875	8.19045	15.9473	13.9786	13.7405	TAX1BP1	Tax1 binding protein 1 [Source:HGNC Symbol;Acc:HGNC:11575]
ENSG00000175334	4527.21	2841.55	0.6719	8.1622e-27	3.8903e-25	67.7911	67.5425	63.9757	45.8184	44.2329	44.6248	BANF1	BAF nuclear assembly factor 1 [Source:HGNC Symbol;Acc:HGNC:17397]
ENSG00000008394	14689.1	10081.6	0.5431	8.791e-27	4.1835e-25	42.4949	43.9751	43.627	32.2497	32.4967	31.2938	MGST1	microsomal glutathione S-transferase 1 [Source:HGNC Symbol;Acc:HGNC:7061]
ENSG00000117118	5412	3363.09	0.6864	8.8199e-27	4.1906e-25	52.2175	52.5865	48.5464	34.307	33.6576	34.6245	SDHB	succinate dehydrogenase complex iron sulfur subunit B [Source:HGNC Symbol;Acc:HGNC:10681]
ENSG00000076641	544.63	1146.09	-1.0763	1.0154e-26	4.817e-25	1.18238	0.984812	1.08744	2.60081	2.47955	2.29348	PAG1	phosphoprotein membrane anchor with glycosphingolipid microdomains 1 [Source:HGNC Symbol;Acc:HGNC:30043]
ENSG00000183723	4075.71	2344.25	0.7977	1.0761e-26	5.0967e-25	11.4265	10.222	11.2967	6.71834	6.27748	7.39072	CMTM4	CKLF like MARVEL transmembrane domain containing 4 [Source:HGNC Symbol;Acc:HGNC:19175]
ENSG00000272405	2258.56	4228.92	-0.9046	1.132e-26	5.3534e-25	15.901	16.671	13.5516	29.7537	31.8809	31.3563	-	novel transcript, antisense to BCAN
ENSG00000139505	982.16	454.46	1.1101	1.1552e-26	5.4546e-25	4.15583	4.01497	4.18883	2.339	1.96143	1.86013	MTMR6	myotubularin related protein 6 [Source:HGNC Symbol;Acc:HGNC:7453]
ENSG00000151892	8121.26	5156.04	0.6554	1.1921e-26	5.6201e-25	16.4207	15.6737	18.1802	11.2681	11.1911	11.8414	GFRA1	GDNF family receptor alpha 1 [Source:HGNC Symbol;Acc:HGNC:4243]
ENSG00000088826	2518.7	4621.04	-0.8755	1.1991e-26	5.6443e-25	19.1145	19.2994	17.8887	35.0257	41.2308	34.8199	SMOX	spermine oxidase [Source:HGNC Symbol;Acc:HGNC:15862]
ENSG00000114850	13975.6	9248.31	0.5956	1.2101e-26	5.6874e-25	58.7414	58.2002	60.9323	45.1233	38.8173	42.7681	SSR3	signal sequence receptor subunit 3 [Source:HGNC Symbol;Acc:HGNC:11325]
ENSG00000100764	6441.47	4020.46	0.6805	1.3834e-26	6.4915e-25	22.008	23.7746	23.4959	15.0851	14.8087	16.6027	PSMC1	proteasome 26S subunit, ATPase 1 [Source:HGNC Symbol;Acc:HGNC:9547]
ENSG00000074590	851.04	1586.98	-0.8991	1.5705e-26	7.3582e-25	3.0869	3.0122	3.37504	6.07127	6.56782	6.33991	NUAK1	NUAK family kinase 1 [Source:HGNC Symbol;Acc:HGNC:14311]
ENSG00000196182	4783.93	7332.43	-0.6161	1.6128e-26	7.545e-25	18.8089	18.5127	18.7903	30.1	31.6871	30.6978	STK40	serine/threonine kinase 40 [Source:HGNC Symbol;Acc:HGNC:21373]
ENSG00000102172	10074.4	6761.59	0.5754	1.6575e-26	7.7418e-25	108.56	111.109	107.953	78.331	77.6268	80.6164	SMS	spermine synthase [Source:HGNC Symbol;Acc:HGNC:11123]
ENSG00000167721	5163.01	3258.63	0.6639	1.6831e-26	7.8496e-25	24.2035	22.6945	23.953	15.6943	15.6759	16.7277	TSR1	TSR1 ribosome maturation factor [Source:HGNC Symbol;Acc:HGNC:25542]
ENSG00000125726	1999.99	1100.34	0.8615	1.8629e-26	8.6749e-25	30.1175	28.5517	27.4056	17.3608	17.4968	16.1246	CD70	CD70 molecule [Source:HGNC Symbol;Acc:HGNC:11937]
ENSG00000154310	921.71	1714.23	-0.8941	1.8853e-26	8.7655e-25	1.60175	1.78215	1.92849	3.54959	3.66175	3.40169	TNIK	TRAF2 and NCK interacting kinase [Source:HGNC Symbol;Acc:HGNC:30765]
ENSG00000081377	1090.51	1974.58	-0.8564	1.9098e-26	8.8659e-25	2.15891	2.18034	2.53004	4.46815	4.22075	4.67678	CDC14B	cell division cycle 14B [Source:HGNC Symbol;Acc:HGNC:1719]
ENSG00000104884	10454.8	6738.8	0.6335	1.9403e-26	8.9937e-25	34.5257	32.2383	32.5073	22.4576	23.2126	23.1724	ERCC2	ERCC excision repair 2, TFIIH core complex helicase subunit [Source:HGNC Symbol;Acc:HGNC:3434]
ENSG00000116717	2366.95	1373.2	0.7852	1.9534e-26	9.0408e-25	27.9401	26.5642	26.4888	17.296	15.8098	17.4862	GADD45A	growth arrest and DNA damage inducible alpha [Source:HGNC Symbol;Acc:HGNC:4095]
ENSG00000186591	7314.46	4822.26	0.6012	2.0245e-26	9.3557e-25	23.5338	24.7223	25.7839	18.1445	16.4109	17.9529	UBE2H	ubiquitin conjugating enzyme E2 H [Source:HGNC Symbol;Acc:HGNC:12484]
ENSG00000187189	1116.54	1951.82	-0.8066	2.0381e-26	9.404e-25	6.21754	5.80403	5.86435	11.2344	11.162	11.2515	TSPYL4	TSPY like 4 [Source:HGNC Symbol;Acc:HGNC:21559]
ENSG00000090520	2500.16	1477.91	0.7585	2.0751e-26	9.5603e-25	5.66162	5.75987	6.14421	3.87165	3.42485	3.87432	DNAJB11	DnaJ heat shock protein family (Hsp40) member B11 [Source:HGNC Symbol;Acc:HGNC:14889]
ENSG00000163527	8837.95	6021.92	0.5535	2.2137e-26	1.0183e-24	37.7891	37.943	40.6738	28.7992	27.4969	28.9973	STT3B	STT3 oligosaccharyltransferase complex catalytic subunit B [Source:HGNC Symbol;Acc:HGNC:30611]
ENSG00000004478	8984.36	5539.55	0.6976	2.2805e-26	1.0475e-24	39.7458	37.5772	37.2921	25.4289	23.4609	27.1925	FKBP4	FKBP prolyl isomerase 4 [Source:HGNC Symbol;Acc:HGNC:3720]
ENSG00000103187	43739.4	28556.1	0.6152	2.305e-26	1.0571e-24	143.489	144.431	138.224	95.4197	100.557	103.286	COTL1	coactosin like F-actin binding protein 1 [Source:HGNC Symbol;Acc:HGNC:18304]
ENSG00000160752	4946.15	3014.9	0.7143	2.3255e-26	1.0649e-24	30.1701	29.6795	27.7504	18.7688	18.88	19.8243	FDPS	farnesyl diphosphate synthase [Source:HGNC Symbol;Acc:HGNC:3631]
ENSG00000132359	2772.11	1632.91	0.7629	2.4154e-26	1.1044e-24	8.41289	7.66891	8.16866	5.23648	5.25519	4.87733	RAP1GAP2	RAP1 GTPase activating protein 2 [Source:HGNC Symbol;Acc:HGNC:29176]
ENSG00000063241	4285.37	2776.1	0.626	2.7396e-26	1.2508e-24	21.4521	20.7571	21.8663	15.5253	14.7009	14.4366	ISOC2	isochorismatase domain containing 2 [Source:HGNC Symbol;Acc:HGNC:26278]
ENSG00000108262	5019.96	7768.68	-0.63	2.8533e-26	1.3007e-24	19.6543	19.5449	19.3386	31.8477	33.7633	31.8201	GIT1	GIT ArfGAP 1 [Source:HGNC Symbol;Acc:HGNC:4272]
ENSG00000116991	2511.48	3884.92	-0.6293	2.8981e-26	1.3192e-24	6.22186	6.35623	6.78648	11.0244	10.4264	10.7624	SIPA1L2	signal induced proliferation associated 1 like 2 [Source:HGNC Symbol;Acc:HGNC:23800]
ENSG00000131238	7244.58	4878.04	0.5706	3.1776e-26	1.4442e-24	47.1241	47.5016	46.9348	34.7873	33.1623	34.6255	PPT1	palmitoyl-protein thioesterase 1 [Source:HGNC Symbol;Acc:HGNC:9325]
ENSG00000156052	2306.72	3649.09	-0.6618	3.3166e-26	1.5051e-24	7.09724	7.27672	7.43457	13.2237	11.9575	11.9489	GNAQ	G protein subunit alpha q [Source:HGNC Symbol;Acc:HGNC:4390]
ENSG00000164692	22149.1	31148.7	-0.4919	3.6745e-26	1.6651e-24	44.1882	43.7827	47.0293	68.7381	67.774	67.632	COL1A2	collagen type I alpha 2 chain [Source:HGNC Symbol;Acc:HGNC:2198]
ENSG00000126107	2605.96	4497.71	-0.7872	3.9071e-26	1.7679e-24	11.492	11.6823	10.6581	19.7918	22.0915	20.9281	HECTD3	HECT domain E3 ubiquitin protein ligase 3 [Source:HGNC Symbol;Acc:HGNC:26117]
ENSG00000095383	5071.2	3137.32	0.6925	3.9738e-26	1.7954e-24	32.7429	30.3755	29.7188	20.9881	20.0775	20.7783	TBC1D2	TBC1 domain family member 2 [Source:HGNC Symbol;Acc:HGNC:18026]
ENSG00000139372	1959.03	3235.01	-0.7238	4.2619e-26	1.9227e-24	8.65451	8.69926	9.08198	16.677	14.2822	16.0302	TDG	thymine DNA glycosylase [Source:HGNC Symbol;Acc:HGNC:11700]
ENSG00000171223	1970.07	3491.01	-0.8261	5.0237e-26	2.263e-24	24.8658	22.2533	23.8084	43.924	48.774	42.4447	JUNB	JunB proto-oncogene, AP-1 transcription factor subunit [Source:HGNC Symbol;Acc:HGNC:6205]
ENSG00000184216	20496.3	13845.5	0.5659	5.3986e-26	2.4283e-24	118.95	113.365	112.349	84.0304	82.7984	83.7544	IRAK1	interleukin 1 receptor associated kinase 1 [Source:HGNC Symbol;Acc:HGNC:6112]
ENSG00000163346	2137.44	3653.64	-0.7736	6.0777e-26	2.7297e-24	12.5633	12.604	11.3746	22.9369	23.0724	21.2487	PBXIP1	PBX homeobox interacting protein 1 [Source:HGNC Symbol;Acc:HGNC:21199]
ENSG00000093183	2738.02	1672.74	0.7105	6.1753e-26	2.7694e-24	7.46284	7.29926	7.34867	5.12688	4.59514	4.82187	SEC22C	SEC22 homolog C, vesicle trafficking protein [Source:HGNC Symbol;Acc:HGNC:16828]
ENSG00000112186	2876.55	4473.19	-0.6372	6.4341e-26	2.8812e-24	18.9154	18.6716	19.0667	31.9744	32.3855	30.4047	CAP2	cyclase associated actin cytoskeleton regulatory protein 2 [Source:HGNC Symbol;Acc:HGNC:20039]
ENSG00000164751	1589.2	860.86	0.8843	6.5114e-26	2.9115e-24	7.02305	6.75259	7.30766	4.19601	3.72733	4.36497	PEX2	peroxisomal biogenesis factor 2 [Source:HGNC Symbol;Acc:HGNC:9717]
ENSG00000137692	2400.33	1407.53	0.7695	6.9818e-26	3.1173e-24	4.22264	3.85884	4.01812	2.59747	2.43362	2.60617	DCUN1D5	defective in cullin neddylation 1 domain containing 5 [Source:HGNC Symbol;Acc:HGNC:28409]
ENSG00000179115	7284.7	4474.35	0.7034	7.1012e-26	3.1659e-24	66.1068	66.7425	64.3105	40.5731	45.3327	44.2949	FARSA	phenylalanyl-tRNA synthetase subunit alpha [Source:HGNC Symbol;Acc:HGNC:3592]
ENSG00000162645	794.17	1461	-0.8803	7.1908e-26	3.2012e-24	2.44516	2.27808	2.52497	4.68172	4.81407	4.839	GBP2	guanylate binding protein 2 [Source:HGNC Symbol;Acc:HGNC:4183]
ENSG00000115365	4797.82	7178.49	-0.5813	7.3064e-26	3.2479e-24	19.5549	19.9716	20.6714	34.3225	30.507	32.1007	LANCL1	LanC like 1 [Source:HGNC Symbol;Acc:HGNC:6508]
ENSG00000130176	271.91	642.7	-1.243	7.3507e-26	3.2628e-24	2.19564	1.96646	2.15386	5.32824	5.23699	5.49398	CNN1	calponin 1 [Source:HGNC Symbol;Acc:HGNC:2155]
ENSG00000035862	8841.59	12987	-0.5546	7.9588e-26	3.5275e-24	34.1424	34.9245	34.3593	53.6201	54.9696	54.8063	TIMP2	TIMP metallopeptidase inhibitor 2 [Source:HGNC Symbol;Acc:HGNC:11821]
ENSG00000121316	675.5	290.2	1.2196	8.2223e-26	3.6337e-24	6.20401	6.55512	5.97372	2.88973	2.91492	2.85636	PLBD1	phospholipase B domain containing 1 [Source:HGNC Symbol;Acc:HGNC:26215]
ENSG00000185361	1849.3	1057.67	0.8069	8.2208e-26	3.6337e-24	5.7392	6.35102	6.1891	3.82007	3.58608	3.8401	TNFAIP8L1	TNF alpha induced protein 8 like 1 [Source:HGNC Symbol;Acc:HGNC:28279]
ENSG00000182809	988.33	1992.2	-1.0117	8.4832e-26	3.7436e-24	5.15339	5.03869	5.45246	11.5451	12.6444	9.70502	CRIP2	cysteine rich protein 2 [Source:HGNC Symbol;Acc:HGNC:2361]
ENSG00000124380	1663.14	843.14	0.9813	8.5867e-26	3.7838e-24	17.7368	20.0341	20.0426	10.1781	9.51454	11.8172	SNRNP27	small nuclear ribonucleoprotein U4/U6.U5 subunit 27 [Source:HGNC Symbol;Acc:HGNC:30240]
ENSG00000103356	3343.38	1948.6	0.7787	8.6857e-26	3.8218e-24	11.1553	10.4793	9.85374	6.51872	6.63057	6.60885	EARS2	glutamyl-tRNA synthetase 2, mitochondrial [Source:HGNC Symbol;Acc:HGNC:29419]
ENSG00000211584	1047.92	1889.18	-0.8501	9.2947e-26	4.0839e-24	4.73637	4.83825	4.47552	9.12169	9.44933	8.68788	SLC48A1	solute carrier family 48 member 1 [Source:HGNC Symbol;Acc:HGNC:26035]
ENSG00000160932	2480.91	1249.66	0.9889	9.9343e-26	4.3586e-24	21.9437	20.9724	18.9833	11.4439	12.2951	9.83254	LY6E	lymphocyte antigen 6 family member E [Source:HGNC Symbol;Acc:HGNC:6727]
ENSG00000141759	2885.81	1765.8	0.7085	1.168e-25	5.1171e-24	12.1748	12.4385	11.8248	8.39274	7.80687	7.80651	TXNL4A	thioredoxin like 4A [Source:HGNC Symbol;Acc:HGNC:30551]
ENSG00000171703	435.61	935.77	-1.1059	1.182e-25	5.171e-24	2.12648	1.83399	2.03411	4.93978	4.64751	4.27504	TCEA2	transcription elongation factor A2 [Source:HGNC Symbol;Acc:HGNC:11614]
ENSG00000133773	924.87	420.33	1.1374	1.3385e-25	5.847e-24	5.34029	6.10848	5.88291	3.21644	2.68345	2.58222	CCDC59	coiled-coil domain containing 59 [Source:HGNC Symbol;Acc:HGNC:25005]
ENSG00000099956	4578.42	2703.54	0.7599	1.3434e-25	5.8602e-24	6.38044	6.20196	5.65534	3.82042	3.99326	3.77968	SMARCB1	SWI/SNF related, matrix associated, actin dependent regulator of chromatin, subfamily b, member 1 [Source:HGNC Symbol;Acc:HGNC:11103]
ENSG00000091136	18072.8	26079.6	-0.5292	1.4442e-25	6.291e-24	21.4949	20.631	21.9448	33.9869	33.6249	31.838	LAMB1	laminin subunit beta 1 [Source:HGNC Symbol;Acc:HGNC:6486]
ENSG00000183579	1365.57	2306.7	-0.7567	1.4482e-25	6.2993e-24	4.30597	4.19	4.38156	7.82794	8.09804	7.46625	ZNRF3	zinc and ring finger 3 [Source:HGNC Symbol;Acc:HGNC:18126]
ENSG00000130066	5015.15	3235.72	0.6322	1.4692e-25	6.3815e-24	44.8718	44.6704	43.5694	31.7205	29.1876	31.5502	SAT1	spermidine/spermine N1-acetyltransferase 1 [Source:HGNC Symbol;Acc:HGNC:10540]
ENSG00000212719	1747.82	1010.04	0.7916	1.527e-25	6.623e-24	2.12006	2.22484	2.33129	1.40656	1.32678	1.41551	LINC02693	long intergenic non-protein coding RNA 2693 [Source:HGNC Symbol;Acc:HGNC:27904]
ENSG00000256229	1195.74	2220.08	-0.8933	1.5491e-25	6.7092e-24	5.8252	5.62777	7.01863	13.4033	11.7251	11.7395	ZNF486	zinc finger protein 486 [Source:HGNC Symbol;Acc:HGNC:20807]
ENSG00000087269	3044.92	1812.6	0.7489	1.5521e-25	6.7127e-24	18.3597	18.4822	19.5636	11.3506	11.8796	12.8547	NOP14	NOP14 nucleolar protein [Source:HGNC Symbol;Acc:HGNC:16821]
ENSG00000170412	1199.72	2069.12	-0.7852	1.7133e-25	7.3995e-24	3.24074	3.60888	3.6513	6.5381	6.62617	6.30302	GPRC5C	G protein-coupled receptor class C group 5 member C [Source:HGNC Symbol;Acc:HGNC:13309]
ENSG00000198755	21827.2	14852.2	0.5554	1.9323e-25	8.3335e-24	326.67	313.322	313.514	232.439	236.099	229.552	RPL10A	ribosomal protein L10a [Source:HGNC Symbol;Acc:HGNC:10299]
ENSG00000137834	926.84	1616.61	-0.803	1.9821e-25	8.5359e-24	2.37706	2.31156	2.45173	4.5057	4.36879	4.52131	SMAD6	SMAD family member 6 [Source:HGNC Symbol;Acc:HGNC:6772]
ENSG00000089127	1253.45	641.11	0.9674	2.0435e-25	8.788e-24	2.16521	2.19329	1.97961	1.1826	1.10996	1.19882	OAS1	2'-5'-oligoadenylate synthetase 1 [Source:HGNC Symbol;Acc:HGNC:8086]
ENSG00000140416	35556.6	53597.9	-0.5921	2.0883e-25	8.9553e-24	58.2505	56.9194	54.9639	89.4846	94.4885	91.9347	TPM1	tropomyosin 1 [Source:HGNC Symbol;Acc:HGNC:12010]
ENSG00000126457	22999.1	12625.2	0.8653	2.0856e-25	8.9553e-24	115.123	107.231	93.1202	59.2238	67.3046	59.9221	PRMT1	protein arginine methyltransferase 1 [Source:HGNC Symbol;Acc:HGNC:5187]
ENSG00000172380	13950.3	9211.21	0.5988	2.0913e-25	8.9554e-24	61.5456	63.2399	70.3895	48.3524	43.1092	47.1213	GNG12	G protein subunit gamma 12 [Source:HGNC Symbol;Acc:HGNC:19663]
ENSG00000144645	1776.19	2918.11	-0.7158	2.2491e-25	9.6178e-24	3.0879	3.18513	3.431	5.52369	5.76869	5.83775	OSBPL10	oxysterol binding protein like 10 [Source:HGNC Symbol;Acc:HGNC:16395]
ENSG00000103160	1845.78	3003.07	-0.7025	2.4398e-25	1.0418e-23	9.23691	8.86938	8.84171	15.567	15.4629	16.1485	HSDL1	hydroxysteroid dehydrogenase like 1 [Source:HGNC Symbol;Acc:HGNC:16475]
ENSG00000116954	305.29	716.83	-1.2317	2.632e-25	1.1223e-23	1.36425	1.37785	1.18524	3.54054	3.1018	3.29896	RRAGC	Ras related GTP binding C [Source:HGNC Symbol;Acc:HGNC:19902]
ENSG00000136710	1019.48	1909.53	-0.9061	2.7339e-25	1.1642e-23	5.31312	5.01238	4.7931	10.1109	10.874	9.48986	CCDC115	coiled-coil domain containing 115 [Source:HGNC Symbol;Acc:HGNC:28178]
ENSG00000176946	5229.87	3140.04	0.7361	2.7699e-25	1.1778e-23	41.2381	41.4793	37.8557	25.0647	27.1283	25.7009	THAP4	THAP domain containing 4 [Source:HGNC Symbol;Acc:HGNC:23187]
ENSG00000135624	29145.6	17976.6	0.6972	2.8461e-25	1.2085e-23	187.673	180.236	166.4	112.845	118	123.859	CCT7	chaperonin containing TCP1 subunit 7 [Source:HGNC Symbol;Acc:HGNC:1622]
ENSG00000176953	2358.23	3722.57	-0.6586	3.0897e-25	1.3101e-23	8.79794	8.77494	9.52713	15.2538	14.768	15.9708	NFATC2IP	nuclear factor of activated T cells 2 interacting protein [Source:HGNC Symbol;Acc:HGNC:25906]
ENSG00000168209	1996.75	1019.49	0.9692	3.1847e-25	1.3486e-23	22.7838	20.0737	19.1893	11.1362	12.183	10.7836	DDIT4	DNA damage inducible transcript 4 [Source:HGNC Symbol;Acc:HGNC:24944]
ENSG00000173171	2322.97	1350.66	0.7825	3.4734e-25	1.4688e-23	15.3207	15.0592	16.2856	9.31086	10.2866	9.55534	MTX1	metaxin 1 [Source:HGNC Symbol;Acc:HGNC:7504]
ENSG00000139793	2619.4	1309.61	1.0002	3.84e-25	1.6215e-23	9.99525	11.2109	14.0576	6.65545	6.35659	5.91142	MBNL2	muscleblind like splicing regulator 2 [Source:HGNC Symbol;Acc:HGNC:16746]
ENSG00000142186	5369.65	3009.48	0.8355	4.4061e-25	1.858e-23	28.1183	28.4936	25.9597	15.2772	18.2515	16.2319	SCYL1	SCY1 like pseudokinase 1 [Source:HGNC Symbol;Acc:HGNC:14372]
ENSG00000229821	273.54	65.88	2.0541	4.9331e-25	2.0773e-23	6.58661	8.38524	8.44163	2.25356	1.95326	1.85718	-	novel transcript
ENSG00000153561	1445.04	2465.86	-0.771	4.9655e-25	2.0881e-23	4.5086	4.64195	5.10537	9.42682	8.03136	8.71392	RMND5A	required for meiotic nuclear division 5 homolog A [Source:HGNC Symbol;Acc:HGNC:25850]
ENSG00000105173	753.24	1510.33	-1.0054	5.4032e-25	2.269e-23	7.5018	6.31786	6.32624	13.8202	15.006	14.6507	CCNE1	cyclin E1 [Source:HGNC Symbol;Acc:HGNC:1589]
ENSG00000175110	3252.36	1953.72	0.7357	5.4831e-25	2.2994e-23	13.103	14.048	12.6499	8.63583	8.24409	8.85818	MRPS22	mitochondrial ribosomal protein S22 [Source:HGNC Symbol;Acc:HGNC:14508]
ENSG00000158467	730.33	1350.78	-0.8868	5.8056e-25	2.4312e-23	2.26524	2.33178	2.4238	4.73771	4.33612	4.8946	AHCYL2	adenosylhomocysteinase like 2 [Source:HGNC Symbol;Acc:HGNC:22204]
ENSG00000117298	5470.52	8762.65	-0.6801	5.8727e-25	2.456e-23	17.3689	15.2816	16.6715	27.404	29.2989	28.253	ECE1	endothelin converting enzyme 1 [Source:HGNC Symbol;Acc:HGNC:3146]
ENSG00000221823	1251.85	654.65	0.9361	5.9703e-25	2.4933e-23	7.52567	8.44166	8.57414	4.80343	4.24953	4.75192	PPP3R1	protein phosphatase 3 regulatory subunit B, alpha [Source:HGNC Symbol;Acc:HGNC:9317]
ENSG00000143341	1307.24	2436.42	-0.8988	6.0656e-25	2.5297e-23	1.46314	1.36819	1.7741	3.12933	3.18102	2.90616	HMCN1	hemicentin 1 [Source:HGNC Symbol;Acc:HGNC:19194]
ENSG00000104969	8305.51	5457.42	0.606	6.1361e-25	2.5555e-23	22.0529	22.1499	22.1516	15.1067	16.231	15.5418	SGTA	small glutamine rich tetratricopeptide repeat containing alpha [Source:HGNC Symbol;Acc:HGNC:10819]
ENSG00000170348	9627.91	6499.34	0.5668	6.8712e-25	2.8578e-23	43.2685	42.5237	42.1942	31.9909	31.2438	29.7492	TMED10	transmembrane p24 trafficking protein 10 [Source:HGNC Symbol;Acc:HGNC:16998]
ENSG00000006712	7831.4	4287.98	0.8692	7.2072e-25	2.9934e-23	61.6012	62.7033	56.6238	31.0692	38.2741	37.1458	PAF1	PAF1 homolog, Paf1/RNA polymerase II complex component [Source:HGNC Symbol;Acc:HGNC:25459]
ENSG00000128228	1928.96	1049.66	0.877	7.3682e-25	3.0561e-23	42.8275	35.8873	41.3189	23.667	22.5832	24.0277	SDF2L1	stromal cell derived factor 2 like 1 [Source:HGNC Symbol;Acc:HGNC:10676]
ENSG00000117280	3258.53	2099.97	0.6337	7.491e-25	3.1028e-23	18.1277	18.0303	18.8602	13.1347	12.1943	12.819	RAB29	RAB29, member RAS oncogene family [Source:HGNC Symbol;Acc:HGNC:9789]
ENSG00000107263	3550.01	5397.04	-0.6045	7.5794e-25	3.1351e-23	11.1294	10.7401	11.5421	17.8488	18.3051	18.4564	RAPGEF1	Rap guanine nucleotide exchange factor 1 [Source:HGNC Symbol;Acc:HGNC:4568]
ENSG00000138411	410	866.48	-1.0783	7.8942e-25	3.2609e-23	0.357147	0.385365	0.39951	0.844897	0.911424	0.836817	HECW2	HECT, C2 and WW domain containing E3 ubiquitin protein ligase 2 [Source:HGNC Symbol;Acc:HGNC:29853]
ENSG00000253227	110.43	359.28	-1.6966	7.9155e-25	3.2652e-23	0.873129	1.11164	0.96916	3.41999	3.47555	3.4391	-	novel transcript
ENSG00000129932	1872.36	1072.84	0.8036	7.9781e-25	3.2866e-23	19.6614	19.3236	19.1732	11.5403	12.3671	11.9304	DOHH	deoxyhypusine hydroxylase [Source:HGNC Symbol;Acc:HGNC:28662]
ENSG00000093000	9889.05	6267.85	0.6581	9.6656e-25	3.9764e-23	23.7131	26.2635	29.2677	18.1482	17.7611	18.0441	NUP50	nucleoporin 50 [Source:HGNC Symbol;Acc:HGNC:8065]
ENSG00000214655	2269.08	3923.94	-0.7905	9.9927e-25	4.1054e-23	6.63501	6.24858	5.95852	11.1319	12.4476	11.4748	ZSWIM8	zinc finger SWIM-type containing 8 [Source:HGNC Symbol;Acc:HGNC:23528]
ENSG00000160087	3564.77	2273.35	0.6492	1.0288e-24	4.2209e-23	16.4623	16.4995	17.1284	11.3849	10.9726	11.9995	UBE2J2	ubiquitin conjugating enzyme E2 J2 [Source:HGNC Symbol;Acc:HGNC:19268]
ENSG00000153885	2177.31	1273.01	0.774	1.118e-24	4.5807e-23	7.47978	7.65506	7.31895	4.98089	4.75368	4.39853	KCTD15	potassium channel tetramerization domain containing 15 [Source:HGNC Symbol;Acc:HGNC:23297]
ENSG00000100030	6808.05	9792.11	-0.5245	1.1239e-24	4.5989e-23	24.1619	23.3932	25.0752	37.7538	36.9149	37.6815	MAPK1	mitogen-activated protein kinase 1 [Source:HGNC Symbol;Acc:HGNC:6871]
ENSG00000100504	6018.61	4000.25	0.5893	1.1271e-24	4.6055e-23	29.1103	28.5623	29.5815	20.682	21.3844	20.2979	PYGL	glycogen phosphorylase L [Source:HGNC Symbol;Acc:HGNC:9725]
ENSG00000139211	6465.1	9251.46	-0.5172	1.1896e-24	4.8544e-23	35.7509	34.9609	36.7892	56.976	53.7431	54.7873	AMIGO2	adhesion molecule with Ig like domain 2 [Source:HGNC Symbol;Acc:HGNC:24073]
ENSG00000163788	427.3	875.43	-1.0338	1.2241e-24	4.9887e-23	1.26496	1.37903	1.39177	3.15156	2.85592	2.88838	SNRK	SNF related kinase [Source:HGNC Symbol;Acc:HGNC:30598]
ENSG00000132254	3832.37	2281.1	0.7488	1.3688e-24	5.5706e-23	16.2191	16.2767	15.0114	9.63278	10.2738	10.5171	ARFIP2	ADP ribosylation factor interacting protein 2 [Source:HGNC Symbol;Acc:HGNC:17160]
ENSG00000122140	3522.66	2155.26	0.709	1.4378e-24	5.8437e-23	31.8184	31.8696	30.481	19.8765	21.3185	20.7775	MRPS2	mitochondrial ribosomal protein S2 [Source:HGNC Symbol;Acc:HGNC:14495]
ENSG00000119599	1996.36	1137.79	0.8121	1.4858e-24	6.031e-23	7.5645	8.47302	7.72219	4.78628	4.93716	4.84226	DCAF4	DDB1 and CUL4 associated factor 4 [Source:HGNC Symbol;Acc:HGNC:20229]
ENSG00000108828	11649.9	18654.1	-0.6792	1.5609e-24	6.3271e-23	76.9683	74.5584	69.783	122.649	134.298	124.337	VAT1	vesicle amine transport 1 [Source:HGNC Symbol;Acc:HGNC:16919]
ENSG00000182899	16603.9	11069	0.5849	1.6687e-24	6.7552e-23	130.422	120.133	126.823	92.0667	84.9383	93.7726	RPL35A	ribosomal protein L35a [Source:HGNC Symbol;Acc:HGNC:10345]
ENSG00000275023	3514.07	5618.92	-0.677	1.7054e-24	6.8945e-23	5.73256	5.75902	5.5598	9.24357	10.0018	10.0751	MLLT6	MLLT6, PHD finger containing [Source:HGNC Symbol;Acc:HGNC:7138]
ENSG00000173113	4982.79	2737.42	0.8642	1.7283e-24	6.9776e-23	108.547	99.3463	90.1782	54.4548	60.1159	61.6927	TRMT112	tRNA methyltransferase subunit 11-2 [Source:HGNC Symbol;Acc:HGNC:26940]
ENSG00000115539	2423.77	1474.4	0.7177	1.7566e-24	7.0826e-23	32.6092	35.1402	36.5848	22.7536	23.152	22.309	PDCL3	phosducin like 3 [Source:HGNC Symbol;Acc:HGNC:28860]
ENSG00000169750	2606.49	1526.07	0.7722	1.8256e-24	7.3511e-23	39.6896	38.5303	38.3522	24.0631	26.1393	23.2026	RAC3	Rac family small GTPase 3 [Source:HGNC Symbol;Acc:HGNC:9803]
ENSG00000049449	2257.15	1396.95	0.6922	1.8966e-24	7.627e-23	10.8802	11.115	11.2714	7.64429	7.22764	7.28036	RCN1	reticulocalbin 1 [Source:HGNC Symbol;Acc:HGNC:9934]
ENSG00000128944	4202.89	2659.15	0.6609	1.9012e-24	7.6353e-23	24.6328	26.082	25.0777	16.8983	16.5779	18.1094	KNSTRN	kinetochore localized astrin (SPAG5) binding protein [Source:HGNC Symbol;Acc:HGNC:30767]
ENSG00000112096	4935.87	3318.59	0.5725	1.9221e-24	7.7089e-23	5.93555	5.8476	6.14845	4.50917	4.23055	4.23181	SOD2	superoxide dismutase 2 [Source:HGNC Symbol;Acc:HGNC:11180]
ENSG00000164466	4472.58	2944.73	0.6028	1.9618e-24	7.8576e-23	13.1987	12.7742	13.8347	9.67915	8.96715	9.5485	SFXN1	sideroflexin 1 [Source:HGNC Symbol;Acc:HGNC:16085]
ENSG00000113048	6058.7	3856.86	0.6519	2.0207e-24	8.083e-23	20.2563	21.0025	19.9883	13.6538	13.4304	14.865	MRPS27	mitochondrial ribosomal protein S27 [Source:HGNC Symbol;Acc:HGNC:14512]
ENSG00000117114	3007.68	4511.87	-0.5851	2.1806e-24	8.7111e-23	2.82314	2.87222	3.06073	4.82532	4.68714	4.612	ADGRL2	adhesion G protein-coupled receptor L2 [Source:HGNC Symbol;Acc:HGNC:18582]
ENSG00000108175	4481.92	7083.08	-0.66	2.3303e-24	9.297e-23	8.43056	8.97027	9.97019	15.099	16.0547	15.2999	ZMIZ1	zinc finger MIZ-type containing 1 [Source:HGNC Symbol;Acc:HGNC:16493]
ENSG00000065802	5751.78	3742.26	0.6199	2.5551e-24	1.0167e-22	17.7582	16.4042	16.9955	11.8519	11.9137	12.0457	ASB1	ankyrin repeat and SOCS box containing 1 [Source:HGNC Symbol;Acc:HGNC:16011]
ENSG00000134809	2545.35	1288.32	0.9827	2.5534e-24	1.0167e-22	77.3696	75.2664	63.1456	36.1046	39.7114	41.7744	TIMM10	translocase of inner mitochondrial membrane 10 [Source:HGNC Symbol;Acc:HGNC:11814]
ENSG00000012174	1915.77	1125.51	0.7672	2.6447e-24	1.051e-22	4.46348	4.58644	5.07758	3.1273	2.89224	2.905	MBTPS2	membrane bound transcription factor peptidase, site 2 [Source:HGNC Symbol;Acc:HGNC:15455]
ENSG00000118898	708.51	1386.45	-0.9679	2.8132e-24	1.1165e-22	1.9918	2.07968	1.99179	4.0199	4.64489	4.08858	PPL	periplakin [Source:HGNC Symbol;Acc:HGNC:9273]
ENSG00000272886	1307.24	2305.09	-0.8184	2.8314e-24	1.1223e-22	4.46454	4.68355	4.9801	10.0514	8.42429	8.33999	DCP1A	decapping mRNA 1A [Source:HGNC Symbol;Acc:HGNC:18714]
ENSG00000108691	541.54	212.36	1.3517	3.1295e-24	1.2388e-22	5.54235	6.14551	6.29503	2.61368	2.20696	2.76576	CCL2	C-C motif chemokine ligand 2 [Source:HGNC Symbol;Acc:HGNC:10618]
ENSG00000165240	754.05	1398.26	-0.8897	3.1844e-24	1.2589e-22	1.26686	1.42893	1.53175	2.90284	2.82085	2.70058	ATP7A	ATPase copper transporting alpha [Source:HGNC Symbol;Acc:HGNC:869]
ENSG00000154556	159.02	466.11	-1.5513	3.3876e-24	1.3375e-22	0.212829	0.208902	0.188266	0.570779	0.70204	0.649725	SORBS2	sorbin and SH3 domain containing 2 [Source:HGNC Symbol;Acc:HGNC:24098]
ENSG00000078808	11122.7	6883.75	0.6924	3.4235e-24	1.3499e-22	51.261	50.7964	52.4694	31.7082	37.1791	33.8595	SDF4	stromal cell derived factor 4 [Source:HGNC Symbol;Acc:HGNC:24188]
ENSG00000114573	2885.37	4630.5	-0.6824	3.8233e-24	1.5056e-22	11.5937	11.9912	13.6279	22.8352	19.9508	21.4317	ATP6V1A	ATPase H+ transporting V1 subunit A [Source:HGNC Symbol;Acc:HGNC:851]
ENSG00000136877	2764.29	1658.37	0.7375	4.0669e-24	1.5994e-22	15.5532	15.7648	15.0024	9.55823	10.2865	10.0439	FPGS	folylpolyglutamate synthase [Source:HGNC Symbol;Acc:HGNC:3824]
ENSG00000100284	1325.62	2419.87	-0.8681	4.1388e-24	1.6256e-22	5.03818	5.1749	4.65923	9.529	10.5817	9.09904	TOM1	target of myb1 membrane trafficking protein [Source:HGNC Symbol;Acc:HGNC:11982]
ENSG00000106012	2363.99	3868.59	-0.7104	4.5837e-24	1.798e-22	5.61841	5.72664	5.5115	9.5253	10.4807	9.6572	IQCE	IQ motif containing E [Source:HGNC Symbol;Acc:HGNC:29171]
ENSG00000166473	412.18	890.7	-1.1102	4.6435e-24	1.8191e-22	0.425504	0.4917	0.54268	1.22945	1.10594	1.05547	PKD1L2	polycystin 1 like 2 (gene/pseudogene) [Source:HGNC Symbol;Acc:HGNC:21715]
ENSG00000196549	2290.5	1346.93	0.7654	4.6708e-24	1.8251e-22	4.91801	4.83545	5.56634	3.48143	3.09478	3.11298	MME	membrane metalloendopeptidase [Source:HGNC Symbol;Acc:HGNC:7154]
ENSG00000091490	5686.42	3630.51	0.6474	4.666e-24	1.8251e-22	17.1566	16.8217	16.0689	11.1714	11.4112	11.8011	SEL1L3	SEL1L family member 3 [Source:HGNC Symbol;Acc:HGNC:29108]
ENSG00000140873	1061.86	528.21	1.007	4.7182e-24	1.8413e-22	3.61328	3.69655	3.28575	2.02111	1.82596	1.8322	ADAMTS18	ADAM metallopeptidase with thrombospondin type 1 motif 18 [Source:HGNC Symbol;Acc:HGNC:17110]
ENSG00000102098	555.54	1149.29	-1.0468	4.8156e-24	1.8769e-22	2.52069	2.99288	2.95421	6.56531	5.54264	6.73772	SCML2	Scm polycomb group protein like 2 [Source:HGNC Symbol;Acc:HGNC:10581]
ENSG00000162302	4493.91	2805.67	0.6795	5.0564e-24	1.9682e-22	27.3029	25.494	24.937	17.1662	17.4999	17.5666	RPS6KA4	ribosomal protein S6 kinase A4 [Source:HGNC Symbol;Acc:HGNC:10433]
ENSG00000107036	1912.37	3125.61	-0.7097	5.6766e-24	2.2067e-22	4.99683	4.45659	5.22413	8.71176	8.42464	8.65878	RIC1	RIC1 homolog, RAB6A GEF complex partner 1 [Source:HGNC Symbol;Acc:HGNC:17686]
ENSG00000065534	9342.41	13462.4	-0.5271	6.1738e-24	2.397e-22	9.26863	9.20925	9.29419	14.099	14.4686	14.4736	MYLK	myosin light chain kinase [Source:HGNC Symbol;Acc:HGNC:7590]
ENSG00000148606	4558.67	3015.1	0.5966	6.2598e-24	2.4272e-22	11.133	11.2361	11.4385	7.88883	7.88859	8.27001	POLR3A	RNA polymerase III subunit A [Source:HGNC Symbol;Acc:HGNC:30074]
ENSG00000160746	2528.19	1578.17	0.6794	6.495e-24	2.5152e-22	10.4514	10.1216	10.9639	7.40121	6.77076	7.00874	ANO10	anoctamin 10 [Source:HGNC Symbol;Acc:HGNC:25519]
ENSG00000137331	3110.3	1944.54	0.6781	7.2301e-24	2.7964e-22	46.5671	51.6187	53.7779	34.9752	32.9663	34.2018	IER3	immediate early response 3 [Source:HGNC Symbol;Acc:HGNC:5392]
ENSG00000156928	3254.31	2117.7	0.6201	7.8644e-24	3.0378e-22	18.816	19.4946	19.4699	13.6269	13.4245	13.3936	MALSU1	mitochondrial assembly of ribosomal large subunit 1 [Source:HGNC Symbol;Acc:HGNC:21721]
ENSG00000196700	2660.7	4143.81	-0.6394	8.5834e-24	3.3113e-22	9.94039	9.61223	9.75298	16.0113	16.8108	16.2651	ZNF512B	zinc finger protein 512B [Source:HGNC Symbol;Acc:HGNC:29212]
ENSG00000287839	493.31	166.07	1.5728	8.7032e-24	3.3533e-22	9.04079	9.13429	7.6056	2.62212	3.39209	3.31873	-	novel transcript
ENSG00000069702	781.31	1535.42	-0.9736	8.9831e-24	3.4567e-22	1.72958	1.95837	2.32836	4.23638	4.38168	4.06962	TGFBR3	transforming growth factor beta receptor 3 [Source:HGNC Symbol;Acc:HGNC:11774]
ENSG00000074527	4153.59	2681.56	0.631	9.2493e-24	3.5547e-22	20.6319	20.777	21.3093	15.738	13.6098	14.2454	NTN4	netrin 4 [Source:HGNC Symbol;Acc:HGNC:13658]
ENSG00000076108	6468.32	9247.57	-0.5155	9.6226e-24	3.6934e-22	12.6705	13.1365	13.1767	19.9889	19.9161	20.0371	BAZ2A	bromodomain adjacent to zinc finger domain 2A [Source:HGNC Symbol;Acc:HGNC:962]
ENSG00000107537	618.35	1159.9	-0.9083	1.0504e-23	4.0266e-22	4.05948	3.81692	4.19431	7.91701	8.19344	8.22998	PHYH	phytanoyl-CoA 2-hydroxylase [Source:HGNC Symbol;Acc:HGNC:8940]
ENSG00000101546	954.77	491.87	0.9577	1.0704e-23	4.0983e-22	2.50634	2.67945	2.73752	1.46523	1.42586	1.49793	RBFA	ribosome binding factor A [Source:HGNC Symbol;Acc:HGNC:26120]
ENSG00000255302	11120.1	7354.15	0.5967	1.0943e-23	4.1845e-22	116.448	120.358	122.511	81.0619	89.1259	85.1836	EID1	EP300 interacting inhibitor of differentiation 1 [Source:HGNC Symbol;Acc:HGNC:1191]
ENSG00000260910	38.22	202.31	-2.4049	1.1569e-23	4.4184e-22	0.130556	0.128843	0.165538	0.855586	0.700043	0.861486	LINC00565	long intergenic non-protein coding RNA 565 [Source:HGNC Symbol;Acc:HGNC:43709]
ENSG00000175215	3634.98	5349.76	-0.5576	1.2814e-23	4.8875e-22	14.714	14.6121	14.7703	23.398	23.106	23.3136	CTDSP2	CTD small phosphatase 2 [Source:HGNC Symbol;Acc:HGNC:17077]
ENSG00000167004	20896.8	13395.2	0.6416	1.3514e-23	5.1482e-22	110.691	112.009	103.315	72.6736	72.1651	80.0858	PDIA3	protein disulfide isomerase family A member 3 [Source:HGNC Symbol;Acc:HGNC:4606]
ENSG00000122779	1374.08	2485.47	-0.8546	1.3791e-23	5.2468e-22	2.88327	3.12898	3.74298	6.5009	6.50315	5.94094	TRIM24	tripartite motif containing 24 [Source:HGNC Symbol;Acc:HGNC:11812]
ENSG00000135912	2777.88	4195.78	-0.5947	1.3993e-23	5.3172e-22	7.68853	8.04039	8.0656	13.432	12.2536	12.989	TTLL4	tubulin tyrosine ligase like 4 [Source:HGNC Symbol;Acc:HGNC:28976]
ENSG00000166598	23628	16242	0.5407	1.4134e-23	5.364e-22	38.2828	39.719	40.9797	31.9128	27.7049	28.4167	HSP90B1	heat shock protein 90 beta family member 1 [Source:HGNC Symbol;Acc:HGNC:12028]
ENSG00000136888	5543.64	7970.98	-0.5239	1.4786e-23	5.6045e-22	34.9213	35.1798	35.6429	54.4194	53.8148	55.3105	ATP6V1G1	ATPase H+ transporting V1 subunit G1 [Source:HGNC Symbol;Acc:HGNC:864]
ENSG00000155755	4640.06	2925.25	0.6659	1.5265e-23	5.7789e-22	12.4606	13.7165	13.8322	9.36401	8.28303	9.48825	TMEM237	transmembrane protein 237 [Source:HGNC Symbol;Acc:HGNC:14432]
ENSG00000102265	4139.55	2593.26	0.6744	1.6968e-23	6.4154e-22	66.4675	61.716	60.3268	42.8517	41.3634	42.9374	TIMP1	TIMP metallopeptidase inhibitor 1 [Source:HGNC Symbol;Acc:HGNC:11820]
ENSG00000164040	4998.07	3169.31	0.6571	1.9749e-23	7.4578e-22	23.9779	23.7799	23.422	17.0895	14.6883	16.8313	PGRMC2	progesterone receptor membrane component 2 [Source:HGNC Symbol;Acc:HGNC:16089]
ENSG00000254726	1047.17	1792.67	-0.7758	1.9857e-23	7.4892e-22	3.49945	3.44685	3.52368	6.37623	6.68753	6.21117	MEX3A	mex-3 RNA binding family member A [Source:HGNC Symbol;Acc:HGNC:33482]
ENSG00000145687	475.21	961.41	-1.0165	1.9962e-23	7.5193e-22	0.948858	0.972743	0.850661	2.08641	2.0019	1.95335	SSBP2	single stranded DNA binding protein 2 [Source:HGNC Symbol;Acc:HGNC:15831]
ENSG00000074842	6858.46	4190.44	0.7106	2.1673e-23	8.1537e-22	96.4096	91.4994	82.3761	61.0985	57.902	58.9368	MYDGF	myeloid derived growth factor [Source:HGNC Symbol;Acc:HGNC:16948]
ENSG00000086062	3846.68	5718.09	-0.572	2.2585e-23	8.4862e-22	17.3928	17.0633	17.315	27.2948	27.1598	28.3303	B4GALT1	beta-1,4-galactosyltransferase 1 [Source:HGNC Symbol;Acc:HGNC:924]
ENSG00000127463	4679.15	2946.86	0.6666	2.2629e-23	8.4925e-22	11.367	9.9988	10.738	7.24937	7.25436	7.25083	EMC1	ER membrane protein complex subunit 1 [Source:HGNC Symbol;Acc:HGNC:28957]
ENSG00000168938	366.76	816.26	-1.1521	2.3609e-23	8.8493e-22	3.78487	4.31438	3.49716	9.08598	9.61914	9.07598	PPIC	peptidylprolyl isomerase C [Source:HGNC Symbol;Acc:HGNC:9256]
ENSG00000174804	304.58	687.14	-1.1712	2.5937e-23	9.7099e-22	0.80599	0.959708	0.953969	2.31682	2.02954	2.25298	FZD4	frizzled class receptor 4 [Source:HGNC Symbol;Acc:HGNC:4042]
ENSG00000131791	1931.8	3088.51	-0.6761	2.6126e-23	9.7686e-22	7.40405	8.11511	7.79966	13.3773	12.8152	13.9121	PRKAB2	protein kinase AMP-activated non-catalytic subunit beta 2 [Source:HGNC Symbol;Acc:HGNC:9379]
ENSG00000186283	2634.41	1505.75	0.8069	2.6227e-23	9.7943e-22	19.0259	17.9351	16.8327	10.9941	10.3113	11.8096	TOR3A	torsin family 3 member A [Source:HGNC Symbol;Acc:HGNC:11997]
ENSG00000134508	1226.01	2019.3	-0.7207	2.6401e-23	9.8472e-22	4.02864	3.80889	3.91333	7.10266	6.79151	6.93551	CABLES1	Cdk5 and Abl enzyme substrate 1 [Source:HGNC Symbol;Acc:HGNC:25097]
ENSG00000168439	25961.1	17022.2	0.609	2.6483e-23	9.8657e-22	128.403	126.431	116.678	85.6712	86.8989	89.6392	STIP1	stress induced phosphoprotein 1 [Source:HGNC Symbol;Acc:HGNC:11387]
ENSG00000110880	30904.5	21530.8	0.5214	2.7925e-23	1.039e-21	107.021	103.986	104.071	77.9582	76.6975	81.5325	CORO1C	coronin 1C [Source:HGNC Symbol;Acc:HGNC:2254]
ENSG00000144677	1329.61	2214.44	-0.7356	2.8234e-23	1.0492e-21	4.95981	5.0899	4.85688	8.80429	8.60294	9.30791	CTDSPL	CTD small phosphatase like [Source:HGNC Symbol;Acc:HGNC:16890]
ENSG00000099194	82812.9	58995.3	0.4893	2.8285e-23	1.0498e-21	326.512	358.792	355.601	268.397	261.728	267.312	SCD	stearoyl-CoA desaturase [Source:HGNC Symbol;Acc:HGNC:10571]
ENSG00000158079	668	1232.89	-0.8837	2.9042e-23	1.0766e-21	2.2035	2.25467	2.45918	4.55585	4.35495	4.81338	PTPDC1	protein tyrosine phosphatase domain containing 1 [Source:HGNC Symbol;Acc:HGNC:30184]
ENSG00000163349	4045.44	5955.93	-0.5578	3.0934e-23	1.1454e-21	9.19374	9.66502	10.306	15.9851	15.0273	15.1598	HIPK1	homeodomain interacting protein kinase 1 [Source:HGNC Symbol;Acc:HGNC:19006]
ENSG00000068697	9613	14217	-0.5646	3.1577e-23	1.1677e-21	140.566	137.92	131.006	217.356	215.466	219.066	LAPTM4A	lysosomal protein transmembrane 4 alpha [Source:HGNC Symbol;Acc:HGNC:6924]
ENSG00000139508	329.98	740.85	-1.17	3.3053e-23	1.2208e-21	2.08026	1.76014	1.91585	5.07307	4.20254	4.64995	SLC46A3	solute carrier family 46 member 3 [Source:HGNC Symbol;Acc:HGNC:27501]
ENSG00000068438	3414.87	2108.98	0.6954	3.3416e-23	1.2327e-21	26.3227	26.7882	25.2052	17.1058	18.1256	16.8042	FTSJ1	FtsJ RNA 2'-O-methyltransferase 1 [Source:HGNC Symbol;Acc:HGNC:13254]
ENSG00000176871	6794.9	4687.7	0.5358	3.6002e-23	1.3265e-21	31.3419	32.6565	32.8819	23.8986	24.1204	23.8543	WSB2	WD repeat and SOCS box containing 2 [Source:HGNC Symbol;Acc:HGNC:19222]
ENSG00000197892	1422.69	2327.75	-0.7105	3.8904e-23	1.4317e-21	2.79133	2.70578	2.94307	4.80575	5.00996	5.02717	KIF13B	kinesin family member 13B [Source:HGNC Symbol;Acc:HGNC:14405]
ENSG00000170144	31276.1	21634.4	0.5318	3.9357e-23	1.4466e-21	99.6896	100.743	108.724	77.0329	72.2022	80.7199	HNRNPA3	heterogeneous nuclear ribonucleoprotein A3 [Source:HGNC Symbol;Acc:HGNC:24941]
ENSG00000176907	758.24	1384.2	-0.8675	4.8034e-23	1.7635e-21	8.86302	9.1947	9.26746	16.9214	17.7948	18.9046	TCIM	transcriptional and immune response regulator [Source:HGNC Symbol;Acc:HGNC:1357]
ENSG00000165891	1073.81	1802.06	-0.7477	5.3925e-23	1.9773e-21	3.79756	3.57921	3.87406	6.96684	6.45621	6.89169	E2F7	E2F transcription factor 7 [Source:HGNC Symbol;Acc:HGNC:23820]
ENSG00000065268	5228.45	3427.11	0.6094	5.455e-23	1.9978e-21	50.1857	49.0229	51.746	34.4855	36.999	34.8761	WDR18	WD repeat domain 18 [Source:HGNC Symbol;Acc:HGNC:17956]
ENSG00000120071	2437.78	3834.5	-0.6531	5.5273e-23	2.0218e-21	2.11911	2.21342	2.40713	3.73692	3.93617	3.71613	KANSL1	KAT8 regulatory NSL complex subunit 1 [Source:HGNC Symbol;Acc:HGNC:24565]
ENSG00000136840	1522.68	887.1	0.7794	5.7951e-23	2.1173e-21	12.3703	12.2769	13.4887	8.03419	7.81959	8.03253	ST6GALNAC4	ST6 N-acetylgalactosaminide alpha-2,6-sialyltransferase 4 [Source:HGNC Symbol;Acc:HGNC:17846]
ENSG00000165283	6454.47	4045.6	0.6737	5.9863e-23	2.1845e-21	83.9967	77.0035	74.2931	53.6955	50.48	54.6676	STOML2	stomatin like 2 [Source:HGNC Symbol;Acc:HGNC:14559]
ENSG00000071967	3310.5	4984.65	-0.5909	6.0494e-23	2.2049e-21	14.0752	13.3412	14.7841	23.705	21.6339	23.0197	CYBRD1	cytochrome b reductase 1 [Source:HGNC Symbol;Acc:HGNC:20797]
ENSG00000227036	593.48	1161.93	-0.9679	6.2726e-23	2.2835e-21	0.450497	0.505436	0.45801	0.997424	1.05501	0.925224	LINC00511	long intergenic non-protein coding RNA 511 [Source:HGNC Symbol;Acc:HGNC:43564]
ENSG00000120738	184.51	490.2	-1.4143	6.2859e-23	2.2856e-21	1.39555	1.12996	1.35083	4.02942	3.70438	3.35229	EGR1	early growth response 1 [Source:HGNC Symbol;Acc:HGNC:3238]
ENSG00000172059	573.95	1076.86	-0.908	6.4758e-23	2.3518e-21	2.65735	2.61727	2.96598	5.51714	5.52875	5.56947	KLF11	Kruppel like factor 11 [Source:HGNC Symbol;Acc:HGNC:11811]
ENSG00000167702	427.72	955.42	-1.156	6.5896e-23	2.3903e-21	1.67637	2.25995	2.41647	5.09391	5.09992	5.0357	KIFC2	kinesin family member C2 [Source:HGNC Symbol;Acc:HGNC:29530]
ENSG00000116337	3116.77	1934.12	0.6882	7.4013e-23	2.6785e-21	7.63583	7.11329	7.32737	4.75659	5.03625	4.94153	AMPD2	adenosine monophosphate deaminase 2 [Source:HGNC Symbol;Acc:HGNC:469]
ENSG00000240342	13247.3	8800.31	0.59	7.4018e-23	2.6785e-21	346.356	320.021	326.354	236.386	225.512	247.927	RPS2P5	ribosomal protein S2 pseudogene 5 [Source:HGNC Symbol;Acc:HGNC:31386]
ENSG00000110906	4212.59	6231.25	-0.5651	7.4318e-23	2.6862e-21	9.71343	9.24108	9.72169	15.1096	14.857	15.6611	KCTD10	potassium channel tetramerization domain containing 10 [Source:HGNC Symbol;Acc:HGNC:23236]
ENSG00000137502	634.17	1240.45	-0.9676	8.1803e-23	2.9532e-21	1.12268	1.15578	1.25647	2.58084	2.16754	2.69017	RAB30	RAB30, member RAS oncogene family [Source:HGNC Symbol;Acc:HGNC:9770]
ENSG00000183778	953.03	1614.73	-0.7614	8.2417e-23	2.9718e-21	1.44594	1.37928	1.47667	2.65944	2.52601	2.65568	B3GALT5	beta-1,3-galactosyltransferase 5 [Source:HGNC Symbol;Acc:HGNC:920]
ENSG00000176095	2768.2	4422.97	-0.6762	8.2837e-23	2.9834e-21	12.1521	11.8595	11.0396	19.6763	19.8965	20.7109	IP6K1	inositol hexakisphosphate kinase 1 [Source:HGNC Symbol;Acc:HGNC:18360]
ENSG00000149657	3547.79	5226.97	-0.5591	8.5808e-23	3.0868e-21	22.8234	22.5079	23.9249	36.2407	36.2282	37.2434	LSM14B	LSM family member 14B [Source:HGNC Symbol;Acc:HGNC:15887]
ENSG00000129255	3099.84	1922.65	0.6892	8.6601e-23	3.1116e-21	21.2219	21.0646	19.7613	13.7838	13.3974	14.2482	MPDU1	mannose-P-dolichol utilization defect 1 [Source:HGNC Symbol;Acc:HGNC:7207]
ENSG00000160208	7044.76	4602.22	0.6142	9.0363e-23	3.2429e-21	26.1125	25.4573	29.2465	19.086	17.8487	19.8198	RRP1B	ribosomal RNA processing 1B [Source:HGNC Symbol;Acc:HGNC:23818]
ENSG00000111087	122.27	365.33	-1.5782	9.0486e-23	3.2435e-21	0.559572	0.587424	0.621236	1.83847	2.04561	1.7914	GLI1	GLI family zinc finger 1 [Source:HGNC Symbol;Acc:HGNC:4317]
ENSG00000110811	403.95	142.6	1.5017	9.4421e-23	3.3806e-21	2.09374	1.82576	1.86277	0.698776	0.752493	0.745029	P3H3	prolyl 3-hydroxylase 3 [Source:HGNC Symbol;Acc:HGNC:19318]
ENSG00000104872	4847.6	2971.28	0.7063	1.0029e-22	3.5866e-21	32.5187	33.7081	29.5829	20.9167	21.6606	20.6406	PIH1D1	PIH1 domain containing 1 [Source:HGNC Symbol;Acc:HGNC:26075]
ENSG00000168264	2274.43	3547.82	-0.6418	1.0152e-22	3.6262e-21	9.17461	9.01572	9.69652	16.7586	14.5137	15.5457	IRF2BP2	interferon regulatory factor 2 binding protein 2 [Source:HGNC Symbol;Acc:HGNC:21729]
ENSG00000115963	6088.44	3899.62	0.6426	1.0864e-22	3.8758e-21	34.7748	36.0608	40.9414	27.6046	25.0162	24.3552	RND3	Rho family GTPase 3 [Source:HGNC Symbol;Acc:HGNC:671]
ENSG00000135451	2834.21	1816.66	0.6422	1.0943e-22	3.8995e-21	15.0198	16.213	16.0165	11.0077	10.5621	11.0066	TROAP	trophinin associated protein [Source:HGNC Symbol;Acc:HGNC:12327]
ENSG00000175756	3771.24	2483.62	0.6022	1.1827e-22	4.2095e-21	50.7218	47.9432	50.2324	36.02	34.0321	35.4705	AURKAIP1	aurora kinase A interacting protein 1 [Source:HGNC Symbol;Acc:HGNC:24114]
ENSG00000138678	1551.49	2554.93	-0.7204	1.2362e-22	4.395e-21	9.92913	9.26129	9.00804	17.1628	15.9194	16.9297	GPAT3	glycerol-3-phosphate acyltransferase 3 [Source:HGNC Symbol;Acc:HGNC:28157]
ENSG00000162836	501.33	966.92	-0.9472	1.454e-22	5.1631e-21	0.867733	0.916916	0.972159	1.99567	1.92291	1.79873	ACP6	acid phosphatase 6, lysophosphatidic [Source:HGNC Symbol;Acc:HGNC:29609]
ENSG00000048052	2325.28	3509.6	-0.5942	1.4563e-22	5.1652e-21	2.932	2.8935	3.05036	5.03949	4.65707	4.71808	HDAC9	histone deacetylase 9 [Source:HGNC Symbol;Acc:HGNC:14065]
ENSG00000204381	480.51	174.97	1.4549	1.4619e-22	5.1792e-21	3.43733	3.15172	3.48497	1.56121	1.07238	1.32151	LAYN	layilin [Source:HGNC Symbol;Acc:HGNC:29471]
ENSG00000082126	300.85	86.59	1.7989	1.5033e-22	5.3196e-21	1.40221	1.26388	1.35983	0.352863	0.419961	0.471949	MPP4	membrane palmitoylated protein 4 [Source:HGNC Symbol;Acc:HGNC:13680]
ENSG00000120942	2099.54	1208.97	0.7961	1.7209e-22	6.0824e-21	9.41669	9.12048	8.62421	5.55982	5.93059	5.34034	UBIAD1	UbiA prenyltransferase domain containing 1 [Source:HGNC Symbol;Acc:HGNC:30791]
ENSG00000137955	3978.75	2585.39	0.6222	1.77e-22	6.2488e-21	14.4519	15.2583	14.5731	10.6796	9.69703	10.5988	RABGGTB	Rab geranylgeranyltransferase subunit beta [Source:HGNC Symbol;Acc:HGNC:9796]
ENSG00000150764	201.75	509.81	-1.3369	1.8442e-22	6.5032e-21	0.483246	0.52272	0.571562	1.61127	1.34521	1.33252	DIXDC1	DIX domain containing 1 [Source:HGNC Symbol;Acc:HGNC:23695]
ENSG00000132849	735.47	1317.53	-0.8419	1.9184e-22	6.7571e-21	1.32647	1.2876	1.45551	2.7752	2.57225	2.49329	PATJ	PATJ crumbs cell polarity complex component [Source:HGNC Symbol;Acc:HGNC:28881]
ENSG00000108344	15092.6	10084.4	0.5817	1.9709e-22	6.9338e-21	68.8159	66.9105	64.9746	46.314	49.0656	48.8807	PSMD3	proteasome 26S subunit, non-ATPase 3 [Source:HGNC Symbol;Acc:HGNC:9560]
ENSG00000131153	2935.12	1902.73	0.6253	2.1015e-22	7.3847e-21	20.0347	19.8837	20.1681	14.0203	14.1328	13.7458	GINS2	GINS complex subunit 2 [Source:HGNC Symbol;Acc:HGNC:24575]
ENSG00000103342	13211.9	8909.59	0.5685	2.123e-22	7.4517e-21	33.4367	35.5117	39.2804	26.3515	25.0809	27.003	GSPT1	G1 to S phase transition 1 [Source:HGNC Symbol;Acc:HGNC:4621]
ENSG00000106780	1539.59	2617.22	-0.7649	2.1339e-22	7.4812e-21	4.80469	5.22687	6.10195	9.94579	9.82925	9.67631	MEGF9	multiple EGF like domains 9 [Source:HGNC Symbol;Acc:HGNC:3234]
ENSG00000013619	1398.8	2358.72	-0.7535	2.1531e-22	7.5398e-21	4.4972	4.67843	4.65848	8.226	8.96856	7.88321	MAMLD1	mastermind like domain containing 1 [Source:HGNC Symbol;Acc:HGNC:2568]
ENSG00000198121	5255.37	3487.18	0.5919	2.1816e-22	7.6308e-21	27.0614	28.064	27.9135	19.688	20.5748	18.9882	LPAR1	lysophosphatidic acid receptor 1 [Source:HGNC Symbol;Acc:HGNC:3166]
ENSG00000196187	1779.75	2931.02	-0.721	2.1916e-22	7.6571e-21	4.05093	3.56687	3.70744	6.97097	6.71706	6.39342	TMEM63A	transmembrane protein 63A [Source:HGNC Symbol;Acc:HGNC:29118]
ENSG00000171488	1324.28	716.14	0.886	2.3081e-22	8.0548e-21	2.40474	2.34832	2.69783	1.5524	1.46089	1.31943	LRRC8C	leucine rich repeat containing 8 VRAC subunit C [Source:HGNC Symbol;Acc:HGNC:25075]
ENSG00000176788	10603.3	7109.99	0.5767	2.5991e-22	9.06e-21	103.737	104.765	117.419	77.3312	75.1923	82.3433	BASP1	brain abundant membrane attached signal protein 1 [Source:HGNC Symbol;Acc:HGNC:957]
ENSG00000100196	1473.9	863.34	0.772	2.6022e-22	9.0603e-21	16.4638	17.3608	16.95	10.9559	10.4924	10.5527	KDELR3	KDEL endoplasmic reticulum protein retention receptor 3 [Source:HGNC Symbol;Acc:HGNC:6306]
ENSG00000166073	3334.64	2081.34	0.6796	2.8999e-22	1.0085e-20	17.2073	15.4541	15.9638	10.8858	10.6638	11.1158	GPR176	G protein-coupled receptor 176 [Source:HGNC Symbol;Acc:HGNC:32370]
ENSG00000163382	5054.16	3279.39	0.6241	2.9123e-22	1.0117e-20	11.1711	11.2481	10.494	7.64118	7.80129	7.54133	NAXE	NAD(P)HX epimerase [Source:HGNC Symbol;Acc:HGNC:18453]
ENSG00000273230	139.59	415.08	-1.5752	3.2723e-22	1.1354e-20	1.16566	1.03829	0.827848	3.48102	3.21631	3.0331	-	novel transcript
ENSG00000132763	718.54	331.44	1.1166	3.317e-22	1.1496e-20	3.20072	3.02363	3.15311	1.44533	1.67832	1.52492	MMACHC	metabolism of cobalamin associated C [Source:HGNC Symbol;Acc:HGNC:24525]
ENSG00000100422	4091	5897.92	-0.5279	3.3756e-22	1.1686e-20	18.3435	17.9751	18.3638	28.7982	27.5788	28.4491	CERK	ceramide kinase [Source:HGNC Symbol;Acc:HGNC:19256]
ENSG00000006118	2718.22	1689.92	0.6861	3.5234e-22	1.2184e-20	7.79648	8.12642	8.72232	5.38639	5.74132	5.3343	TMEM132A	transmembrane protein 132A [Source:HGNC Symbol;Acc:HGNC:31092]
ENSG00000130826	8083.26	5459.87	0.5663	3.5746e-22	1.2347e-20	42.1638	43.0406	41.4985	30.0124	30.1352	31.9235	DKC1	dyskerin pseudouridine synthase 1 [Source:HGNC Symbol;Acc:HGNC:2890]
ENSG00000159217	7536.93	10626.7	-0.4958	3.7015e-22	1.277e-20	17.3718	16.8926	17.303	26.3033	25.5017	26.4226	IGF2BP1	insulin like growth factor 2 mRNA binding protein 1 [Source:HGNC Symbol;Acc:HGNC:28866]
ENSG00000141447	1435.35	2301.66	-0.6813	3.9379e-22	1.3571e-20	3.96632	3.97838	3.83151	6.86538	6.78875	6.66871	OSBPL1A	oxysterol binding protein like 1A [Source:HGNC Symbol;Acc:HGNC:16398]
ENSG00000126067	14039.2	9229.1	0.6052	4.4484e-22	1.5313e-20	70.474	69.3077	64.3723	46.8766	48.9154	48.6422	PSMB2	proteasome 20S subunit beta 2 [Source:HGNC Symbol;Acc:HGNC:9539]
ENSG00000109184	1637.7	2731.12	-0.7382	4.6227e-22	1.5895e-20	4.52751	4.52198	5.11837	9.39388	7.84118	8.1888	DCUN1D4	defective in cullin neddylation 1 domain containing 4 [Source:HGNC Symbol;Acc:HGNC:28998]
ENSG00000163637	542.22	1033.8	-0.9324	5.1606e-22	1.7724e-20	0.799471	0.737938	0.889581	1.72123	1.63492	1.6182	PRICKLE2	prickle planar cell polarity protein 2 [Source:HGNC Symbol;Acc:HGNC:20340]
ENSG00000030419	219.66	561.28	-1.3533	5.6042e-22	1.9226e-20	0.355535	0.383295	0.445558	1.27016	1.00608	0.979741	IKZF2	IKAROS family zinc finger 2 [Source:HGNC Symbol;Acc:HGNC:13177]
ENSG00000107937	13622.3	9813.62	0.4731	5.9473e-22	2.038e-20	48.794	48.7301	49.1301	38.1932	37.1472	38.3262	GTPBP4	GTP binding protein 4 [Source:HGNC Symbol;Acc:HGNC:21535]
ENSG00000112658	3176	4968	-0.6453	6.3152e-22	2.1616e-20	16.1295	16.532	16.816	26.6415	29.633	26.9022	SRF	serum response factor [Source:HGNC Symbol;Acc:HGNC:11291]
ENSG00000143633	1042.06	564.62	0.8839	6.4312e-22	2.1988e-20	4.2795	4.2379	4.16509	2.52375	2.37518	2.49783	C1orf131	chromosome 1 open reading frame 131 [Source:HGNC Symbol;Acc:HGNC:25332]
ENSG00000180957	3568.43	2296.94	0.6349	6.7846e-22	2.3171e-20	15.7686	14.6153	15.4603	11.323	10.1101	10.3386	PITPNB	phosphatidylinositol transfer protein beta [Source:HGNC Symbol;Acc:HGNC:9002]
ENSG00000129646	58.2	236.47	-2.027	7.0319e-22	2.3988e-20	0.222549	0.185808	0.223705	0.865886	1.00351	0.889442	QRICH2	glutamine rich 2 [Source:HGNC Symbol;Acc:HGNC:25326]
ENSG00000143669	3004.12	5319.1	-0.8241	7.4038e-22	2.5228e-20	2.95005	3.17496	3.99269	7.05465	6.01061	6.18134	LYST	lysosomal trafficking regulator [Source:HGNC Symbol;Acc:HGNC:1968]
ENSG00000108187	254.8	581.23	-1.1883	7.5198e-22	2.5595e-20	0.972206	1.07087	1.20862	2.72534	2.64231	2.6006	PBLD	phenazine biosynthesis like protein domain containing [Source:HGNC Symbol;Acc:HGNC:23301]
ENSG00000210196	5743.73	3472.76	0.7264	7.7557e-22	2.6369e-20	1819.93	1994.77	1747.97	1147.26	1165.5	1306.23	MT-TP	mitochondrially encoded tRNA-Pro (CCN) [Source:HGNC Symbol;Acc:HGNC:7494]
ENSG00000081307	2000.76	1176.98	0.7647	8.2727e-22	2.8095e-20	5.3243	5.05502	5.97188	3.69961	3.25795	3.38784	UBA5	ubiquitin like modifier activating enzyme 5 [Source:HGNC Symbol;Acc:HGNC:23230]
ENSG00000145730	6236.06	8928.58	-0.518	8.3909e-22	2.8464e-20	18.5651	17.5541	18.5073	28.021	27.7146	28.3973	PAM	peptidylglycine alpha-amidating monooxygenase [Source:HGNC Symbol;Acc:HGNC:8596]
ENSG00000118960	2604.58	4131.75	-0.666	8.4508e-22	2.8636e-20	4.1189	3.89171	3.71548	6.54012	6.7654	6.71543	HS1BP3	HCLS1 binding protein 3 [Source:HGNC Symbol;Acc:HGNC:24979]
ENSG00000177728	2191.74	3480.48	-0.6669	8.8329e-22	2.9897e-20	5.28257	5.55332	5.12498	9.10049	9.42322	8.7484	TMEM94	transmembrane protein 94 [Source:HGNC Symbol;Acc:HGNC:28983]
ENSG00000186575	14421.3	9866.81	0.5475	9.8959e-22	3.3457e-20	42.3231	40.4303	45.9052	31.0561	30.7235	32.835	NF2	neurofibromin 2 [Source:HGNC Symbol;Acc:HGNC:7773]
ENSG00000166949	9000.06	12555	-0.4803	1.0003e-21	3.3783e-20	19.7678	19.8476	19.8019	29.9875	29.7825	29.4025	SMAD3	SMAD family member 3 [Source:HGNC Symbol;Acc:HGNC:6769]
ENSG00000124541	3514.81	2240.22	0.6503	1.0197e-21	3.4399e-20	34.0895	34.9121	34.5838	22.4375	23.8844	24.6598	RRP36	ribosomal RNA processing 36 [Source:HGNC Symbol;Acc:HGNC:21374]
ENSG00000138326	50664.5	33799.8	0.584	1.0267e-21	3.4597e-20	149.062	143.135	133.871	100.388	100.585	105.03	RPS24	ribosomal protein S24 [Source:HGNC Symbol;Acc:HGNC:10411]
ENSG00000074071	3873.83	2151.91	0.8485	1.1315e-21	3.8086e-20	81.44	81.8889	70.1284	42.1049	48.762	48.6667	MRPS34	mitochondrial ribosomal protein S34 [Source:HGNC Symbol;Acc:HGNC:16618]
ENSG00000143476	3938.75	5822.24	-0.5639	1.1555e-21	3.885e-20	17.7039	17.5015	17.5101	28.4686	26.3671	29.0332	DTL	denticleless E3 ubiquitin protein ligase homolog [Source:HGNC Symbol;Acc:HGNC:30288]
ENSG00000204262	24102.4	33513.6	-0.4755	1.1838e-21	3.9757e-20	70.1881	72.7459	74.1445	106.252	110.232	108.015	COL5A2	collagen type V alpha 2 chain [Source:HGNC Symbol;Acc:HGNC:2210]
ENSG00000232949	449.63	161.27	1.4758	1.2108e-21	4.0619e-20	4.63868	4.38363	4.82234	2.21143	1.57476	1.56783	-	novel transcript, antisense to STEAP1B
ENSG00000164211	964.99	422.5	1.1914	1.2416e-21	4.1606e-20	3.16443	3.91891	4.12302	2.09392	1.49478	1.6932	STARD4	StAR related lipid transfer domain containing 4 [Source:HGNC Symbol;Acc:HGNC:18058]
ENSG00000038274	1502.99	2532.05	-0.7519	1.2731e-21	4.2614e-20	6.06526	6.65589	6.57447	12.5575	10.3609	12.0773	MAT2B	methionine adenosyltransferase 2B [Source:HGNC Symbol;Acc:HGNC:6905]
ENSG00000187514	84835.6	54097.8	0.6491	1.3384e-21	4.4752e-20	561.343	549.809	541.803	343.305	382.156	407.714	PTMA	prothymosin alpha [Source:HGNC Symbol;Acc:HGNC:9623]
ENSG00000133065	4522.26	2973.29	0.6049	1.3652e-21	4.5597e-20	16.0852	15.3531	15.2665	10.8219	11.0729	11.1442	SLC41A1	solute carrier family 41 member 1 [Source:HGNC Symbol;Acc:HGNC:19429]
ENSG00000157450	1606.29	2548	-0.6648	1.4153e-21	4.7221e-20	4.68726	5.07367	5.00027	8.29326	8.1786	8.70808	RNF111	ring finger protein 111 [Source:HGNC Symbol;Acc:HGNC:17384]
ENSG00000132294	3298.92	5080.7	-0.623	1.4563e-21	4.8536e-20	11.1668	11.4753	12.4962	20.7927	17.6891	19.7432	EFR3A	EFR3 homolog A [Source:HGNC Symbol;Acc:HGNC:28970]
ENSG00000117984	1806.54	2764.37	-0.6141	1.5081e-21	5.0205e-20	7.00821	6.86896	7.01904	11.8639	11.2642	11.2815	CTSD	cathepsin D [Source:HGNC Symbol;Acc:HGNC:2529]
ENSG00000100439	2548.01	4130.43	-0.6967	1.5763e-21	5.2419e-20	13.9464	14.2565	13.0232	23.0581	25.2991	23.537	ABHD4	abhydrolase domain containing 4, N-acyl phospholipase B [Source:HGNC Symbol;Acc:HGNC:20154]
ENSG00000130150	535.3	1032.64	-0.9474	1.7136e-21	5.6922e-20	1.9172	2.1006	2.2026	4.77919	4.02338	4.11076	MOSPD2	motile sperm domain containing 2 [Source:HGNC Symbol;Acc:HGNC:28381]
ENSG00000100473	1576.37	922.6	0.7727	1.7187e-21	5.703e-20	8.55179	8.8685	8.34022	5.73814	5.14112	5.35739	COCH	cochlin [Source:HGNC Symbol;Acc:HGNC:2180]
ENSG00000259974	775.78	1341.29	-0.79	1.7211e-21	5.7048e-20	2.99366	2.97193	3.23983	5.67102	5.63039	5.80819	LINC00261	long intergenic non-protein coding RNA 261 [Source:HGNC Symbol;Acc:HGNC:16189]
ENSG00000168769	1552.14	2625.1	-0.7582	1.7739e-21	5.8733e-20	1.92852	1.96341	2.32641	3.96564	3.84896	3.48526	TET2	tet methylcytosine dioxygenase 2 [Source:HGNC Symbol;Acc:HGNC:25941]
ENSG00000015475	2427.81	1492.32	0.7025	1.863e-21	6.1616e-20	12.0666	12.312	11.8066	7.67526	8.27379	7.97144	BID	BH3 interacting domain death agonist [Source:HGNC Symbol;Acc:HGNC:1050]
ENSG00000100065	2320.56	3765.76	-0.6988	1.8905e-21	6.2456e-20	9.32563	8.96405	8.25966	15.6191	15.9574	14.8127	CARD10	caspase recruitment domain family member 10 [Source:HGNC Symbol;Acc:HGNC:16422]
ENSG00000181924	3690.87	2169	0.7666	1.8997e-21	6.2691e-20	41.0409	36.9595	34.5051	23.3886	24.5696	23.2343	COA4	cytochrome c oxidase assembly factor 4 homolog [Source:HGNC Symbol;Acc:HGNC:24604]
ENSG00000135372	4682.88	2913.58	0.6846	1.9704e-21	6.4955e-20	20.8476	19.6008	18.5342	12.7021	13.1629	13.6341	NAT10	N-acetyltransferase 10 [Source:HGNC Symbol;Acc:HGNC:29830]
ENSG00000109381	907.01	1561.34	-0.7826	1.9856e-21	6.5386e-20	2.13923	2.3693	2.48067	4.42494	4.38513	4.12158	ELF2	E74 like ETS transcription factor 2 [Source:HGNC Symbol;Acc:HGNC:3317]
ENSG00000174151	499.43	995.84	-0.9957	1.9992e-21	6.5762e-20	2.02679	1.98925	1.76103	3.93914	4.20309	4.25741	CYB561D1	cytochrome b561 family member D1 [Source:HGNC Symbol;Acc:HGNC:26804]
ENSG00000130204	9971.07	6487.5	0.6201	2.0911e-21	6.871e-20	62.9285	59.2045	59.8137	39.8337	43.2855	44.1835	TOMM40	translocase of outer mitochondrial membrane 40 [Source:HGNC Symbol;Acc:HGNC:18001]
ENSG00000204387	906	1548.6	-0.774	2.1194e-21	6.9565e-20	11.3205	10.6237	11.2055	19.7651	20.3554	20.8147	SNHG32	small nucleolar RNA host gene 32 [Source:HGNC Symbol;Acc:HGNC:19078]
ENSG00000119899	894.29	1625	-0.8598	2.1328e-21	6.9929e-20	5.19807	6.09299	5.84446	10.9509	10.3796	12.1495	SLC17A5	solute carrier family 17 member 5 [Source:HGNC Symbol;Acc:HGNC:10933]
ENSG00000169047	7897.74	11822.4	-0.5819	2.2077e-21	7.2308e-20	16.2471	16.6787	19.0865	27.5521	28.7138	27.3581	IRS1	insulin receptor substrate 1 [Source:HGNC Symbol;Acc:HGNC:6125]
ENSG00000197170	6097.97	4059.37	0.5871	2.2188e-21	7.259e-20	23.5551	25.23	26.4972	19.2712	16.6369	18.0116	PSMD12	proteasome 26S subunit, non-ATPase 12 [Source:HGNC Symbol;Acc:HGNC:9557]
ENSG00000120708	34082.2	22789.9	0.5806	2.3006e-21	7.5187e-20	102.292	95.98	92.537	68.8402	71.8701	68.5742	TGFBI	transforming growth factor beta induced [Source:HGNC Symbol;Acc:HGNC:11771]
ENSG00000103994	4761.76	3059.6	0.6379	2.4157e-21	7.8863e-20	8.09659	8.12957	9.47313	6.33122	5.70291	5.71958	ZNF106	zinc finger protein 106 [Source:HGNC Symbol;Acc:HGNC:12886]
ENSG00000179409	3195.43	2095.47	0.6087	2.4227e-21	7.9006e-20	12.3448	11.9993	12.2946	8.50307	8.50663	8.83474	GEMIN4	gem nuclear organelle associated protein 4 [Source:HGNC Symbol;Acc:HGNC:15717]
ENSG00000177125	455.7	906.1	-0.9941	2.4278e-21	7.9087e-20	1.5602	1.34451	1.64443	3.43567	3.08949	3.20513	ZBTB34	zinc finger and BTB domain containing 34 [Source:HGNC Symbol;Acc:HGNC:31446]
ENSG00000123836	1114.06	1861.96	-0.742	2.4534e-21	7.9835e-20	2.41656	2.23055	2.57218	4.51406	4.08192	4.38283	PFKFB2	6-phosphofructo-2-kinase/fructose-2,6-biphosphatase 2 [Source:HGNC Symbol;Acc:HGNC:8873]
ENSG00000182054	2833.4	4474.71	-0.6593	2.5949e-21	8.4352e-20	22.2695	22.2142	22.513	36.9304	40.849	35.9641	IDH2	isocitrate dehydrogenase (NADP(+)) 2 [Source:HGNC Symbol;Acc:HGNC:5383]
ENSG00000187840	3516.24	2059.28	0.7717	2.6878e-21	8.7278e-20	94.5497	87.816	80.6113	54.4202	58.3893	53.0021	EIF4EBP1	eukaryotic translation initiation factor 4E binding protein 1 [Source:HGNC Symbol;Acc:HGNC:3288]
ENSG00000132423	495.08	197.07	1.3287	2.7304e-21	8.8567e-20	8.20627	7.34395	6.95242	3.10482	3.12009	3.42052	COQ3	coenzyme Q3, methyltransferase [Source:HGNC Symbol;Acc:HGNC:18175]
ENSG00000005238	2426.57	3935.94	-0.6979	2.9922e-21	9.6852e-20	8.56239	8.40677	8.10142	14.2236	15.6934	13.8227	FAM214B	family with sequence similarity 214 member B [Source:HGNC Symbol;Acc:HGNC:25666]
ENSG00000105447	5751.96	3860.06	0.5752	2.9894e-21	9.6852e-20	23.349	21.6185	22.3759	16.1028	16.3415	16.1774	GRWD1	glutamate rich WD repeat containing 1 [Source:HGNC Symbol;Acc:HGNC:21270]
ENSG00000121644	4081.42	2604.98	0.6477	3.0235e-21	9.7759e-20	17.7992	17.79	18.9249	13.209	11.1657	13.0731	DESI2	desumoylating isopeptidase 2 [Source:HGNC Symbol;Acc:HGNC:24264]
ENSG00000144579	2513.04	3824.59	-0.6055	3.26e-21	1.0529e-19	11.7382	12.2919	11.8581	19.2522	20.0705	19.4188	CTDSP1	CTD small phosphatase 1 [Source:HGNC Symbol;Acc:HGNC:21614]
ENSG00000072310	4422.85	2912.62	0.6029	3.319e-21	1.0709e-19	11.2077	11.9535	12.2547	8.37466	8.72712	7.968	SREBF1	sterol regulatory element binding transcription factor 1 [Source:HGNC Symbol;Acc:HGNC:11289]
ENSG00000197563	891.47	1535.9	-0.7842	3.4167e-21	1.1012e-19	0.962312	1.01745	1.11497	1.9338	1.80379	1.9937	PIGN	phosphatidylinositol glycan anchor biosynthesis class N [Source:HGNC Symbol;Acc:HGNC:8967]
ENSG00000171421	1674.27	968.4	0.7902	3.429e-21	1.104e-19	26.5404	25.511	27.0537	15.2576	16.9827	16.9279	MRPL36	mitochondrial ribosomal protein L36 [Source:HGNC Symbol;Acc:HGNC:14490]
ENSG00000273706	173.13	442.98	-1.3529	4.0805e-21	1.3124e-19	0.72304	0.832173	0.767211	2.16613	2.23718	1.98758	LHX1	LIM homeobox 1 [Source:HGNC Symbol;Acc:HGNC:6593]
ENSG00000091140	3786.84	2521.61	0.5867	4.1283e-21	1.3263e-19	15.6412	16.6862	16.5975	12.3408	11.5293	11.1847	DLD	dihydrolipoamide dehydrogenase [Source:HGNC Symbol;Acc:HGNC:2898]
ENSG00000188818	100.51	340.48	-1.7527	4.1557e-21	1.3337e-19	0.248255	0.385251	0.31988	1.3338	1.07649	1.06682	ZDHHC11	zinc finger DHHC-type containing 11 [Source:HGNC Symbol;Acc:HGNC:19158]
ENSG00000168542	70.36	255.62	-1.8593	4.253e-21	1.3635e-19	0.203594	0.220535	0.263288	0.845224	0.93793	0.896148	COL3A1	collagen type III alpha 1 chain [Source:HGNC Symbol;Acc:HGNC:2201]
ENSG00000007047	3058.22	1924.92	0.6685	4.3948e-21	1.4075e-19	9.77569	10.1639	10.3482	6.41185	6.91264	7.16267	MARK4	microtubule affinity regulating kinase 4 [Source:HGNC Symbol;Acc:HGNC:13538]
ENSG00000114391	20912.9	14019.4	0.577	4.4319e-21	1.4171e-19	175.046	170.269	181.241	124.646	117.382	137.631	RPL24	ribosomal protein L24 [Source:HGNC Symbol;Acc:HGNC:10325]
ENSG00000198909	1813.64	2973.16	-0.713	4.434e-21	1.4171e-19	6.69937	6.67935	6.17009	10.9785	11.8659	11.6349	MAP3K3	mitogen-activated protein kinase kinase kinase 3 [Source:HGNC Symbol;Acc:HGNC:6855]
ENSG00000134278	3283.74	2136.38	0.6207	4.5798e-21	1.4621e-19	10.237	11.2171	11.7023	7.86023	7.43615	7.89518	SPIRE1	spire type actin nucleation factor 1 [Source:HGNC Symbol;Acc:HGNC:30622]
ENSG00000076248	2651.28	1550.72	0.7734	5.0694e-21	1.6167e-19	24.8293	21.8582	21.9302	14.1889	13.6152	15.4091	UNG	uracil DNA glycosylase [Source:HGNC Symbol;Acc:HGNC:12572]
ENSG00000268043	1054.33	1770.14	-0.7488	5.5309e-21	1.7621e-19	3.31278	2.97728	3.26452	5.73133	5.88508	5.63597	NBPF12	NBPF member 12 [Source:HGNC Symbol;Acc:HGNC:24297]
ENSG00000007376	1690.07	974.85	0.7931	5.6001e-21	1.7822e-19	14.1026	12.8449	13.2574	8.38473	8.73431	7.83298	RPUSD1	RNA pseudouridine synthase domain containing 1 [Source:HGNC Symbol;Acc:HGNC:14173]
ENSG00000165322	3540.14	5607.8	-0.6636	5.7116e-21	1.8158e-19	12.0998	12.7842	14.4158	24.598	21.5052	20.8474	ARHGAP12	Rho GTPase activating protein 12 [Source:HGNC Symbol;Acc:HGNC:16348]
ENSG00000109270	974	495.1	0.9773	5.7194e-21	1.8164e-19	4.75812	5.46069	5.20076	2.92608	2.49925	3.01029	LAMTOR3	late endosomal/lysosomal adaptor, MAPK and MTOR activator 3 [Source:HGNC Symbol;Acc:HGNC:15606]
ENSG00000088808	441.7	879.13	-0.992	5.7607e-21	1.8276e-19	0.940752	1.02879	1.07362	2.21203	2.29866	1.99842	PPP1R13B	protein phosphatase 1 regulatory subunit 13B [Source:HGNC Symbol;Acc:HGNC:14950]
ENSG00000163638	722.82	1310.34	-0.8598	6.6458e-21	2.1062e-19	1.53189	1.38794	1.54106	3.03005	3.00746	2.66165	ADAMTS9	ADAM metallopeptidase with thrombospondin type 1 motif 9 [Source:HGNC Symbol;Acc:HGNC:13202]
ENSG00000228716	5140.72	3142.88	0.7098	6.6859e-21	2.1167e-19	25.6627	26.2403	24.8661	18.4641	14.6093	17.508	DHFR	dihydrofolate reductase [Source:HGNC Symbol;Acc:HGNC:2861]
ENSG00000169439	2133.77	3178.25	-0.5749	6.9077e-21	2.1846e-19	11.4055	11.446	11.5798	18.8842	17.953	18.3466	SDC2	syndecan 2 [Source:HGNC Symbol;Acc:HGNC:10659]
ENSG00000131171	2056.95	3152.46	-0.6153	7.2976e-21	2.3055e-19	19.6864	21.1543	22.4077	34.8107	33.7837	35.5988	SH3BGRL	SH3 domain binding glutamate rich protein like [Source:HGNC Symbol;Acc:HGNC:10823]
ENSG00000146250	197.53	499.28	-1.3358	7.5632e-21	2.387e-19	1.53536	1.70582	2.09787	4.5588	4.95709	4.95595	PRSS35	serine protease 35 [Source:HGNC Symbol;Acc:HGNC:21387]
ENSG00000163636	4561.18	3036.45	0.5872	7.8462e-21	2.4737e-19	11.102	11.3734	10.7003	7.86152	7.89526	8.00941	PSMD6	proteasome 26S subunit, non-ATPase 6 [Source:HGNC Symbol;Acc:HGNC:9564]
ENSG00000204574	9095.29	6191.56	0.5549	8.5533e-21	2.6938e-19	44.4905	45.1005	43.6837	31.5395	33.6756	32.3596	ABCF1	ATP binding cassette subfamily F member 1 [Source:HGNC Symbol;Acc:HGNC:70]
ENSG00000126003	2277.94	1376.27	0.7278	8.5775e-21	2.6987e-19	8.56724	8.9164	9.06506	5.37976	5.65503	6.20455	PLAGL2	PLAG1 like zinc finger 2 [Source:HGNC Symbol;Acc:HGNC:9047]
ENSG00000168890	112.58	360.58	-1.6793	9.1577e-21	2.8782e-19	0.816359	0.85897	0.718619	3.00343	3.02841	2.22979	TMEM150A	transmembrane protein 150A [Source:HGNC Symbol;Acc:HGNC:24677]
ENSG00000231924	639.32	269.21	1.2487	9.4045e-21	2.9527e-19	3.01545	2.86616	2.60027	1.12074	1.40906	1.31066	PSG1	pregnancy specific beta-1-glycoprotein 1 [Source:HGNC Symbol;Acc:HGNC:9514]
ENSG00000169446	1663.13	958.83	0.7946	9.4937e-21	2.9777e-19	6.82566	6.91665	7.40367	4.58581	3.86609	4.66664	MMGT1	membrane magnesium transporter 1 [Source:HGNC Symbol;Acc:HGNC:28100]
ENSG00000111667	7518.35	4827.03	0.6392	9.5448e-21	2.9906e-19	47.1122	44.4244	41.5847	29.9552	31.249	30.7972	USP5	ubiquitin specific peptidase 5 [Source:HGNC Symbol;Acc:HGNC:12628]
ENSG00000160886	168.68	33.26	2.3406	1.0268e-20	3.2138e-19	0.908218	0.94011	0.896231	0.214559	0.194294	0.173921	LY6K	lymphocyte antigen 6 family member K [Source:HGNC Symbol;Acc:HGNC:24225]
ENSG00000183207	21495	12863	0.7408	1.058e-20	3.308e-19	144.5	135.586	120.481	80.5887	92.2953	85.1056	RUVBL2	RuvB like AAA ATPase 2 [Source:HGNC Symbol;Acc:HGNC:10475]
ENSG00000136830	19470	29467.1	-0.5979	1.0598e-20	3.3103e-19	96.5373	91.2221	89.9812	144.387	160.192	147.527	NIBAN2	niban apoptosis regulator 2 [Source:HGNC Symbol;Acc:HGNC:25282]
ENSG00000137822	1803.88	1046.08	0.7872	1.0757e-20	3.3566e-19	3.47552	3.69054	3.47269	2.05503	2.24348	2.33453	TUBGCP4	tubulin gamma complex associated protein 4 [Source:HGNC Symbol;Acc:HGNC:16691]
ENSG00000103067	779.27	366.67	1.0878	1.0785e-20	3.362e-19	3.42291	3.40005	3.06353	1.60724	1.82363	1.57425	ESRP2	epithelial splicing regulatory protein 2 [Source:HGNC Symbol;Acc:HGNC:26152]
ENSG00000128567	813.11	410.95	0.9839	1.1202e-20	3.4882e-19	2.6457	2.38714	2.74435	1.38637	1.40543	1.43368	PODXL	podocalyxin like [Source:HGNC Symbol;Acc:HGNC:9171]
ENSG00000154175	3560.82	2159.98	0.7219	1.1574e-20	3.6005e-19	6.20277	7.32372	7.88215	4.62744	4.53513	4.78537	ABI3BP	ABI family member 3 binding protein [Source:HGNC Symbol;Acc:HGNC:17265]
ENSG00000231925	5359.51	3481.38	0.6225	1.1997e-20	3.7283e-19	22.1761	21.9487	25.8197	16.0098	15.902	16.8948	TAPBP	TAP binding protein [Source:HGNC Symbol;Acc:HGNC:11566]
ENSG00000006459	174.03	443.36	-1.3513	1.2014e-20	3.7296e-19	0.40013	0.365093	0.45935	1.19733	1.02103	1.13638	KDM7A	lysine demethylase 7A [Source:HGNC Symbol;Acc:HGNC:22224]
ENSG00000102158	4000.04	2690.25	0.5725	1.2424e-20	3.8531e-19	15.8069	15.7696	16.5494	11.2776	11.6549	11.8631	MAGT1	magnesium transporter 1 [Source:HGNC Symbol;Acc:HGNC:28880]
ENSG00000197329	709.8	1283.68	-0.8549	1.2558e-20	3.8905e-19	3.79737	3.87937	3.75414	7.72976	7.7634	6.75344	PELI1	pellino E3 ubiquitin protein ligase 1 [Source:HGNC Symbol;Acc:HGNC:8827]
ENSG00000175550	11822.5	8019.96	0.56	1.341e-20	4.1503e-19	153.031	151.765	147.459	106.273	107.543	116.25	DRAP1	DR1 associated protein 1 [Source:HGNC Symbol;Acc:HGNC:3019]
ENSG00000167461	3889.37	2533.71	0.6187	1.373e-20	4.2451e-19	16.6605	17.0728	18.2794	11.5707	12.0841	12.7531	RAB8A	RAB8A, member RAS oncogene family [Source:HGNC Symbol;Acc:HGNC:7007]
ENSG00000180901	2700.84	4243.2	-0.6522	1.4592e-20	4.5068e-19	11.9086	10.961	10.8212	18.3821	19.4072	19.1648	KCTD2	potassium channel tetramerization domain containing 2 [Source:HGNC Symbol;Acc:HGNC:21294]
ENSG00000204941	551.45	237.49	1.2152	1.5333e-20	4.731e-19	2.40108	2.78123	2.58742	1.35568	1.12433	1.124	PSG5	pregnancy specific beta-1-glycoprotein 5 [Source:HGNC Symbol;Acc:HGNC:9522]
ENSG00000111321	5220.86	3459.19	0.5939	1.535e-20	4.7313e-19	19.2125	18.4278	18.2697	12.842	13.5315	13.475	LTBR	lymphotoxin beta receptor [Source:HGNC Symbol;Acc:HGNC:6718]
ENSG00000173599	1643.42	966.71	0.766	1.6047e-20	4.9363e-19	4.99158	4.88474	4.95362	2.94461	3.14593	3.28861	PC	pyruvate carboxylase [Source:HGNC Symbol;Acc:HGNC:8636]
ENSG00000174744	3574.06	2249.79	0.668	1.6043e-20	4.9363e-19	31.7031	32.2933	29.6234	20.4142	21.8244	21.1673	BRMS1	BRMS1 transcriptional repressor and anoikis regulator [Source:HGNC Symbol;Acc:HGNC:17262]
ENSG00000136950	2964.16	1901.86	0.6407	1.6128e-20	4.9562e-19	17.7192	18.1653	18.2301	11.8821	12.3842	13.0632	ARPC5L	actin related protein 2/3 complex subunit 5 like [Source:HGNC Symbol;Acc:HGNC:23366]
ENSG00000119681	6807.03	9979.05	-0.5519	1.6497e-20	5.0643e-19	16.2558	16.1401	17.0341	25.683	27.4513	24.7586	LTBP2	latent transforming growth factor beta binding protein 2 [Source:HGNC Symbol;Acc:HGNC:6715]
ENSG00000164535	3567.13	2208.28	0.692	1.7031e-20	5.2229e-19	14.108	13.8356	13.1623	8.64568	9.6791	9.04439	DAGLB	diacylglycerol lipase beta [Source:HGNC Symbol;Acc:HGNC:28923]
ENSG00000162129	1882.34	1166.88	0.6901	1.7183e-20	5.2642e-19	3.33535	3.327	3.31737	2.17746	2.19743	2.27973	CLPB	caseinolytic mitochondrial matrix peptidase chaperone subunit B [Source:HGNC Symbol;Acc:HGNC:30664]
ENSG00000087111	2738.75	1704.65	0.6844	1.8078e-20	5.5329e-19	10.2726	10.5734	9.709	6.62268	6.96435	6.87544	PIGS	phosphatidylinositol glycan anchor biosynthesis class S [Source:HGNC Symbol;Acc:HGNC:14937]
ENSG00000116350	4332.79	2953.37	0.5532	1.8818e-20	5.7536e-19	10.6388	11.0284	10.7541	7.9022	7.78248	8.09018	SRSF4	serine and arginine rich splicing factor 4 [Source:HGNC Symbol;Acc:HGNC:10786]
ENSG00000073536	3692.2	2323.75	0.6676	1.9258e-20	5.8821e-19	15.9372	14.3354	14.1284	10.064	9.91454	10.1097	NLE1	notchless homolog 1 [Source:HGNC Symbol;Acc:HGNC:19889]
ENSG00000115128	5631.09	3547.9	0.6664	2.0162e-20	6.1521e-19	114.229	115.041	100.182	77.4538	71.7667	74.4476	SF3B6	splicing factor 3b subunit 6 [Source:HGNC Symbol;Acc:HGNC:30096]
ENSG00000100029	8724.35	5905.5	0.563	2.2044e-20	6.7195e-19	43.4785	42.2069	41.2539	29.8027	31.5285	31.101	PES1	pescadillo ribosomal biogenesis factor 1 [Source:HGNC Symbol;Acc:HGNC:8848]
ENSG00000164463	244.14	580.69	-1.2513	2.3049e-20	7.019e-19	0.40365	0.383764	0.520137	1.18165	1.1336	1.02398	CREBRF	CREB3 regulatory factor [Source:HGNC Symbol;Acc:HGNC:24050]
ENSG00000164611	8046.44	5238.1	0.6194	2.3288e-20	7.0846e-19	92.5281	92.8286	82.8483	62.099	62.4691	63.4201	PTTG1	PTTG1 regulator of sister chromatid separation, securin [Source:HGNC Symbol;Acc:HGNC:9690]
ENSG00000012963	1626.54	2520.58	-0.6322	2.3345e-20	7.0947e-19	10.0378	9.9582	10.5617	17.8875	15.8986	17.172	UBR7	ubiquitin protein ligase E3 component n-recognin 7 [Source:HGNC Symbol;Acc:HGNC:20344]
ENSG00000072609	1808.21	3026.77	-0.7431	2.3825e-20	7.2334e-19	2.38131	2.39381	2.18208	3.98509	4.48674	4.05605	CHFR	checkpoint with forkhead and ring finger domains [Source:HGNC Symbol;Acc:HGNC:20455]
ENSG00000230650	88.85	306.31	-1.7913	2.5392e-20	7.7017e-19	0.711322	0.566243	0.590906	2.56739	2.49187	1.88238	-	zinc finger protein 532 (ZNF532) pseudogene
ENSG00000130713	3120.06	2020.48	0.6269	2.6381e-20	7.9936e-19	16.5496	16.1834	15.7367	11.0335	11.3552	11.3824	EXOSC2	exosome component 2 [Source:HGNC Symbol;Acc:HGNC:17097]
ENSG00000269416	872.61	1553.58	-0.8309	2.6429e-20	8e-19	4.62821	5.08934	4.69528	8.57533	9.66361	9.34469	LINC01224	long intergenic non-protein coding RNA 1224 [Source:HGNC Symbol;Acc:HGNC:49676]
ENSG00000132383	6728.58	9967.65	-0.5671	2.6704e-20	8.0752e-19	28.1181	26.7742	25.7863	42.4448	43.7795	42.4036	RPA1	replication protein A1 [Source:HGNC Symbol;Acc:HGNC:10289]
ENSG00000175324	1745.78	1065.35	0.7127	2.8405e-20	8.5812e-19	22.8369	23.0002	22.7972	14.8247	15.5569	14.6639	LSM1	LSM1 homolog, mRNA degradation associated [Source:HGNC Symbol;Acc:HGNC:20472]
ENSG00000165527	11165.4	7666.11	0.5427	2.989e-20	9.0207e-19	57.9665	63.5288	68.6043	46.8115	45.801	47.6376	ARF6	ADP ribosylation factor 6 [Source:HGNC Symbol;Acc:HGNC:659]
ENSG00000149273	40148.6	27630.1	0.5391	3.0069e-20	9.0658e-19	157.817	148.874	144.559	109.383	112.608	112.219	RPS3	ribosomal protein S3 [Source:HGNC Symbol;Acc:HGNC:10420]
ENSG00000103089	334.25	100.86	1.7318	3.174e-20	9.5602e-19	2.4032	2.29104	2.01346	0.576251	0.726614	0.873367	FA2H	fatty acid 2-hydroxylase [Source:HGNC Symbol;Acc:HGNC:21197]
ENSG00000170214	1128	1905.14	-0.7559	3.3601e-20	1.0111e-18	7.30532	7.57099	8.77852	14.348	14.8561	13.7022	ADRA1B	adrenoceptor alpha 1B [Source:HGNC Symbol;Acc:HGNC:278]
ENSG00000198113	1851.76	1081.38	0.7758	3.376e-20	1.0148e-18	9.50626	9.99527	9.75541	6.45678	6.46667	5.45896	TOR4A	torsin family 4 member A [Source:HGNC Symbol;Acc:HGNC:25981]
ENSG00000091436	11908.2	7976.9	0.5781	3.4062e-20	1.0229e-18	17.3721	18.8651	20.6813	14.5316	12.6454	13.8233	MAP3K20	mitogen-activated protein kinase kinase kinase 20 [Source:HGNC Symbol;Acc:HGNC:17797]
ENSG00000143819	3296.27	4898.45	-0.5716	3.4458e-20	1.0338e-18	29.6132	29.0878	29.0095	45.9198	48.3402	45.9326	EPHX1	epoxide hydrolase 1 [Source:HGNC Symbol;Acc:HGNC:3401]
ENSG00000265354	7401.02	4888.56	0.5984	3.9809e-20	1.192e-18	140.616	140.355	128.529	95.1973	96.5191	99.437	TIMM23	translocase of inner mitochondrial membrane 23 [Source:HGNC Symbol;Acc:HGNC:17312]
ENSG00000141753	6207.06	9841.36	-0.6649	3.9803e-20	1.192e-18	64.3613	63.8003	57.144	100.842	111.549	103.773	IGFBP4	insulin like growth factor binding protein 4 [Source:HGNC Symbol;Acc:HGNC:5473]
ENSG00000109814	14822.9	10389.4	0.5129	4.002e-20	1.1971e-18	74.5948	81.7669	86.5628	61.5301	59.1942	62.285	UGDH	UDP-glucose 6-dehydrogenase [Source:HGNC Symbol;Acc:HGNC:12525]
ENSG00000198053	3251.67	2030.7	0.6789	4.1194e-20	1.231e-18	14.8876	14.7893	13.5125	10.1211	9.80339	9.12517	SIRPA	signal regulatory protein alpha [Source:HGNC Symbol;Acc:HGNC:9662]
ENSG00000159840	6103.92	8619.59	-0.4978	4.1273e-20	1.2321e-18	40.1085	40.6565	42.4022	60.9813	63.1587	62.8332	ZYX	zyxin [Source:HGNC Symbol;Acc:HGNC:13200]
ENSG00000166557	2147.98	1352.06	0.668	4.3249e-20	1.2899e-18	2.45742	2.4287	2.40354	1.62222	1.60129	1.71339	TMED3	transmembrane p24 trafficking protein 3 [Source:HGNC Symbol;Acc:HGNC:28889]
ENSG00000095002	3408.45	5247.18	-0.6226	4.3425e-20	1.2938e-18	5.21582	5.24642	5.98223	9.95719	8.47698	8.79957	MSH2	mutS homolog 2 [Source:HGNC Symbol;Acc:HGNC:7325]
ENSG00000143036	217.75	512.68	-1.2326	4.3629e-20	1.2974e-18	1.54335	1.75499	1.7055	3.95161	4.17577	4.53271	SLC44A3	solute carrier family 44 member 3 [Source:HGNC Symbol;Acc:HGNC:28689]
ENSG00000178860	538.89	1022.2	-0.9231	4.359e-20	1.2974e-18	5.4165	5.52232	6.44226	11.2097	11.8318	12.3563	MSC	musculin [Source:HGNC Symbol;Acc:HGNC:7321]
ENSG00000126391	1105.55	1796.43	-0.7006	4.5784e-20	1.3601e-18	5.7914	5.70203	6.4269	10.7233	9.94868	10.6378	FRMD8	FERM domain containing 8 [Source:HGNC Symbol;Acc:HGNC:25462]
ENSG00000156256	1316.72	717.17	0.8765	5.1927e-20	1.5411e-18	4.64824	5.30565	5.29583	3.3833	2.73956	2.81979	USP16	ubiquitin specific peptidase 16 [Source:HGNC Symbol;Acc:HGNC:12614]
ENSG00000152492	4052.85	6024	-0.5715	5.2993e-20	1.5712e-18	9.09332	9.70276	10.3126	15.936	14.385	16.2063	CCDC50	coiled-coil domain containing 50 [Source:HGNC Symbol;Acc:HGNC:18111]
ENSG00000150782	1905.45	1116.79	0.7717	5.7358e-20	1.699e-18	14.1934	16.5838	17.4892	10.3716	9.53441	10.4978	IL18	interleukin 18 [Source:HGNC Symbol;Acc:HGNC:5986]
ENSG00000068120	4838.67	3338.92	0.5356	5.7866e-20	1.7123e-18	25.5311	27.0584	26.5009	19.4294	19.411	19.8582	COASY	Coenzyme A synthase [Source:HGNC Symbol;Acc:HGNC:29932]
ENSG00000111252	3800.3	2622.11	0.5353	6.0967e-20	1.8024e-18	14.3338	14.3597	15.2072	11.0858	10.7836	10.7064	SH2B3	SH2B adaptor protein 3 [Source:HGNC Symbol;Acc:HGNC:29605]
ENSG00000125844	10625.9	7574.97	0.4885	6.1089e-20	1.8042e-18	31.8795	33.7767	34.7153	25.2192	25.5073	26.1908	RRBP1	ribosome binding protein 1 [Source:HGNC Symbol;Acc:HGNC:10448]
ENSG00000187800	712.03	341.51	1.0606	6.2014e-20	1.8298e-18	2.74838	2.73761	3.01282	1.36798	1.60696	1.40204	PEAR1	platelet endothelial aggregation receptor 1 [Source:HGNC Symbol;Acc:HGNC:33631]
ENSG00000198042	1731.91	1060.05	0.7082	6.4441e-20	1.8995e-18	8.43502	8.45106	8.9703	5.91166	5.23243	5.88433	MAK16	MAK16 homolog [Source:HGNC Symbol;Acc:HGNC:13703]
ENSG00000105197	6403.05	4389.67	0.5446	6.6937e-20	1.9712e-18	19.9447	19.5326	19.1702	14.7459	13.6231	14.9157	TIMM50	translocase of inner mitochondrial membrane 50 [Source:HGNC Symbol;Acc:HGNC:23656]
ENSG00000137486	527.68	237.35	1.1524	6.782e-20	1.9952e-18	1.13848	1.1834	1.19569	0.590851	0.58875	0.522267	ARRB1	arrestin beta 1 [Source:HGNC Symbol;Acc:HGNC:711]
ENSG00000132964	754.73	346.16	1.1255	6.9951e-20	2.0559e-18	4.80808	4.38896	4.86368	2.03805	2.21721	2.67378	CDK8	cyclin dependent kinase 8 [Source:HGNC Symbol;Acc:HGNC:1779]
ENSG00000135723	4497.08	6471.56	-0.5251	7.0591e-20	2.0727e-18	18.621	19.0119	19.0339	29.7501	30.0668	27.8989	FHOD1	formin homology 2 domain containing 1 [Source:HGNC Symbol;Acc:HGNC:17905]
ENSG00000186432	5231.32	3507.46	0.5769	7.3616e-20	2.1595e-18	7.9561	8.08828	9.25457	6.0971	5.90799	6.22152	KPNA4	karyopherin subunit alpha 4 [Source:HGNC Symbol;Acc:HGNC:6397]
ENSG00000118855	957.28	1624.32	-0.7622	7.4492e-20	2.1831e-18	3.99627	4.11898	3.9505	6.9598	7.56832	7.4862	MFSD1	major facilitator superfamily domain containing 1 [Source:HGNC Symbol;Acc:HGNC:25874]
ENSG00000078369	33647.2	22452.7	0.5836	7.7714e-20	2.2753e-18	115.869	120.647	108.774	79.9839	86.6437	81.2666	GNB1	G protein subunit beta 1 [Source:HGNC Symbol;Acc:HGNC:4396]
ENSG00000074964	570.61	1140.87	-1.0019	8.1751e-20	2.3898e-18	1.81158	1.48887	1.41872	3.37222	3.55496	3.23742	ARHGEF10L	Rho guanine nucleotide exchange factor 10 like [Source:HGNC Symbol;Acc:HGNC:25540]
ENSG00000001036	4917.56	3296.09	0.577	8.1782e-20	2.3898e-18	37.1962	35.9912	41.763	28.4375	26.356	28.0401	FUCA2	alpha-L-fucosidase 2 [Source:HGNC Symbol;Acc:HGNC:4008]
ENSG00000089009	27848.9	19257.1	0.5323	8.349e-20	2.4374e-18	140.022	138.959	133.983	100.223	98.4244	108.648	RPL6	ribosomal protein L6 [Source:HGNC Symbol;Acc:HGNC:10362]
ENSG00000166548	604.56	1081.83	-0.8406	8.6322e-20	2.5176e-18	1.34045	1.23892	1.2726	2.44307	2.48924	2.4838	TK2	thymidine kinase 2 [Source:HGNC Symbol;Acc:HGNC:11831]
ENSG00000204392	2737.53	1537.48	0.833	8.9538e-20	2.6089e-18	57.686	59.3937	53.1243	30.7426	33.5564	38.5241	LSM2	LSM2 homolog, U6 small nuclear RNA and mRNA degradation associated [Source:HGNC Symbol;Acc:HGNC:13940]
ENSG00000082146	2345.3	1534.4	0.6117	9.5198e-20	2.7711e-18	16.1577	15.8104	16.6912	11.8814	10.9944	11.3784	STRADB	STE20 related adaptor beta [Source:HGNC Symbol;Acc:HGNC:13205]
ENSG00000113742	1620.85	2658.11	-0.7134	9.5855e-20	2.7876e-18	3.09229	3.27057	3.88255	6.34468	5.74194	5.96727	CPEB4	cytoplasmic polyadenylation element binding protein 4 [Source:HGNC Symbol;Acc:HGNC:21747]
ENSG00000166135	5480.34	8064.75	-0.5574	9.6993e-20	2.818e-18	8.84946	8.58722	8.54817	13.2291	13.4759	14.4298	HIF1AN	hypoxia inducible factor 1 subunit alpha inhibitor [Source:HGNC Symbol;Acc:HGNC:17113]
ENSG00000145817	3055.98	2005	0.6083	1.0521e-19	3.0539e-18	17.6831	18.294	18.4927	12.5802	13.372	12.4667	YIPF5	Yip1 domain family member 5 [Source:HGNC Symbol;Acc:HGNC:24877]
ENSG00000107672	1102.94	1859.19	-0.7522	1.0938e-19	3.1719e-18	6.13577	6.90669	7.49999	12.5788	11.6541	12.979	NSMCE4A	NSE4 homolog A, SMC5-SMC6 complex component [Source:HGNC Symbol;Acc:HGNC:25935]
ENSG00000077348	1825.49	1102.43	0.7274	1.1266e-19	3.2638e-18	30.5936	29.3123	27.9642	19.0674	18.4187	19.6471	EXOSC5	exosome component 5 [Source:HGNC Symbol;Acc:HGNC:24662]
ENSG00000015171	5669.07	7821.43	-0.4643	1.1407e-19	3.3014e-18	22.9162	23.1357	24.1285	35.4025	33.6502	35.0979	ZMYND11	zinc finger MYND-type containing 11 [Source:HGNC Symbol;Acc:HGNC:16966]
ENSG00000006576	3754.37	2486.8	0.5945	1.2141e-19	3.5107e-18	8.85085	9.51804	10.2762	7.15165	6.43947	6.81183	PHTF2	putative homeodomain transcription factor 2 [Source:HGNC Symbol;Acc:HGNC:13411]
ENSG00000138801	2056.34	3049.84	-0.5685	1.2247e-19	3.5379e-18	13.5133	13.7151	14.3559	22.0518	21.822	22.4439	PAPSS1	3'-phosphoadenosine 5'-phosphosulfate synthase 1 [Source:HGNC Symbol;Acc:HGNC:8603]
ENSG00000168137	5156.37	7310.75	-0.5036	1.2401e-19	3.5789e-18	7.39386	7.60464	8.28535	12.1159	11.3432	12.0357	SETD5	SET domain containing 5 [Source:HGNC Symbol;Acc:HGNC:25566]
ENSG00000156218	411.08	792.98	-0.9482	1.2518e-19	3.6093e-18	0.915788	0.900445	0.96269	1.90863	2.00293	1.85102	ADAMTSL3	ADAMTS like 3 [Source:HGNC Symbol;Acc:HGNC:14633]
ENSG00000138764	445.85	869.47	-0.9648	1.2675e-19	3.6511e-18	1.32232	1.24926	1.39221	2.99892	2.46411	2.85822	CCNG2	cyclin G2 [Source:HGNC Symbol;Acc:HGNC:1593]
ENSG00000112837	1697.69	2583.4	-0.6054	1.3117e-19	3.7747e-18	4.15972	4.35433	4.41779	7.3684	6.67507	7.13102	TBX18	T-box transcription factor 18 [Source:HGNC Symbol;Acc:HGNC:11595]
ENSG00000055609	3080.4	5015.4	-0.7031	1.3193e-19	3.793e-18	1.133	1.23133	1.44979	2.39866	2.21306	2.06068	KMT2C	lysine methyltransferase 2C [Source:HGNC Symbol;Acc:HGNC:13726]
ENSG00000161638	6106.2	4323.38	0.4979	1.3304e-19	3.8215e-18	18.4021	17.8952	18.1987	14.082	13.77	13.6651	ITGA5	integrin subunit alpha 5 [Source:HGNC Symbol;Acc:HGNC:6141]
ENSG00000099901	11703.5	8123.22	0.527	1.3632e-19	3.9119e-18	54.7702	57.2166	54.9216	40.7955	39.977	43.863	RANBP1	RAN binding protein 1 [Source:HGNC Symbol;Acc:HGNC:9847]
ENSG00000090621	6983.98	4962.01	0.493	1.3852e-19	3.9713e-18	14.9259	14.7553	15.1172	11.762	10.8294	11.6614	PABPC4	poly(A) binding protein cytoplasmic 4 [Source:HGNC Symbol;Acc:HGNC:8557]
ENSG00000143321	45458.4	30886.4	0.5576	1.4397e-19	4.1237e-18	271.678	280.209	263.125	189.226	194.353	212.131	HDGF	heparin binding growth factor [Source:HGNC Symbol;Acc:HGNC:4856]
ENSG00000143977	3414.53	2263.79	0.5934	1.4726e-19	4.2139e-18	41.3674	44.4021	41.7671	30.4234	29.4088	31.1517	SNRPG	small nuclear ribonucleoprotein polypeptide G [Source:HGNC Symbol;Acc:HGNC:11163]
ENSG00000128011	751.32	348.4	1.11	1.498e-19	4.2827e-18	3.92821	4.64255	5.29203	2.25744	2.45558	2.18404	LRFN1	leucine rich repeat and fibronectin type III domain containing 1 [Source:HGNC Symbol;Acc:HGNC:29290]
ENSG00000145375	1230.5	635.76	0.952	1.5938e-19	4.5521e-18	2.65929	2.69892	3.3661	1.81903	1.465	1.56272	SPATA5	spermatogenesis associated 5 [Source:HGNC Symbol;Acc:HGNC:18119]
ENSG00000188643	6249.77	4247.19	0.5574	1.6138e-19	4.6049e-18	81.2694	83.3789	77.3376	58.4912	59.1856	59.2979	S100A16	S100 calcium binding protein A16 [Source:HGNC Symbol;Acc:HGNC:20441]
ENSG00000169230	4460.21	3031.15	0.5568	1.6187e-19	4.6146e-18	54.4917	50.0879	55.196	39.4832	38.9317	38.3741	PRELID1	PRELI domain containing 1 [Source:HGNC Symbol;Acc:HGNC:30255]
ENSG00000184588	577.16	274.94	1.0705	1.6914e-19	4.8172e-18	1.38387	1.45695	1.41834	0.729632	0.729938	0.722869	PDE4B	phosphodiesterase 4B [Source:HGNC Symbol;Acc:HGNC:8781]
ENSG00000137274	283.62	596.78	-1.0722	1.7016e-19	4.8418e-18	1.03441	1.09064	1.10984	2.37102	2.50825	2.4367	BPHL	biphenyl hydrolase like [Source:HGNC Symbol;Acc:HGNC:1094]
ENSG00000179029	437.02	887.22	-1.021	1.781e-19	5.0631e-18	2.5124	2.6714	2.10784	5.58529	5.14755	5.22692	TMEM107	transmembrane protein 107 [Source:HGNC Symbol;Acc:HGNC:28128]
ENSG00000185339	261.23	601.11	-1.2026	1.8349e-19	5.2114e-18	2.01825	1.98671	1.82533	4.65296	5.40211	4.37642	TCN2	transcobalamin 2 [Source:HGNC Symbol;Acc:HGNC:11653]
ENSG00000132475	22825	16551	0.4636	1.9243e-19	5.4601e-18	83.8902	80.1834	81.0713	63.8319	62.968	64.4776	H3-3B	H3.3 histone B [Source:HGNC Symbol;Acc:HGNC:4765]
ENSG00000006534	1835.77	3334.1	-0.8613	1.9273e-19	5.4637e-18	6.6599	6.0518	5.51906	11.0429	13.3485	11.2337	ALDH3B1	aldehyde dehydrogenase 3 family member B1 [Source:HGNC Symbol;Acc:HGNC:410]
ENSG00000164236	1424.88	855.88	0.7359	2.004e-19	5.6758e-18	2.99158	3.10436	3.25896	2.00903	1.92475	2.10825	ANKRD33B	ankyrin repeat domain 33B [Source:HGNC Symbol;Acc:HGNC:35240]
ENSG00000157680	412.77	157.74	1.3901	2.024e-19	5.7269e-18	0.550301	0.55704	0.644515	0.206752	0.247223	0.264222	DGKI	diacylglycerol kinase iota [Source:HGNC Symbol;Acc:HGNC:2855]
ENSG00000154978	6600.44	4677.78	0.4968	2.0872e-19	5.9003e-18	26.8288	27.5274	27.0764	21.3243	19.7458	21.0431	VOPP1	VOPP1 WW domain binding protein [Source:HGNC Symbol;Acc:HGNC:34518]
ENSG00000142669	5900.6	3575.61	0.7229	2.1394e-19	6.0309e-18	146.87	159.375	137.264	91.9822	105.226	91.8844	SH3BGRL3	SH3 domain binding glutamate rich protein like 3 [Source:HGNC Symbol;Acc:HGNC:15568]
ENSG00000144867	2319.48	1366.82	0.7635	2.136e-19	6.0309e-18	12.4543	12.4927	11.5048	7.0858	7.77846	8.24094	SRPRB	SRP receptor subunit beta [Source:HGNC Symbol;Acc:HGNC:24085]
ENSG00000260196	85.23	276.57	-1.6997	2.139e-19	6.0309e-18	0.598722	0.558869	0.795824	2.27508	2.22977	2.29606	-	antisense to KCNJ11 and overlapping to a novel gene
ENSG00000205659	509.6	937.51	-0.8794	2.1447e-19	6.0402e-18	3.0491	3.13123	2.91063	6.34149	5.79582	5.87474	LIN52	lin-52 DREAM MuvB core complex component [Source:HGNC Symbol;Acc:HGNC:19856]
ENSG00000137547	3520	2367.72	0.5723	2.1692e-19	6.1037e-18	42.9917	44.1313	43.7074	31.0407	32.4035	31.1921	MRPL15	mitochondrial ribosomal protein L15 [Source:HGNC Symbol;Acc:HGNC:14054]
ENSG00000178776	207.78	477.29	-1.2008	2.1783e-19	6.1236e-18	3.90236	3.73702	3.59443	9.30802	9.44848	9.01938	C5orf46	chromosome 5 open reading frame 46 [Source:HGNC Symbol;Acc:HGNC:33768]
ENSG00000187550	1105.49	598.86	0.8849	2.1892e-19	6.1487e-18	10.4474	10.864	10.9594	6.00198	6.90836	5.87358	SBK2	SH3 domain binding kinase family member 2 [Source:HGNC Symbol;Acc:HGNC:34416]
ENSG00000205268	742.06	1320.56	-0.8318	2.1929e-19	6.1534e-18	1.43239	1.43058	1.75793	3.10384	2.87085	2.86084	PDE7A	phosphodiesterase 7A [Source:HGNC Symbol;Acc:HGNC:8791]
ENSG00000104881	2824.97	4498.33	-0.6715	2.2406e-19	6.2815e-18	12.6225	11.9127	12.4882	20.7727	23.0895	19.5193	PPP1R13L	protein phosphatase 1 regulatory subunit 13 like [Source:HGNC Symbol;Acc:HGNC:18838]
ENSG00000184220	1931.96	1163.58	0.7325	2.2614e-19	6.3337e-18	5.73424	6.1927	5.73358	3.60422	3.88912	3.94428	CMSS1	cms1 ribosomal small subunit homolog [Source:HGNC Symbol;Acc:HGNC:28666]
ENSG00000136856	763.12	1360.39	-0.8359	2.2702e-19	6.3525e-18	4.67461	4.09675	4.01721	8.53709	8.20573	7.81654	SLC2A8	solute carrier family 2 member 8 [Source:HGNC Symbol;Acc:HGNC:13812]
ENSG00000099204	8812.86	11949.1	-0.4392	2.3441e-19	6.5533e-18	18.3312	18.8115	19.6476	28.5903	27.1654	27.0665	ABLIM1	actin binding LIM protein 1 [Source:HGNC Symbol;Acc:HGNC:78]
ENSG00000180992	1458.19	889.4	0.7129	2.379e-19	6.6448e-18	33.7208	32.8094	33.8824	22.7173	21.0209	22.1735	MRPL14	mitochondrial ribosomal protein L14 [Source:HGNC Symbol;Acc:HGNC:14279]
ENSG00000150551	440.23	835.39	-0.9239	2.4366e-19	6.7994e-18	2.45195	2.51057	2.32412	5.08717	4.7225	5.07934	LYPD1	LY6/PLAUR domain containing 1 [Source:HGNC Symbol;Acc:HGNC:28431]
ENSG00000178952	18834.6	11715.1	0.685	2.4446e-19	6.8156e-18	198.613	194.124	167.811	118.112	129.261	127.963	TUFM	Tu translation elongation factor, mitochondrial [Source:HGNC Symbol;Acc:HGNC:12420]
ENSG00000117054	2608.67	1656.89	0.6549	2.4483e-19	6.8196e-18	3.8594	4.15701	4.47705	3.03059	2.83289	2.66876	ACADM	acyl-CoA dehydrogenase medium chain [Source:HGNC Symbol;Acc:HGNC:89]
ENSG00000174738	1513.6	902.97	0.7449	2.5244e-19	7.0251e-18	5.45838	5.66694	6.10656	3.97033	3.65499	3.43209	NR1D2	nuclear receptor subfamily 1 group D member 2 [Source:HGNC Symbol;Acc:HGNC:7963]
ENSG00000186814	831.48	1452.55	-0.804	2.6171e-19	7.2765e-18	2.00831	2.28163	2.3409	4.58743	3.95679	3.91935	ZSCAN30	zinc finger and SCAN domain containing 30 [Source:HGNC Symbol;Acc:HGNC:33517]
ENSG00000109046	2334.06	3484.61	-0.5777	2.8008e-19	7.78e-18	5.64768	5.91423	6.33334	9.38485	9.63676	9.6874	WSB1	WD repeat and SOCS box containing 1 [Source:HGNC Symbol;Acc:HGNC:19221]
ENSG00000168924	5447.47	3703.82	0.5566	2.8253e-19	7.841e-18	14.7785	14.2074	15.3871	10.3803	11.0927	10.9522	LETM1	leucine zipper and EF-hand containing transmembrane protein 1 [Source:HGNC Symbol;Acc:HGNC:6556]
ENSG00000132694	2580.46	3738.88	-0.5351	2.961e-19	8.2101e-18	6.09437	6.05806	6.08779	9.57562	9.32887	9.53092	ARHGEF11	Rho guanine nucleotide exchange factor 11 [Source:HGNC Symbol;Acc:HGNC:14580]
ENSG00000107186	2566.13	3968.26	-0.629	2.997e-19	8.3023e-18	4.64777	4.72294	5.51896	8.72339	8.22163	7.8018	MPDZ	multiple PDZ domain crumbs cell polarity complex component [Source:HGNC Symbol;Acc:HGNC:7208]
ENSG00000141522	16120.9	11181.3	0.5279	3.0284e-19	8.3816e-18	124.411	123.959	121.025	87.8494	94.904	92.7755	ARHGDIA	Rho GDP dissociation inhibitor alpha [Source:HGNC Symbol;Acc:HGNC:678]
ENSG00000106804	423.92	836	-0.9771	3.0511e-19	8.4366e-18	1.27532	1.56941	1.43367	3.24185	2.85953	2.97911	C5	complement C5 [Source:HGNC Symbol;Acc:HGNC:1331]
ENSG00000168672	162.1	401.38	-1.311	3.1326e-19	8.6541e-18	0.641328	0.569013	0.653278	1.76128	1.58758	1.61703	LRATD2	LRAT domain containing 2 [Source:HGNC Symbol;Acc:HGNC:24166]
ENSG00000054690	258.81	574.68	-1.1546	3.3674e-19	9.2944e-18	0.559098	0.465004	0.55135	1.35993	1.24757	1.15763	PLEKHH1	pleckstrin homology, MyTH4 and FERM domain containing H1 [Source:HGNC Symbol;Acc:HGNC:17733]
ENSG00000146376	3331.55	2010.55	0.729	3.7164e-19	1.0248e-17	13.7284	16.1096	18.0636	10.883	10.1617	10.009	ARHGAP18	Rho GTPase activating protein 18 [Source:HGNC Symbol;Acc:HGNC:21035]
ENSG00000107518	187.74	456.96	-1.2841	4.1479e-19	1.1428e-17	0.396962	0.404544	0.442044	1.23459	1.05421	0.968928	ATRNL1	attractin like 1 [Source:HGNC Symbol;Acc:HGNC:29063]
ENSG00000149136	14214.1	9729.84	0.5469	4.2928e-19	1.1806e-17	50.0915	50.2664	47.3705	34.9378	37.4488	36.3975	SSRP1	structure specific recognition protein 1 [Source:HGNC Symbol;Acc:HGNC:11327]
ENSG00000007255	72.91	253.53	-1.7926	4.2909e-19	1.1806e-17	1.58194	2.00755	1.55577	6.72745	5.70961	6.8433	TRAPPC6A	trafficking protein particle complex 6A [Source:HGNC Symbol;Acc:HGNC:23069]
ENSG00000066629	1243.81	1949.22	-0.649	4.3159e-19	1.1858e-17	3.10391	2.94548	3.13032	5.37253	5.10453	5.00225	EML1	EMAP like 1 [Source:HGNC Symbol;Acc:HGNC:3330]
ENSG00000182154	1666.8	1031.63	0.6914	4.5861e-19	1.258e-17	64.0448	60.7668	63.92	44.2957	39.6245	41.8248	MRPL41	mitochondrial ribosomal protein L41 [Source:HGNC Symbol;Acc:HGNC:14492]
ENSG00000181991	3985.56	2538.4	0.6513	4.5867e-19	1.258e-17	15.4106	16.4328	14.7967	10.1763	11.1107	10.6649	MRPS11	mitochondrial ribosomal protein S11 [Source:HGNC Symbol;Acc:HGNC:14050]
ENSG00000278730	441.77	881.85	-1.0003	4.6246e-19	1.2672e-17	3.53703	2.87521	3.55867	7.74766	6.51765	7.16019	-	novel transcript
ENSG00000121895	654.77	324.76	1.0124	4.7922e-19	1.3119e-17	5.62424	5.60499	5.6108	2.87379	2.94781	3.16095	TMEM156	transmembrane protein 156 [Source:HGNC Symbol;Acc:HGNC:26260]
ENSG00000105810	7004.95	3973.59	0.8178	4.9762e-19	1.3611e-17	10.9741	11.8054	15.0334	8.74321	6.88875	7.42238	CDK6	cyclin dependent kinase 6 [Source:HGNC Symbol;Acc:HGNC:1777]
ENSG00000196083	279.74	581.79	-1.057	5.5658e-19	1.521e-17	0.523785	0.522761	0.548937	1.27216	1.15127	1.14748	IL1RAP	interleukin 1 receptor accessory protein [Source:HGNC Symbol;Acc:HGNC:5995]
ENSG00000171530	4380.51	2893.04	0.5989	6.2454e-19	1.7052e-17	29.6756	31.0188	32.0503	21.6281	20.4632	23.775	TBCA	tubulin folding cofactor A [Source:HGNC Symbol;Acc:HGNC:11579]
ENSG00000255112	1920.5	2837.71	-0.5635	6.9114e-19	1.8853e-17	13.9932	13.7169	14.0301	22.4995	21.8321	22.0258	CHMP1B	charged multivesicular body protein 1B [Source:HGNC Symbol;Acc:HGNC:24287]
ENSG00000099341	21090.4	13971.9	0.5941	7.1282e-19	1.9427e-17	155.511	153.779	139.918	102.305	111.338	106.584	PSMD8	proteasome 26S subunit, non-ATPase 8 [Source:HGNC Symbol;Acc:HGNC:9566]
ENSG00000074410	922.05	484.61	0.929	8.4612e-19	2.3039e-17	2.92058	3.04205	2.71321	1.57661	1.58027	1.75095	CA12	carbonic anhydrase 12 [Source:HGNC Symbol;Acc:HGNC:1371]
ENSG00000151929	15122.2	10838.5	0.4806	8.5848e-19	2.3355e-17	121.635	122.291	120.096	91.1678	94.7042	94.7517	BAG3	BAG cochaperone 3 [Source:HGNC Symbol;Acc:HGNC:939]
ENSG00000100526	2247.87	1417.89	0.6654	8.8346e-19	2.4013e-17	26.5694	28.2029	25.8729	17.8742	18.1922	18.6663	CDKN3	cyclin dependent kinase inhibitor 3 [Source:HGNC Symbol;Acc:HGNC:1791]
ENSG00000106682	37812.8	27163.9	0.4772	9.0183e-19	2.449e-17	147.073	141.089	140.786	108.272	109.885	113.374	EIF4H	eukaryotic translation initiation factor 4H [Source:HGNC Symbol;Acc:HGNC:12741]
ENSG00000167996	84926.1	116261	-0.4531	9.6488e-19	2.6179e-17	900.02	925.737	968.262	1338.15	1417.95	1354.73	FTH1	ferritin heavy chain 1 [Source:HGNC Symbol;Acc:HGNC:3976]
ENSG00000156381	1154.22	1802.98	-0.643	9.6817e-19	2.6245e-17	3.38384	3.55416	3.61831	6.05641	5.8469	5.83256	ANKRD9	ankyrin repeat domain 9 [Source:HGNC Symbol;Acc:HGNC:20096]
ENSG00000267060	28.87	152.12	-2.4058	9.6943e-19	2.6256e-17	0.254016	0.190401	0.221331	1.23955	1.18052	1.35614	PTGES3L	prostaglandin E synthase 3 like [Source:HGNC Symbol;Acc:HGNC:43943]
ENSG00000185467	32.76	162.63	-2.3142	9.9502e-19	2.6901e-17	0.391075	0.365632	0.330576	2.16859	1.66623	1.98868	KPNA7	karyopherin subunit alpha 7 [Source:HGNC Symbol;Acc:HGNC:21839]
ENSG00000101290	3422.09	4879.79	-0.5117	9.9447e-19	2.6901e-17	6.25404	6.39197	6.46802	9.66851	9.58132	10.0638	CDS2	CDP-diacylglycerol synthase 2 [Source:HGNC Symbol;Acc:HGNC:1801]
ENSG00000086619	1780.96	1068.81	0.7366	1.0744e-18	2.9022e-17	6.3837	6.50695	7.41025	4.62292	3.94941	4.53005	ERO1B	endoplasmic reticulum oxidoreductase 1 beta [Source:HGNC Symbol;Acc:HGNC:14355]
ENSG00000108854	9093.75	6559.66	0.4712	1.1134e-18	3.0048e-17	26.5803	26.9616	29.6081	22.3541	20.866	21.2768	SMURF2	SMAD specific E3 ubiquitin protein ligase 2 [Source:HGNC Symbol;Acc:HGNC:16809]
ENSG00000146409	703.08	344.27	1.0322	1.1161e-18	3.0094e-17	4.89064	5.62992	5.78711	2.75684	2.69503	3.12815	SLC18B1	solute carrier family 18 member B1 [Source:HGNC Symbol;Acc:HGNC:21573]
ENSG00000145545	968.92	1569.12	-0.6952	1.129e-18	3.0414e-17	2.72421	2.77123	2.87471	4.86401	4.63621	5.0786	SRD5A1	steroid 5 alpha-reductase 1 [Source:HGNC Symbol;Acc:HGNC:11284]
ENSG00000245275	329.93	660.25	-0.9995	1.1441e-18	3.0794e-17	0.529954	0.590162	0.561132	1.28123	1.17825	1.16152	SAP30L-AS1	SAP30L antisense RNA 1 (head to head) [Source:HGNC Symbol;Acc:HGNC:26760]
ENSG00000101974	952.02	1737.57	-0.867	1.1885e-18	3.1962e-17	2.37091	2.79794	3.32197	5.82039	5.59878	5.21634	ATP11C	ATPase phospholipid transporting 11C [Source:HGNC Symbol;Acc:HGNC:13554]
ENSG00000158042	6560.47	3989.4	0.7177	1.2623e-18	3.3916e-17	59.0351	54.6686	51.6369	32.5448	38.1817	37.412	MRPL17	mitochondrial ribosomal protein L17 [Source:HGNC Symbol;Acc:HGNC:14053]
ENSG00000153162	543.22	243.33	1.1585	1.2777e-18	3.43e-17	3.22619	2.87946	3.35958	1.46934	1.40185	1.68731	BMP6	bone morphogenetic protein 6 [Source:HGNC Symbol;Acc:HGNC:1073]
ENSG00000170606	12808.2	9400.46	0.4461	1.2815e-18	3.437e-17	54.9993	53.0152	57.4834	45.451	42.5399	42.6821	HSPA4	heat shock protein family A (Hsp70) member 4 [Source:HGNC Symbol;Acc:HGNC:5237]
ENSG00000127399	263.03	82.77	1.6659	1.2923e-18	3.4629e-17	3.16515	2.89618	2.73614	1.04841	1.03934	0.89457	LRRC61	leucine rich repeat containing 61 [Source:HGNC Symbol;Acc:HGNC:21704]
ENSG00000111696	2113.68	3308.68	-0.6466	1.31e-18	3.5072e-17	5.04093	4.95516	5.92847	8.97611	8.46578	9.34224	NT5DC3	5'-nucleotidase domain containing 3 [Source:HGNC Symbol;Acc:HGNC:30826]
ENSG00000117519	15553.7	20919.4	-0.4276	1.3279e-18	3.5521e-17	120.308	119.64	128.534	177.191	178.225	177.397	CNN3	calponin 3 [Source:HGNC Symbol;Acc:HGNC:2157]
ENSG00000167553	23620.4	15632.5	0.5955	1.5085e-18	4.0317e-17	121.554	118.63	108.954	78.8974	86.8753	82.853	TUBA1C	tubulin alpha 1c [Source:HGNC Symbol;Acc:HGNC:20768]
ENSG00000095637	110.74	317.37	-1.5211	1.5174e-18	4.0518e-17	0.242143	0.224373	0.198822	0.706042	0.722484	0.625903	SORBS1	sorbin and SH3 domain containing 1 [Source:HGNC Symbol;Acc:HGNC:14565]
ENSG00000119705	2268.91	1401.28	0.6951	1.5442e-18	4.1197e-17	19.9007	19.2676	17.6012	12.7869	12.1398	12.8386	SLIRP	SRA stem-loop interacting RNA binding protein [Source:HGNC Symbol;Acc:HGNC:20495]
ENSG00000136754	4999.02	7261.77	-0.5381	1.5538e-18	4.1419e-17	24.429	27.4266	26.2648	39.6941	40.7816	41.5322	ABI1	abl interactor 1 [Source:HGNC Symbol;Acc:HGNC:11320]
ENSG00000106263	25181.2	17474.6	0.5271	1.5911e-18	4.2375e-17	63.0234	61.6866	58.7978	43.9349	46.4241	46.6509	EIF3B	eukaryotic translation initiation factor 3 subunit B [Source:HGNC Symbol;Acc:HGNC:3280]
ENSG00000166272	3525.88	5121.46	-0.5383	1.6097e-18	4.2834e-17	9.75991	10.1305	9.76764	15.1002	15.8197	15.4123	WBP1L	WW domain binding protein 1 like [Source:HGNC Symbol;Acc:HGNC:23510]
ENSG00000112578	2612.72	1732.24	0.5928	1.6318e-18	4.3384e-17	29.9238	29.4565	29.4914	21.102	21.5487	20.7347	BYSL	bystin like [Source:HGNC Symbol;Acc:HGNC:1157]
ENSG00000063177	19473.6	13878.9	0.4885	1.7374e-18	4.615e-17	116.156	108.518	107.851	86.7228	84.0981	84.3087	RPL18	ribosomal protein L18 [Source:HGNC Symbol;Acc:HGNC:10310]
ENSG00000124275	1911.46	1218.35	0.6502	1.7819e-18	4.729e-17	6.11352	6.58014	6.70145	4.61581	4.17164	4.51192	MTRR	5-methyltetrahydrofolate-homocysteine methyltransferase reductase [Source:HGNC Symbol;Acc:HGNC:7473]
ENSG00000187678	1034	1696.12	-0.7147	1.8697e-18	4.9578e-17	3.5721	3.34595	3.47517	6.18594	5.68184	6.48163	SPRY4	sprouty RTK signaling antagonist 4 [Source:HGNC Symbol;Acc:HGNC:15533]
ENSG00000099817	8484.44	6004.99	0.4987	1.9458e-18	5.155e-17	38.5516	37.6461	38.6079	28.4975	30.1017	28.7755	POLR2E	RNA polymerase II, I and III subunit E [Source:HGNC Symbol;Acc:HGNC:9192]
ENSG00000170653	788.65	1304.33	-0.7252	2.1075e-18	5.5784e-17	2.06144	2.15905	2.29281	3.87319	3.80294	3.90392	ATF7	activating transcription factor 7 [Source:HGNC Symbol;Acc:HGNC:792]
ENSG00000106348	5300.02	3266	0.6983	2.2111e-18	5.8476e-17	34.0676	32.2563	28.9228	21.0485	22.4034	19.7493	IMPDH1	inosine monophosphate dehydrogenase 1 [Source:HGNC Symbol;Acc:HGNC:6052]
ENSG00000139289	2961.51	1901.9	0.639	2.226e-18	5.8788e-17	10.306	11.4104	11.304	8.33414	6.96017	7.53471	PHLDA1	pleckstrin homology like domain family A member 1 [Source:HGNC Symbol;Acc:HGNC:8933]
ENSG00000183617	762.45	383.25	0.992	2.2267e-18	5.8788e-17	17.5494	16.1326	17.3271	9.37102	8.10087	10.1282	MRPL54	mitochondrial ribosomal protein L54 [Source:HGNC Symbol;Acc:HGNC:16685]
ENSG00000120053	5151.34	3299.25	0.643	2.5449e-18	6.7128e-17	48.3604	47.5423	44.0228	30.1141	33.5209	32.77	GOT1	glutamic-oxaloacetic transaminase 1 [Source:HGNC Symbol;Acc:HGNC:4432]
ENSG00000109265	782.98	1313.64	-0.7466	2.6249e-18	6.9179e-17	1.87966	1.89509	2.15989	3.62062	3.60242	3.47626	CRACD	capping protein inhibiting regulator of actin dynamics [Source:HGNC Symbol;Acc:HGNC:29219]
ENSG00000196730	2271.11	3475.5	-0.6135	2.7135e-18	7.141e-17	5.26833	5.5709	5.97649	9.13805	9.75486	8.75382	DAPK1	death associated protein kinase 1 [Source:HGNC Symbol;Acc:HGNC:2674]
ENSG00000159314	352.56	748.32	-1.0849	2.7142e-18	7.141e-17	0.705424	0.784283	0.738778	1.76858	1.8756	1.44317	ARHGAP27	Rho GTPase activating protein 27 [Source:HGNC Symbol;Acc:HGNC:31813]
ENSG00000108840	1494.94	2379.41	-0.67	2.7906e-18	7.3355e-17	4.27882	4.5843	4.05973	7.38972	7.54448	7.20413	HDAC5	histone deacetylase 5 [Source:HGNC Symbol;Acc:HGNC:14068]
ENSG00000048991	5231.36	3685.99	0.5054	2.8226e-18	7.4132e-17	13.7497	14.5046	15.4291	11.0876	11.0848	10.9105	R3HDM1	R3H domain containing 1 [Source:HGNC Symbol;Acc:HGNC:9757]
ENSG00000263956	590.01	1106.75	-0.9061	2.9326e-18	7.6955e-17	1.92238	2.29613	2.32662	4.78418	4.49768	3.91949	NBPF11	NBPF member 11 [Source:HGNC Symbol;Acc:HGNC:31993]
ENSG00000232445	376.49	150.45	1.3225	2.9706e-18	7.7883e-17	1.89346	1.66651	1.742	0.742997	0.773745	0.762877	EMSLR	E2F1 mRNA stabilizing lncRNA [Source:HGNC Symbol;Acc:HGNC:54408]
ENSG00000085760	2355.68	1564.63	0.5898	3.049e-18	7.9872e-17	15.3181	14.9768	15.7236	11.5674	10.6323	10.6932	MTIF2	mitochondrial translational initiation factor 2 [Source:HGNC Symbol;Acc:HGNC:7441]
ENSG00000163882	2940.92	1821.73	0.6913	3.2157e-18	8.4166e-17	21.0721	21.3694	19.1031	13.4413	12.9104	14.6989	POLR2H	RNA polymerase II, I and III subunit H [Source:HGNC Symbol;Acc:HGNC:9195]
ENSG00000136718	7535.69	4898.24	0.6215	3.2227e-18	8.4276e-17	51.1768	50.3267	45.8847	32.7781	36.0528	34.2549	IMP4	IMP U3 small nucleolar ribonucleoprotein 4 [Source:HGNC Symbol;Acc:HGNC:30856]
ENSG00000103485	9257.79	12832.9	-0.471	3.2911e-18	8.5991e-17	54.5529	56.1847	55.0306	80.3652	82.9086	83.8541	QPRT	quinolinate phosphoribosyltransferase [Source:HGNC Symbol;Acc:HGNC:9755]
ENSG00000105738	7998.64	5645.71	0.5029	3.4219e-18	8.933e-17	16.0556	17.1188	17.776	12.5189	13.1536	12.9726	SIPA1L3	signal induced proliferation associated 1 like 3 [Source:HGNC Symbol;Acc:HGNC:23801]
ENSG00000156467	5101.15	3545.8	0.5251	3.4922e-18	9.1009e-17	8.64844	9.16381	8.86678	6.50183	6.61468	6.82781	UQCRB	ubiquinol-cytochrome c reductase binding protein [Source:HGNC Symbol;Acc:HGNC:12582]
ENSG00000261150	43.77	192.76	-2.1355	3.4905e-18	9.1009e-17	0.0531427	0.0629186	0.0643625	0.293111	0.331433	0.228795	EPPK1	epiplakin 1 [Source:HGNC Symbol;Acc:HGNC:15577]
ENSG00000122566	86667.6	65580.1	0.4022	3.581e-18	9.3244e-17	146.735	148.408	157.904	122.2	122.49	123.857	HNRNPA2B1	heterogeneous nuclear ribonucleoprotein A2/B1 [Source:HGNC Symbol;Acc:HGNC:5033]
ENSG00000070423	3033.05	2002.34	0.5987	3.6085e-18	9.388e-17	19.3491	18.7458	19.8173	14.0492	14.2923	12.7772	RNF126	ring finger protein 126 [Source:HGNC Symbol;Acc:HGNC:21151]
ENSG00000109971	204331	137006	0.5767	3.6807e-18	9.5677e-17	964.1	948.535	861.478	632.333	678.312	691.043	HSPA8	heat shock protein family A (Hsp70) member 8 [Source:HGNC Symbol;Acc:HGNC:5241]
ENSG00000118600	708.36	346.42	1.0316	3.81e-18	9.8953e-17	1.87082	2.00651	2.13657	1.18811	0.899777	1.07865	RXYLT1	ribitol xylosyltransferase 1 [Source:HGNC Symbol;Acc:HGNC:13530]
ENSG00000143751	1928.05	2866.9	-0.5718	3.9284e-18	1.0194e-16	10.0203	10.6384	11.2332	17.0394	16.5238	17.4153	SDE2	SDE2 telomere maintenance homolog [Source:HGNC Symbol;Acc:HGNC:26643]
ENSG00000018699	2357.32	1515.23	0.6373	4.0299e-18	1.0449e-16	14.7859	13.9689	16.408	10.4399	10.3605	10.3971	TTC27	tetratricopeptide repeat domain 27 [Source:HGNC Symbol;Acc:HGNC:25986]
ENSG00000121966	465.4	203.39	1.195	4.1395e-18	1.0723e-16	4.72452	4.39656	4.77144	2.01646	2.1174	2.392	CXCR4	C-X-C motif chemokine receptor 4 [Source:HGNC Symbol;Acc:HGNC:2561]
ENSG00000123240	6568.7	8996.85	-0.4536	4.1566e-18	1.0759e-16	26.7982	28.2034	29.2944	41.438	41.4762	41.2089	OPTN	optineurin [Source:HGNC Symbol;Acc:HGNC:17142]
ENSG00000117222	3094.01	1938.38	0.6746	4.2923e-18	1.1082e-16	14.9677	14.9314	16.4319	10.9876	9.08473	11.1611	RBBP5	RB binding protein 5, histone lysine methyltransferase complex subunit [Source:HGNC Symbol;Acc:HGNC:9888]
ENSG00000006744	6965.15	4909.24	0.5047	4.2903e-18	1.1082e-16	21.9543	21.9408	21.6431	16.3247	17.0681	16.2927	ELAC2	elaC ribonuclease Z 2 [Source:HGNC Symbol;Acc:HGNC:14198]
ENSG00000105323	22428.4	16031.2	0.4845	4.2914e-18	1.1082e-16	72.3192	74.586	73.997	54.0615	56.8191	58.882	HNRNPUL1	heterogeneous nuclear ribonucleoprotein U like 1 [Source:HGNC Symbol;Acc:HGNC:17011]
ENSG00000099250	15129.5	11062.5	0.4517	4.4655e-18	1.1519e-16	27.6389	27.9607	31.0092	23.2456	21.9289	22.9092	NRP1	neuropilin 1 [Source:HGNC Symbol;Acc:HGNC:8004]
ENSG00000135052	7541.45	5523.35	0.4493	4.5063e-18	1.1614e-16	37.8168	38.9054	40.7398	31.6366	30.6809	30.2	GOLM1	golgi membrane protein 1 [Source:HGNC Symbol;Acc:HGNC:15451]
ENSG00000145912	6380.94	4315.08	0.5645	4.5346e-18	1.1677e-16	100.1	96.867	96.1617	69.1546	67.8074	76.3299	NHP2	NHP2 ribonucleoprotein [Source:HGNC Symbol;Acc:HGNC:14377]
ENSG00000122376	2944.92	1676.07	0.813	4.5778e-18	1.1779e-16	13.2782	15.1895	17.4029	10.7543	8.95052	8.36718	SHLD2	shieldin complex subunit 2 [Source:HGNC Symbol;Acc:HGNC:28773]
ENSG00000085117	1110.77	606.93	0.8707	4.6175e-18	1.1871e-16	6.52191	5.92389	5.65733	3.72644	3.63951	3.28943	CD82	CD82 molecule [Source:HGNC Symbol;Acc:HGNC:6210]
ENSG00000115232	1324.72	705.22	0.9092	4.7529e-18	1.2208e-16	2.51007	2.46318	3.23907	1.61861	1.6266	1.44754	ITGA4	integrin subunit alpha 4 [Source:HGNC Symbol;Acc:HGNC:6140]
ENSG00000109321	462.11	207.53	1.1565	4.9445e-18	1.269e-16	5.88078	6.34135	6.33061	2.90994	2.87465	3.17364	AREG	amphiregulin [Source:HGNC Symbol;Acc:HGNC:651]
ENSG00000172893	8361.76	5859.89	0.5129	5.0513e-18	1.2953e-16	27.0607	27.0888	26.241	20.4255	20.9123	19.2804	DHCR7	7-dehydrocholesterol reductase [Source:HGNC Symbol;Acc:HGNC:2860]
ENSG00000166794	6842.49	4297.82	0.6705	5.26e-18	1.3477e-16	38.2199	32.3608	32.5108	24.3683	21.4018	24.0162	PPIB	peptidylprolyl isomerase B [Source:HGNC Symbol;Acc:HGNC:9255]
ENSG00000105835	4582.36	3192.86	0.521	5.3853e-18	1.3783e-16	4.17183	4.06409	4.57834	3.33093	3.09174	3.17904	NAMPT	nicotinamide phosphoribosyltransferase [Source:HGNC Symbol;Acc:HGNC:30092]
ENSG00000103152	809.77	435.2	0.8961	5.3888e-18	1.3783e-16	11.3467	11.8124	12.5113	6.90589	7.2371	6.46031	MPG	N-methylpurine DNA glycosylase [Source:HGNC Symbol;Acc:HGNC:7211]
ENSG00000182307	3997.03	2476.28	0.6912	5.5202e-18	1.4096e-16	20.1428	21.0933	19.2383	12.9724	12.3461	15.0073	C8orf33	chromosome 8 open reading frame 33 [Source:HGNC Symbol;Acc:HGNC:26104]
ENSG00000173638	2481.27	1613.89	0.62	5.5166e-18	1.4096e-16	4.96761	4.57122	5.01787	3.40618	3.4951	3.28023	SLC19A1	solute carrier family 19 member 1 [Source:HGNC Symbol;Acc:HGNC:10937]
ENSG00000198040	712.23	1255.48	-0.8185	5.5402e-18	1.4135e-16	1.56877	1.55494	1.81245	3.4426	3.05046	2.86515	ZNF84	zinc finger protein 84 [Source:HGNC Symbol;Acc:HGNC:13159]
ENSG00000177058	686.84	1211.04	-0.82	5.6614e-18	1.4432e-16	1.78626	1.51799	1.82826	3.20008	3.16916	3.3602	SLC38A9	solute carrier family 38 member 9 [Source:HGNC Symbol;Acc:HGNC:26907]
ENSG00000140105	7761.04	5042.18	0.6223	5.996e-18	1.5272e-16	28.1137	27.2856	24.9847	17.6969	19.3898	19.1082	WARS1	tryptophanyl-tRNA synthetase 1 [Source:HGNC Symbol;Acc:HGNC:12729]
ENSG00000151247	3307.84	2214.68	0.5786	6.0247e-18	1.5332e-16	14.1914	13.994	15.7021	11.0887	9.80291	10.7144	EIF4E	eukaryotic translation initiation factor 4E [Source:HGNC Symbol;Acc:HGNC:3287]
ENSG00000103249	2681.25	4099.24	-0.613	6.6462e-18	1.69e-16	8.01383	7.38185	7.77938	12.6671	13.5222	11.9169	CLCN7	chloride voltage-gated channel 7 [Source:HGNC Symbol;Acc:HGNC:2025]
ENSG00000154723	2887.73	1833.14	0.6565	6.7317e-18	1.7103e-16	28.7891	32.6414	33.3756	20.9187	20.5639	23.1931	ATP5PF	ATP synthase peripheral stalk subunit F6 [Source:HGNC Symbol;Acc:HGNC:847]
ENSG00000115866	3909.13	2722.35	0.5223	6.7561e-18	1.7151e-16	17.5829	18.1567	18.4851	13.4279	13.1495	14.0337	DARS1	aspartyl-tRNA synthetase 1 [Source:HGNC Symbol;Acc:HGNC:2678]
ENSG00000064205	160.43	383.59	-1.2583	6.9625e-18	1.766e-16	0.703124	0.691424	0.728536	1.87057	1.84112	1.74838	CCN5	cellular communication network factor 5 [Source:HGNC Symbol;Acc:HGNC:12770]
ENSG00000124702	3512.43	5405.3	-0.6218	6.9791e-18	1.7687e-16	39.4262	39.5423	35.5642	60.2616	64.5032	64.9097	KLHDC3	kelch domain containing 3 [Source:HGNC Symbol;Acc:HGNC:20704]
ENSG00000134698	717.87	1226.71	-0.7722	6.9892e-18	1.7698e-16	1.98161	2.08375	2.31501	3.81241	3.82743	4.073	AGO4	argonaute RISC component 4 [Source:HGNC Symbol;Acc:HGNC:18424]
ENSG00000152465	4191.17	2846.25	0.5585	7.1884e-18	1.8187e-16	13.1267	14.0266	15.5886	10.6143	10.2588	10.3182	NMT2	N-myristoyltransferase 2 [Source:HGNC Symbol;Acc:HGNC:7858]
ENSG00000225663	2151.07	3253.82	-0.5975	7.4784e-18	1.8905e-16	13.0855	12.4106	12.5353	20.3314	21.5541	19.996	MCRIP1	MAPK regulated corepressor interacting protein 1 [Source:HGNC Symbol;Acc:HGNC:28007]
ENSG00000007080	6904.53	4433.61	0.6391	7.5711e-18	1.9124e-16	97.0073	91.0615	85.5851	58.9452	65.2254	64.8949	CCDC124	coiled-coil domain containing 124 [Source:HGNC Symbol;Acc:HGNC:25171]
ENSG00000100519	4971.23	3514.63	0.5003	7.6423e-18	1.9271e-16	14.2056	14.1135	15.514	11.0699	11.1078	11.1326	PSMC6	proteasome 26S subunit, ATPase 6 [Source:HGNC Symbol;Acc:HGNC:9553]
ENSG00000103942	1260.08	763.98	0.7218	7.6418e-18	1.9271e-16	1.90794	1.85836	1.88762	1.22459	1.23061	1.23242	HOMER2	homer scaffold protein 2 [Source:HGNC Symbol;Acc:HGNC:17513]
ENSG00000138061	4350.04	6431.45	-0.5643	7.6963e-18	1.9392e-16	15.482	15.2945	17.1609	27.7027	23.1418	25.4228	CYP1B1	cytochrome P450 family 1 subfamily B member 1 [Source:HGNC Symbol;Acc:HGNC:2597]
ENSG00000136213	1414.21	866.5	0.7061	7.7784e-18	1.9582e-16	1.94342	1.83082	2.01055	1.29374	1.29289	1.22495	CHST12	carbohydrate sulfotransferase 12 [Source:HGNC Symbol;Acc:HGNC:17423]
ENSG00000168883	5397.63	3643.37	0.5672	7.9695e-18	2.0047e-16	30.5598	30.6358	28.7303	21.0539	22.3804	21.8702	USP39	ubiquitin specific peptidase 39 [Source:HGNC Symbol;Acc:HGNC:20071]
ENSG00000177595	413.54	809.19	-0.9683	7.9968e-18	2.0099e-16	1.59369	1.55481	1.50348	2.96754	3.33989	3.47993	PIDD1	p53-induced death domain protein 1 [Source:HGNC Symbol;Acc:HGNC:16491]
ENSG00000116254	109.14	314.35	-1.5285	8.1389e-18	2.0439e-16	0.23544	0.213494	0.26441	0.735863	0.82168	0.648812	CHD5	chromodomain helicase DNA binding protein 5 [Source:HGNC Symbol;Acc:HGNC:16816]
ENSG00000119638	3249.16	4691.84	-0.5302	8.5573e-18	2.1472e-16	5.42107	5.25457	5.38963	8.05713	8.36375	8.5267	NEK9	NIMA related kinase 9 [Source:HGNC Symbol;Acc:HGNC:18591]
ENSG00000139263	1324.58	2146.07	-0.6968	9.1748e-18	2.3002e-16	5.27149	4.93993	4.63057	8.51743	8.90283	8.46645	LRIG3	leucine rich repeats and immunoglobulin like domains 3 [Source:HGNC Symbol;Acc:HGNC:30991]
ENSG00000160193	2363.15	1445.92	0.7083	9.1902e-18	2.3022e-16	20.3839	17.5804	18.8885	11.9858	12.1333	13.3057	WDR4	WD repeat domain 4 [Source:HGNC Symbol;Acc:HGNC:12756]
ENSG00000140575	24474.2	32781.9	-0.4216	9.331e-18	2.3355e-16	44.4821	46.1613	49.6253	67.8816	67.6636	66.408	IQGAP1	IQ motif containing GTPase activating protein 1 [Source:HGNC Symbol;Acc:HGNC:6110]
ENSG00000147065	47483.3	34386.1	0.4656	9.9041e-18	2.4769e-16	175.631	175.358	171.508	131.397	138.846	136.72	MSN	moesin [Source:HGNC Symbol;Acc:HGNC:7373]
ENSG00000196535	3630.82	5345.12	-0.5573	9.9205e-18	2.479e-16	4.84017	5.40511	5.68518	8.18623	8.47655	8.53072	MYO18A	myosin XVIIIA [Source:HGNC Symbol;Acc:HGNC:31104]
ENSG00000169100	7679.43	4975.54	0.6261	9.9971e-18	2.4961e-16	114.675	109.559	101.291	73.8968	80.6742	72.4157	SLC25A6	solute carrier family 25 member 6 [Source:HGNC Symbol;Acc:HGNC:10992]
ENSG00000109133	3168.39	2085.11	0.6039	1.0035e-17	2.5034e-16	7.69523	7.90663	9.10522	5.84676	5.6259	5.99737	TMEM33	transmembrane protein 33 [Source:HGNC Symbol;Acc:HGNC:25541]
ENSG00000120333	1001.1	563.62	0.8281	1.0385e-17	2.5887e-16	8.76626	8.23778	8.42069	5.14082	5.39831	4.8594	MRPS14	mitochondrial ribosomal protein S14 [Source:HGNC Symbol;Acc:HGNC:14049]
ENSG00000110427	2534.8	1683.1	0.591	1.0595e-17	2.6389e-16	4.0421	4.12115	4.21476	2.90269	3.06566	2.86767	KIAA1549L	KIAA1549 like [Source:HGNC Symbol;Acc:HGNC:24836]
ENSG00000162980	1051.75	529.99	0.9886	1.0795e-17	2.6864e-16	3.00745	3.20038	4.1313	2.03583	1.68553	1.87551	ARL5A	ADP ribosylation factor like GTPase 5A [Source:HGNC Symbol;Acc:HGNC:696]
ENSG00000133315	378.8	158.75	1.256	1.1484e-17	2.8557e-16	3.79539	4.07417	4.04346	1.74081	1.82304	1.80307	MACROD1	mono-ADP ribosylhydrolase 1 [Source:HGNC Symbol;Acc:HGNC:29598]
ENSG00000135124	335.37	653.81	-0.9639	1.2159e-17	3.0209e-16	0.923343	0.879206	0.907191	1.8616	1.94314	1.87673	P2RX4	purinergic receptor P2X 4 [Source:HGNC Symbol;Acc:HGNC:8535]
ENSG00000181472	2157.31	1401.58	0.6227	1.2779e-17	3.1725e-16	14.3583	15.2074	16.2895	10.7439	10.1773	11.1051	ZBTB2	zinc finger and BTB domain containing 2 [Source:HGNC Symbol;Acc:HGNC:20868]
ENSG00000132305	7322.39	5285.28	0.4704	1.2983e-17	3.2204e-16	43.4323	43.983	43.4084	33.8383	32.8867	34.8729	IMMT	inner membrane mitochondrial protein [Source:HGNC Symbol;Acc:HGNC:6047]
ENSG00000015133	1321.75	2060.7	-0.6403	1.31e-17	3.2468e-16	2.23265	2.29183	2.49078	3.79282	4.02836	3.92926	CCDC88C	coiled-coil domain containing 88C [Source:HGNC Symbol;Acc:HGNC:19967]
ENSG00000096384	99369.8	70785.3	0.4894	1.3212e-17	3.2718e-16	757.494	735.369	703.126	547.662	556.963	578.819	HSP90AB1	heat shock protein 90 alpha family class B member 1 [Source:HGNC Symbol;Acc:HGNC:5258]
ENSG00000179431	2127.35	1308.37	0.7014	1.3368e-17	3.3078e-16	19.5159	18.0894	20.697	11.9877	12.78	13.7563	FJX1	four-jointed box kinase 1 [Source:HGNC Symbol;Acc:HGNC:17166]
ENSG00000071994	2405.06	1590.92	0.5967	1.3534e-17	3.3459e-16	8.01552	8.15126	8.31128	5.65773	5.66091	6.09311	PDCD2	programmed cell death 2 [Source:HGNC Symbol;Acc:HGNC:8762]
ENSG00000135365	1757.1	2696.07	-0.617	1.3544e-17	3.3459e-16	3.12102	3.37134	3.61281	5.4685	5.77897	5.40894	PHF21A	PHD finger protein 21A [Source:HGNC Symbol;Acc:HGNC:24156]
ENSG00000143479	4115.29	2915.03	0.4977	1.4183e-17	3.5009e-16	8.46181	8.7528	9.13556	6.82335	6.44384	6.80702	DYRK3	dual specificity tyrosine phosphorylation regulated kinase 3 [Source:HGNC Symbol;Acc:HGNC:3094]
ENSG00000101210	1493.78	2419.38	-0.6961	1.4399e-17	3.5513e-16	7.23115	6.86504	6.27744	11.5929	12.3004	11.6298	EEF1A2	eukaryotic translation elongation factor 1 alpha 2 [Source:HGNC Symbol;Acc:HGNC:3192]
ENSG00000077380	7222.16	9906.02	-0.4559	1.4499e-17	3.573e-16	24.985	24.6266	24.3508	36.361	36.3728	36.4199	DYNC1I2	dynein cytoplasmic 1 intermediate chain 2 [Source:HGNC Symbol;Acc:HGNC:2964]
ENSG00000154493	310	110.87	1.4859	1.4569e-17	3.5874e-16	1.0521	1.19937	1.36524	0.426008	0.488545	0.472872	C10orf90	chromosome 10 open reading frame 90 [Source:HGNC Symbol;Acc:HGNC:26563]
ENSG00000133794	632.73	1103.75	-0.8017	1.4795e-17	3.6402e-16	1.89407	2.00996	2.11362	3.56132	3.90285	3.81182	ARNTL	aryl hydrocarbon receptor nuclear translocator like [Source:HGNC Symbol;Acc:HGNC:701]
ENSG00000267041	330.96	730.46	-1.1401	1.5371e-17	3.7788e-16	0.748891	0.959548	1.07665	2.53155	2.1074	1.96759	ZNF850	zinc finger protein 850 [Source:HGNC Symbol;Acc:HGNC:27994]
ENSG00000146540	4897.39	3392.99	0.5292	1.5737e-17	3.8657e-16	22.5453	21.1552	21.326	16.045	16.1838	16.2484	C7orf50	chromosome 7 open reading frame 50 [Source:HGNC Symbol;Acc:HGNC:22421]
ENSG00000129566	886.45	1449.34	-0.7086	1.5801e-17	3.8781e-16	1.58216	1.71722	1.82982	3.1816	2.82935	3.00832	TEP1	telomerase associated protein 1 [Source:HGNC Symbol;Acc:HGNC:11726]
ENSG00000188342	1179.2	687.27	0.7797	1.5951e-17	3.9119e-16	6.60072	7.05578	7.90994	4.47858	4.37331	4.65176	GTF2F2	general transcription factor IIF subunit 2 [Source:HGNC Symbol;Acc:HGNC:4653]
ENSG00000243701	395.62	775.27	-0.9714	1.652e-17	4.0481e-16	0.555116	0.557333	0.589804	1.33669	1.20439	1.04943	DUBR	DPPA2 upstream binding RNA [Source:HGNC Symbol;Acc:HGNC:48569]
ENSG00000115648	10883.5	14647.9	-0.4286	1.6737e-17	4.0981e-16	32.1829	32.4086	31.854	47.381	46.5413	45.7536	MLPH	melanophilin [Source:HGNC Symbol;Acc:HGNC:29643]
ENSG00000241119	2841.41	4066.2	-0.5174	1.6964e-17	4.1502e-16	26.947	25.9929	26.0088	41.1932	39.3704	41.0366	UGT1A9	UDP glucuronosyltransferase family 1 member A9 [Source:HGNC Symbol;Acc:HGNC:12541]
ENSG00000204673	6543.26	4336.73	0.5938	1.7449e-17	4.2653e-16	23.3941	25.8028	26.0073	16.8616	19.2252	17.4507	AKT1S1	AKT1 substrate 1 [Source:HGNC Symbol;Acc:HGNC:28426]
ENSG00000224470	6384.56	8969.18	-0.4905	1.7759e-17	4.3378e-16	15.3894	14.6512	15.1162	22.122	22.6098	23.4987	ATXN1L	ataxin 1 like [Source:HGNC Symbol;Acc:HGNC:33279]
ENSG00000163161	4720.76	3264.79	0.5322	1.7823e-17	4.35e-16	12.291	12.7708	11.9035	9.15016	9.22382	9.13603	ERCC3	ERCC excision repair 3, TFIIH core complex helicase subunit [Source:HGNC Symbol;Acc:HGNC:3435]
ENSG00000099203	513.92	228.63	1.167	1.8059e-17	4.404e-16	5.81586	6.14683	6.01451	3.28548	2.92297	2.40467	TMED1	transmembrane p24 trafficking protein 1 [Source:HGNC Symbol;Acc:HGNC:17291]
ENSG00000107815	3672.46	2549.78	0.5261	1.8147e-17	4.4219e-16	19.9222	18.9859	19.6127	14.691	14.1548	14.8732	TWNK	twinkle mtDNA helicase [Source:HGNC Symbol;Acc:HGNC:1160]
ENSG00000204568	3407.82	2315.84	0.5569	1.8309e-17	4.4577e-16	44.2802	41.9999	41.4671	31.892	30.6517	30.915	MRPS18B	mitochondrial ribosomal protein S18B [Source:HGNC Symbol;Acc:HGNC:14516]
ENSG00000162409	1318.64	2051.57	-0.6383	1.8523e-17	4.5061e-16	3.02481	2.97736	3.28596	5.62107	4.94101	4.98706	PRKAA2	protein kinase AMP-activated catalytic subunit alpha 2 [Source:HGNC Symbol;Acc:HGNC:9377]
ENSG00000143067	641.55	1113.62	-0.7947	1.8779e-17	4.5648e-16	2.30477	2.47286	2.8116	4.67932	4.6896	4.7797	ZNF697	zinc finger protein 697 [Source:HGNC Symbol;Acc:HGNC:32034]
ENSG00000107929	7940.26	5705.08	0.4769	1.8933e-17	4.5986e-16	14.3805	14.4677	16.2653	11.9836	11.3005	11.5629	LARP4B	La ribonucleoprotein 4B [Source:HGNC Symbol;Acc:HGNC:28987]
ENSG00000146083	1084.8	1722.49	-0.6664	1.9372e-17	4.7014e-16	3.9078	4.20558	4.60582	7.39911	7.25401	7.04998	RNF44	ring finger protein 44 [Source:HGNC Symbol;Acc:HGNC:19180]
ENSG00000132432	3929	2490.97	0.6574	1.9877e-17	4.8201e-16	50.1681	47.1579	43.0615	30.9981	31.6167	33.2223	SEC61G	SEC61 translocon subunit gamma [Source:HGNC Symbol;Acc:HGNC:18277]
ENSG00000136270	8479.69	5749.17	0.5606	1.9945e-17	4.8328e-16	33.8061	32.3257	30.0687	23.0174	23.4222	23.7769	TBRG4	transforming growth factor beta regulator 4 [Source:HGNC Symbol;Acc:HGNC:17443]
ENSG00000178307	3940.9	2590.35	0.6055	2.0044e-17	4.8529e-16	40.0579	41.4684	37.125	28.0744	28.8594	27.0155	TMEM11	transmembrane protein 11 [Source:HGNC Symbol;Acc:HGNC:16823]
ENSG00000056558	220.25	66.11	1.7331	2.2414e-17	5.4224e-16	1.10102	1.04841	1.09318	0.402738	0.336453	0.309414	TRAF1	TNF receptor associated factor 1 [Source:HGNC Symbol;Acc:HGNC:12031]
ENSG00000063180	195.73	451.91	-1.2027	2.2493e-17	5.4371e-16	1.94113	2.45284	2.23772	5.34597	5.35938	5.75379	CA11	carbonic anhydrase 11 [Source:HGNC Symbol;Acc:HGNC:1370]
ENSG00000163683	730.2	1299.79	-0.8317	2.2759e-17	5.497e-16	2.35329	2.46546	2.55748	5.10441	4.02225	5.00975	SMIM14	small integral membrane protein 14 [Source:HGNC Symbol;Acc:HGNC:27321]
ENSG00000067798	2749.85	1853.66	0.5688	2.4363e-17	5.8799e-16	4.48588	4.34263	4.82766	3.3548	3.15031	3.39427	NAV3	neuron navigator 3 [Source:HGNC Symbol;Acc:HGNC:15998]
ENSG00000136463	2643.58	1603.58	0.7212	2.4952e-17	6.0171e-16	26.5297	25.1689	22.4243	15.6945	15.6391	17.0926	TACO1	translational activator of cytochrome c oxidase I [Source:HGNC Symbol;Acc:HGNC:24316]
ENSG00000135414	1261.57	702.57	0.8455	2.5348e-17	6.103e-16	2.83674	3.06646	3.55926	1.85082	1.74177	2.06704	GDF11	growth differentiation factor 11 [Source:HGNC Symbol;Acc:HGNC:4216]
ENSG00000130254	5536.04	3855.54	0.5224	2.5333e-17	6.103e-16	19.1134	20.6054	20.9337	14.573	15.164	15.6607	SAFB2	scaffold attachment factor B2 [Source:HGNC Symbol;Acc:HGNC:21605]
ENSG00000135931	4527.34	3233.57	0.4856	2.5423e-17	6.1148e-16	4.23876	4.28123	4.24441	3.30367	3.21321	3.29238	ARMC9	armadillo repeat containing 9 [Source:HGNC Symbol;Acc:HGNC:20730]
ENSG00000187391	141.71	363.58	-1.3585	2.5437e-17	6.1148e-16	0.0933494	0.0988253	0.0818596	0.255897	0.268795	0.232432	MAGI2	membrane associated guanylate kinase, WW and PDZ domain containing 2 [Source:HGNC Symbol;Acc:HGNC:18957]
ENSG00000171729	2346.18	1572.29	0.5775	2.6076e-17	6.2634e-16	22.7135	22.372	24.0291	16.3909	16.6519	16.7503	TMEM51	transmembrane protein 51 [Source:HGNC Symbol;Acc:HGNC:25488]
ENSG00000079691	2267.58	3410.92	-0.5886	2.6202e-17	6.2888e-16	6.75323	7.11212	7.96679	11.6723	11.309	12.3036	CARMIL1	capping protein regulator and myosin 1 linker 1 [Source:HGNC Symbol;Acc:HGNC:21581]
ENSG00000086200	1811.32	1164.01	0.6379	2.6332e-17	6.3149e-16	5.13926	5.23005	5.46794	3.8195	3.37752	3.75452	IPO11	importin 11 [Source:HGNC Symbol;Acc:HGNC:20628]
ENSG00000174791	1134.99	593.42	0.9365	2.7367e-17	6.5579e-16	4.7734	4.78317	4.34101	2.26195	2.87181	2.67608	RIN1	Ras and Rab interactor 1 [Source:HGNC Symbol;Acc:HGNC:18749]
ENSG00000259207	639.75	317.17	1.0126	2.8727e-17	6.8784e-16	2.29644	2.26816	2.079	1.18185	1.09549	1.26994	ITGB3	integrin subunit beta 3 [Source:HGNC Symbol;Acc:HGNC:6156]
ENSG00000114631	1530.77	869.44	0.8169	3.0264e-17	7.2407e-16	15.9643	15.5936	14.7898	8.45782	9.41453	10.4363	PODXL2	podocalyxin like 2 [Source:HGNC Symbol;Acc:HGNC:17936]
ENSG00000069535	50.04	196.85	-1.9787	3.035e-17	7.2555e-16	0.440699	0.4035	0.291132	1.63547	1.7081	1.47571	MAOB	monoamine oxidase B [Source:HGNC Symbol;Acc:HGNC:6834]
ENSG00000113068	4526.76	3042.37	0.5732	3.2098e-17	7.6673e-16	47.9864	44.2486	46.3559	32.5478	32.0026	35.6575	PFDN1	prefoldin subunit 1 [Source:HGNC Symbol;Acc:HGNC:8866]
ENSG00000144815	3212.01	2175.45	0.5624	3.3336e-17	7.9569e-16	7.0924	7.22999	8.04118	5.43083	5.21475	5.63424	NXPE3	neurexophilin and PC-esterase domain family member 3 [Source:HGNC Symbol;Acc:HGNC:28238]
ENSG00000106266	7256.9	10396.7	-0.5189	3.4465e-17	8.2198e-16	28.9361	26.9249	27.2718	41.6508	44.313	42.1544	SNX8	sorting nexin 8 [Source:HGNC Symbol;Acc:HGNC:14972]
ENSG00000214706	5061.94	3379.03	0.5827	3.4585e-17	8.2421e-16	32.908	28.7304	30.4677	22.2647	20.9931	22.9288	IFRD2	interferon related developmental regulator 2 [Source:HGNC Symbol;Acc:HGNC:5457]
ENSG00000185324	1997.51	1325.12	0.592	3.4986e-17	8.331e-16	6.33615	6.42919	6.65851	4.76088	4.62539	4.47379	CDK10	cyclin dependent kinase 10 [Source:HGNC Symbol;Acc:HGNC:1770]
ENSG00000227500	3422.18	2318.62	0.5622	3.6415e-17	8.6645e-16	10.3562	11.4113	11.4389	8.02266	8.33917	7.82105	SCAMP4	secretory carrier membrane protein 4 [Source:HGNC Symbol;Acc:HGNC:30385]
ENSG00000161714	5733.43	8290.18	-0.5321	3.9394e-17	9.366e-16	19.1662	18.7255	18.0689	28.571	30.4346	28.0479	PLCD3	phospholipase C delta 3 [Source:HGNC Symbol;Acc:HGNC:9061]
ENSG00000047634	875.76	1466.47	-0.7454	3.9455e-17	9.3731e-16	3.69076	3.31213	3.4924	6.88266	5.76953	6.28153	SCML1	Scm polycomb group protein like 1 [Source:HGNC Symbol;Acc:HGNC:10580]
ENSG00000128422	2.08	97.59	-5.5615	4.1531e-17	9.8587e-16	0.0166997	0.0134448	0.0156287	0.703176	0.750235	0.85401	KRT17	keratin 17 [Source:HGNC Symbol;Acc:HGNC:6427]
ENSG00000108826	2428.24	1606.48	0.5957	4.2549e-17	1.0092e-15	18.3231	17.1859	17.4581	12.5422	12.2656	12.9027	MRPL27	mitochondrial ribosomal protein L27 [Source:HGNC Symbol;Acc:HGNC:14483]
ENSG00000144401	1744.18	1099.78	0.6656	4.3188e-17	1.0236e-15	5.2623	5.85424	5.79958	4.12138	3.7065	3.64983	METTL21A	methyltransferase like 21A [Source:HGNC Symbol;Acc:HGNC:30476]
ENSG00000182087	4808.77	3100.49	0.6331	4.3457e-17	1.0292e-15	26.9028	26.3557	25.3111	17.8933	19.8452	16.7535	TMEM259	transmembrane protein 259 [Source:HGNC Symbol;Acc:HGNC:17039]
ENSG00000052749	6841.85	4687.34	0.5457	4.4172e-17	1.0453e-15	18.0589	18.1118	16.651	12.6864	12.9528	13.3096	RRP12	ribosomal RNA processing 12 homolog [Source:HGNC Symbol;Acc:HGNC:29100]
ENSG00000150990	3107.82	2033.21	0.6124	4.448e-17	1.0518e-15	9.92245	9.50451	10.2283	6.56466	6.79062	7.49943	DHX37	DEAH-box helicase 37 [Source:HGNC Symbol;Acc:HGNC:17210]
ENSG00000133135	824.25	1329.24	-0.6898	4.9863e-17	1.1781e-15	5.16718	5.08514	5.6509	9.35976	9.15391	9.05839	RNF128	ring finger protein 128 [Source:HGNC Symbol;Acc:HGNC:21153]
ENSG00000259727	76.61	253.32	-1.7345	5.0132e-17	1.1836e-15	1.73581	1.13443	1.24226	4.66288	5.11926	4.86716	-	novel transcript
ENSG00000009830	1957.54	2852.51	-0.5439	5.0854e-17	1.1997e-15	3.28547	3.12865	3.35848	5.35113	4.97107	5.00121	POMT2	protein O-mannosyltransferase 2 [Source:HGNC Symbol;Acc:HGNC:19743]
ENSG00000183684	8517.9	5333.88	0.6754	5.1638e-17	1.2172e-15	125.349	120.243	108.57	72.1122	82.9507	83.529	ALYREF	Aly/REF export factor [Source:HGNC Symbol;Acc:HGNC:19071]
ENSG00000170515	7037.18	4602.02	0.6129	5.3627e-17	1.2631e-15	44.1906	45.1974	40.0225	29.1747	29.3332	32.5941	PA2G4	proliferation-associated 2G4 [Source:HGNC Symbol;Acc:HGNC:8550]
ENSG00000177425	3290.01	2012.52	0.709	5.5189e-17	1.2989e-15	5.64328	6.07701	7.11696	4.57544	3.6669	4.14909	PAWR	pro-apoptotic WT1 regulator [Source:HGNC Symbol;Acc:HGNC:8614]
ENSG00000160325	302.93	619.36	-1.0339	5.6378e-17	1.3259e-15	2.08231	1.87098	1.70933	4.31289	4.18252	3.98116	CACFD1	calcium channel flower domain containing 1 [Source:HGNC Symbol;Acc:HGNC:1365]
ENSG00000196498	12394.5	17605.6	-0.5063	5.7233e-17	1.3449e-15	18.708	18.9801	20.8051	29.3696	31.6142	28.2808	NCOR2	nuclear receptor corepressor 2 [Source:HGNC Symbol;Acc:HGNC:7673]
ENSG00000205726	3129.64	4388.03	-0.4872	5.9876e-17	1.406e-15	2.98841	3.18014	3.32102	4.86944	4.7015	4.73507	ITSN1	intersectin 1 [Source:HGNC Symbol;Acc:HGNC:6183]
ENSG00000166402	956.35	538.47	0.8287	6.2548e-17	1.4676e-15	2.98237	2.91004	3.10866	1.74891	1.9576	1.7394	TUB	TUB bipartite transcription factor [Source:HGNC Symbol;Acc:HGNC:12406]
ENSG00000102978	2501.73	1567.12	0.6739	6.2979e-17	1.4765e-15	16.3772	14.2948	14.254	10.4565	10.141	9.7134	POLR2C	RNA polymerase II subunit C [Source:HGNC Symbol;Acc:HGNC:9189]
ENSG00000102996	1022.23	540.48	0.9183	6.3564e-17	1.4891e-15	5.93032	5.26474	4.69786	3.12614	2.95905	2.97372	MMP15	matrix metallopeptidase 15 [Source:HGNC Symbol;Acc:HGNC:7161]
ENSG00000120889	8927.87	6513.15	0.4548	6.4946e-17	1.5203e-15	40.1207	38.5237	38.7534	31.9322	29.6778	30.5905	TNFRSF10B	TNF receptor superfamily member 10b [Source:HGNC Symbol;Acc:HGNC:11905]
ENSG00000134909	1691.2	2556.58	-0.5955	6.6869e-17	1.5641e-15	2.61967	2.85299	3.13229	4.73799	4.59143	4.64837	ARHGAP32	Rho GTPase activating protein 32 [Source:HGNC Symbol;Acc:HGNC:17399]
ENSG00000157510	2249.77	1460.96	0.6224	6.8096e-17	1.5916e-15	7.91467	7.15089	7.49978	5.19159	5.27362	5.30013	AFAP1L1	actin filament associated protein 1 like 1 [Source:HGNC Symbol;Acc:HGNC:26714]
ENSG00000139117	798.46	1328.32	-0.7346	6.8872e-17	1.6085e-15	3.31757	3.33573	3.63067	6.64712	5.56658	6.19848	CPNE8	copine 8 [Source:HGNC Symbol;Acc:HGNC:23498]
ENSG00000061987	2586.78	1698.59	0.607	6.9253e-17	1.6161e-15	3.28831	3.50637	3.8625	2.6433	2.34118	2.54025	MON2	MON2 homolog, regulator of endosome-to-Golgi trafficking [Source:HGNC Symbol;Acc:HGNC:29177]
ENSG00000173064	3091.58	4371.23	-0.4996	6.9806e-17	1.6278e-15	3.00824	3.06281	3.3041	4.75702	4.8363	4.65455	HECTD4	HECT domain E3 ubiquitin protein ligase 4 [Source:HGNC Symbol;Acc:HGNC:26611]
ENSG00000182551	3147.56	2159.58	0.5433	7.0525e-17	1.6433e-15	13.1814	13.0027	12.568	9.80793	9.36894	9.44645	ADI1	acireductone dioxygenase 1 [Source:HGNC Symbol;Acc:HGNC:30576]
ENSG00000018510	4922.84	7064.53	-0.5214	7.2147e-17	1.6798e-15	6.90192	6.69842	7.73116	11.7832	10.3253	10.8185	AGPS	alkylglycerone phosphate synthase [Source:HGNC Symbol;Acc:HGNC:327]
ENSG00000146085	924.66	1484.22	-0.6825	7.2909e-17	1.6962e-15	5.01505	5.31119	5.67635	9.89339	8.77024	8.9681	MMUT	methylmalonyl-CoA mutase [Source:HGNC Symbol;Acc:HGNC:7526]
ENSG00000176046	780.66	1292.72	-0.7287	7.5375e-17	1.7523e-15	3.17471	3.06053	3.10288	6.04481	5.36625	5.24191	NUPR1	nuclear protein 1, transcriptional regulator [Source:HGNC Symbol;Acc:HGNC:29990]
ENSG00000261786	1699.15	1089.76	0.6404	7.5545e-17	1.7549e-15	7.10939	7.18244	7.82243	5.43932	4.85739	4.96154	-	novel transcript
ENSG00000105341	5453.87	3811.01	0.5172	7.6157e-17	1.7677e-15	27.6314	27.5049	26.8747	19.9588	21.179	20.4998	DMAC2	distal membrane arm assembly complex 2 [Source:HGNC Symbol;Acc:HGNC:25496]
ENSG00000136271	8771.42	5786.89	0.6	7.8274e-17	1.8155e-15	55.8701	52.5255	48.4519	35.5193	37.2786	38.5932	DDX56	DEAD-box helicase 56 [Source:HGNC Symbol;Acc:HGNC:18193]
ENSG00000166167	2309.43	3344.48	-0.5336	8.1382e-17	1.8861e-15	7.41444	8.00371	7.5939	12.0598	11.6923	12.1041	BTRC	beta-transducin repeat containing E3 ubiquitin protein ligase [Source:HGNC Symbol;Acc:HGNC:1144]
ENSG00000066926	2303.89	1499.12	0.6202	8.1509e-17	1.8876e-15	4.60173	4.71109	4.32135	3.16374	3.19341	3.19154	FECH	ferrochelatase [Source:HGNC Symbol;Acc:HGNC:3647]
ENSG00000132155	3977.58	2799.81	0.5067	8.3636e-17	1.9354e-15	11.2744	11.3494	11.2102	8.43402	8.57181	8.61241	RAF1	Raf-1 proto-oncogene, serine/threonine kinase [Source:HGNC Symbol;Acc:HGNC:9829]
ENSG00000169252	491.2	219.12	1.1631	8.6118e-17	1.9913e-15	5.94025	5.24266	4.87311	2.62178	2.6575	2.43714	ADRB2	adrenoceptor beta 2 [Source:HGNC Symbol;Acc:HGNC:286]
ENSG00000111186	5471.42	3861.83	0.5025	8.8253e-17	2.0392e-15	28.9751	28.4956	27.5255	22.1388	20.5421	21.9123	WNT5B	Wnt family member 5B [Source:HGNC Symbol;Acc:HGNC:16265]
ENSG00000138028	445.85	189.14	1.2351	9.6341e-17	2.2243e-15	2.65473	2.26155	2.32847	1.1256	1.21483	0.967443	CGREF1	cell growth regulator with EF-hand domain 1 [Source:HGNC Symbol;Acc:HGNC:16962]
ENSG00000164161	884.5	486.16	0.8627	9.6525e-17	2.2269e-15	1.57569	1.49124	1.82173	1.00598	0.913089	0.969298	HHIP	hedgehog interacting protein [Source:HGNC Symbol;Acc:HGNC:14866]
ENSG00000198363	36360.9	27005.5	0.4292	9.8573e-17	2.2724e-15	37.3414	39.5451	42.7538	33.1767	30.524	31.8445	ASPH	aspartate beta-hydroxylase [Source:HGNC Symbol;Acc:HGNC:757]
ENSG00000114503	3907.87	2729.69	0.5174	1.0427e-16	2.4019e-15	16.9156	16.3218	17.1546	13.0669	11.8036	13.0112	NCBP2	nuclear cap binding protein subunit 2 [Source:HGNC Symbol;Acc:HGNC:7659]
ENSG00000169180	10838.9	7688.1	0.4954	1.0455e-16	2.4066e-15	34.9481	33.0716	32.3349	25.4438	26.0005	25.1632	XPO6	exportin 6 [Source:HGNC Symbol;Acc:HGNC:19733]
ENSG00000115363	621.38	311.53	0.9957	1.074e-16	2.4703e-15	4.64781	4.74708	5.54379	2.90374	2.45651	2.69368	EVA1A	eva-1 homolog A, regulator of programmed cell death [Source:HGNC Symbol;Acc:HGNC:25816]
ENSG00000171243	21.7	129.2	-2.575	1.0864e-16	2.4969e-15	0.222546	0.211745	0.142005	1.15049	1.3997	1.14852	SOSTDC1	sclerostin domain containing 1 [Source:HGNC Symbol;Acc:HGNC:21748]
ENSG00000116001	1478.63	2330.76	-0.6559	1.0991e-16	2.5241e-15	4.43756	5.00229	5.32587	9.06946	7.71235	8.25321	TIA1	TIA1 cytotoxic granule associated RNA binding protein [Source:HGNC Symbol;Acc:HGNC:11802]
ENSG00000244398	3487.01	2245.51	0.6352	1.1037e-16	2.5328e-15	246.655	248.396	220.042	161.368	160.63	173.821	-	ribosomal protein L36a (RPL36A) pseudogene
ENSG00000008405	1440.49	891.11	0.6936	1.1498e-16	2.6366e-15	6.15203	6.78501	6.9276	4.57356	4.0893	4.5553	CRY1	cryptochrome circadian regulator 1 [Source:HGNC Symbol;Acc:HGNC:2384]
ENSG00000172336	2528.66	1690.14	0.5808	1.1613e-16	2.661e-15	63.3779	60.1996	59.2364	44.5341	43.2517	43.752	POP7	POP7 homolog, ribonuclease P/MRP subunit [Source:HGNC Symbol;Acc:HGNC:19949]
ENSG00000099219	1818	1200.52	0.5988	1.1792e-16	2.6999e-15	6.03561	6.06243	6.25822	4.40163	4.20068	4.43724	ERMP1	endoplasmic reticulum metallopeptidase 1 [Source:HGNC Symbol;Acc:HGNC:23703]
ENSG00000153395	4839.91	6688.11	-0.4668	1.1874e-16	2.7166e-15	16.3271	15.7949	17.1566	25.2541	23.0568	24.949	LPCAT1	lysophosphatidylcholine acyltransferase 1 [Source:HGNC Symbol;Acc:HGNC:25718]
ENSG00000168028	76007.5	50388.1	0.5931	1.1994e-16	2.7421e-15	461.861	420.766	397.229	293.839	291.017	328.755	RPSA	ribosomal protein SA [Source:HGNC Symbol;Acc:HGNC:6502]
ENSG00000113013	27955.2	20664.1	0.4361	1.2293e-16	2.8084e-15	61.7323	62.8749	63.7472	48.3598	49.2418	52.1063	HSPA9	heat shock protein family A (Hsp70) member 9 [Source:HGNC Symbol;Acc:HGNC:5244]
ENSG00000128309	4470.63	3115.76	0.5212	1.2378e-16	2.8256e-15	14.2236	14.8869	14.4752	10.5878	11.2435	10.8321	MPST	mercaptopyruvate sulfurtransferase [Source:HGNC Symbol;Acc:HGNC:7223]
ENSG00000147509	346.26	142.96	1.2768	1.2443e-16	2.8384e-15	2.34161	2.48847	2.2864	1.07069	1.05898	1.03269	RGS20	regulator of G protein signaling 20 [Source:HGNC Symbol;Acc:HGNC:14600]
ENSG00000041357	8334.91	5909.94	0.4962	1.2624e-16	2.8774e-15	25.5455	26.9247	26.0597	20.4455	18.4823	21.0033	PSMA4	proteasome 20S subunit alpha 4 [Source:HGNC Symbol;Acc:HGNC:9533]
ENSG00000152377	3192.95	2057.26	0.6343	1.2646e-16	2.8804e-15	10.9062	10.6386	12.4309	7.82575	7.20353	8.49969	SPOCK1	SPARC (osteonectin), cwcv and kazal like domains proteoglycan 1 [Source:HGNC Symbol;Acc:HGNC:11251]
ENSG00000078902	3358.27	4869.71	-0.5366	1.3122e-16	2.9864e-15	12.8572	11.9401	12.1775	19.1523	19.9074	18.6242	TOLLIP	toll interacting protein [Source:HGNC Symbol;Acc:HGNC:16476]
ENSG00000147130	2561.37	3744.03	-0.548	1.3531e-16	3.0774e-15	8.45326	7.97922	7.96193	12.5709	13.0423	12.7516	ZMYM3	zinc finger MYM-type containing 3 [Source:HGNC Symbol;Acc:HGNC:13054]
ENSG00000136802	4603.64	7056.76	-0.6164	1.3718e-16	3.1175e-15	20.4394	19.0112	18.7511	29.9034	34.6368	31.3957	LRRC8A	leucine rich repeat containing 8 VRAC subunit A [Source:HGNC Symbol;Acc:HGNC:19027]
ENSG00000100410	3274.8	2045.5	0.6791	1.4441e-16	3.2792e-15	63.2064	62.113	53.9719	39.1913	38.9702	42.4554	PHF5A	PHD finger protein 5A [Source:HGNC Symbol;Acc:HGNC:18000]
ENSG00000088205	5458.01	3861.26	0.499	1.4591e-16	3.3084e-15	15.1994	14.7776	16.1106	12.5923	10.9708	11.5263	DDX18	DEAD-box helicase 18 [Source:HGNC Symbol;Acc:HGNC:2741]
ENSG00000102096	878.4	480.37	0.872	1.459e-16	3.3084e-15	6.94038	7.32372	6.69031	3.823	4.26584	4.23391	PIM2	Pim-2 proto-oncogene, serine/threonine kinase [Source:HGNC Symbol;Acc:HGNC:8987]
ENSG00000163681	2652.9	1552.91	0.7729	1.5771e-16	3.5734e-15	3.25949	3.62092	4.57952	2.49192	2.31736	2.39094	SLMAP	sarcolemma associated protein [Source:HGNC Symbol;Acc:HGNC:16643]
ENSG00000171067	2703.45	1613.91	0.7444	1.5892e-16	3.598e-15	18.5177	17.548	16.2294	10.0712	12.0807	11.4229	C11orf24	chromosome 11 open reading frame 24 [Source:HGNC Symbol;Acc:HGNC:1174]
ENSG00000241316	1339.61	745.23	0.8462	1.6023e-16	3.625e-15	2.27624	2.67462	3.00174	1.77507	1.50359	1.47738	SUCLG2-AS1	SUCLG2 antisense RNA 1 (head to head) [Source:HGNC Symbol;Acc:HGNC:49643]
ENSG00000242485	4695.96	3210.4	0.5486	1.6192e-16	3.6605e-15	38.695	36.1898	36.9158	26.2006	27.814	28.1903	MRPL20	mitochondrial ribosomal protein L20 [Source:HGNC Symbol;Acc:HGNC:14478]
ENSG00000134762	3770.24	5585.37	-0.5667	1.6302e-16	3.6827e-15	9.68283	10.8039	11.8291	18.4831	16.5534	16.4336	DSC3	desmocollin 3 [Source:HGNC Symbol;Acc:HGNC:3037]
ENSG00000040531	844.33	1406.84	-0.7368	1.6755e-16	3.7821e-15	3.90735	3.76434	3.56216	6.40722	6.9534	6.77787	CTNS	cystinosin, lysosomal cystine transporter [Source:HGNC Symbol;Acc:HGNC:2518]
ENSG00000198925	4857.93	3157.53	0.6215	1.7252e-16	3.8915e-15	23.7399	22.387	21.5881	14.804	16.8911	15.6424	ATG9A	autophagy related 9A [Source:HGNC Symbol;Acc:HGNC:22408]
ENSG00000165861	1153.3	1865.4	-0.6943	1.7456e-16	3.9346e-15	5.10377	4.84522	4.58379	8.38405	8.89618	8.01918	ZFYVE1	zinc finger FYVE-type containing 1 [Source:HGNC Symbol;Acc:HGNC:13180]
ENSG00000153879	2391.67	1596.92	0.5821	1.8169e-16	4.0922e-15	13.1865	12.1209	13.5646	9.53675	8.94981	9.43339	CEBPG	CCAAT enhancer binding protein gamma [Source:HGNC Symbol;Acc:HGNC:1837]
ENSG00000280435	851.95	479.4	0.8301	1.8458e-16	4.1541e-15	10.321	11.3847	11.9443	7.00981	6.86425	6.47982	-	TEC
ENSG00000067955	3669.85	2523.92	0.5396	1.8537e-16	4.169e-15	17.0413	16.3261	18.661	13.5812	12.1662	12.7409	CBFB	core-binding factor subunit beta [Source:HGNC Symbol;Acc:HGNC:1539]
ENSG00000096696	31.23	150.55	-2.2755	1.8555e-16	4.1698e-15	0.0637593	0.0513319	0.0386103	0.263751	0.242631	0.293859	DSP	desmoplakin [Source:HGNC Symbol;Acc:HGNC:3052]
ENSG00000157657	1790.55	1183.53	0.5973	1.8711e-16	4.2019e-15	3.77025	3.74332	3.85087	2.70229	2.65378	2.72396	ZNF618	zinc finger protein 618 [Source:HGNC Symbol;Acc:HGNC:29416]
ENSG00000253858	178.32	42.98	2.0479	1.8922e-16	4.2428e-15	7.76516	6.57133	6.35878	2.03014	2.02175	1.32478	-	novel transcript
ENSG00000139697	3546.35	2224.86	0.6726	1.8913e-16	4.2428e-15	6.22481	6.73996	8.07886	5.11155	4.60125	4.47195	SBNO1	strawberry notch homolog 1 [Source:HGNC Symbol;Acc:HGNC:22973]
ENSG00000166441	41259.5	26446.9	0.6416	1.8973e-16	4.2511e-15	143.924	134.839	119.543	85.253	92.3089	97.2932	RPL27A	ribosomal protein L27a [Source:HGNC Symbol;Acc:HGNC:10329]
ENSG00000138336	268.44	556.54	-1.0498	1.9077e-16	4.2714e-15	0.54134	0.641169	0.660072	1.49582	1.25574	1.35781	TET1	tet methylcytosine dioxygenase 1 [Source:HGNC Symbol;Acc:HGNC:29484]
ENSG00000169679	5530.95	4031.37	0.4565	1.9674e-16	4.4017e-15	18.8534	19.4885	19.4826	15.1624	14.7256	15.4492	BUB1	BUB1 mitotic checkpoint serine/threonine kinase [Source:HGNC Symbol;Acc:HGNC:1148]
ENSG00000232024	1402.97	872.53	0.6853	2.0153e-16	4.5056e-15	52.2446	50.3848	54.6675	34.4618	33.6009	37.1265	LSM12P1	LSM12 pseudogene 1 [Source:HGNC Symbol;Acc:HGNC:32453]
ENSG00000171766	319.31	660.97	-1.053	2.2199e-16	4.9594e-15	0.834772	0.682941	0.753427	1.78957	1.79622	1.47533	GATM	glycine amidinotransferase [Source:HGNC Symbol;Acc:HGNC:4175]
ENSG00000118523	4263.26	2998.73	0.5075	2.2692e-16	5.0657e-15	41.0231	38.9969	40.1246	29.8191	30.6392	30.4413	CCN2	cellular communication network factor 2 [Source:HGNC Symbol;Acc:HGNC:2500]
ENSG00000069956	5699.86	4061.43	0.4888	2.3999e-16	5.3537e-15	19.1229	18.5031	21.1428	15.0948	15.0034	14.909	MAPK6	mitogen-activated protein kinase 6 [Source:HGNC Symbol;Acc:HGNC:6879]
ENSG00000129946	90.67	278.56	-1.62	2.4776e-16	5.5229e-15	0.540955	0.508103	0.38251	1.41939	1.55536	1.76531	SHC2	SHC adaptor protein 2 [Source:HGNC Symbol;Acc:HGNC:29869]
ENSG00000110328	598.79	302.86	0.9824	2.4986e-16	5.5656e-15	3.44265	3.5437	3.90628	2.20422	1.84726	1.87736	GALNT18	polypeptide N-acetylgalactosaminyltransferase 18 [Source:HGNC Symbol;Acc:HGNC:30488]
ENSG00000174136	1515.23	877.67	0.7885	2.5526e-16	5.6814e-15	4.6131	4.68716	5.75869	2.94901	3.05198	3.36043	RGMB	repulsive guidance molecule BMP co-receptor b [Source:HGNC Symbol;Acc:HGNC:26896]
ENSG00000120539	3949.29	5435.97	-0.4606	2.5543e-16	5.6814e-15	17.769	18.6881	19.4228	27.4746	27.5175	27.6947	MASTL	microtubule associated serine/threonine kinase like [Source:HGNC Symbol;Acc:HGNC:19042]
ENSG00000143436	2049.74	1270.51	0.6901	2.561e-16	5.6922e-15	27.3021	26.4601	23.7751	16.7883	17.2712	17.6861	MRPL9	mitochondrial ribosomal protein L9 [Source:HGNC Symbol;Acc:HGNC:14277]
ENSG00000175467	5566.86	3731.87	0.577	2.5795e-16	5.7291e-15	27.636	26.5204	25.6649	18.0256	20.0938	19.4309	SART1	spliceosome associated factor 1, recruiter of U4/U6.U5 tri-snRNP [Source:HGNC Symbol;Acc:HGNC:10538]
ENSG00000179271	3179.16	2018.63	0.6555	2.6487e-16	5.8785e-15	40.7131	40.6334	36.9772	25.1687	28.4997	27.1491	GADD45GIP1	GADD45G interacting protein 1 [Source:HGNC Symbol;Acc:HGNC:29996]
ENSG00000185379	1105.58	1803.79	-0.7069	2.6514e-16	5.8801e-15	2.30383	2.11007	2.0378	3.58642	3.8272	3.91364	RAD51D	RAD51 paralog D [Source:HGNC Symbol;Acc:HGNC:9823]
ENSG00000147324	2634.06	3781.43	-0.5215	2.7087e-16	6.0028e-15	7.94048	8.1816	9.17998	13.1963	12.9698	12.8681	MFHAS1	malignant fibrous histiocytoma amplified sequence 1 [Source:HGNC Symbol;Acc:HGNC:16982]
ENSG00000091527	13114.5	9600.3	0.4501	2.728e-16	6.0413e-15	64.1369	63.699	68.1815	51.4829	48.6281	54.2057	CDV3	CDV3 homolog [Source:HGNC Symbol;Acc:HGNC:26928]
ENSG00000174547	3420.19	2023.31	0.7575	2.7318e-16	6.0452e-15	32.3959	29.6511	26.5838	17.2278	18.5287	20.6907	MRPL11	mitochondrial ribosomal protein L11 [Source:HGNC Symbol;Acc:HGNC:14042]
ENSG00000214021	1138.06	1801.76	-0.6622	2.7682e-16	6.1214e-15	2.18086	2.38686	2.65082	4.22726	4.13721	3.91451	TTLL3	tubulin tyrosine ligase like 3 [Source:HGNC Symbol;Acc:HGNC:24483]
ENSG00000104635	12091.8	8672.99	0.4795	2.8013e-16	6.1899e-15	37.3323	36.7877	41.3266	29.2643	28.438	31.2992	SLC39A14	solute carrier family 39 member 14 [Source:HGNC Symbol;Acc:HGNC:20858]
ENSG00000100413	1709.79	1039.6	0.7184	2.9377e-16	6.4866e-15	5.76217	5.56077	5.75096	3.38995	3.70246	4.0658	POLR3H	RNA polymerase III subunit H [Source:HGNC Symbol;Acc:HGNC:30349]
ENSG00000006607	3382.97	4726.56	-0.4823	2.9445e-16	6.4969e-15	5.06903	5.30589	5.13657	7.99925	7.41676	7.9089	FARP2	FERM, ARH/RhoGEF and pleckstrin domain protein 2 [Source:HGNC Symbol;Acc:HGNC:16460]
ENSG00000163348	1642.17	2410.65	-0.5535	2.9625e-16	6.5291e-15	9.40154	9.79528	10.3577	16.0282	14.8272	15.8049	PYGO2	pygopus family PHD finger 2 [Source:HGNC Symbol;Acc:HGNC:30257]
ENSG00000114739	538.86	935.86	-0.7978	2.9634e-16	6.5291e-15	0.772546	0.70789	0.781141	1.46313	1.31241	1.45131	ACVR2B	activin A receptor type 2B [Source:HGNC Symbol;Acc:HGNC:174]
ENSG00000090060	11629.4	8119.18	0.5185	2.9711e-16	6.5413e-15	16.9299	18.576	20.8933	14.6552	13.8704	13.7833	PAPOLA	poly(A) polymerase alpha [Source:HGNC Symbol;Acc:HGNC:14981]
ENSG00000235437	982.81	1648.76	-0.7461	3.0086e-16	6.6191e-15	1.52615	1.5291	1.52261	2.49644	2.98402	2.77116	LINC01278	long intergenic non-protein coding RNA 1278 [Source:HGNC Symbol;Acc:HGNC:28090]
ENSG00000128050	15928.1	11882.9	0.4227	3.1113e-16	6.8402e-15	45.9384	46.4865	47.2473	38.1898	35.175	38.7582	PAICS	phosphoribosylaminoimidazole carboxylase and phosphoribosylaminoimidazolesuccinocarboxamide synthase [Source:HGNC Symbol;Acc:HGNC:8587]
ENSG00000123131	3235.47	2150.02	0.5897	3.1524e-16	6.9255e-15	39.2976	39.1839	36.3736	27.4089	25.9062	28.8642	PRDX4	peroxiredoxin 4 [Source:HGNC Symbol;Acc:HGNC:17169]
ENSG00000130706	6891.11	4715.23	0.5475	3.2112e-16	7.0494e-15	71.1477	71.4405	69.3502	49.2271	55.4581	51.2319	ADRM1	adhesion regulating molecule 1 [Source:HGNC Symbol;Acc:HGNC:15759]
ENSG00000118518	1098.18	1731.16	-0.6582	3.3674e-16	7.3872e-15	7.48567	6.72727	7.11604	12.8058	11.9409	11.453	RNF146	ring finger protein 146 [Source:HGNC Symbol;Acc:HGNC:21336]
ENSG00000117597	3276.1	2218.99	0.5622	3.3985e-16	7.4499e-15	6.55019	6.71083	7.49737	5.19238	4.67849	5.24665	UTP25	UTP25 small subunit processor component [Source:HGNC Symbol;Acc:HGNC:28440]
ENSG00000085433	854.42	1390.24	-0.7022	3.4444e-16	7.5451e-15	3.94218	4.08451	4.72154	7.83701	7.12985	7.32917	WDR47	WD repeat domain 47 [Source:HGNC Symbol;Acc:HGNC:29141]
ENSG00000177370	2057.28	1354.85	0.6026	3.4855e-16	7.6297e-15	14.5443	14.2096	13.8323	9.9857	9.84696	10.3499	TIMM22	translocase of inner mitochondrial membrane 22 [Source:HGNC Symbol;Acc:HGNC:17317]
ENSG00000100441	2037.93	3011.42	-0.5638	3.5748e-16	7.8195e-15	5.81757	5.56216	5.34528	8.92947	8.91911	8.75576	KHNYN	KH and NYN domain containing [Source:HGNC Symbol;Acc:HGNC:20166]
ENSG00000178035	11296.1	7365.83	0.6169	3.6963e-16	8.0794e-15	51.8439	49.468	43.7893	32.4361	33.5905	35.8541	IMPDH2	inosine monophosphate dehydrogenase 2 [Source:HGNC Symbol;Acc:HGNC:6053]
ENSG00000163811	6027.22	4321.37	0.4799	4.0064e-16	8.751e-15	31.79	30.8558	34.2191	25.6835	23.3919	25.6246	WDR43	WD repeat domain 43 [Source:HGNC Symbol;Acc:HGNC:28945]
ENSG00000010322	2586.72	3883.58	-0.5861	4.0241e-16	8.7832e-15	6.23886	6.46523	6.09969	9.95341	10.8367	9.57384	NISCH	nischarin [Source:HGNC Symbol;Acc:HGNC:18006]
ENSG00000106305	3294.3	2230.75	0.5621	4.0385e-16	8.8085e-15	40.9729	39.7076	37.9994	30.0355	29.0308	27.4671	AIMP2	aminoacyl tRNA synthetase complex interacting multifunctional protein 2 [Source:HGNC Symbol;Acc:HGNC:20609]
ENSG00000137055	3014.97	2090.77	0.5283	4.1089e-16	8.9555e-15	12.1198	12.6563	12.6111	9.47614	9.51099	8.89918	PLAA	phospholipase A2 activating protein [Source:HGNC Symbol;Acc:HGNC:9043]
ENSG00000182117	9008.63	6315.34	0.5125	4.1714e-16	9.0853e-15	395.571	393.787	381.101	284.785	310.689	287.007	NOP10	NOP10 ribonucleoprotein [Source:HGNC Symbol;Acc:HGNC:14378]
ENSG00000104824	9664.49	7113.87	0.4422	4.232e-16	9.2107e-15	32.3915	33.1576	32.5429	25.3954	25.9497	26.3155	HNRNPL	heterogeneous nuclear ribonucleoprotein L [Source:HGNC Symbol;Acc:HGNC:5045]
ENSG00000007923	5250.78	3697.98	0.5058	4.4701e-16	9.7218e-15	23.2198	22.5453	22.2834	16.6896	17.1706	17.6963	DNAJC11	DnaJ heat shock protein family (Hsp40) member C11 [Source:HGNC Symbol;Acc:HGNC:25570]
ENSG00000136193	10913.6	8152.53	0.4209	4.5191e-16	9.8213e-15	39.5551	39.9275	39.4146	31.7521	31.5972	32.2023	SCRN1	secernin 1 [Source:HGNC Symbol;Acc:HGNC:22192]
ENSG00000109606	13413.7	10184.9	0.3974	4.5494e-16	9.8801e-15	35.147	36.391	36.7319	29.4902	29.3033	29.6193	DHX15	DEAH-box helicase 15 [Source:HGNC Symbol;Acc:HGNC:2738]
ENSG00000009954	16038.5	11736.1	0.4506	4.6099e-16	1.0004e-14	47.2508	47.9201	54.7095	40.1212	38.7045	39.0405	BAZ1B	bromodomain adjacent to zinc finger domain 1B [Source:HGNC Symbol;Acc:HGNC:961]
ENSG00000160213	38626.2	24701.5	0.645	4.7781e-16	1.0362e-14	234.386	235.815	195.054	144.117	159.669	154.249	CSTB	cystatin B [Source:HGNC Symbol;Acc:HGNC:2482]
ENSG00000139546	1798.86	1158.16	0.6352	4.8493e-16	1.0509e-14	9.89637	9.38072	9.70247	6.53155	6.45734	7.08223	TARBP2	TARBP2 subunit of RISC loading complex [Source:HGNC Symbol;Acc:HGNC:11569]
ENSG00000174099	2261.59	3379.93	-0.5795	5.0838e-16	1.1009e-14	6.37819	6.57652	7.18954	11.1131	9.79824	11.4657	MSRB3	methionine sulfoxide reductase B3 [Source:HGNC Symbol;Acc:HGNC:27375]
ENSG00000059573	8204.98	5788.2	0.5034	5.2085e-16	1.1271e-14	49.9258	47.9047	45.9082	35.753	36.1343	37.2492	ALDH18A1	aldehyde dehydrogenase 18 family member A1 [Source:HGNC Symbol;Acc:HGNC:9722]
ENSG00000108592	10102.2	6902.97	0.5495	5.2421e-16	1.1336e-14	44.0811	43.6785	40.053	29.8111	32.2039	31.9581	FTSJ3	FtsJ RNA 2'-O-methyltransferase 3 [Source:HGNC Symbol;Acc:HGNC:17136]
ENSG00000125247	694.21	1184.95	-0.7693	5.4157e-16	1.1703e-14	2.0739	2.47234	2.41811	4.32458	3.96614	4.49189	TMTC4	transmembrane O-mannosyltransferase targeting cadherins 4 [Source:HGNC Symbol;Acc:HGNC:25904]
ENSG00000119655	7873.51	11411.3	-0.5355	5.5109e-16	1.19e-14	71.0114	66.1027	63.5037	100.827	107.331	104.741	NPC2	NPC intracellular cholesterol transporter 2 [Source:HGNC Symbol;Acc:HGNC:14537]
ENSG00000156374	848.97	490.04	0.7925	5.5484e-16	1.1973e-14	5.97128	6.07957	6.56123	4.06504	3.7138	3.77699	PCGF6	polycomb group ring finger 6 [Source:HGNC Symbol;Acc:HGNC:21156]
ENSG00000155265	41.97	167.82	-1.9945	5.5544e-16	1.1977e-14	0.131395	0.158677	0.112721	0.576715	0.593573	0.565091	GOLGA7B	golgin A7 family member B [Source:HGNC Symbol;Acc:HGNC:31668]
ENSG00000101003	1984.24	3037.48	-0.614	5.8648e-16	1.2637e-14	10.3033	10.3091	11.0654	16.5231	16.4959	19.1028	GINS1	GINS complex subunit 1 [Source:HGNC Symbol;Acc:HGNC:28980]
ENSG00000183496	370.65	722.82	-0.9602	5.9283e-16	1.2765e-14	1.63625	2.11514	1.8764	4.06163	4.04297	3.69781	MEX3B	mex-3 RNA binding family member B [Source:HGNC Symbol;Acc:HGNC:25297]
ENSG00000134313	5610.16	7924.31	-0.4981	6.0575e-16	1.3034e-14	7.42944	7.91397	8.75296	12.9144	12.0689	11.6061	KIDINS220	kinase D interacting substrate 220 [Source:HGNC Symbol;Acc:HGNC:29508]
ENSG00000156502	3071.33	2166.38	0.5036	6.3978e-16	1.3757e-14	15.6957	15.6803	15.9032	11.9577	11.9762	11.9369	SUPV3L1	Suv3 like RNA helicase [Source:HGNC Symbol;Acc:HGNC:11471]
ENSG00000136720	1886.77	1232.37	0.6143	6.4148e-16	1.3783e-14	8.22304	7.93219	8.85829	5.76808	6.0463	5.74332	HS6ST1	heparan sulfate 6-O-sulfotransferase 1 [Source:HGNC Symbol;Acc:HGNC:5201]
ENSG00000250634	210.17	459.1	-1.1289	6.4968e-16	1.395e-14	0.729904	0.64519	0.707743	1.5483	1.55842	1.78637	LINC01182	long intergenic non-protein coding RNA 1182 [Source:HGNC Symbol;Acc:HGNC:49564]
ENSG00000011021	1311.32	1948.22	-0.5708	6.5734e-16	1.4104e-14	3.43731	3.56822	3.56921	5.70007	5.61583	5.58333	CLCN6	chloride voltage-gated channel 6 [Source:HGNC Symbol;Acc:HGNC:2024]
ENSG00000118181	28585.7	20547.9	0.4763	6.7236e-16	1.4416e-14	427.222	428.699	419.147	324.972	308.272	353.072	RPS25	ribosomal protein S25 [Source:HGNC Symbol;Acc:HGNC:10413]
ENSG00000103274	588.11	306.26	0.9411	6.7574e-16	1.4479e-14	6.71789	6.37688	6.73016	3.63275	3.78258	3.68612	NUBP1	nucleotide binding protein 1 [Source:HGNC Symbol;Acc:HGNC:8041]
ENSG00000129473	843.25	1362.14	-0.6906	7.0099e-16	1.5009e-14	3.71107	4.06134	3.70526	6.59639	6.53414	6.81896	BCL2L2	BCL2 like 2 [Source:HGNC Symbol;Acc:HGNC:995]
ENSG00000179046	772.8	1255.07	-0.6998	7.0479e-16	1.508e-14	5.68214	5.58461	5.41749	9.57446	9.95297	9.62484	TRIML2	tripartite motif family like 2 [Source:HGNC Symbol;Acc:HGNC:26378]
ENSG00000187605	2490.02	3830.59	-0.6216	7.4008e-16	1.5824e-14	4.04727	3.82171	4.82961	6.89837	6.79539	7.28526	TET3	tet methylcytosine dioxygenase 3 [Source:HGNC Symbol;Acc:HGNC:28313]
ENSG00000120992	4018.54	2812.21	0.5149	7.4736e-16	1.5968e-14	18.0933	18.4326	19.9305	14.9912	13.0821	14.4322	LYPLA1	lysophospholipase 1 [Source:HGNC Symbol;Acc:HGNC:6737]
ENSG00000100077	1385.14	879.66	0.6544	7.9176e-16	1.6905e-14	3.21512	3.03687	3.38443	2.24589	2.15355	2.18214	GRK3	G protein-coupled receptor kinase 3 [Source:HGNC Symbol;Acc:HGNC:290]
ENSG00000145777	634.33	319.17	0.9903	8.2051e-16	1.7506e-14	3.15709	3.13702	3.52029	1.94618	1.49742	1.87216	TSLP	thymic stromal lymphopoietin [Source:HGNC Symbol;Acc:HGNC:30743]
ENSG00000148411	3975.37	5556.66	-0.4829	8.3294e-16	1.7759e-14	11.5027	11.9318	12.8999	17.9173	18.6613	17.9922	NACC2	NACC family member 2 [Source:HGNC Symbol;Acc:HGNC:23846]
ENSG00000275066	4276.53	5979.82	-0.484	8.5216e-16	1.8156e-14	6.45295	6.20766	7.14371	10.3966	9.52706	9.85548	SYNRG	synergin gamma [Source:HGNC Symbol;Acc:HGNC:557]
ENSG00000100307	276.88	556.22	-1.006	8.7217e-16	1.8569e-14	0.837557	0.863115	0.739949	1.77426	1.73688	1.76987	CBX7	chromobox 7 [Source:HGNC Symbol;Acc:HGNC:1557]
ENSG00000103222	4414.56	5966.96	-0.4346	9.0326e-16	1.9218e-14	10.9847	11.209	11.1056	16.386	15.8338	16.2079	ABCC1	ATP binding cassette subfamily C member 1 [Source:HGNC Symbol;Acc:HGNC:51]
ENSG00000163923	558.16	283.09	0.98	9.5032e-16	2.0205e-14	11.9632	11.6981	11.9439	6.24439	6.1578	7.02161	RPL39L	ribosomal protein L39 like [Source:HGNC Symbol;Acc:HGNC:17094]
ENSG00000128923	698.13	1389.97	-0.9947	9.5273e-16	2.0242e-14	1.51356	1.36981	1.99598	4.13974	3.1835	3.12103	MINDY2	MINDY lysine 48 deubiquitinase 2 [Source:HGNC Symbol;Acc:HGNC:26954]
ENSG00000162909	24125.2	31390	-0.3798	9.8334e-16	2.0878e-14	61.994	60.4113	62.7961	86.4448	85.2479	87.5069	CAPN2	calpain 2 [Source:HGNC Symbol;Acc:HGNC:1479]
ENSG00000168958	3937.93	2842.42	0.4706	1.0207e-15	2.1656e-14	13.5047	14.1014	14.6105	11.0077	10.9206	10.836	MFF	mitochondrial fission factor [Source:HGNC Symbol;Acc:HGNC:24858]
ENSG00000134717	2151.61	3229.11	-0.5854	1.0359e-15	2.1963e-14	7.8186	8.13668	7.88005	13.0174	11.658	13.8284	BTF3L4	basic transcription factor 3 like 4 [Source:HGNC Symbol;Acc:HGNC:30547]
ENSG00000198826	4784.44	3110.54	0.6212	1.0729e-15	2.2731e-14	14.6051	15.8833	18.8252	12.3816	10.7754	11.297	ARHGAP11A	Rho GTPase activating protein 11A [Source:HGNC Symbol;Acc:HGNC:15783]
ENSG00000122873	2522.85	1691.4	0.5765	1.0801e-15	2.2868e-14	20.6454	20.4182	19.2874	15.3364	14.1982	14.0432	CISD1	CDGSH iron sulfur domain 1 [Source:HGNC Symbol;Acc:HGNC:30880]
ENSG00000145012	9391.27	15158.9	-0.6908	1.0976e-15	2.3222e-14	7.04973	7.42087	9.73979	15.4245	13.1104	13.4407	LPP	LIM domain containing preferred translocation partner in lipoma [Source:HGNC Symbol;Acc:HGNC:6679]
ENSG00000198018	4342.75	3101.77	0.4855	1.105e-15	2.3362e-14	10.573	10.653	11.8696	8.77281	8.15199	8.49169	ENTPD7	ectonucleoside triphosphate diphosphohydrolase 7 [Source:HGNC Symbol;Acc:HGNC:19745]
ENSG00000147813	503.74	887.84	-0.8195	1.149e-15	2.4276e-14	4.08265	3.71995	3.8951	7.91581	7.45538	6.8261	NAPRT	nicotinate phosphoribosyltransferase [Source:HGNC Symbol;Acc:HGNC:30450]
ENSG00000164039	304.77	617.75	-1.0229	1.1543e-15	2.4371e-14	1.46843	1.16677	1.21258	2.88722	2.59997	2.91787	BDH2	3-hydroxybutyrate dehydrogenase 2 [Source:HGNC Symbol;Acc:HGNC:32389]
ENSG00000145348	634.2	1048.16	-0.7245	1.1594e-15	2.4462e-14	1.21974	1.28887	1.35339	2.42879	2.19187	2.24569	TBCK	TBC1 domain containing kinase [Source:HGNC Symbol;Acc:HGNC:28261]
ENSG00000057294	1486.06	2209.68	-0.5722	1.1652e-15	2.4567e-14	4.48281	4.54817	5.0317	7.47847	7.63317	7.35863	PKP2	plakophilin 2 [Source:HGNC Symbol;Acc:HGNC:9024]
ENSG00000122547	1997.88	3037.87	-0.6045	1.1662e-15	2.4572e-14	9.53223	9.71085	8.52059	15.0889	15.3216	15.0445	EEPD1	endonuclease/exonuclease/phosphatase family domain containing 1 [Source:HGNC Symbol;Acc:HGNC:22223]
ENSG00000137075	1527.99	2264.51	-0.5669	1.1888e-15	2.503e-14	5.15974	5.48623	5.77096	8.61247	8.89122	8.64291	RNF38	ring finger protein 38 [Source:HGNC Symbol;Acc:HGNC:18052]
ENSG00000105364	2303.15	1359.45	0.7608	1.2312e-15	2.5904e-14	13.391	12.5926	11.1608	7.14376	8.29668	8.15245	MRPL4	mitochondrial ribosomal protein L4 [Source:HGNC Symbol;Acc:HGNC:14276]
ENSG00000147027	798.95	1305.32	-0.7075	1.3051e-15	2.7441e-14	3.94438	4.3471	4.75771	8.16602	7.41632	7.33838	TMEM47	transmembrane protein 47 [Source:HGNC Symbol;Acc:HGNC:18515]
ENSG00000185651	10544.7	7497.75	0.4922	1.3281e-15	2.7905e-14	57.5476	62.1839	61.3722	45.5652	43.3026	49.632	UBE2L3	ubiquitin conjugating enzyme E2 L3 [Source:HGNC Symbol;Acc:HGNC:12488]
ENSG00000213390	684.24	1152.97	-0.7543	1.3635e-15	2.8628e-14	2.64075	2.34812	2.31575	4.37403	4.45386	4.42293	ARHGAP19	Rho GTPase activating protein 19 [Source:HGNC Symbol;Acc:HGNC:23724]
ENSG00000122861	5736.37	3716.12	0.6264	1.4196e-15	2.9786e-14	45.0868	44.6719	38.2417	29.3044	28.6051	31.4174	PLAU	plasminogen activator, urokinase [Source:HGNC Symbol;Acc:HGNC:9052]
ENSG00000244486	762.3	394.12	0.9507	1.4355e-15	3.0099e-14	4.65726	4.16111	5.26308	2.61452	2.83795	2.36575	SCARF2	scavenger receptor class F member 2 [Source:HGNC Symbol;Acc:HGNC:19869]
ENSG00000001461	3204.35	2268.07	0.4985	1.4399e-15	3.0169e-14	7.45746	7.36075	7.65943	5.83419	5.4255	5.85839	NIPAL3	NIPA like domain containing 3 [Source:HGNC Symbol;Acc:HGNC:25233]
ENSG00000172115	13471.1	9171.57	0.5546	1.4555e-15	3.0456e-14	50.3001	50.6932	52.3381	40.5909	32.262	39.5698	CYCS	cytochrome c, somatic [Source:HGNC Symbol;Acc:HGNC:19986]
ENSG00000099998	877.63	475.17	0.8862	1.4551e-15	3.0456e-14	3.08754	3.58643	2.92454	1.90129	1.893	1.80146	GGT5	gamma-glutamyltransferase 5 [Source:HGNC Symbol;Acc:HGNC:4260]
ENSG00000122786	8977.92	12800.2	-0.5117	1.4854e-15	3.1059e-14	18.4368	19.1009	22.6627	31.8588	29.7312	30.6272	CALD1	caldesmon 1 [Source:HGNC Symbol;Acc:HGNC:1441]
ENSG00000280798	166.81	380.83	-1.1894	1.497e-15	3.128e-14	1.01396	1.1453	1.16847	2.98255	2.49518	2.69811	LINC00294	long intergenic non-protein coding RNA 294 [Source:HGNC Symbol;Acc:HGNC:27456]
ENSG00000089693	10286.6	7039.24	0.5474	1.5208e-15	3.1756e-14	68.2502	70.8587	62.0237	47.7786	50.2079	50.154	MLF2	myeloid leukemia factor 2 [Source:HGNC Symbol;Acc:HGNC:7126]
ENSG00000186088	362.07	704.92	-0.9639	1.5445e-15	3.2228e-14	0.897227	0.765104	1.0071	2.04811	1.75547	1.78609	GSAP	gamma-secretase activating protein [Source:HGNC Symbol;Acc:HGNC:28042]
ENSG00000233276	13178.6	9317.78	0.5	1.6309e-15	3.4008e-14	259.463	241.563	235.649	186.379	192.982	181.232	GPX1	glutathione peroxidase 1 [Source:HGNC Symbol;Acc:HGNC:4553]
ENSG00000086712	1731.44	1122.98	0.6243	1.6617e-15	3.4627e-14	8.14218	8.16459	9.33321	6.2353	5.89297	5.74851	TXLNG	taxilin gamma [Source:HGNC Symbol;Acc:HGNC:18578]
ENSG00000249279	224.83	66.55	1.7545	1.6993e-15	3.5386e-14	2.7217	3.47619	3.77357	1.34192	0.890629	0.945877	LINC02057	long intergenic non-protein coding RNA 2057 [Source:HGNC Symbol;Acc:HGNC:52900]
ENSG00000236682	124.35	330.64	-1.416	1.7189e-15	3.5748e-14	0.930226	0.724157	0.863375	2.51627	2.6663	2.01985	MAP3K2-DT	MAP3K2 divergent transcript [Source:HGNC Symbol;Acc:HGNC:54088]
ENSG00000140948	3091.72	4492.57	-0.5389	1.719e-15	3.5748e-14	7.43699	7.88619	9.05814	13.2404	12.4995	12.33	ZCCHC14	zinc finger CCHC-type containing 14 [Source:HGNC Symbol;Acc:HGNC:24134]
ENSG00000166411	1757.39	1073.89	0.7098	1.7384e-15	3.6127e-14	6.09363	5.70291	5.15383	3.96622	3.60727	3.59173	IDH3A	isocitrate dehydrogenase (NAD(+)) 3 catalytic subunit alpha [Source:HGNC Symbol;Acc:HGNC:5384]
ENSG00000156482	11783.3	8201.71	0.5227	1.7969e-15	3.7315e-14	68.636	64.3558	61.5978	46.7603	49.0977	49.9026	RPL30	ribosomal protein L30 [Source:HGNC Symbol;Acc:HGNC:10333]
ENSG00000107854	4147.46	5999.95	-0.5327	1.8059e-15	3.7477e-14	13.6262	13.8355	16.3905	23.6046	21.4832	23.0899	TNKS2	tankyrase 2 [Source:HGNC Symbol;Acc:HGNC:15677]
ENSG00000182541	943.3	1520.9	-0.6889	1.8325e-15	3.8003e-14	3.27602	3.34909	3.45296	5.64264	6.29503	5.52408	LIMK2	LIM domain kinase 2 [Source:HGNC Symbol;Acc:HGNC:6614]
ENSG00000140564	2460.72	3848	-0.645	1.8347e-15	3.8023e-14	11.0707	11.0568	10.5495	17.6684	20.3789	16.9	FURIN	furin, paired basic amino acid cleaving enzyme [Source:HGNC Symbol;Acc:HGNC:8568]
ENSG00000089327	7853.27	5140.56	0.6116	1.8702e-15	3.8731e-14	57.3757	62.8044	52.6708	38.4126	42.2638	41.0689	FXYD5	FXYD domain containing ion transport regulator 5 [Source:HGNC Symbol;Acc:HGNC:4029]
ENSG00000123219	701.54	1185.04	-0.7561	1.9979e-15	4.1349e-14	3.33239	3.613	3.79241	7.30846	5.97267	6.2429	CENPK	centromere protein K [Source:HGNC Symbol;Acc:HGNC:29479]
ENSG00000143224	465.51	892.88	-0.9415	2.0187e-15	4.1751e-14	2.44602	2.1696	1.86304	4.81719	4.06728	4.52579	PPOX	protoporphyrinogen oxidase [Source:HGNC Symbol;Acc:HGNC:9280]
ENSG00000114796	535.39	1068.23	-0.9961	2.1391e-15	4.421e-14	1.13657	1.26895	1.68619	3.13603	3.08442	2.53731	KLHL24	kelch like family member 24 [Source:HGNC Symbol;Acc:HGNC:25947]
ENSG00000136560	2068.35	3018.9	-0.5453	2.143e-15	4.4261e-14	7.80579	8.30343	8.29851	13.2972	13.1337	11.888	TANK	TRAF family member associated NFKB activator [Source:HGNC Symbol;Acc:HGNC:11562]
ENSG00000179091	12373.5	8215.91	0.5907	2.2489e-15	4.6417e-14	148.478	139.843	126.517	94.1329	103.568	98.7849	CYC1	cytochrome c1 [Source:HGNC Symbol;Acc:HGNC:2579]
ENSG00000110987	1106.17	1703.42	-0.6224	2.3449e-15	4.8365e-14	3.5819	3.67218	3.85502	5.87216	6.28604	6.22504	BCL7A	BAF chromatin remodeling complex subunit BCL7A [Source:HGNC Symbol;Acc:HGNC:1004]
ENSG00000167566	411.82	731.37	-0.8291	2.3955e-15	4.9376e-14	1.1163	1.11531	1.12284	2.2712	2.06433	2.07751	NCKAP5L	NCK associated protein 5 like [Source:HGNC Symbol;Acc:HGNC:29321]
ENSG00000130175	10756.5	7887.99	0.4475	2.3996e-15	4.9427e-14	46.5001	45.4889	45.0757	35.3549	36.9371	35.8278	PRKCSH	protein kinase C substrate 80K-H [Source:HGNC Symbol;Acc:HGNC:9411]
ENSG00000137575	9937.48	12981.8	-0.3856	2.514e-15	5.1747e-14	45.0783	44.8338	47.2207	66.5383	61.7096	64.4846	SDCBP	syndecan binding protein [Source:HGNC Symbol;Acc:HGNC:10662]
ENSG00000147459	4678.28	3094.44	0.5963	2.6435e-15	5.4377e-14	5.76393	6.24021	7.31245	4.92675	4.45352	4.34999	DOCK5	dedicator of cytokinesis 5 [Source:HGNC Symbol;Acc:HGNC:23476]
ENSG00000157625	1309.09	815.8	0.6822	2.6642e-15	5.4765e-14	2.10977	2.24361	2.44046	1.63518	1.43941	1.47921	TAB3	TGF-beta activated kinase 1 (MAP3K7) binding protein 3 [Source:HGNC Symbol;Acc:HGNC:30681]
ENSG00000176890	2463.71	1654.5	0.5739	2.754e-15	5.6572e-14	22.8256	20.6976	23.5666	16.0939	16.4516	15.8914	TYMS	thymidylate synthetase [Source:HGNC Symbol;Acc:HGNC:12441]
ENSG00000105088	97.81	262.58	-1.4235	2.8188e-15	5.7864e-14	0.863327	0.915837	0.836477	2.48667	2.62825	2.4398	OLFM2	olfactomedin 2 [Source:HGNC Symbol;Acc:HGNC:17189]
ENSG00000149809	345.46	696.56	-1.0135	2.8251e-15	5.7955e-14	2.49574	2.28705	1.88229	5.28948	4.50464	4.71123	TM7SF2	transmembrane 7 superfamily member 2 [Source:HGNC Symbol;Acc:HGNC:11863]
ENSG00000082516	4271.61	2994.16	0.5128	2.9145e-15	5.9748e-14	16.3288	16.0651	17.5091	12.0985	12.2063	13.2922	GEMIN5	gem nuclear organelle associated protein 5 [Source:HGNC Symbol;Acc:HGNC:20043]
ENSG00000145494	5172.35	3537.99	0.5482	3.1136e-15	6.3786e-14	128.07	134.488	121.467	90.058	94.7483	97.8108	NDUFS6	NADH:ubiquinone oxidoreductase subunit S6 [Source:HGNC Symbol;Acc:HGNC:7713]
ENSG00000158470	4875.21	6574.09	-0.4314	3.1392e-15	6.4269e-14	22.7063	22.1236	23.2185	32.6103	33.0301	33.0379	B4GALT5	beta-1,4-galactosyltransferase 5 [Source:HGNC Symbol;Acc:HGNC:928]
ENSG00000110395	4413.84	6151.18	-0.4785	3.2903e-15	6.7315e-14	7.66624	8.15888	9.02669	12.4385	12.213	12.5621	CBL	Cbl proto-oncogene [Source:HGNC Symbol;Acc:HGNC:1541]
ENSG00000142303	603.26	1070.63	-0.8262	3.2956e-15	6.7379e-14	2.05654	2.42883	2.49097	4.66353	4.70029	3.94174	ADAMTS10	ADAM metallopeptidase with thrombospondin type 1 motif 10 [Source:HGNC Symbol;Acc:HGNC:13201]
ENSG00000136383	3955.14	5428.56	-0.4569	3.3745e-15	6.8946e-14	8.41836	8.43217	8.55157	12.7802	12.7861	11.9392	ALPK3	alpha kinase 3 [Source:HGNC Symbol;Acc:HGNC:17574]
ENSG00000064601	5831.01	8191.86	-0.4905	3.4224e-15	6.9877e-14	15.329	14.8515	14.3026	21.8646	23.1019	22.2717	CTSA	cathepsin A [Source:HGNC Symbol;Acc:HGNC:9251]
ENSG00000102893	2792.41	3939.62	-0.4961	3.443e-15	7.025e-14	4.93467	5.18924	5.45194	7.70498	8.08048	7.82914	PHKB	phosphorylase kinase regulatory subunit beta [Source:HGNC Symbol;Acc:HGNC:8927]
ENSG00000166797	2317.99	1560.54	0.5701	3.4555e-15	7.0457e-14	23.2783	21.4948	22.811	17.1828	15.2665	16.5353	CIAO2A	cytosolic iron-sulfur assembly component 2A [Source:HGNC Symbol;Acc:HGNC:26235]
ENSG00000059728	378.39	698.25	-0.8837	3.4924e-15	7.1162e-14	1.21319	1.23042	1.48928	2.62977	2.54464	2.62049	MXD1	MAX dimerization protein 1 [Source:HGNC Symbol;Acc:HGNC:6761]
ENSG00000182749	1466.73	930.93	0.6551	3.509e-15	7.1453e-14	9.95557	9.7597	10.0821	7.43819	6.23593	6.69328	PAQR7	progestin and adipoQ receptor family member 7 [Source:HGNC Symbol;Acc:HGNC:23146]
ENSG00000171621	1943.78	1240.82	0.6484	3.5136e-15	7.15e-14	12.0246	12.5334	13.2637	7.97229	9.17918	8.77573	SPSB1	splA/ryanodine receptor domain and SOCS box containing 1 [Source:HGNC Symbol;Acc:HGNC:30628]
ENSG00000100577	476.89	847.4	-0.8298	3.5259e-15	7.1701e-14	1.27698	1.26885	1.20908	2.438	2.53656	2.20564	GSTZ1	glutathione S-transferase zeta 1 [Source:HGNC Symbol;Acc:HGNC:4643]
ENSG00000181524	4263.86	2821.83	0.5961	3.543e-15	7.2e-14	200.308	222.978	245.074	150.225	154.99	169.723	RPL24P4	RPL24 pseudogene 4 [Source:HGNC Symbol;Acc:HGNC:21371]
ENSG00000141002	5958.63	4277.46	0.4784	3.6942e-15	7.5023e-14	16.4754	16.7831	16.0095	12.4746	12.3995	13.1819	TCF25	transcription factor 25 [Source:HGNC Symbol;Acc:HGNC:29181]
ENSG00000111817	2348.05	1600.42	0.5531	3.7405e-15	7.5913e-14	2.55062	2.64423	2.87373	2.06505	1.85377	1.99587	DSE	dermatan sulfate epimerase [Source:HGNC Symbol;Acc:HGNC:21144]
ENSG00000125826	5091.55	7106.83	-0.4814	3.7452e-15	7.5957e-14	22.2676	20.8688	21.4072	31.9951	33.5274	31.3869	RBCK1	RANBP2-type and C3HC4-type zinc finger containing 1 [Source:HGNC Symbol;Acc:HGNC:15864]
ENSG00000171793	8684.16	6330.06	0.4563	3.7639e-15	7.6285e-14	17.1622	17.1726	16.9151	12.9663	13.2982	13.9172	CTPS1	CTP synthase 1 [Source:HGNC Symbol;Acc:HGNC:2519]
ENSG00000105202	13272.8	9198.25	0.529	3.7827e-15	7.6616e-14	144.504	135.009	129.225	97.8053	106.183	100.811	FBL	fibrillarin [Source:HGNC Symbol;Acc:HGNC:3599]
ENSG00000118263	2340.35	3416.37	-0.5455	3.8515e-15	7.7957e-14	5.1345	5.43408	6.10447	8.86617	8.92093	8.36095	KLF7	Kruppel like factor 7 [Source:HGNC Symbol;Acc:HGNC:6350]
ENSG00000165502	5987.86	4421.52	0.4375	3.9328e-15	7.9549e-14	195.096	195.235	193.286	155.244	151.022	157.439	RPL36AL	ribosomal protein L36a like [Source:HGNC Symbol;Acc:HGNC:10346]
ENSG00000255248	470.13	223.39	1.075	3.9583e-15	8.0011e-14	0.316096	0.369778	0.397157	0.190282	0.170251	0.192547	MIR100HG	mir-100-let-7a-2-mir-125b-1 cluster host gene [Source:HGNC Symbol;Acc:HGNC:39522]
ENSG00000197119	1395.8	2126.44	-0.6079	3.9677e-15	8.0149e-14	4.05177	3.93284	4.37675	7.08498	6.9671	6.19782	SLC25A29	solute carrier family 25 member 29 [Source:HGNC Symbol;Acc:HGNC:20116]
ENSG00000160058	2470.46	3467.08	-0.4889	4.0669e-15	8.2099e-14	8.09379	8.16843	7.88036	12.3495	11.9638	12.1529	BSDC1	BSD domain containing 1 [Source:HGNC Symbol;Acc:HGNC:25501]
ENSG00000114446	2320.33	1586.61	0.5487	4.0724e-15	8.2155e-14	13.1523	13.9001	15.1007	10.647	10.0159	10.3242	IFT57	intraflagellar transport 57 [Source:HGNC Symbol;Acc:HGNC:17367]
ENSG00000116898	3467.71	2396.28	0.5335	4.1481e-15	8.3625e-14	26.1695	25.9298	27.754	19.0636	19.0776	21.1778	MRPS15	mitochondrial ribosomal protein S15 [Source:HGNC Symbol;Acc:HGNC:14504]
ENSG00000139343	3235.49	2055.46	0.6546	4.3053e-15	8.6738e-14	24.8106	24.3761	20.7729	15.6877	15.6815	16.5078	SNRPF	small nuclear ribonucleoprotein polypeptide F [Source:HGNC Symbol;Acc:HGNC:11162]
ENSG00000169740	626.95	321.68	0.9615	4.3663e-15	8.7908e-14	10.4006	8.71824	9.15628	5.04291	5.29596	5.2735	ZNF32	zinc finger protein 32 [Source:HGNC Symbol;Acc:HGNC:13095]
ENSG00000073921	8353.37	10976.1	-0.394	4.3829e-15	8.8183e-14	28.8778	28.5939	29.3331	41.0402	40.0171	41.6394	PICALM	phosphatidylinositol binding clathrin assembly protein [Source:HGNC Symbol;Acc:HGNC:15514]
ENSG00000122965	2648.78	1849.13	0.5182	4.4065e-15	8.8599e-14	9.81285	9.47614	10.4846	7.59007	7.22285	7.53906	RBM19	RNA binding motif protein 19 [Source:HGNC Symbol;Acc:HGNC:29098]
ENSG00000168003	9456.11	14059.8	-0.5725	4.7572e-15	9.5588e-14	36.1388	31.3825	29.8289	53.5901	51.456	50.9242	SLC3A2	solute carrier family 3 member 2 [Source:HGNC Symbol;Acc:HGNC:11026]
ENSG00000079805	7545.33	5562.76	0.4399	4.9548e-15	9.9493e-14	9.41542	9.56962	9.31676	7.44236	7.62544	7.37816	DNM2	dynamin 2 [Source:HGNC Symbol;Acc:HGNC:2974]
ENSG00000177311	9508.19	6633.78	0.5193	4.9896e-15	1.0013e-13	13.4205	14.0613	16.5837	11.5692	10.7722	10.6927	ZBTB38	zinc finger and BTB domain containing 38 [Source:HGNC Symbol;Acc:HGNC:26636]
ENSG00000011304	27924.6	20173.9	0.4691	5.0456e-15	1.0118e-13	83.7697	82.0016	78.7648	60.9112	65.5992	63.5293	PTBP1	polypyrimidine tract binding protein 1 [Source:HGNC Symbol;Acc:HGNC:9583]
ENSG00000117133	3111.7	2085.87	0.5776	5.1329e-15	1.0286e-13	27.1682	30.2631	32.2143	21.9274	19.8956	22.7765	RPF1	ribosome production factor 1 homolog [Source:HGNC Symbol;Acc:HGNC:30350]
ENSG00000168386	1481.1	2542.78	-0.7785	5.1452e-15	1.0304e-13	3.58658	4.69466	5.24687	8.58179	8.4992	7.84398	FILIP1L	filamin A interacting protein 1 like [Source:HGNC Symbol;Acc:HGNC:24589]
ENSG00000110315	1104.09	1688.4	-0.6118	5.2698e-15	1.0547e-13	2.9348	3.23016	3.13554	5.10702	5.23364	4.95269	RNF141	ring finger protein 141 [Source:HGNC Symbol;Acc:HGNC:21159]
ENSG00000102753	2136.25	1376.4	0.6339	5.3159e-15	1.0632e-13	10.4165	10.8381	12.1274	8.5239	7.01144	7.60582	KPNA3	karyopherin subunit alpha 3 [Source:HGNC Symbol;Acc:HGNC:6396]
ENSG00000138101	602.68	1004.14	-0.7384	5.4789e-15	1.0951e-13	1.9464	1.73331	1.87727	3.41312	3.33727	3.21258	DTNB	dystrobrevin beta [Source:HGNC Symbol;Acc:HGNC:3058]
ENSG00000138640	159.56	380.69	-1.2557	5.5281e-15	1.1042e-13	0.247985	0.225558	0.324205	0.662326	0.656538	0.722945	FAM13A	family with sequence similarity 13 member A [Source:HGNC Symbol;Acc:HGNC:19367]
ENSG00000136933	1883.91	1174.07	0.6818	5.6446e-15	1.1267e-13	12.9276	12.2697	10.9583	8.15798	8.21996	7.89296	RABEPK	Rab9 effector protein with kelch motifs [Source:HGNC Symbol;Acc:HGNC:16896]
ENSG00000107560	1014.09	566.43	0.8402	5.8417e-15	1.1653e-13	3.02947	3.2623	4.00092	2.22961	1.9344	2.01294	RAB11FIP2	RAB11 family interacting protein 2 [Source:HGNC Symbol;Acc:HGNC:29152]
ENSG00000105676	3534.26	2255.2	0.648	5.8618e-15	1.1686e-13	20.9044	19.3847	17.0967	13.0034	13.241	13.2024	ARMC6	armadillo repeat containing 6 [Source:HGNC Symbol;Acc:HGNC:25049]
ENSG00000116852	151.01	377.96	-1.3191	5.8938e-15	1.1742e-13	0.217997	0.28644	0.315648	0.67313	0.825982	0.700501	KIF21B	kinesin family member 21B [Source:HGNC Symbol;Acc:HGNC:29442]
ENSG00000158863	1543.87	2404	-0.6389	5.9467e-15	1.1839e-13	4.15328	4.23916	3.8559	7.00232	7.25765	6.26998	FAM160B2	family with sequence similarity 160 member B2 [Source:HGNC Symbol;Acc:HGNC:16492]
ENSG00000090924	1460.7	2230.34	-0.6093	6.2611e-15	1.2457e-13	3.20523	3.65202	3.71107	5.53689	5.96692	5.82976	PLEKHG2	pleckstrin homology and RhoGEF domain containing G2 [Source:HGNC Symbol;Acc:HGNC:29515]
ENSG00000197385	173.76	401.96	-1.2092	6.3283e-15	1.2582e-13	0.977251	1.04903	1.37187	2.87312	2.94018	2.61898	ZNF860	zinc finger protein 860 [Source:HGNC Symbol;Acc:HGNC:34513]
ENSG00000276550	2070.05	3092.36	-0.5794	6.3829e-15	1.2683e-13	6.30702	6.17942	7.11936	11.3099	9.49103	10.7072	HERC2P2	hect domain and RLD 2 pseudogene 2 [Source:HGNC Symbol;Acc:HGNC:4870]
ENSG00000065665	964.88	553.52	0.8008	6.4885e-15	1.2884e-13	5.38525	5.49794	5.35077	3.81575	2.97896	3.24289	SEC61A2	SEC61 translocon subunit alpha 2 [Source:HGNC Symbol;Acc:HGNC:17702]
ENSG00000132963	2446.42	1560.33	0.6481	6.495e-15	1.2889e-13	36.1725	33.8747	40.3382	28.1214	22.6	25.047	POMP	proteasome maturation protein [Source:HGNC Symbol;Acc:HGNC:20330]
ENSG00000102024	10818	14101.7	-0.3825	6.5431e-15	1.2975e-13	56.6846	57.001	60.3088	83.6269	77.806	82.5439	PLS3	plastin 3 [Source:HGNC Symbol;Acc:HGNC:9091]
ENSG00000113083	1020.77	592.79	0.7833	6.5721e-15	1.3025e-13	4.01886	3.85097	4.15439	2.72454	2.16496	2.63007	LOX	lysyl oxidase [Source:HGNC Symbol;Acc:HGNC:6664]
ENSG00000166398	1136.35	1762.05	-0.633	7.0044e-15	1.3872e-13	3.32246	3.30154	3.46574	5.58766	5.99166	5.23917	GARRE1	granule associated Rac and RHOG effector 1 [Source:HGNC Symbol;Acc:HGNC:29016]
ENSG00000111300	2861.15	1848.54	0.63	7.0287e-15	1.3911e-13	5.91929	6.0978	7.05051	4.85611	3.91794	4.47803	NAA25	N-alpha-acetyltransferase 25, NatB auxiliary subunit [Source:HGNC Symbol;Acc:HGNC:25783]
ENSG00000153823	1200.61	752.28	0.6753	7.062e-15	1.3968e-13	7.6527	8.00944	7.8364	5.15392	5.16031	5.52154	PID1	phosphotyrosine interaction domain containing 1 [Source:HGNC Symbol;Acc:HGNC:26084]
ENSG00000137124	3420.54	2317.5	0.561	7.1298e-15	1.4093e-13	25.6181	21.9753	24.7188	17.545	17.5807	17.5769	ALDH1B1	aldehyde dehydrogenase 1 family member B1 [Source:HGNC Symbol;Acc:HGNC:407]
ENSG00000112367	937.61	1448.38	-0.6267	7.1561e-15	1.4136e-13	0.685031	0.71147	0.738113	1.15422	1.16736	1.22316	FIG4	FIG4 phosphoinositide 5-phosphatase [Source:HGNC Symbol;Acc:HGNC:16873]
ENSG00000197021	1027.31	598.6	0.7774	7.1916e-15	1.4197e-13	10.1609	8.8271	9.22611	6.38519	5.75518	5.56982	EOLA2	endothelium and lymphocyte associated ASCH domain 2 [Source:HGNC Symbol;Acc:HGNC:17402]
ENSG00000166260	3662.83	2528.98	0.5339	7.2512e-15	1.4299e-13	11.2419	10.718	12.0438	9.16082	7.75922	8.34776	COX11	cytochrome c oxidase copper chaperone COX11 [Source:HGNC Symbol;Acc:HGNC:2261]
ENSG00000126934	6674.18	4843.42	0.4623	7.253e-15	1.4299e-13	28.5468	26.6572	28.9234	21.9804	22.5458	21.1257	MAP2K2	mitogen-activated protein kinase kinase 2 [Source:HGNC Symbol;Acc:HGNC:6842]
ENSG00000170776	4123.29	5672.77	-0.4604	7.3641e-15	1.4509e-13	4.30752	4.27335	4.83014	6.89152	6.32638	6.62189	AKAP13	A-kinase anchoring protein 13 [Source:HGNC Symbol;Acc:HGNC:371]
ENSG00000007168	4844.6	6550.67	-0.4357	7.405e-15	1.458e-13	7.83674	7.33157	8.021	11.4626	11.1871	11.0762	PAFAH1B1	platelet activating factor acetylhydrolase 1b regulatory subunit 1 [Source:HGNC Symbol;Acc:HGNC:8574]
ENSG00000175305	317.01	592.66	-0.904	7.5806e-15	1.4916e-13	1.58164	1.47949	1.69319	3.30449	3.0467	3.20846	CCNE2	cyclin E2 [Source:HGNC Symbol;Acc:HGNC:1590]
ENSG00000137393	661.75	357	0.8898	7.6561e-15	1.5055e-13	2.66078	2.83934	2.93837	1.83544	1.49528	1.57065	RNF144B	ring finger protein 144B [Source:HGNC Symbol;Acc:HGNC:21578]
ENSG00000057608	22622.5	17093.3	0.4043	7.6664e-15	1.5065e-13	128.19	127.622	124.564	103.111	100.258	105.924	GDI2	GDP dissociation inhibitor 2 [Source:HGNC Symbol;Acc:HGNC:4227]
ENSG00000130635	1676.8	2560.88	-0.6124	7.7101e-15	1.5141e-13	3.51257	2.97592	3.41318	5.67878	5.48029	5.11327	COL5A1	collagen type V alpha 1 chain [Source:HGNC Symbol;Acc:HGNC:2209]
ENSG00000232759	899.53	502.58	0.8398	7.8462e-15	1.5399e-13	8.33186	8.17369	7.85529	5.07246	4.22369	5.36648	-	novel transcript, antisense to STEAP1B
ENSG00000111845	2276.08	1564.49	0.541	8.0344e-15	1.5758e-13	31.455	32.6105	34.4798	24.5993	24.8679	23.3502	PAK1IP1	PAK1 interacting protein 1 [Source:HGNC Symbol;Acc:HGNC:20882]
ENSG00000144655	501.81	884.73	-0.8191	8.284e-15	1.6237e-13	3.6711	3.42945	3.124	6.41475	6.63873	6.35893	CSRNP1	cysteine and serine rich nuclear protein 1 [Source:HGNC Symbol;Acc:HGNC:14300]
ENSG00000004142	7496.76	5422.1	0.4674	8.3024e-15	1.6263e-13	62.5685	62.9024	59.4591	47.7812	49.1044	47.0438	POLDIP2	DNA polymerase delta interacting protein 2 [Source:HGNC Symbol;Acc:HGNC:23781]
ENSG00000182752	305.68	121.89	1.3263	8.3878e-15	1.6419e-13	0.529043	0.622374	0.588075	0.286833	0.217301	0.243144	PAPPA	pappalysin 1 [Source:HGNC Symbol;Acc:HGNC:8602]
ENSG00000150093	152491	119996	0.3458	8.4445e-15	1.652e-13	221.543	233.192	235.615	197.461	191.97	194.839	ITGB1	integrin subunit beta 1 [Source:HGNC Symbol;Acc:HGNC:6153]
ENSG00000167862	2349.52	1539.67	0.6103	8.4645e-15	1.6548e-13	46.8714	46.7515	46.0842	30.4611	32.681	35.295	MRPL58	mitochondrial ribosomal protein L58 [Source:HGNC Symbol;Acc:HGNC:5359]
ENSG00000031823	3621.88	2545.06	0.5089	8.749e-15	1.7093e-13	10.9843	10.6747	10.3836	8.08362	8.24813	7.89808	RANBP3	RAN binding protein 3 [Source:HGNC Symbol;Acc:HGNC:9850]
ENSG00000183386	407.88	732.11	-0.8436	9.0203e-15	1.7612e-13	4.39406	4.53256	4.4861	8.58345	9.17477	8.12905	FHL3	four and a half LIM domains 3 [Source:HGNC Symbol;Acc:HGNC:3704]
ENSG00000080493	1184.6	1786.43	-0.5925	9.701e-15	1.8929e-13	2.71125	2.7835	3.04126	4.77418	4.31713	4.75215	SLC4A4	solute carrier family 4 member 4 [Source:HGNC Symbol;Acc:HGNC:11030]
ENSG00000167645	6362.02	4466.79	0.51	9.8257e-15	1.916e-13	31.3245	29.1166	28.2548	22.2705	22.8721	21.8881	YIF1B	Yip1 interacting factor homolog B, membrane trafficking protein [Source:HGNC Symbol;Acc:HGNC:30511]
ENSG00000132481	648.38	348.96	0.8938	1.0064e-14	1.9612e-13	4.68506	4.68124	4.20595	2.65182	2.58004	2.63471	TRIM47	tripartite motif containing 47 [Source:HGNC Symbol;Acc:HGNC:19020]
ENSG00000026103	496.5	244.38	1.0206	1.0108e-14	1.9685e-13	2.063	1.87754	1.92231	1.11358	1.06381	0.930019	FAS	Fas cell surface death receptor [Source:HGNC Symbol;Acc:HGNC:11920]
ENSG00000115159	4022.44	5587.77	-0.4742	1.0332e-14	2.0109e-13	11.8814	12.0167	13.1257	19.315	17.0343	18.9754	GPD2	glycerol-3-phosphate dehydrogenase 2 [Source:HGNC Symbol;Acc:HGNC:4456]
ENSG00000037241	2298.37	1464.23	0.65	1.048e-14	2.0384e-13	47.3674	42.4433	40.1461	29.2195	30.1239	29.8057	RPL26L1	ribosomal protein L26 like 1 [Source:HGNC Symbol;Acc:HGNC:17050]
ENSG00000142459	745.14	1237.33	-0.7335	1.0497e-14	2.0403e-13	2.83692	2.39995	2.6138	4.5751	4.87147	4.57681	EVI5L	ecotropic viral integration site 5 like [Source:HGNC Symbol;Acc:HGNC:30464]
ENSG00000038002	334.73	632.33	-0.92	1.0758e-14	2.0897e-13	2.95776	2.59001	2.92086	5.79444	6.06578	5.34349	AGA	aspartylglucosaminidase [Source:HGNC Symbol;Acc:HGNC:318]
ENSG00000134294	19378.8	12467.1	0.6364	1.1207e-14	2.1755e-13	56.3738	62.6176	77.6954	48.9797	41.4594	45.4865	SLC38A2	solute carrier family 38 member 2 [Source:HGNC Symbol;Acc:HGNC:13448]
ENSG00000163734	185.36	51.29	1.8515	1.1404e-14	2.2123e-13	1.6234	1.58835	2.31059	0.626407	0.486209	0.528921	CXCL3	C-X-C motif chemokine ligand 3 [Source:HGNC Symbol;Acc:HGNC:4604]
ENSG00000075420	7636.72	5719.9	0.417	1.1564e-14	2.242e-13	12.0669	12.2785	13.456	10.4144	10.0273	9.99792	FNDC3B	fibronectin type III domain containing 3B [Source:HGNC Symbol;Acc:HGNC:24670]
ENSG00000153253	1741.94	1071.15	0.7011	1.19e-14	2.3057e-13	3.0259	3.20231	3.71238	2.42425	2.17463	1.9727	SCN3A	sodium voltage-gated channel alpha subunit 3 [Source:HGNC Symbol;Acc:HGNC:10590]
ENSG00000148334	3874.09	2556.07	0.5995	1.2581e-14	2.4361e-13	15.2136	13.3606	13.3491	9.74915	10.459	9.56071	PTGES2	prostaglandin E synthase 2 [Source:HGNC Symbol;Acc:HGNC:17822]
ENSG00000106683	5784.27	8778.89	-0.602	1.2797e-14	2.4763e-13	19.2615	18.326	16.5027	27.8412	31.6301	28.8733	LIMK1	LIM domain kinase 1 [Source:HGNC Symbol;Acc:HGNC:6613]
ENSG00000172809	23810.8	16926.5	0.4923	1.2821e-14	2.4793e-13	143.413	137.863	128.126	101.628	103.369	108.295	RPL38	ribosomal protein L38 [Source:HGNC Symbol;Acc:HGNC:10349]
ENSG00000146373	508.3	884.1	-0.798	1.2874e-14	2.4881e-13	0.782301	0.84393	0.977386	1.73756	1.5558	1.57377	RNF217	ring finger protein 217 [Source:HGNC Symbol;Acc:HGNC:21487]
ENSG00000115350	1186.89	750.14	0.6618	1.3641e-14	2.6346e-13	12.4956	13.1214	13.5086	9.50194	8.60871	8.49741	POLE4	DNA polymerase epsilon 4, accessory subunit [Source:HGNC Symbol;Acc:HGNC:18755]
ENSG00000260549	5501.92	3398	0.6951	1.3758e-14	2.6555e-13	327.523	302.888	249.84	196.895	200.543	188.588	MT1L	metallothionein 1L, pseudogene [Source:HGNC Symbol;Acc:HGNC:7404]
ENSG00000124659	1160.19	1787.45	-0.6234	1.3832e-14	2.6681e-13	16.2932	16.3028	14.9713	25.6541	26.2699	26.9522	TBCC	tubulin folding cofactor C [Source:HGNC Symbol;Acc:HGNC:11580]
ENSG00000158201	1042.56	625.17	0.7369	1.3865e-14	2.6728e-13	5.16243	5.07569	5.61409	3.76585	3.08366	3.38274	ABHD3	abhydrolase domain containing 3, phospholipase [Source:HGNC Symbol;Acc:HGNC:18718]
ENSG00000114904	1509.69	978	0.627	1.3891e-14	2.6746e-13	4.77001	5.19179	5.61767	3.66225	3.62136	3.5616	NEK4	NIMA related kinase 4 [Source:HGNC Symbol;Acc:HGNC:11399]
ENSG00000197619	373.53	699.82	-0.9076	1.3892e-14	2.6746e-13	1.79781	1.67767	1.5439	3.7469	3.23985	3.15345	ZNF615	zinc finger protein 615 [Source:HGNC Symbol;Acc:HGNC:24740]
ENSG00000256802	177.88	387.16	-1.1196	1.4325e-14	2.7562e-13	1.35321	1.56057	1.36911	3.45309	3.26147	3.32027	-	novel transcript, antisense to TJP1
ENSG00000168404	2397.54	1567.19	0.6134	1.5006e-14	2.8854e-13	9.70409	8.96616	9.07353	6.10887	6.43668	6.96123	MLKL	mixed lineage kinase domain like pseudokinase [Source:HGNC Symbol;Acc:HGNC:26617]
ENSG00000163257	1621.39	2333.85	-0.5253	1.5104e-14	2.9024e-13	7.14747	7.37277	7.67594	11.9191	10.7951	11.6588	DCAF16	DDB1 and CUL4 associated factor 16 [Source:HGNC Symbol;Acc:HGNC:25987]
ENSG00000147457	3894.76	2767.91	0.4927	1.6935e-14	3.2521e-13	18.5252	17.508	18.6029	13.4667	14.0422	14.24	CHMP7	charged multivesicular body protein 7 [Source:HGNC Symbol;Acc:HGNC:28439]
ENSG00000171517	967.36	546.59	0.8242	1.7078e-14	3.2776e-13	5.94275	5.59894	6.50182	3.37819	3.45165	4.12247	LPAR3	lysophosphatidic acid receptor 3 [Source:HGNC Symbol;Acc:HGNC:14298]
ENSG00000163659	2590.25	3853.04	-0.5725	1.7174e-14	3.2938e-13	10.8091	11.8995	12.896	20.393	17.0123	19.5613	TIPARP	TCDD inducible poly(ADP-ribose) polymerase [Source:HGNC Symbol;Acc:HGNC:23696]
ENSG00000223768	2820.96	3890.22	-0.4635	1.7628e-14	3.3789e-13	8.05744	8.21576	8.12455	12.0039	12.2135	11.9725	LINC00205	long intergenic non-protein coding RNA 205 [Source:HGNC Symbol;Acc:HGNC:16420]
ENSG00000148303	38602.5	25742.5	0.5845	1.8842e-14	3.6093e-13	418.322	380.433	335.947	267.088	275.339	272.746	RPL7A	ribosomal protein L7a [Source:HGNC Symbol;Acc:HGNC:10364]
ENSG00000092199	50221.5	36618.3	0.4558	1.9266e-14	3.688e-13	153.944	154.073	144.501	114.914	115.63	124.533	HNRNPC	heterogeneous nuclear ribonucleoprotein C [Source:HGNC Symbol;Acc:HGNC:5035]
ENSG00000174780	9405.74	7159.23	0.3937	1.9674e-14	3.7639e-13	33.0808	32.444	35.3978	27.8473	27.1334	27.6182	SRP72	signal recognition particle 72 [Source:HGNC Symbol;Acc:HGNC:11303]
ENSG00000112893	6267.01	4298.56	0.5439	1.9801e-14	3.7858e-13	11.161	11.9689	13.6219	9.86162	8.30057	8.94597	MAN2A1	mannosidase alpha class 2A member 1 [Source:HGNC Symbol;Acc:HGNC:6824]
ENSG00000114988	2251.42	1410.23	0.6742	1.9905e-14	3.8033e-13	20.4266	17.4043	16.861	12.2664	12.0807	12.5556	LMAN2L	lectin, mannose binding 2 like [Source:HGNC Symbol;Acc:HGNC:19263]
ENSG00000242125	1526.24	940.31	0.6993	2.0149e-14	3.8475e-13	7.49628	8.02555	9.11734	5.59438	4.87699	5.84541	SNHG3	small nucleolar RNA host gene 3 [Source:HGNC Symbol;Acc:HGNC:10118]
ENSG00000151014	913.77	503.24	0.8602	2.0341e-14	3.8817e-13	8.51466	7.19981	8.25753	4.48727	4.37551	5.33574	NOCT	nocturnin [Source:HGNC Symbol;Acc:HGNC:14254]
ENSG00000166923	15261.4	11509.6	0.4072	2.048e-14	3.9057e-13	21.2749	22.8934	23.9091	18.4192	17.8384	18.9357	GREM1	gremlin 1, DAN family BMP antagonist [Source:HGNC Symbol;Acc:HGNC:2001]
ENSG00000164346	4389.3	3216.03	0.4486	2.1029e-14	4.0078e-13	19.531	19.5314	19.2173	15.9061	14.7945	15.2658	NSA2	NSA2 ribosome biogenesis factor [Source:HGNC Symbol;Acc:HGNC:30728]
ENSG00000134001	6826.75	4992.67	0.4516	2.1787e-14	4.1499e-13	27.6071	28.0449	28.9348	21.9514	21.011	23.5706	EIF2S1	eukaryotic translation initiation factor 2 subunit alpha [Source:HGNC Symbol;Acc:HGNC:3265]
ENSG00000172831	1211.76	1828.56	-0.5937	2.2356e-14	4.2555e-13	5.06597	4.90784	4.96894	7.75175	8.09813	8.40003	CES2	carboxylesterase 2 [Source:HGNC Symbol;Acc:HGNC:1864]
ENSG00000184900	7988.15	5690.45	0.4895	2.2686e-14	4.3156e-13	64.2802	65.3673	62.9772	47.0864	52.0543	48.4077	SUMO3	small ubiquitin like modifier 3 [Source:HGNC Symbol;Acc:HGNC:11124]
ENSG00000198931	3509.93	2417.76	0.5375	2.3792e-14	4.5232e-13	45.0179	41.5252	42.1831	31.7679	29.9861	33.6942	APRT	adenine phosphoribosyltransferase [Source:HGNC Symbol;Acc:HGNC:626]
ENSG00000116096	1709.25	1132.03	0.5942	2.3839e-14	4.5292e-13	26.629	25.5828	25.0015	18.3075	18.438	18.2894	SPR	sepiapterin reductase [Source:HGNC Symbol;Acc:HGNC:11257]
ENSG00000105221	9602.32	7136.59	0.4282	2.4267e-14	4.6077e-13	13.2207	13.301	13.268	10.3923	10.9714	10.4378	AKT2	AKT serine/threonine kinase 2 [Source:HGNC Symbol;Acc:HGNC:392]
ENSG00000123064	5870.74	4074.9	0.5271	2.473e-14	4.6927e-13	24.6655	26.8722	24.8263	18.1468	20.1517	18.6908	DDX54	DEAD-box helicase 54 [Source:HGNC Symbol;Acc:HGNC:20084]
ENSG00000105607	1106.56	633.86	0.8026	2.4904e-14	4.7227e-13	6.61972	6.10951	5.46394	4.09736	3.63946	3.50167	GCDH	glutaryl-CoA dehydrogenase [Source:HGNC Symbol;Acc:HGNC:4189]
ENSG00000197646	271.13	98.21	1.469	2.5314e-14	4.7975e-13	2.31441	2.55066	2.48366	0.741223	1.09982	1.01345	PDCD1LG2	programmed cell death 1 ligand 2 [Source:HGNC Symbol;Acc:HGNC:18731]
ENSG00000055732	252.39	517.82	-1.037	2.5383e-14	4.8076e-13	0.781755	0.827015	0.904806	2.16072	1.66949	1.72224	MCOLN3	mucolipin TRP cation channel 3 [Source:HGNC Symbol;Acc:HGNC:13358]
ENSG00000170689	4.16	70.17	-4.0849	2.5653e-14	4.8557e-13	0.0386948	0.0311527	0.0362132	0.663488	0.643195	0.617247	HOXB9	homeobox B9 [Source:HGNC Symbol;Acc:HGNC:5120]
ENSG00000127124	398.38	727.06	-0.8658	2.574e-14	4.8691e-13	0.513152	0.612814	0.67234	1.21922	1.1665	1.13957	HIVEP3	HIVEP zinc finger 3 [Source:HGNC Symbol;Acc:HGNC:13561]
ENSG00000171863	16003.1	11929.1	0.4238	2.6383e-14	4.9877e-13	64.2077	62.5043	64.0153	52.8689	47.1169	53.0564	RPS7	ribosomal protein S7 [Source:HGNC Symbol;Acc:HGNC:10440]
ENSG00000147874	3273.69	2142.37	0.6113	2.6651e-14	5.0351e-13	8.70169	8.88947	10.3972	7.40277	6.21111	6.08809	HAUS6	HAUS augmin like complex subunit 6 [Source:HGNC Symbol;Acc:HGNC:25948]
ENSG00000037474	6901.77	5142.08	0.4247	2.692e-14	5.0828e-13	27.1925	27.1524	28.2805	22.1881	20.9952	23.0344	NSUN2	NOP2/Sun RNA methyltransferase 2 [Source:HGNC Symbol;Acc:HGNC:25994]
ENSG00000100401	16389.4	12508.7	0.3898	2.7053e-14	5.1048e-13	59.3009	58.6458	58.6177	48.5653	49.0776	47.3308	RANGAP1	Ran GTPase activating protein 1 [Source:HGNC Symbol;Acc:HGNC:9854]
ENSG00000174444	83247.7	60067.4	0.4708	2.7381e-14	5.1634e-13	340.276	330.064	306.838	245.024	256.733	257.087	RPL4	ribosomal protein L4 [Source:HGNC Symbol;Acc:HGNC:10353]
ENSG00000131446	4309.8	3060.37	0.4936	2.7621e-14	5.2054e-13	8.5976	8.06205	8.02587	6.28953	6.4075	6.16693	MGAT1	alpha-1,3-mannosyl-glycoprotein 2-beta-N-acetylglucosaminyltransferase [Source:HGNC Symbol;Acc:HGNC:7044]
ENSG00000112699	1066.83	654.05	0.7059	2.8275e-14	5.3255e-13	5.70086	5.42072	5.54623	3.58459	3.50188	3.90761	GMDS	GDP-mannose 4,6-dehydratase [Source:HGNC Symbol;Acc:HGNC:4369]
ENSG00000185088	2199.11	1490.52	0.561	2.8759e-14	5.4132e-13	5.67505	5.37225	5.36682	3.91798	3.91979	4.13347	RPS27L	ribosomal protein S27 like [Source:HGNC Symbol;Acc:HGNC:18476]
ENSG00000108639	7084.88	4647.53	0.6082	2.9696e-14	5.5861e-13	41.8871	36.9395	36.3054	25.2304	29.2185	26.7938	SYNGR2	synaptogyrin 2 [Source:HGNC Symbol;Acc:HGNC:11499]
ENSG00000173801	1283.13	2002.05	-0.6422	3.0754e-14	5.7816e-13	5.79087	5.60357	5.71321	9.40471	10.4744	8.82038	JUP	junction plakoglobin [Source:HGNC Symbol;Acc:HGNC:6207]
ENSG00000113163	1430.66	2210.87	-0.6277	3.2149e-14	6.0401e-13	1.96615	2.11381	2.43618	3.95649	3.37187	3.49868	CERT1	ceramide transporter 1 [Source:HGNC Symbol;Acc:HGNC:2205]
ENSG00000047056	1932.64	2756.66	-0.513	3.2574e-14	6.1162e-13	6.72947	6.30641	7.18964	10.5198	10.3271	10.1702	WDR37	WD repeat domain 37 [Source:HGNC Symbol;Acc:HGNC:31406]
ENSG00000084693	1042.07	1574.88	-0.596	3.2718e-14	6.1394e-13	4.39428	4.3498	4.24985	7.04224	7.169	6.91809	AGBL5	ATP/GTP binding protein like 5 [Source:HGNC Symbol;Acc:HGNC:26147]
ENSG00000145741	26090.6	18857.7	0.4685	3.3398e-14	6.2632e-13	103.282	104.684	101.634	74.9984	81.038	84.5715	BTF3	basic transcription factor 3 [Source:HGNC Symbol;Acc:HGNC:1125]
ENSG00000159658	3617.05	4933.65	-0.4477	3.3942e-14	6.3612e-13	4.60848	4.80417	5.21284	7.43352	6.83599	7.18222	EFCAB14	EF-hand calcium binding domain 14 [Source:HGNC Symbol;Acc:HGNC:29051]
ENSG00000187239	3942.78	2881.31	0.4527	3.5078e-14	6.57e-13	12.5384	13.0728	13.7811	10.3888	10.4178	10.1399	FNBP1	formin binding protein 1 [Source:HGNC Symbol;Acc:HGNC:17069]
ENSG00000121104	241.6	503.99	-1.0618	3.5331e-14	6.6134e-13	1.50755	1.38332	1.29381	2.85201	3.44254	3.0948	FAM117A	family with sequence similarity 117 member A [Source:HGNC Symbol;Acc:HGNC:24179]
ENSG00000108591	2005.94	1265.67	0.6642	3.6249e-14	6.781e-13	6.31148	6.11769	5.40079	4.03339	4.21672	3.8647	DRG2	developmentally regulated GTP binding protein 2 [Source:HGNC Symbol;Acc:HGNC:3030]
ENSG00000087087	9252.91	6514.35	0.5064	3.7333e-14	6.9794e-13	43.2608	41.86	40.3177	29.6989	32.4941	32.7943	SRRT	serrate, RNA effector molecule [Source:HGNC Symbol;Acc:HGNC:24101]
ENSG00000058804	5545.83	4125.42	0.4267	3.7878e-14	7.0771e-13	25.8907	25.0558	26.4971	21.1804	19.6769	21.1262	NDC1	NDC1 transmembrane nucleoporin [Source:HGNC Symbol;Acc:HGNC:25525]
ENSG00000067533	2237.22	1430.98	0.6444	3.9219e-14	7.3231e-13	6.03094	5.92164	6.78251	4.69005	3.71526	4.49087	RRP15	ribosomal RNA processing 15 homolog [Source:HGNC Symbol;Acc:HGNC:24255]
ENSG00000173950	825.64	472.48	0.8044	3.9311e-14	7.3357e-13	3.61612	3.14271	3.31914	2.00443	2.11191	2.08808	XXYLT1	xyloside xylosyltransferase 1 [Source:HGNC Symbol;Acc:HGNC:26639]
ENSG00000111846	3155.92	2119.03	0.5748	3.9441e-14	7.3554e-13	7.17961	7.15928	8.21825	5.4991	4.92157	5.86202	GCNT2	glucosaminyl (N-acetyl) transferase 2 (I blood group) [Source:HGNC Symbol;Acc:HGNC:4204]
ENSG00000153044	618.38	338.71	0.8692	3.9986e-14	7.4526e-13	5.70702	6.38349	6.29101	3.82868	3.3442	3.66178	CENPH	centromere protein H [Source:HGNC Symbol;Acc:HGNC:17268]
ENSG00000110911	2349.06	3279.71	-0.4818	4.0671e-14	7.5755e-13	5.3382	5.18986	5.12134	7.88534	7.81059	7.81739	SLC11A2	solute carrier family 11 member 2 [Source:HGNC Symbol;Acc:HGNC:10908]
ENSG00000105248	835.71	486.13	0.7819	4.2061e-14	7.8297e-13	11.0383	11.3379	10.6252	7.16145	6.26609	7.24752	YJU2	YJU2 splicing factor homolog [Source:HGNC Symbol;Acc:HGNC:25518]
ENSG00000125505	8227.77	6320.44	0.3805	4.3117e-14	8.0212e-13	33.3265	33.8563	35.3124	28.5274	27.7863	28.3616	MBOAT7	membrane bound O-acyltransferase domain containing 7 [Source:HGNC Symbol;Acc:HGNC:15505]
ENSG00000186395	665.22	277.34	1.2614	4.3145e-14	8.0215e-13	5.5283	5.56813	9.26516	3.41395	2.93043	2.75648	KRT10	keratin 10 [Source:HGNC Symbol;Acc:HGNC:6413]
ENSG00000171680	492.02	247.33	0.9907	4.3619e-14	8.1048e-13	1.56915	1.45788	1.65081	0.930131	0.748695	0.852967	PLEKHG5	pleckstrin homology and RhoGEF domain containing G5 [Source:HGNC Symbol;Acc:HGNC:29105]
ENSG00000147416	4811.7	6739.22	-0.4864	4.3673e-14	8.1049e-13	14.3898	13.3958	12.8454	20.6909	19.9806	20.6105	ATP6V1B2	ATPase H+ transporting V1 subunit B2 [Source:HGNC Symbol;Acc:HGNC:854]
ENSG00000154719	1267.81	768.24	0.7229	4.3655e-14	8.1049e-13	21.6779	22.3239	25.7745	15.8679	13.4037	16.1907	MRPL39	mitochondrial ribosomal protein L39 [Source:HGNC Symbol;Acc:HGNC:14027]
ENSG00000138685	6490.31	4171.94	0.6375	4.7011e-14	8.719e-13	18.6357	20.1194	24.5107	16.4742	13.4066	13.8381	FGF2	fibroblast growth factor 2 [Source:HGNC Symbol;Acc:HGNC:3676]
ENSG00000111328	2230.46	1547.59	0.5277	4.7206e-14	8.7498e-13	7.58745	8.16704	8.65466	6.22337	5.98195	6.00177	CDK2AP1	cyclin dependent kinase 2 associated protein 1 [Source:HGNC Symbol;Acc:HGNC:14002]
ENSG00000170142	2455.55	1672.29	0.5542	4.8273e-14	8.9421e-13	16.6126	16.4505	15.2604	11.8525	11.5207	12.0595	UBE2E1	ubiquitin conjugating enzyme E2 E1 [Source:HGNC Symbol;Acc:HGNC:12477]
ENSG00000109787	1563.21	2221.67	-0.5072	4.9267e-14	9.1207e-13	4.98771	4.97631	5.25565	7.82657	7.738	7.69624	KLF3	Kruppel like factor 3 [Source:HGNC Symbol;Acc:HGNC:16516]
ENSG00000166130	2048.62	1366.4	0.584	4.9482e-14	9.1494e-13	10.4019	10.5999	11.45	8.46733	7.01362	7.81511	IKBIP	IKBKB interacting protein [Source:HGNC Symbol;Acc:HGNC:26430]
ENSG00000108559	3900.85	2874.3	0.4406	4.9477e-14	9.1494e-13	14.1187	14.3897	14.3131	11.6897	11.1543	11.1092	NUP88	nucleoporin 88 [Source:HGNC Symbol;Acc:HGNC:8067]
ENSG00000099617	29.02	132.95	-2.2059	4.9601e-14	9.1658e-13	0.288965	0.182791	0.318726	1.15582	1.40018	1.32668	EFNA2	ephrin A2 [Source:HGNC Symbol;Acc:HGNC:3222]
ENSG00000165280	24564.4	17957.7	0.4519	4.9849e-14	9.2059e-13	56.6164	53.5255	50.9176	42.1333	42.2838	42.3398	VCP	valosin containing protein [Source:HGNC Symbol;Acc:HGNC:12666]
ENSG00000092621	4864.34	3187.76	0.6096	5.0093e-14	9.2455e-13	12.297	11.9149	10.6369	7.96455	8.86653	7.74956	PHGDH	phosphoglycerate dehydrogenase [Source:HGNC Symbol;Acc:HGNC:8923]
ENSG00000175643	200.72	461.43	-1.2062	5.0244e-14	9.2677e-13	1.51718	1.04856	1.08923	2.91107	2.86332	3.28278	RMI2	RecQ mediated genome instability 2 [Source:HGNC Symbol;Acc:HGNC:28349]
ENSG00000084623	16045	11482.6	0.4827	5.0303e-14	9.2729e-13	37.5909	36.5047	34.1939	26.81	28.7253	27.855	EIF3I	eukaryotic translation initiation factor 3 subunit I [Source:HGNC Symbol;Acc:HGNC:3272]
ENSG00000117318	2658.26	1848.84	0.523	5.1697e-14	9.5242e-13	40.367	36.7802	39.9535	30.5891	28.9077	28.1494	ID3	inhibitor of DNA binding 3, HLH protein [Source:HGNC Symbol;Acc:HGNC:5362]
ENSG00000152767	5740.82	7803.56	-0.4429	5.1883e-14	9.5527e-13	3.44808	3.40192	3.59462	4.95193	5.31901	4.98922	FARP1	FERM, ARH/RhoGEF and pleckstrin domain protein 1 [Source:HGNC Symbol;Acc:HGNC:3591]
ENSG00000197429	409.96	726.98	-0.825	5.2395e-14	9.641e-13	2.27358	2.55827	2.4561	4.7561	4.83123	4.31108	IPP	intracisternal A particle-promoted polypeptide [Source:HGNC Symbol;Acc:HGNC:6108]
ENSG00000140199	1372.71	2009.41	-0.5503	5.3451e-14	9.8293e-13	2.84967	2.79832	2.96324	4.81168	4.49199	4.25999	SLC12A6	solute carrier family 12 member 6 [Source:HGNC Symbol;Acc:HGNC:10914]
ENSG00000159377	15889.9	11835.7	0.4249	5.3598e-14	9.8505e-13	170.604	164.126	157.702	135.392	129.69	129.861	PSMB4	proteasome 20S subunit beta 4 [Source:HGNC Symbol;Acc:HGNC:9541]
ENSG00000163814	1.77	77.23	-5.4829	5.3824e-14	9.886e-13	0.00768782	0.00309469	0.00719479	0.240281	0.310838	0.28855	CDCP1	CUB domain containing protein 1 [Source:HGNC Symbol;Acc:HGNC:24357]
ENSG00000107581	29946.2	22157.5	0.4346	5.4032e-14	9.9182e-13	86.0329	90.1135	102.124	75.5705	74.5247	71.1313	EIF3A	eukaryotic translation initiation factor 3 subunit A [Source:HGNC Symbol;Acc:HGNC:3271]
ENSG00000052723	1815	1116.5	0.6999	5.4656e-14	1.0027e-12	6.70182	6.59495	7.0029	5.30624	4.10338	4.04633	SIKE1	suppressor of IKBKE 1 [Source:HGNC Symbol;Acc:HGNC:26119]
ENSG00000119699	109.39	277.35	-1.3439	5.5316e-14	1.0142e-12	0.507699	0.466584	0.403421	1.2558	1.18346	1.32581	TGFB3	transforming growth factor beta 3 [Source:HGNC Symbol;Acc:HGNC:11769]
ENSG00000112304	643.38	1057.58	-0.7179	5.6551e-14	1.0362e-12	3.36471	3.17184	3.10631	5.87206	5.23305	5.96721	ACOT13	acyl-CoA thioesterase 13 [Source:HGNC Symbol;Acc:HGNC:20999]
ENSG00000154803	884.45	1379.7	-0.6412	5.6995e-14	1.0437e-12	1.84311	1.9778	2.14118	3.59981	3.22709	3.17586	FLCN	folliculin [Source:HGNC Symbol;Acc:HGNC:27310]
ENSG00000100697	3264.77	5228.16	-0.6793	5.7075e-14	1.0445e-12	4.93615	5.31461	6.75953	10.9741	8.97841	9.31906	DICER1	dicer 1, ribonuclease III [Source:HGNC Symbol;Acc:HGNC:17098]
ENSG00000198223	626.1	346.75	0.852	5.8224e-14	1.0649e-12	3.59893	3.55478	3.61875	2.17754	2.24184	1.99801	CSF2RA	colony stimulating factor 2 receptor subunit alpha [Source:HGNC Symbol;Acc:HGNC:2435]
ENSG00000109534	2251.35	1430.53	0.655	5.8271e-14	1.0651e-12	24.4302	27.216	23.8529	16.9636	15.7248	18.9557	GAR1	GAR1 ribonucleoprotein [Source:HGNC Symbol;Acc:HGNC:14264]
ENSG00000100142	2077.06	1373.32	0.5968	5.8818e-14	1.0745e-12	6.81804	6.34555	6.35741	4.38837	4.70838	4.78648	POLR2F	RNA polymerase II, I and III subunit F [Source:HGNC Symbol;Acc:HGNC:9193]
ENSG00000198125	23.58	115.78	-2.2907	5.8997e-14	1.0771e-12	0.222522	0.264011	0.241133	1.22015	1.4206	1.19785	MB	myoglobin [Source:HGNC Symbol;Acc:HGNC:6915]
ENSG00000130165	3756	2705.83	0.4728	5.9073e-14	1.0778e-12	20.4601	19.2377	19.5968	15.4316	15.324	15.2103	ELOF1	elongation factor 1 homolog [Source:HGNC Symbol;Acc:HGNC:28691]
ENSG00000104763	3259.46	4501.78	-0.4661	5.9732e-14	1.0892e-12	4.60045	4.63888	4.73018	7.37092	6.92816	6.46445	ASAH1	N-acylsphingosine amidohydrolase 1 [Source:HGNC Symbol;Acc:HGNC:735]
ENSG00000281398	1298.65	846.54	0.6177	6.0629e-14	1.1049e-12	6.23585	6.50761	6.40696	4.58771	4.255	4.5907	SNHG4	small nucleolar RNA host gene 4 [Source:HGNC Symbol;Acc:HGNC:32964]
ENSG00000111206	8244.05	6078.63	0.4398	6.2892e-14	1.1454e-12	35.8638	36.6529	37.9663	27.9619	28.9428	30.6602	FOXM1	forkhead box M1 [Source:HGNC Symbol;Acc:HGNC:3818]
ENSG00000214425	941.03	1428.78	-0.6024	6.2983e-14	1.1464e-12	2.61445	2.66028	2.71831	4.41092	4.47224	4.16837	LRRC37A4P	leucine rich repeat containing 37 member A4, pseudogene [Source:HGNC Symbol;Acc:HGNC:25479]
ENSG00000134970	2417.78	1523.07	0.6668	6.5877e-14	1.1984e-12	12.2952	12.551	14.4975	9.27665	7.61615	9.75989	TMED7	transmembrane p24 trafficking protein 7 [Source:HGNC Symbol;Acc:HGNC:24253]
ENSG00000165775	1274.09	765.35	0.7358	6.6401e-14	1.2072e-12	2.67658	2.59185	3.05927	1.62019	1.89721	1.85109	FUNDC2	FUN14 domain containing 2 [Source:HGNC Symbol;Acc:HGNC:24925]
ENSG00000101361	8244.55	5913.93	0.4794	6.7091e-14	1.219e-12	37.782	36.8424	35.061	27.1857	28.1077	29.368	NOP56	NOP56 ribonucleoprotein [Source:HGNC Symbol;Acc:HGNC:15911]
ENSG00000006715	3519.88	4803.56	-0.4487	6.7901e-14	1.233e-12	9.72635	9.87007	10.3378	15.7343	13.7611	14.4711	VPS41	VPS41 subunit of HOPS complex [Source:HGNC Symbol;Acc:HGNC:12713]
ENSG00000185252	608.99	991.74	-0.7051	6.7945e-14	1.233e-12	2.23709	2.0427	2.13856	3.8462	3.80071	3.6012	ZNF74	zinc finger protein 74 [Source:HGNC Symbol;Acc:HGNC:13144]
ENSG00000100865	2057.04	1337.06	0.6218	7.0549e-14	1.2795e-12	8.5244	9.0827	7.7324	6.04336	5.86742	5.82885	CINP	cyclin dependent kinase 2 interacting protein [Source:HGNC Symbol;Acc:HGNC:23789]
ENSG00000154065	999.63	583.46	0.776	7.152e-14	1.2964e-12	3.4462	3.53717	3.27627	2.44027	1.90199	2.11434	ANKRD29	ankyrin repeat domain 29 [Source:HGNC Symbol;Acc:HGNC:27110]
ENSG00000040341	1188.18	1766.78	-0.5716	7.2477e-14	1.3129e-12	2.72097	2.95678	3.0636	4.8603	4.38057	4.73974	STAU2	staufen double-stranded RNA binding protein 2 [Source:HGNC Symbol;Acc:HGNC:11371]
ENSG00000115163	1808.85	1210.5	0.5802	7.3281e-14	1.3267e-12	19.3686	20.6466	21.1776	14.598	13.8045	15.633	CENPA	centromere protein A [Source:HGNC Symbol;Acc:HGNC:1851]
ENSG00000104613	2523.05	1769.98	0.5115	7.3511e-14	1.3301e-12	8.13082	8.4998	8.49732	6.54712	6.44628	5.96947	INTS10	integrator complex subunit 10 [Source:HGNC Symbol;Acc:HGNC:25548]
ENSG00000139112	3698.92	5206.58	-0.493	7.7865e-14	1.408e-12	20.1401	20.5378	19.4377	28.9422	31.0841	30.9853	GABARAPL1	GABA type A receptor associated protein like 1 [Source:HGNC Symbol;Acc:HGNC:4068]
ENSG00000156471	8035.78	5858.64	0.4559	7.8086e-14	1.4112e-12	29.5869	28.8914	28.1801	22.7997	21.3436	23.8694	PTDSS1	phosphatidylserine synthase 1 [Source:HGNC Symbol;Acc:HGNC:9587]
ENSG00000135698	1146.02	704.67	0.7004	7.8448e-14	1.4169e-12	11.9707	11.055	11.4812	8.33808	6.88283	7.63855	MPHOSPH6	M-phase phosphoprotein 6 [Source:HGNC Symbol;Acc:HGNC:7214]
ENSG00000142168	9852.52	6637.31	0.5699	8.0045e-14	1.4449e-12	117.354	109.889	101.104	74.9873	84.8324	78.2055	SOD1	superoxide dismutase 1 [Source:HGNC Symbol;Acc:HGNC:11179]
ENSG00000074800	149946	105305	0.5099	8.534e-14	1.5395e-12	683.58	631.703	576.562	470.163	479.637	481.063	ENO1	enolase 1 [Source:HGNC Symbol;Acc:HGNC:3350]
ENSG00000141503	5174.45	7111.43	-0.4589	8.7935e-14	1.5854e-12	14.8729	14.2608	14.2049	20.9925	22.2141	20.865	MINK1	misshapen like kinase 1 [Source:HGNC Symbol;Acc:HGNC:17565]
ENSG00000135002	1243.66	717.87	0.7929	8.9806e-14	1.6182e-12	6.96546	6.64919	7.59009	4.4639	3.67257	5.03091	RFK	riboflavin kinase [Source:HGNC Symbol;Acc:HGNC:30324]
ENSG00000116774	8820.4	12683.4	-0.5241	9.0193e-14	1.6242e-12	73.0089	70.0161	62.758	103.42	105.166	110.053	OLFML3	olfactomedin like 3 [Source:HGNC Symbol;Acc:HGNC:24956]
ENSG00000108960	1286.48	1917.56	-0.5755	9.5393e-14	1.7168e-12	8.66516	8.95052	8.93801	14.3522	13.1075	15.1295	MMD	monocyte to macrophage differentiation associated [Source:HGNC Symbol;Acc:HGNC:7153]
ENSG00000275620	37.59	154.06	-2.0203	9.575e-14	1.7222e-12	0.0720549	0.14239	0.110347	0.511832	0.488504	0.430256	FLJ16779	uncharacterized LOC100192386 [Source:NCBI gene (formerly Entrezgene);Acc:100192386]
ENSG00000157379	500.64	862.3	-0.783	9.7742e-14	1.757e-12	2.18872	2.36848	2.10513	3.90138	4.17386	4.26878	DHRS1	dehydrogenase/reductase 1 [Source:HGNC Symbol;Acc:HGNC:16445]
ENSG00000164938	501.52	857.11	-0.7706	1.0159e-13	1.8251e-12	1.74665	2.10575	2.00803	3.56013	3.65655	3.54827	TP53INP1	tumor protein p53 inducible nuclear protein 1 [Source:HGNC Symbol;Acc:HGNC:18022]
ENSG00000141076	10997.1	8140.71	0.434	1.0184e-13	1.8284e-12	43.6889	43.8122	41.8487	33.6795	33.6393	35.7175	UTP4	UTP4 small subunit processome component [Source:HGNC Symbol;Acc:HGNC:1983]
ENSG00000177606	10508.8	8070.87	0.3807	1.0251e-13	1.8393e-12	64.2937	61.8768	64.9382	52.8765	52.5891	52.4074	JUN	Jun proto-oncogene, AP-1 transcription factor subunit [Source:HGNC Symbol;Acc:HGNC:6204]
ENSG00000137103	252.95	500.51	-0.9874	1.0363e-13	1.8585e-12	0.363961	0.301712	0.36227	0.701597	0.756579	0.727895	TMEM8B	transmembrane protein 8B [Source:HGNC Symbol;Acc:HGNC:21427]
ENSG00000088833	6067.25	4434.48	0.4526	1.0418e-13	1.8672e-12	22.5002	23.859	23.0906	17.584	18.686	18.3075	NSFL1C	NSFL1 cofactor [Source:HGNC Symbol;Acc:HGNC:15912]
ENSG00000125637	2115.11	1475.03	0.5202	1.0662e-13	1.9098e-12	3.37035	3.43562	3.56699	2.64819	2.45137	2.68229	PSD4	pleckstrin and Sec7 domain containing 4 [Source:HGNC Symbol;Acc:HGNC:19096]
ENSG00000143575	4159.33	2839.68	0.5508	1.08e-13	1.9333e-12	45.2868	45.6137	40.9397	30.7952	32.8877	33.1816	HAX1	HCLS1 associated protein X-1 [Source:HGNC Symbol;Acc:HGNC:16915]
ENSG00000141564	6332.7	4759.49	0.4121	1.1184e-13	2.001e-12	13.188	13.3115	14.0262	10.8067	11.1425	10.7934	RPTOR	regulatory associated protein of MTOR complex 1 [Source:HGNC Symbol;Acc:HGNC:30287]
ENSG00000162817	1362.13	2084.93	-0.615	1.1454e-13	2.048e-12	11.076	10.0666	9.87979	16.9483	17.9754	16.1822	C1orf115	chromosome 1 open reading frame 115 [Source:HGNC Symbol;Acc:HGNC:25873]
ENSG00000101346	4749.45	3364.34	0.4976	1.2023e-13	2.1485e-12	16.6735	16.4869	15.5824	11.9983	12.179	12.9787	POFUT1	protein O-fucosyltransferase 1 [Source:HGNC Symbol;Acc:HGNC:14988]
ENSG00000112425	99.06	266.89	-1.4288	1.2423e-13	2.2186e-12	0.127256	0.136604	0.0922029	0.365899	0.330726	0.338968	EPM2A	EPM2A glucan phosphatase, laforin [Source:HGNC Symbol;Acc:HGNC:3413]
ENSG00000161980	881.86	505.04	0.8033	1.2556e-13	2.2411e-12	11.27	9.83844	9.95849	6.461	5.8207	6.88255	POLR3K	RNA polymerase III subunit K [Source:HGNC Symbol;Acc:HGNC:14121]
ENSG00000109861	12572.3	9462.21	0.41	1.263e-13	2.253e-12	11.3589	11.1063	10.8622	8.97452	8.75148	9.26887	CTSC	cathepsin C [Source:HGNC Symbol;Acc:HGNC:2528]
ENSG00000151376	784.26	1335.48	-0.7698	1.3057e-13	2.3278e-12	4.96673	4.20332	4.28221	8.40907	8.93109	7.32095	ME3	malic enzyme 3 [Source:HGNC Symbol;Acc:HGNC:6985]
ENSG00000134363	501.64	245.75	1.03	1.3155e-13	2.3439e-12	4.29056	3.77629	3.93884	1.89407	2.02555	2.40535	FST	follistatin [Source:HGNC Symbol;Acc:HGNC:3971]
ENSG00000104723	2289.6	3164.01	-0.4662	1.322e-13	2.354e-12	9.25935	9.76743	10.0594	14.4959	13.915	14.8123	TUSC3	tumor suppressor candidate 3 [Source:HGNC Symbol;Acc:HGNC:30242]
ENSG00000138430	9981.5	7289.78	0.4535	1.3513e-13	2.4049e-12	36.5258	37.3237	35.7244	28.1717	27.3088	30.6318	OLA1	Obg like ATPase 1 [Source:HGNC Symbol;Acc:HGNC:28833]
ENSG00000004455	13224.4	9473.72	0.4813	1.4145e-13	2.5159e-12	31.0538	31.0045	28.408	22.5311	22.7409	24.4856	AK2	adenylate kinase 2 [Source:HGNC Symbol;Acc:HGNC:362]
ENSG00000166801	1832.29	2577.13	-0.4921	1.4244e-13	2.532e-12	5.36976	5.52525	5.83594	8.93893	8.02152	8.35763	FAM111A	FAM111 trypsin like peptidase A [Source:HGNC Symbol;Acc:HGNC:24725]
ENSG00000147604	24859.1	19056.7	0.3835	1.4265e-13	2.5342e-12	205.874	198.12	202.66	166.414	161.127	172.835	RPL7	ribosomal protein L7 [Source:HGNC Symbol;Acc:HGNC:10363]
ENSG00000136715	3734.14	5335.61	-0.5147	1.4334e-13	2.5451e-12	18.7235	19.2606	18.2669	27.6736	30.9015	27.8537	SAP130	Sin3A associated protein 130 [Source:HGNC Symbol;Acc:HGNC:29813]
ENSG00000171861	792.45	476.48	0.734	1.4496e-13	2.5722e-12	8.68319	8.65472	8.97553	5.75519	5.42393	5.84177	MRM3	mitochondrial rRNA methyltransferase 3 [Source:HGNC Symbol;Acc:HGNC:18485]
ENSG00000167523	1075.25	680.03	0.6617	1.4791e-13	2.6231e-12	3.88939	4.21322	4.09949	2.77841	2.82898	2.6917	SPATA33	spermatogenesis associated 33 [Source:HGNC Symbol;Acc:HGNC:26463]
ENSG00000119711	424.74	748.66	-0.8173	1.5065e-13	2.6701e-12	1.359	1.3473	1.48558	2.45075	2.64733	2.83846	ALDH6A1	aldehyde dehydrogenase 6 family member A1 [Source:HGNC Symbol;Acc:HGNC:7179]
ENSG00000132846	554.64	979.05	-0.8189	1.5392e-13	2.7265e-12	1.92759	2.0557	1.65213	3.39062	3.7589	3.55945	ZBED3	zinc finger BED-type containing 3 [Source:HGNC Symbol;Acc:HGNC:20711]
ENSG00000187778	2691.08	1847.5	0.5427	1.5484e-13	2.7412e-12	18.5492	18.7506	17.0366	13.4601	12.9514	13.7559	MCRS1	microspherule protein 1 [Source:HGNC Symbol;Acc:HGNC:6960]
ENSG00000168216	601.37	964.5	-0.6816	1.5568e-13	2.7544e-12	1.20355	1.22386	1.26144	2.23533	1.99545	2.13634	LMBRD1	LMBR1 domain containing 1 [Source:HGNC Symbol;Acc:HGNC:23038]
ENSG00000196975	3144.11	4515.06	-0.5219	1.5616e-13	2.7614e-12	6.33999	6.48822	5.89107	9.2334	9.91348	9.77568	ANXA4	annexin A4 [Source:HGNC Symbol;Acc:HGNC:542]
ENSG00000108370	770.31	1194.33	-0.6316	1.5948e-13	2.8183e-12	2.28129	2.50218	2.41722	4.05975	4.01023	3.93833	RGS9	regulator of G protein signaling 9 [Source:HGNC Symbol;Acc:HGNC:10004]
ENSG00000119801	1849.95	2624.09	-0.5047	1.6238e-13	2.8679e-12	11.8609	11.8451	11.9283	19.4205	17.845	17.1471	YPEL5	yippee like 5 [Source:HGNC Symbol;Acc:HGNC:18329]
ENSG00000133816	19041.1	14758.6	0.3676	1.6419e-13	2.8983e-12	20.8336	20.7387	20.5584	17.2614	17.1238	17.4273	MICAL2	microtubule associated monooxygenase, calponin and LIM domain containing 2 [Source:HGNC Symbol;Acc:HGNC:24693]
ENSG00000204116	939.06	1532.73	-0.7071	1.6531e-13	2.9146e-12	2.78318	2.87345	3.27273	5.99698	4.60943	5.08102	CHIC1	cysteine rich hydrophobic domain 1 [Source:HGNC Symbol;Acc:HGNC:1934]
ENSG00000156970	5991.1	7902.47	-0.3993	1.6522e-13	2.9146e-12	28.4466	29.5086	30.5461	41.1162	41.6251	42.7552	BUB1B	BUB1 mitotic checkpoint serine/threonine kinase B [Source:HGNC Symbol;Acc:HGNC:1149]
ENSG00000198873	1682.08	2506.03	-0.5753	1.6574e-13	2.9205e-12	5.2163	4.92821	5.65539	7.87887	8.61818	8.78627	GRK5	G protein-coupled receptor kinase 5 [Source:HGNC Symbol;Acc:HGNC:4544]
ENSG00000106070	6611.97	8595.49	-0.3787	1.661e-13	2.9252e-12	14.951	14.6482	14.8813	21.2753	20.2925	20.6577	GRB10	growth factor receptor bound protein 10 [Source:HGNC Symbol;Acc:HGNC:4564]
ENSG00000226950	3376.87	2247.36	0.5873	1.6941e-13	2.9817e-12	7.66533	7.61566	6.55044	5.3598	5.2643	5.02955	DANCR	differentiation antagonizing non-protein coding RNA [Source:HGNC Symbol;Acc:HGNC:28964]
ENSG00000122641	2096.03	1457.91	0.5234	1.7196e-13	3.0248e-12	5.41755	5.40217	5.86427	4.42292	3.94244	4.12005	INHBA	inhibin subunit beta A [Source:HGNC Symbol;Acc:HGNC:6066]
ENSG00000173894	1776.44	2518.73	-0.5036	1.7452e-13	3.0682e-12	6.89918	6.90756	6.83241	10.3136	10.6896	10.4722	CBX2	chromobox 2 [Source:HGNC Symbol;Acc:HGNC:1552]
ENSG00000085832	1891.27	2633.21	-0.4774	1.7966e-13	3.1567e-12	5.40807	5.57692	5.91801	8.80465	8.2164	8.29114	EPS15	epidermal growth factor receptor pathway substrate 15 [Source:HGNC Symbol;Acc:HGNC:3419]
ENSG00000145354	1006.99	615.35	0.7104	1.8106e-13	3.1793e-12	3.33181	3.23728	3.89215	2.31479	2.2293	2.32444	CISD2	CDGSH iron sulfur domain 2 [Source:HGNC Symbol;Acc:HGNC:24212]
ENSG00000020633	574.34	948.94	-0.7238	1.8468e-13	3.241e-12	2.3837	2.57788	2.73503	4.77441	4.69452	4.20158	RUNX3	RUNX family transcription factor 3 [Source:HGNC Symbol;Acc:HGNC:10473]
ENSG00000243335	1840.26	2731.56	-0.5695	1.8895e-13	3.3141e-12	6.30361	6.41663	5.74947	9.49532	9.68295	10.3305	KCTD7	potassium channel tetramerization domain containing 7 [Source:HGNC Symbol;Acc:HGNC:21957]
ENSG00000173692	16602.5	13009.4	0.352	1.9025e-13	3.335e-12	22.216	23.2961	23.7824	19.6479	19.1357	19.6096	PSMD1	proteasome 26S subunit, non-ATPase 1 [Source:HGNC Symbol;Acc:HGNC:9554]
ENSG00000059377	816.59	465.3	0.8121	1.9715e-13	3.454e-12	2.9879	2.89369	2.69175	1.63817	1.70612	1.91277	TBXAS1	thromboxane A synthase 1 [Source:HGNC Symbol;Acc:HGNC:11609]
ENSG00000144827	1670.48	1121.76	0.5742	1.9809e-13	3.4683e-12	12.1609	11.5144	12.7195	8.6272	9.03242	8.61058	ABHD10	abhydrolase domain containing 10, depalmitoylase [Source:HGNC Symbol;Acc:HGNC:25656]
ENSG00000136813	8806.62	6640.28	0.4074	2.0065e-13	3.5112e-12	21.9128	22.1028	24.6799	18.6083	18.2214	18.8404	ECPAS	Ecm29 proteasome adaptor and scaffold [Source:HGNC Symbol;Acc:HGNC:29020]
ENSG00000003402	5105.17	3868.9	0.4001	2.014e-13	3.5222e-12	4.86991	4.98063	5.12001	4.11495	4.04665	4.04017	CFLAR	CASP8 and FADD like apoptosis regulator [Source:HGNC Symbol;Acc:HGNC:1876]
ENSG00000077713	1172.96	733.73	0.6767	2.0223e-13	3.5349e-12	9.31387	8.47749	9.44226	5.80645	6.05669	6.44922	SLC25A43	solute carrier family 25 member 43 [Source:HGNC Symbol;Acc:HGNC:30557]
ENSG00000103266	2198.2	1480.51	0.5702	2.0383e-13	3.5608e-12	21.6814	20.3314	20.4525	14.3448	15.6505	15.2507	STUB1	STIP1 homology and U-box containing protein 1 [Source:HGNC Symbol;Acc:HGNC:11427]
ENSG00000103257	26409.2	35978.1	-0.4461	2.0403e-13	3.5621e-12	125.391	122.228	117.477	177.73	187.823	169.631	SLC7A5	solute carrier family 7 member 5 [Source:HGNC Symbol;Acc:HGNC:11063]
ENSG00000105617	698.83	393.57	0.8288	2.0446e-13	3.5676e-12	11.5208	11.2879	10.5108	6.36936	6.86844	6.95197	LENG1	leukocyte receptor cluster member 1 [Source:HGNC Symbol;Acc:HGNC:15502]
ENSG00000274605	1154.16	690.83	0.7417	2.0622e-13	3.5963e-12	11.8396	12.6931	12.0835	7.0165	8.56011	7.96766	PCCA-DT	PCCA divergent transcript [Source:HGNC Symbol;Acc:HGNC:53266]
ENSG00000171314	30411.2	22552	0.4314	2.0644e-13	3.598e-12	271.199	263.163	254.185	202.104	213.258	213.748	PGAM1	phosphoglycerate mutase 1 [Source:HGNC Symbol;Acc:HGNC:8888]
ENSG00000171490	7641.55	5361.31	0.5115	2.0702e-13	3.606e-12	25.6129	27.6479	28.5144	21.2147	18.2129	22.2964	RSL1D1	ribosomal L1 domain containing 1 [Source:HGNC Symbol;Acc:HGNC:24534]
ENSG00000077232	8588.77	6292.93	0.4488	2.0744e-13	3.6113e-12	6.96075	7.5342	8.12074	6.39347	5.62891	5.79975	DNAJC10	DnaJ heat shock protein family (Hsp40) member C10 [Source:HGNC Symbol;Acc:HGNC:24637]
ENSG00000215301	24607.5	18620.4	0.4022	2.0818e-13	3.6221e-12	32.3386	32.7514	37.4829	28.2475	27.3153	27.847	DDX3X	DEAD-box helicase 3 X-linked [Source:HGNC Symbol;Acc:HGNC:2745]
ENSG00000129128	2261.2	1402.39	0.6892	2.2132e-13	3.8484e-12	6.78795	7.07813	7.98108	5.32393	4.02211	5.23505	SPCS3	signal peptidase complex subunit 3 [Source:HGNC Symbol;Acc:HGNC:26212]
ENSG00000106686	64.64	190.15	-1.5596	2.2794e-13	3.9613e-12	0.159538	0.141076	0.144412	0.470024	0.455886	0.483459	SPATA6L	spermatogenesis associated 6 like [Source:HGNC Symbol;Acc:HGNC:25472]
ENSG00000107438	19239.8	14497.4	0.4084	2.2996e-13	3.9941e-12	191.322	191.879	185.928	149.047	154.846	157.411	PDLIM1	PDZ and LIM domain 1 [Source:HGNC Symbol;Acc:HGNC:2067]
ENSG00000146834	2852.23	2031.97	0.4895	2.3628e-13	4.1015e-12	19.502	19.6323	19.3738	14.5445	14.9334	15.3543	MEPCE	methylphosphate capping enzyme [Source:HGNC Symbol;Acc:HGNC:20247]
ENSG00000138433	875.34	516.5	0.7621	2.3988e-13	4.1618e-12	5.39209	6.43879	6.33549	4.12779	3.60001	3.80392	CIR1	corepressor interacting with RBPJ, CIR1 [Source:HGNC Symbol;Acc:HGNC:24217]
ENSG00000219481	1533.9	2291.17	-0.5802	2.4222e-13	4.1998e-12	2.95597	2.51506	2.80474	4.41061	4.54621	4.34026	NBPF1	NBPF member 1 [Source:HGNC Symbol;Acc:HGNC:26088]
ENSG00000235180	236.25	86.61	1.4517	2.4328e-13	4.2158e-12	4.15508	4.70744	4.4699	1.4318	1.92441	1.88914	LINC00601	long intergenic non-protein coding RNA 601 [Source:HGNC Symbol;Acc:HGNC:43916]
ENSG00000130159	1600.3	1031.39	0.6336	2.4471e-13	4.2383e-12	15.817	14.7096	14.2161	9.92329	10.7184	10.3862	ECSIT	ECSIT signaling integrator [Source:HGNC Symbol;Acc:HGNC:29548]
ENSG00000083123	846.82	1312.54	-0.6323	2.4995e-13	4.3265e-12	4.30762	4.41294	5.00327	8.16786	7.1942	7.51314	BCKDHB	branched chain keto acid dehydrogenase E1 subunit beta [Source:HGNC Symbol;Acc:HGNC:987]
ENSG00000279041	122.23	307.37	-1.3236	2.6153e-13	4.5244e-12	1.46016	2.25197	1.95922	5.6206	4.94748	4.77064	-	TEC
ENSG00000157216	453.3	784.7	-0.7912	2.7056e-13	4.678e-12	1.38499	1.4539	1.45777	2.6516	2.8864	2.45739	SSBP3	single stranded DNA binding protein 3 [Source:HGNC Symbol;Acc:HGNC:15674]
ENSG00000270504	135.78	329.38	-1.2728	2.7442e-13	4.7419e-12	0.815449	1.2036	1.22953	3.05997	2.75977	2.64407	-	novel transcript, antisense to PXDC1
ENSG00000169871	2801.4	3880.25	-0.4701	2.7489e-13	4.7474e-12	5.40058	5.32139	5.87452	8.355	7.734	8.63149	TRIM56	tripartite motif containing 56 [Source:HGNC Symbol;Acc:HGNC:19028]
ENSG00000048162	1201.84	732.78	0.7139	2.7748e-13	4.7894e-12	9.92112	9.29715	8.90216	5.95065	5.75106	6.75677	NOP16	NOP16 nucleolar protein [Source:HGNC Symbol;Acc:HGNC:26934]
ENSG00000054965	3436.55	4624.32	-0.4287	2.7793e-13	4.7945e-12	9.8263	9.32319	9.55828	14.0826	13.7308	13.7561	FAM168A	family with sequence similarity 168 member A [Source:HGNC Symbol;Acc:HGNC:28999]
ENSG00000148702	5.71	70.54	-3.6632	2.7878e-13	4.8063e-12	0.055132	0.0221931	0.0257982	0.412835	0.433442	0.530256	HABP2	hyaluronan binding protein 2 [Source:HGNC Symbol;Acc:HGNC:4798]
ENSG00000143799	21076.4	15572	0.4367	2.9817e-13	5.1378e-12	25.3846	25.8685	24.1944	19.2186	20.41	20.3376	PARP1	poly(ADP-ribose) polymerase 1 [Source:HGNC Symbol;Acc:HGNC:270]
ENSG00000175602	2221.9	1540.2	0.5291	3.0104e-13	5.1843e-12	46.7851	50.8421	54.579	38.8591	37.9286	36.6119	CCDC85B	coiled-coil domain containing 85B [Source:HGNC Symbol;Acc:HGNC:24926]
ENSG00000107371	1282.17	821.86	0.6418	3.1231e-13	5.3754e-12	3.73609	3.56267	3.73184	2.38452	2.6321	2.58331	EXOSC3	exosome component 3 [Source:HGNC Symbol;Acc:HGNC:17944]
ENSG00000084090	9356.91	6994.99	0.4196	3.2023e-13	5.5085e-12	47.2509	44.791	47.603	37.5405	35.4054	39.3671	STARD7	StAR related lipid transfer domain containing 7 [Source:HGNC Symbol;Acc:HGNC:18063]
ENSG00000173011	1308	858.49	0.6078	3.2121e-13	5.5223e-12	4.83056	4.94209	5.10657	3.58668	3.25035	3.66989	TADA2B	transcriptional adaptor 2B [Source:HGNC Symbol;Acc:HGNC:30781]
ENSG00000099812	1136.39	1764.04	-0.6347	3.2144e-13	5.523e-12	8.54579	8.44809	8.12344	13.9204	15.1833	12.8395	MISP	mitotic spindle positioning [Source:HGNC Symbol;Acc:HGNC:27000]
ENSG00000143797	1762.82	2528.39	-0.5204	3.2269e-13	5.5415e-12	4.22115	4.23237	4.92527	7.00975	6.85118	6.75802	MBOAT2	membrane bound O-acyltransferase domain containing 2 [Source:HGNC Symbol;Acc:HGNC:25193]
ENSG00000278053	4475.7	3310.35	0.4353	3.2455e-13	5.5701e-12	10.0506	10.3999	10.5117	8.43173	7.70467	8.50447	DDX52	DExD-box helicase 52 [Source:HGNC Symbol;Acc:HGNC:20038]
ENSG00000182253	1223.84	1782.39	-0.542	3.2507e-13	5.576e-12	3.36917	3.44306	3.56569	5.28859	5.48482	5.47434	SYNM	synemin [Source:HGNC Symbol;Acc:HGNC:24466]
ENSG00000161204	3249.55	2377.19	0.4509	3.2758e-13	5.6159e-12	13.6923	13.8123	13.6146	11.1451	10.3989	10.8329	ABCF3	ATP binding cassette subfamily F member 3 [Source:HGNC Symbol;Acc:HGNC:72]
ENSG00000130956	1517.37	2213.03	-0.5452	3.3017e-13	5.657e-12	8.20613	7.54766	8.72218	12.6604	13.1354	12.5694	HABP4	hyaluronan binding protein 4 [Source:HGNC Symbol;Acc:HGNC:17062]
ENSG00000055483	4396.29	5917.87	-0.4291	3.3104e-13	5.6688e-12	10.7081	10.1017	10.5588	14.9056	15.3847	15.1237	USP36	ubiquitin specific peptidase 36 [Source:HGNC Symbol;Acc:HGNC:20062]
ENSG00000188846	32366.8	22995	0.4932	3.3154e-13	5.6742e-12	84.7261	87.409	74.836	62.3538	63.6711	62.9126	RPL14	ribosomal protein L14 [Source:HGNC Symbol;Acc:HGNC:10305]
ENSG00000182600	317.08	135.78	1.2246	3.3717e-13	5.7673e-12	1.71149	2.04779	1.89295	0.892711	0.96035	0.74902	SNORC	secondary ossification center associated regulator of chondrocyte maturation [Source:HGNC Symbol;Acc:HGNC:33763]
ENSG00000198242	11154.1	8320.55	0.4227	3.4081e-13	5.8262e-12	114.097	109.544	105.458	89.4535	85.5377	89.3298	RPL23A	ribosomal protein L23a [Source:HGNC Symbol;Acc:HGNC:10317]
ENSG00000198911	7170.86	9508.45	-0.407	3.4495e-13	5.8937e-12	20.8744	21.0412	20.6109	29.3099	30.5058	29.3636	SREBF2	sterol regulatory element binding transcription factor 2 [Source:HGNC Symbol;Acc:HGNC:11290]
ENSG00000204394	7230.25	5488.38	0.3977	3.5492e-13	6.0606e-12	27.1902	26.4358	27.4094	21.7889	21.8234	22.5474	VARS1	valyl-tRNA synthetase 1 [Source:HGNC Symbol;Acc:HGNC:12651]
ENSG00000100060	70.41	201.52	-1.5186	3.5523e-13	6.0626e-12	0.519452	0.477949	0.532438	1.46748	1.69652	1.53963	MFNG	MFNG O-fucosylpeptide 3-beta-N-acetylglucosaminyltransferase [Source:HGNC Symbol;Acc:HGNC:7038]
ENSG00000265681	1065.55	651.4	0.7096	3.6743e-13	6.2672e-12	10.1044	9.48259	9.03615	6.40662	5.7958	6.64652	RPL17	ribosomal protein L17 [Source:HGNC Symbol;Acc:HGNC:10307]
ENSG00000111669	46657.2	31527.5	0.5655	3.684e-13	6.2802e-12	411.599	390.4	334.824	262.788	281.621	282.865	TPI1	triosephosphate isomerase 1 [Source:HGNC Symbol;Acc:HGNC:12009]
ENSG00000101132	1928.51	1242.39	0.6347	3.8666e-13	6.5878e-12	24.0545	25.5826	23.2372	17.6441	14.7913	18.1405	PFDN4	prefoldin subunit 4 [Source:HGNC Symbol;Acc:HGNC:8868]
ENSG00000124574	928.21	1430.97	-0.6262	3.9671e-13	6.7551e-12	2.6634	2.28125	2.61997	4.22987	4.05793	4.25815	ABCC10	ATP binding cassette subfamily C member 10 [Source:HGNC Symbol;Acc:HGNC:52]
ENSG00000134324	4861.98	3687.97	0.3988	4.0074e-13	6.82e-12	8.74226	8.9248	9.35803	7.52767	7.26179	7.25718	LPIN1	lipin 1 [Source:HGNC Symbol;Acc:HGNC:13345]
ENSG00000135480	21905.4	29580.8	-0.4334	4.0457e-13	6.8813e-12	125.162	117.925	117.715	172.669	183.211	168.289	KRT7	keratin 7 [Source:HGNC Symbol;Acc:HGNC:6445]
ENSG00000074047	2223.2	3187.06	-0.5193	4.1766e-13	7.1e-12	6.26052	6.4047	6.31089	9.2614	10.3389	9.64178	GLI2	GLI family zinc finger 2 [Source:HGNC Symbol;Acc:HGNC:4318]
ENSG00000033100	3023.79	2211.04	0.452	4.242e-13	7.2071e-12	15.2358	16.1649	15.9958	12.6594	12.2515	12.3704	CHPF2	chondroitin polymerizing factor 2 [Source:HGNC Symbol;Acc:HGNC:29270]
ENSG00000131263	3731.75	2604.51	0.5186	4.2461e-13	7.21e-12	7.25979	7.38937	8.52141	6.33556	5.44001	5.61712	RLIM	ring finger protein, LIM domain interacting [Source:HGNC Symbol;Acc:HGNC:13429]
ENSG00000240857	436.95	214.48	1.025	4.2577e-13	7.2258e-12	5.82028	5.95572	6.39176	3.75216	2.82026	3.03409	RDH14	retinol dehydrogenase 14 [Source:HGNC Symbol;Acc:HGNC:19979]
ENSG00000003147	445.94	755.56	-0.7601	4.3877e-13	7.4422e-12	1.95191	1.98804	2.08084	3.49599	3.62726	3.84095	ICA1	islet cell autoantigen 1 [Source:HGNC Symbol;Acc:HGNC:5343]
ENSG00000141425	2698.94	1785.42	0.5967	4.5173e-13	7.6577e-12	6.1844	6.99254	7.92875	5.08365	4.65144	5.26361	RPRD1A	regulation of nuclear pre-mRNA domain containing 1A [Source:HGNC Symbol;Acc:HGNC:25560]
ENSG00000170017	10382.3	7283.32	0.5116	4.5461e-13	7.7022e-12	27.877	31.592	36.0097	24.3538	23.0031	24.582	ALCAM	activated leukocyte cell adhesion molecule [Source:HGNC Symbol;Acc:HGNC:400]
ENSG00000008513	1254.96	765.7	0.7132	4.5883e-13	7.7694e-12	3.24713	3.25129	2.83259	1.98001	1.95011	2.20097	ST3GAL1	ST3 beta-galactoside alpha-2,3-sialyltransferase 1 [Source:HGNC Symbol;Acc:HGNC:10862]
ENSG00000132603	3694	2530.3	0.5456	4.6318e-13	7.8386e-12	18.161	16.8373	16.2708	12.8188	11.5749	13.4339	NIP7	nucleolar pre-rRNA processing protein NIP7 [Source:HGNC Symbol;Acc:HGNC:24328]
ENSG00000150977	850.54	516.48	0.7205	4.7003e-13	7.9502e-12	10.5947	10.9898	10.3964	6.76851	6.91503	7.20819	RILPL2	Rab interacting lysosomal protein like 2 [Source:HGNC Symbol;Acc:HGNC:28787]
ENSG00000147050	1173.57	1718.37	-0.5508	4.7323e-13	7.9999e-12	0.918876	0.879166	0.991599	1.50392	1.47054	1.41728	KDM6A	lysine demethylase 6A [Source:HGNC Symbol;Acc:HGNC:12637]
ENSG00000073803	885.37	542.89	0.7063	4.8056e-13	8.1193e-12	1.53225	1.52602	1.57144	0.975309	0.998663	1.07832	MAP3K13	mitogen-activated protein kinase kinase kinase 13 [Source:HGNC Symbol;Acc:HGNC:6852]
ENSG00000143761	39912.1	28429	0.4895	4.8175e-13	8.1349e-12	282.825	270.785	247.112	197.607	212.556	203.735	ARF1	ADP ribosylation factor 1 [Source:HGNC Symbol;Acc:HGNC:652]
ENSG00000124641	633.7	1029.71	-0.7006	4.8349e-13	8.1596e-12	4.29655	4.06737	4.37812	6.91713	7.52892	7.80541	MED20	mediator complex subunit 20 [Source:HGNC Symbol;Acc:HGNC:16840]
ENSG00000249115	1051.95	1574.2	-0.5815	4.9484e-13	8.3465e-12	4.63462	4.62948	4.3466	7.3306	7.07431	7.52167	HAUS5	HAUS augmin like complex subunit 5 [Source:HGNC Symbol;Acc:HGNC:29130]
ENSG00000160075	5734.56	4309.94	0.4123	5.3064e-13	8.9454e-12	17.7561	18.612	18.2517	14.5806	14.4368	15.1379	SSU72	SSU72 homolog, RNA polymerase II CTD phosphatase [Source:HGNC Symbol;Acc:HGNC:25016]
ENSG00000143256	3486.65	2466.29	0.4994	5.3548e-13	9.0221e-12	127.055	122.171	120.603	91.7362	98.3778	91.2859	PFDN2	prefoldin subunit 2 [Source:HGNC Symbol;Acc:HGNC:8867]
ENSG00000180891	3778.16	5099.66	-0.4326	5.3833e-13	9.0651e-12	14.7201	14.9292	14.276	21.1821	20.8625	21.7584	CUEDC1	CUE domain containing 1 [Source:HGNC Symbol;Acc:HGNC:31350]
ENSG00000028528	3630.89	4817.41	-0.4078	5.3964e-13	9.0821e-12	8.02183	8.11247	8.31337	11.6037	11.3774	11.9058	SNX1	sorting nexin 1 [Source:HGNC Symbol;Acc:HGNC:11172]
ENSG00000044115	19045.4	24154.1	-0.3428	5.4115e-13	9.1024e-12	46.8649	47.739	47.5316	64.7651	64.1143	65.0347	CTNNA1	catenin alpha 1 [Source:HGNC Symbol;Acc:HGNC:2509]
ENSG00000214413	1192.33	744.22	0.6798	5.5073e-13	9.2584e-12	2.88625	3.05133	3.3806	2.29485	1.86643	2.09655	BBIP1	BBSome interacting protein 1 [Source:HGNC Symbol;Acc:HGNC:28093]
ENSG00000159176	8112.23	11202.1	-0.4658	5.5393e-13	9.3071e-12	18.3245	16.9156	16.5299	24.9119	26.2762	25.7417	CSRP1	cysteine and glycine rich protein 1 [Source:HGNC Symbol;Acc:HGNC:2469]
ENSG00000017260	4961.01	3756.04	0.4014	5.5822e-13	9.3739e-12	12.4816	12.5622	13.3924	10.7802	10.0368	10.4845	ATP2C1	ATPase secretory pathway Ca2+ transporting 1 [Source:HGNC Symbol;Acc:HGNC:13211]
ENSG00000041880	1357.86	816.91	0.7325	5.6301e-13	9.4491e-12	10.2552	9.49702	8.17731	6.15296	6.14991	5.80599	PARP3	poly(ADP-ribose) polymerase family member 3 [Source:HGNC Symbol;Acc:HGNC:273]
ENSG00000100462	3725.69	2552.86	0.5453	5.8893e-13	9.8787e-12	26.6579	24.9355	23.2689	17.7476	18.7446	18.7229	PRMT5	protein arginine methyltransferase 5 [Source:HGNC Symbol;Acc:HGNC:10894]
ENSG00000188229	39377.8	27682.5	0.5084	5.8983e-13	9.8884e-12	450.807	433.228	388.267	308.135	334.971	319.664	TUBB4B	tubulin beta 4B class IVb [Source:HGNC Symbol;Acc:HGNC:20771]
ENSG00000151612	578.33	955.05	-0.7226	5.9443e-13	9.9599e-12	0.591293	0.658247	0.746809	1.24023	1.11427	1.18822	ZNF827	zinc finger protein 827 [Source:HGNC Symbol;Acc:HGNC:27193]
ENSG00000132341	30032.8	23021.5	0.3835	5.9484e-13	9.9613e-12	143.884	143.295	136.669	117.059	116.922	115.693	RAN	RAN, member RAS oncogene family [Source:HGNC Symbol;Acc:HGNC:9846]
ENSG00000248092	344.22	609.47	-0.8243	6.0592e-13	1.0141e-11	1.02041	1.04059	1.18952	2.1697	1.97844	2.03928	NNT-AS1	NNT antisense RNA 1 [Source:HGNC Symbol;Acc:HGNC:49005]
ENSG00000182199	11236.3	7735.42	0.5387	6.1256e-13	1.0247e-11	56.2046	55.0479	49.8267	36.6314	40.9208	41.7534	SHMT2	serine hydroxymethyltransferase 2 [Source:HGNC Symbol;Acc:HGNC:10852]
ENSG00000163444	6853.2	5209.89	0.3955	6.3e-13	1.0533e-11	37.0534	36.3402	38.4806	29.9856	30.7431	30.7109	TMEM183A	transmembrane protein 183A [Source:HGNC Symbol;Acc:HGNC:20173]
ENSG00000166451	2491.44	1790.23	0.4766	6.4206e-13	1.0728e-11	9.45652	9.51491	9.95942	7.9078	7.10302	7.36003	CENPN	centromere protein N [Source:HGNC Symbol;Acc:HGNC:30873]
ENSG00000146535	11387	8769.46	0.3769	6.592e-13	1.1009e-11	40.8462	40.9396	41.0004	33.3689	34.1257	34.2097	GNA12	G protein subunit alpha 12 [Source:HGNC Symbol;Acc:HGNC:4380]
ENSG00000175662	1969.38	2745.03	-0.4794	6.7143e-13	1.1207e-11	5.60581	5.46345	5.43091	8.4052	8.3585	7.98571	TOM1L2	target of myb1 like 2 membrane trafficking protein [Source:HGNC Symbol;Acc:HGNC:11984]
ENSG00000104976	1273.12	788.68	0.6905	6.76e-13	1.1277e-11	14.8099	13.919	13.6589	9.16842	10.3181	8.75807	SNAPC2	small nuclear RNA activating complex polypeptide 2 [Source:HGNC Symbol;Acc:HGNC:11135]
ENSG00000166689	308.49	577.25	-0.9023	6.8059e-13	1.1347e-11	0.601591	0.658621	0.590735	1.15933	1.33495	1.22948	PLEKHA7	pleckstrin homology domain containing A7 [Source:HGNC Symbol;Acc:HGNC:27049]
ENSG00000130707	616.64	334.69	0.8811	7.0398e-13	1.1731e-11	4.58381	4.48451	4.39069	2.61949	2.91204	2.32557	ASS1	argininosuccinate synthase 1 [Source:HGNC Symbol;Acc:HGNC:758]
ENSG00000049323	1488.17	2147.07	-0.5291	7.0567e-13	1.1746e-11	4.58925	4.45124	4.29812	6.83956	7.01414	6.8555	LTBP1	latent transforming growth factor beta binding protein 1 [Source:HGNC Symbol;Acc:HGNC:6714]
ENSG00000166902	1680.87	1095.75	0.6176	7.0569e-13	1.1746e-11	17.6795	17.3399	15.9313	11.5293	11.5697	12.6554	MRPL16	mitochondrial ribosomal protein L16 [Source:HGNC Symbol;Acc:HGNC:14476]
ENSG00000130695	2263.48	1579.01	0.5195	7.4438e-13	1.2384e-11	9.79739	9.30483	9.89259	7.04117	7.08169	7.62832	CEP85	centrosomal protein 85 [Source:HGNC Symbol;Acc:HGNC:25309]
ENSG00000008952	3333.85	2199.37	0.6003	7.6046e-13	1.2644e-11	7.99583	9.33086	10.4361	7.21309	6.28552	6.18815	SEC62	SEC62 homolog, preprotein translocation factor [Source:HGNC Symbol;Acc:HGNC:11846]
ENSG00000165410	6162.09	4573.53	0.43	7.7097e-13	1.2812e-11	26.3778	26.8686	28.9782	23.3755	20.2257	22.0628	CFL2	cofilin 2 [Source:HGNC Symbol;Acc:HGNC:1875]
ENSG00000180777	330.95	133.36	1.309	7.9614e-13	1.3223e-11	1.06315	1.16717	1.28516	0.660792	0.394398	0.472342	ANKRD30B	ankyrin repeat domain 30B [Source:HGNC Symbol;Acc:HGNC:24165]
ENSG00000188070	531.26	868.57	-0.7095	7.9879e-13	1.326e-11	1.90523	1.90635	2.07825	3.66604	3.16674	3.52813	C11orf95	chromosome 11 open reading frame 95 [Source:HGNC Symbol;Acc:HGNC:28449]
ENSG00000260804	509.44	857.68	-0.7524	8.0823e-13	1.3409e-11	3.45681	3.25008	3.97139	6.41627	6.74026	6.15173	LINC01963	long intergenic non-protein coding RNA 1963 [Source:HGNC Symbol;Acc:HGNC:25283]
ENSG00000168795	1292.71	1943.07	-0.5876	8.1012e-13	1.3433e-11	5.66997	5.74147	6.77895	9.4099	9.76242	10.1852	ZBTB5	zinc finger and BTB domain containing 5 [Source:HGNC Symbol;Acc:HGNC:23836]
ENSG00000149792	3734.75	2520.4	0.5677	8.2993e-13	1.3754e-11	27.5015	27.7909	24.5292	18.1789	19.3244	20.4707	MRPL49	mitochondrial ribosomal protein L49 [Source:HGNC Symbol;Acc:HGNC:1176]
ENSG00000135316	2528.95	1716.7	0.5585	8.4598e-13	1.4012e-11	5.15067	5.12177	5.68497	4.30551	3.45586	3.89878	SYNCRIP	synaptotagmin binding cytoplasmic RNA interacting protein [Source:HGNC Symbol;Acc:HGNC:16918]
ENSG00000118454	1326.02	1926.7	-0.5396	8.4658e-13	1.4015e-11	4.58333	4.47163	5.08822	7.85302	6.99682	7.25386	ANKRD13C	ankyrin repeat domain 13C [Source:HGNC Symbol;Acc:HGNC:25374]
ENSG00000139278	3923.28	2885.22	0.4433	8.6855e-13	1.4371e-11	13.2171	13.5468	14.9067	11.5658	10.7246	10.6633	GLIPR1	GLI pathogenesis related 1 [Source:HGNC Symbol;Acc:HGNC:17001]
ENSG00000163528	1058.46	680.66	0.6372	8.7266e-13	1.4431e-11	13.1292	13.0593	13.1725	9.03312	8.72698	9.47154	CHCHD4	coiled-coil-helix-coiled-coil-helix domain containing 4 [Source:HGNC Symbol;Acc:HGNC:26467]
ENSG00000133247	339.09	611.88	-0.8508	8.7491e-13	1.446e-11	1.51899	1.65305	1.50491	3.18778	3.12966	2.76708	KMT5C	lysine methyltransferase 5C [Source:HGNC Symbol;Acc:HGNC:28405]
ENSG00000125166	9175.92	6556.42	0.4848	8.824e-13	1.4576e-11	57.6219	52.6889	50.7371	41.9204	38.9558	43.0734	GOT2	glutamic-oxaloacetic transaminase 2 [Source:HGNC Symbol;Acc:HGNC:4433]
ENSG00000095209	1407.47	2051.62	-0.5433	8.9194e-13	1.4725e-11	6.48178	6.68526	7.32169	10.6988	10.0504	11.356	TMEM38B	transmembrane protein 38B [Source:HGNC Symbol;Acc:HGNC:25535]
ENSG00000162869	916.62	1383.42	-0.5937	9.0304e-13	1.4901e-11	4.89311	4.9872	5.23517	8.12686	8.56242	7.83234	PPP1R21	protein phosphatase 1 regulatory subunit 21 [Source:HGNC Symbol;Acc:HGNC:30595]
ENSG00000020181	46.42	181.88	-1.97	9.1677e-13	1.5119e-11	0.169505	0.167741	0.092537	0.496673	0.761504	0.556684	ADGRA2	adhesion G protein-coupled receptor A2 [Source:HGNC Symbol;Acc:HGNC:17849]
ENSG00000175595	447.07	788.16	-0.8164	9.2158e-13	1.519e-11	0.528733	0.616279	0.717865	1.20172	1.20823	1.11518	ERCC4	ERCC excision repair 4, endonuclease catalytic subunit [Source:HGNC Symbol;Acc:HGNC:3436]
ENSG00000058272	2356.74	3439.82	-0.5458	9.2328e-13	1.521e-11	4.10118	4.13194	4.87615	7.5697	6.32025	6.68948	PPP1R12A	protein phosphatase 1 regulatory subunit 12A [Source:HGNC Symbol;Acc:HGNC:7618]
ENSG00000143324	10251.2	13440	-0.3906	9.2754e-13	1.5272e-11	23.4781	25.1725	27.2206	36.9703	35.1013	34.8613	XPR1	xenotropic and polytropic retrovirus receptor 1 [Source:HGNC Symbol;Acc:HGNC:12827]
ENSG00000091656	3142.46	2147.76	0.549	9.3281e-13	1.535e-11	3.99444	4.15739	4.93464	3.38571	3.2104	3.0136	ZFHX4	zinc finger homeobox 4 [Source:HGNC Symbol;Acc:HGNC:30939]
ENSG00000224051	1645.09	1097.77	0.5845	9.4231e-13	1.5498e-11	13.59	14.8194	14.0196	9.81805	10.6447	9.9774	CPTP	ceramide-1-phosphate transfer protein [Source:HGNC Symbol;Acc:HGNC:28116]
ENSG00000137496	612.49	996	-0.7001	9.5348e-13	1.5673e-11	2.94827	3.30696	3.24384	5.47694	5.89553	5.22922	IL18BP	interleukin 18 binding protein [Source:HGNC Symbol;Acc:HGNC:5987]
ENSG00000021300	6.74	75.13	-3.5067	9.6351e-13	1.583e-11	0.0304271	0.00816551	0.0522056	0.44908	0.300727	0.333093	PLEKHB1	pleckstrin homology domain containing B1 [Source:HGNC Symbol;Acc:HGNC:19079]
ENSG00000023445	1692.85	1034.42	0.7103	9.7956e-13	1.6085e-11	4.42558	4.65331	5.79224	3.66023	2.921	3.18788	BIRC3	baculoviral IAP repeat containing 3 [Source:HGNC Symbol;Acc:HGNC:591]
ENSG00000105976	20904.3	16272.1	0.3614	9.8128e-13	1.6104e-11	61.4115	61.3798	68.0577	55.1446	52.6829	51.9023	MET	MET proto-oncogene, receptor tyrosine kinase [Source:HGNC Symbol;Acc:HGNC:7029]
ENSG00000151490	871.97	516.64	0.7556	9.9106e-13	1.6256e-11	0.883112	0.913838	1.04379	0.618727	0.538233	0.652493	PTPRO	protein tyrosine phosphatase receptor type O [Source:HGNC Symbol;Acc:HGNC:9678]
ENSG00000147687	973.95	606.17	0.6847	1.0096e-12	1.6551e-11	4.12573	4.67044	4.64513	3.23644	2.81786	2.9477	TATDN1	TatD DNase domain containing 1 [Source:HGNC Symbol;Acc:HGNC:24220]
ENSG00000170425	2534.07	1808.52	0.4862	1.0102e-12	1.6552e-11	24.1495	22.9399	24.3431	18.4117	18.7373	17.6804	ADORA2B	adenosine A2b receptor [Source:HGNC Symbol;Acc:HGNC:264]
ENSG00000177119	4382.77	5892.15	-0.4266	1.0118e-12	1.6569e-11	10.0791	10.9314	11.7856	15.9269	15.5601	15.8957	ANO6	anoctamin 6 [Source:HGNC Symbol;Acc:HGNC:25240]
ENSG00000175581	884.49	556.04	0.6695	1.0469e-12	1.7134e-11	4.97057	4.93778	5.3181	3.50448	3.33928	3.45055	MRPL48	mitochondrial ribosomal protein L48 [Source:HGNC Symbol;Acc:HGNC:16653]
ENSG00000171160	1116.4	1755.34	-0.6524	1.0694e-12	1.7493e-11	9.97858	10.1583	9.12429	15.3812	15.9988	18.1284	MORN4	MORN repeat containing 4 [Source:HGNC Symbol;Acc:HGNC:24001]
ENSG00000136492	1335.47	2244.6	-0.7489	1.0727e-12	1.7538e-11	1.28017	1.42343	1.78936	3.12416	2.37372	2.61999	BRIP1	BRCA1 interacting protein C-terminal helicase 1 [Source:HGNC Symbol;Acc:HGNC:20473]
ENSG00000069329	6921.41	9009.42	-0.3802	1.103e-12	1.8024e-11	14.892	15.8424	16.1499	22.7385	20.7496	22.1664	VPS35	VPS35 retromer complex component [Source:HGNC Symbol;Acc:HGNC:13487]
ENSG00000102921	1133.61	1684.93	-0.5715	1.1225e-12	1.8333e-11	2.97567	3.16674	3.43234	5.49503	4.73428	5.07942	N4BP1	NEDD4 binding protein 1 [Source:HGNC Symbol;Acc:HGNC:29850]
ENSG00000176619	18289.1	13572.6	0.4303	1.1539e-12	1.8836e-11	76.4535	74.7895	72.0321	57.5194	61.9775	58.7469	LMNB2	lamin B2 [Source:HGNC Symbol;Acc:HGNC:6638]
ENSG00000081052	99.82	287.36	-1.5322	1.1741e-12	1.9155e-11	0.196828	0.115866	0.245607	0.554911	0.581893	0.585845	COL4A4	collagen type IV alpha 4 chain [Source:HGNC Symbol;Acc:HGNC:2206]
ENSG00000160703	627.85	1051.6	-0.7436	1.1948e-12	1.9481e-11	2.55804	2.52889	2.69324	4.11921	4.88834	4.98592	NLRX1	NLR family member X1 [Source:HGNC Symbol;Acc:HGNC:29890]
ENSG00000141873	943.58	558.44	0.7577	1.2022e-12	1.9592e-11	4.76821	4.97138	4.28794	2.78106	3.0406	3.11178	SLC39A3	solute carrier family 39 member 3 [Source:HGNC Symbol;Acc:HGNC:17128]
ENSG00000182963	5453	4018.5	0.4406	1.2724e-12	2.0725e-11	13.3404	13.5339	14.3759	10.8619	10.207	11.621	GJC1	gap junction protein gamma 1 [Source:HGNC Symbol;Acc:HGNC:4280]
ENSG00000136451	3811.91	2775.59	0.4581	1.2732e-12	2.0726e-11	15.693	17.5453	17.9318	13.8853	13.2721	12.9049	VEZF1	vascular endothelial zinc finger 1 [Source:HGNC Symbol;Acc:HGNC:12949]
ENSG00000269958	198.9	408.59	-1.0387	1.302e-12	2.1185e-11	4.90452	5.16544	6.11999	13.4169	10.9752	11.375	-	novel transcript, sense intronic to KLC1
ENSG00000196123	730.74	1211.81	-0.7296	1.3063e-12	2.1243e-11	3.44149	3.65497	2.95646	6.52969	5.81781	5.62913	KIAA0895L	KIAA0895 like [Source:HGNC Symbol;Acc:HGNC:34408]
ENSG00000005884	36543.4	28018	0.3833	1.3525e-12	2.1982e-11	83.371	82.1842	80.0259	66.3172	68.94	67.3074	ITGA3	integrin subunit alpha 3 [Source:HGNC Symbol;Acc:HGNC:6139]
ENSG00000182326	721.66	1127.26	-0.6426	1.3571e-12	2.2046e-11	2.36535	2.49961	2.49625	3.96261	4.3201	4.07572	C1S	complement C1s [Source:HGNC Symbol;Acc:HGNC:1247]
ENSG00000185022	573.79	286.01	1.0044	1.3699e-12	2.2241e-11	2.22921	2.23621	2.27401	1.14187	1.46215	1.00404	MAFF	MAF bZIP transcription factor F [Source:HGNC Symbol;Acc:HGNC:6780]
ENSG00000141540	614.1	347.5	0.8212	1.3921e-12	2.259e-11	2.52137	2.42001	2.67224	1.507	1.6526	1.46985	TTYH2	tweety family member 2 [Source:HGNC Symbol;Acc:HGNC:13877]
ENSG00000131584	1242.87	1831.72	-0.5605	1.4154e-12	2.2955e-11	3.15467	2.97003	3.28578	5.26318	5.06489	4.59118	ACAP3	ArfGAP with coiled-coil, ankyrin repeat and PH domains 3 [Source:HGNC Symbol;Acc:HGNC:16754]
ENSG00000156968	163.33	50.39	1.6929	1.4703e-12	2.3833e-11	0.678249	0.552751	0.556869	0.213141	0.205628	0.1757	MPV17L	MPV17 mitochondrial inner membrane protein like [Source:HGNC Symbol;Acc:HGNC:26827]
ENSG00000135047	9998.77	6807.21	0.5548	1.4787e-12	2.3957e-11	37.4976	37.9281	32.2128	24.7173	27.474	26.6837	CTSL	cathepsin L [Source:HGNC Symbol;Acc:HGNC:2537]
ENSG00000076003	9320.94	7156.66	0.3812	1.5119e-12	2.4481e-11	49.9295	48.8285	49.7792	40.328	40.3119	42.0366	MCM6	minichromosome maintenance complex component 6 [Source:HGNC Symbol;Acc:HGNC:6949]
ENSG00000159674	1398.61	2103.71	-0.5899	1.5337e-12	2.4822e-11	5.31672	4.97365	5.10484	8.90885	8.62653	7.39308	SPON2	spondin 2 [Source:HGNC Symbol;Acc:HGNC:11253]
ENSG00000080608	2733	1921.8	0.5082	1.5727e-12	2.5439e-11	21.3994	23.0129	25.6775	18.5196	17.3929	17.06	PUM3	pumilio RNA binding family member 3 [Source:HGNC Symbol;Acc:HGNC:29676]
ENSG00000163902	17114.7	12604.1	0.4414	1.5887e-12	2.5685e-11	98.1466	97.2928	88.7466	74.0189	75.8324	75.4409	RPN1	ribophorin I [Source:HGNC Symbol;Acc:HGNC:10381]
ENSG00000155097	2648.71	3746.43	-0.501	1.6531e-12	2.6711e-11	9.95345	9.04607	10.8596	16.1916	14.3406	14.8961	ATP6V1C1	ATPase H+ transporting V1 subunit C1 [Source:HGNC Symbol;Acc:HGNC:856]
ENSG00000184677	3361.57	4462.49	-0.4087	1.6741e-12	2.7036e-11	7.90946	7.90541	8.35463	11.5214	11.6835	11.2926	ZBTB40	zinc finger and BTB domain containing 40 [Source:HGNC Symbol;Acc:HGNC:29045]
ENSG00000010278	3407.67	2351.01	0.5356	1.7053e-12	2.7525e-11	13.4029	13.0018	12.0855	9.41182	8.94609	10.2367	CD9	CD9 molecule [Source:HGNC Symbol;Acc:HGNC:1709]
ENSG00000153107	5966.61	4560.98	0.3876	1.7748e-12	2.8632e-11	9.12524	9.28519	9.71867	7.83234	7.82454	7.46473	ANAPC1	anaphase promoting complex subunit 1 [Source:HGNC Symbol;Acc:HGNC:19988]
ENSG00000168994	973.62	1484.66	-0.6085	1.7985e-12	2.8999e-11	9.82819	9.74858	10.1188	15.6684	15.2794	17.7491	PXDC1	PX domain containing 1 [Source:HGNC Symbol;Acc:HGNC:21361]
ENSG00000101911	3268.62	2432	0.4262	1.8045e-12	2.908e-11	26.0502	25.4491	26.6121	21.577	20.3092	20.6478	PRPS2	phosphoribosyl pyrophosphate synthetase 2 [Source:HGNC Symbol;Acc:HGNC:9465]
ENSG00000064419	7577.5	5804.65	0.3844	1.8184e-12	2.9288e-11	35.8123	34.384	36.6148	29.0156	29.4759	29.4925	TNPO3	transportin 3 [Source:HGNC Symbol;Acc:HGNC:17103]
ENSG00000133193	3190.1	2320.53	0.4593	1.8758e-12	3.0197e-11	22.3104	22.3568	21.7978	17.1167	16.9751	17.9281	FAM104A	family with sequence similarity 104 member A [Source:HGNC Symbol;Acc:HGNC:25918]
ENSG00000135269	2798.7	3771.15	-0.43	1.9595e-12	3.1527e-11	14.1819	14.8066	14.2271	21.3421	20.1435	21.185	TES	testin LIM domain protein [Source:HGNC Symbol;Acc:HGNC:14620]
ENSG00000185298	4163.06	2983.35	0.481	1.9678e-12	3.1644e-11	38.3567	39.0328	37.406	27.8825	30.4932	30.0862	CCDC137	coiled-coil domain containing 137 [Source:HGNC Symbol;Acc:HGNC:33451]
ENSG00000178031	2004.7	1344.73	0.5762	2.0028e-12	3.2189e-11	3.3433	3.30428	3.17242	2.24682	2.5359	2.30091	ADAMTSL1	ADAMTS like 1 [Source:HGNC Symbol;Acc:HGNC:14632]
ENSG00000197415	126.82	299.27	-1.2326	2.0553e-12	3.3016e-11	0.336454	0.470955	0.472316	1.03565	1.07524	1.13009	VEPH1	ventricular zone expressed PH domain containing 1 [Source:HGNC Symbol;Acc:HGNC:25735]
ENSG00000166965	1004.38	1542.89	-0.6198	2.0634e-12	3.3129e-11	4.677	4.51524	4.11321	7.31242	7.64464	7.0482	RCCD1	RCC1 domain containing 1 [Source:HGNC Symbol;Acc:HGNC:30457]
ENSG00000115233	8596.42	6718.99	0.3554	2.0781e-12	3.3347e-11	25.8168	25.603	26.0665	22.1376	21.2442	21.7815	PSMD14	proteasome 26S subunit, non-ATPase 14 [Source:HGNC Symbol;Acc:HGNC:16889]
ENSG00000141741	886.94	531.14	0.7391	2.0848e-12	3.3437e-11	10.3159	9.48183	8.86134	6.13071	6.33374	6.01531	MIEN1	migration and invasion enhancer 1 [Source:HGNC Symbol;Acc:HGNC:28230]
ENSG00000117748	3722.12	2542.9	0.5497	2.0999e-12	3.3661e-11	43.7183	41.3175	38.6573	28.9656	29.2622	32.7397	RPA2	replication protein A2 [Source:HGNC Symbol;Acc:HGNC:10290]
ENSG00000144452	204.03	436.69	-1.1027	2.1409e-12	3.4301e-11	0.523013	0.381269	0.494342	1.09339	1.183	0.942457	ABCA12	ATP binding cassette subfamily A member 12 [Source:HGNC Symbol;Acc:HGNC:14637]
ENSG00000116497	1046.23	1533.21	-0.5503	2.1534e-12	3.4447e-11	2.34918	2.56629	2.59084	3.9798	3.80324	4.04593	S100PBP	S100P binding protein [Source:HGNC Symbol;Acc:HGNC:25768]
ENSG00000101811	2451.21	1687.63	0.5389	2.1525e-12	3.4447e-11	19.7154	20.2564	18.1895	14.0096	14.3043	14.7862	CSTF2	cleavage stimulation factor subunit 2 [Source:HGNC Symbol;Acc:HGNC:2484]
ENSG00000068489	8087.77	10513.1	-0.3783	2.1523e-12	3.4447e-11	26.3851	26.538	26.1027	37.1244	35.3373	38.084	PRR11	proline rich 11 [Source:HGNC Symbol;Acc:HGNC:25619]
ENSG00000090006	4212.54	5815.63	-0.4654	2.155e-12	3.4455e-11	11.3699	11.133	11.7348	17.2973	17.9955	15.5342	LTBP4	latent transforming growth factor beta binding protein 4 [Source:HGNC Symbol;Acc:HGNC:6717]
ENSG00000139998	1998.99	2981.16	-0.5766	2.1795e-12	3.4828e-11	9.23728	9.01966	8.40304	13.1051	15.1289	14.5253	RAB15	RAB15, member RAS oncogene family [Source:HGNC Symbol;Acc:HGNC:20150]
ENSG00000162889	8512.39	11303.8	-0.4092	2.1855e-12	3.4904e-11	45.1083	43.9259	43.4713	61.1121	64.8074	63.3375	MAPKAPK2	MAPK activated protein kinase 2 [Source:HGNC Symbol;Acc:HGNC:6887]
ENSG00000164176	7220.58	9776.13	-0.4372	2.2006e-12	3.5128e-11	25.8107	26.4088	29.5532	43.2883	36.8971	38.9197	EDIL3	EGF like repeats and discoidin domains 3 [Source:HGNC Symbol;Acc:HGNC:3173]
ENSG00000157693	1206.09	1751.7	-0.5388	2.2026e-12	3.5141e-11	5.68502	5.48057	5.41326	8.72918	8.25066	8.93973	TMEM268	transmembrane protein 268 [Source:HGNC Symbol;Acc:HGNC:24513]
ENSG00000131469	24284.9	19189.3	0.3397	2.2168e-12	3.5349e-11	266.979	260.69	262.083	229.515	220.643	221.434	RPL27	ribosomal protein L27 [Source:HGNC Symbol;Acc:HGNC:10328]
ENSG00000131389	10248.6	8017.39	0.3543	2.2252e-12	3.5464e-11	26.2527	27.214	28.3983	23.0081	22.9645	22.882	SLC6A6	solute carrier family 6 member 6 [Source:HGNC Symbol;Acc:HGNC:11052]
ENSG00000124562	8674.34	6055.53	0.5187	2.2583e-12	3.5972e-11	155.6	162.761	141.811	107.929	116.623	121.113	SNRPC	small nuclear ribonucleoprotein polypeptide C [Source:HGNC Symbol;Acc:HGNC:11157]
ENSG00000083290	1510.89	2165.49	-0.5193	2.2715e-12	3.6164e-11	3.30828	3.37576	3.40691	5.29102	5.42338	4.84076	ULK2	unc-51 like autophagy activating kinase 2 [Source:HGNC Symbol;Acc:HGNC:13480]
ENSG00000105290	357.95	640.7	-0.8432	2.3543e-12	3.7462e-11	2.48819	2.01459	2.15662	4.34497	4.36966	4.11898	APLP1	amyloid beta precursor like protein 1 [Source:HGNC Symbol;Acc:HGNC:597]
ENSG00000119900	4426.67	2990.66	0.5658	2.3764e-12	3.7795e-11	9.58825	10.4037	11.8488	8.42618	6.73626	7.97373	OGFRL1	opioid growth factor receptor like 1 [Source:HGNC Symbol;Acc:HGNC:21378]
ENSG00000176692	1346.2	882.72	0.6101	2.4325e-12	3.8666e-11	9.65279	10.4174	10.5353	6.74029	7.26241	7.56009	FOXC2	forkhead box C2 [Source:HGNC Symbol;Acc:HGNC:3801]
ENSG00000132669	314.76	565.38	-0.8451	2.4645e-12	3.9154e-11	0.849902	0.871745	0.784075	1.70683	1.61152	1.52971	RIN2	Ras and Rab interactor 2 [Source:HGNC Symbol;Acc:HGNC:18750]
ENSG00000100906	2450.95	1689.07	0.537	2.4894e-12	3.9529e-11	23.6973	23.2237	21.1309	16.7722	16.9218	16.8007	NFKBIA	NFKB inhibitor alpha [Source:HGNC Symbol;Acc:HGNC:7797]
ENSG00000133069	1323.43	1915.23	-0.533	2.6382e-12	4.187e-11	5.03159	5.12327	4.81749	7.6549	7.9492	7.70893	TMCC2	transmembrane and coiled-coil domain family 2 [Source:HGNC Symbol;Acc:HGNC:24239]
ENSG00000161654	2520.37	1761.52	0.5172	2.6472e-12	4.1991e-11	17.871	17.9685	17.4462	12.9504	12.7678	14.3508	LSM12	LSM12 homolog [Source:HGNC Symbol;Acc:HGNC:26407]
ENSG00000197386	9815.67	12563.3	-0.356	2.6901e-12	4.2628e-11	9.88187	9.90357	10.447	13.7827	14.1064	13.7119	HTT	huntingtin [Source:HGNC Symbol;Acc:HGNC:4851]
ENSG00000139926	8191.99	5894.07	0.4748	2.6888e-12	4.2628e-11	18.2733	17.8516	21.2835	15.8692	13.5612	14.9876	FRMD6	FERM domain containing 6 [Source:HGNC Symbol;Acc:HGNC:19839]
ENSG00000006468	1570.33	2201.38	-0.4876	2.7668e-12	4.382e-11	3.47338	3.46039	3.83745	5.65387	5.18503	5.40025	ETV1	ETS variant transcription factor 1 [Source:HGNC Symbol;Acc:HGNC:3490]
ENSG00000131914	0	74.14	-8.6025	2.8378e-12	4.4921e-11	0	0	0	0.360613	0.486296	0.472423	LIN28A	lin-28 homolog A [Source:HGNC Symbol;Acc:HGNC:15986]
ENSG00000140988	130467	89959.8	0.5363	2.8578e-12	4.5215e-11	1291.63	1214.18	1089.53	835.325	958.522	874.064	RPS2	ribosomal protein S2 [Source:HGNC Symbol;Acc:HGNC:10404]
ENSG00000189067	2132.02	3040.79	-0.5121	2.86e-12	4.5225e-11	9.49605	9.48877	8.77135	13.6418	14.4514	14.5027	LITAF	lipopolysaccharide induced TNF factor [Source:HGNC Symbol;Acc:HGNC:16841]
ENSG00000112137	576.55	307.83	0.9028	2.8672e-12	4.5302e-11	1.11508	0.987861	1.16848	0.730748	0.560911	0.589817	PHACTR1	phosphatase and actin regulator 1 [Source:HGNC Symbol;Acc:HGNC:20990]
ENSG00000142188	1220.76	776.55	0.6518	2.8678e-12	4.5302e-11	6.139	6.14417	5.75056	4.59903	3.81172	3.95438	TMEM50B	transmembrane protein 50B [Source:HGNC Symbol;Acc:HGNC:1280]
ENSG00000150760	4818.9	6251.34	-0.3756	2.8787e-12	4.545e-11	12.8368	12.7639	13.4139	18.5284	18.2616	17.6441	DOCK1	dedicator of cytokinesis 1 [Source:HGNC Symbol;Acc:HGNC:2987]
ENSG00000114423	541.23	901.04	-0.7335	2.968e-12	4.6835e-11	0.85433	1.00135	1.05524	1.71533	1.83935	1.64921	CBLB	Cbl proto-oncogene B [Source:HGNC Symbol;Acc:HGNC:1542]
ENSG00000138614	1222.72	776.5	0.6549	3.0348e-12	4.7865e-11	6.69672	6.55873	5.86131	4.3489	4.44736	4.27653	INTS14	integrator complex subunit 14 [Source:HGNC Symbol;Acc:HGNC:25372]
ENSG00000165733	5782.92	4316.28	0.4219	3.061e-12	4.8253e-11	15.5533	15.7301	17.887	13.7691	12.7174	12.9696	BMS1	BMS1 ribosome biogenesis factor [Source:HGNC Symbol;Acc:HGNC:23505]
ENSG00000105856	1222.12	1859.33	-0.6069	3.0885e-12	4.8661e-11	4.38493	3.83503	4.48014	7.41874	7.10734	6.26059	HBP1	HMG-box transcription factor 1 [Source:HGNC Symbol;Acc:HGNC:23200]
ENSG00000133121	873.34	545.14	0.6793	3.1768e-12	5.0026e-11	2.22836	2.15908	2.48189	1.59537	1.51973	1.49474	STARD13	StAR related lipid transfer domain containing 13 [Source:HGNC Symbol;Acc:HGNC:19164]
ENSG00000131089	823.16	1240.88	-0.5918	3.1839e-12	5.0113e-11	1.19895	1.23392	1.29914	2.07734	1.8794	2.09507	ARHGEF9	Cdc42 guanine nucleotide exchange factor 9 [Source:HGNC Symbol;Acc:HGNC:14561]
ENSG00000108219	17212.5	13301.7	0.3719	3.1942e-12	5.0248e-11	20.8419	21.3595	21.2053	17.0991	18.004	17.5858	TSPAN14	tetraspanin 14 [Source:HGNC Symbol;Acc:HGNC:23303]
ENSG00000048028	1608.34	1097.85	0.5503	3.21e-12	5.0471e-11	6.15015	5.93044	6.45985	4.80402	4.18178	4.63396	USP28	ubiquitin specific peptidase 28 [Source:HGNC Symbol;Acc:HGNC:12625]
ENSG00000165434	1269.51	2177.97	-0.7777	3.2302e-12	5.0763e-11	2.46686	3.22904	3.86021	6.48693	5.35692	5.76013	PGM2L1	phosphoglucomutase 2 like 1 [Source:HGNC Symbol;Acc:HGNC:20898]
ENSG00000179364	2187.31	3149.73	-0.5262	3.2668e-12	5.131e-11	4.01456	3.92281	3.71355	5.9185	6.4215	5.71126	PACS2	phosphofurin acidic cluster sorting protein 2 [Source:HGNC Symbol;Acc:HGNC:23794]
ENSG00000000460	1367.88	1942.28	-0.5066	3.3423e-12	5.247e-11	5.20018	4.83771	5.05884	7.77799	7.50741	7.78126	C1orf112	chromosome 1 open reading frame 112 [Source:HGNC Symbol;Acc:HGNC:25565]
ENSG00000205683	1025.28	640.11	0.6801	3.4398e-12	5.3972e-11	1.20711	1.26248	1.29667	0.876155	0.741428	0.912939	DPF3	double PHD fingers 3 [Source:HGNC Symbol;Acc:HGNC:17427]
ENSG00000150779	2277.38	1588.41	0.5188	3.4901e-12	5.4733e-11	45.2908	39.8314	43.5709	33.4908	31.6915	31.4255	TIMM8B	translocase of inner mitochondrial membrane 8 homolog B [Source:HGNC Symbol;Acc:HGNC:11818]
ENSG00000151923	5210.28	3909.27	0.4149	3.5021e-12	5.4893e-11	14.724	16.0328	15.9443	12.4082	12.3066	12.9607	TIAL1	TIA1 cytotoxic granule associated RNA binding protein like 1 [Source:HGNC Symbol;Acc:HGNC:11804]
ENSG00000175548	459	801.82	-0.8057	3.5678e-12	5.5894e-11	0.86661	0.867651	0.954525	1.98127	1.48942	1.58881	ALG10B	ALG10 alpha-1,2-glucosyltransferase B [Source:HGNC Symbol;Acc:HGNC:31088]
ENSG00000124155	7918.27	5504.92	0.5245	3.7029e-12	5.7981e-11	9.21192	9.09093	8.22089	6.2063	7.09778	6.53336	PIGT	phosphatidylinositol glycan anchor biosynthesis class T [Source:HGNC Symbol;Acc:HGNC:14938]
ENSG00000092531	781.28	1233.49	-0.6597	3.7269e-12	5.8325e-11	3.06931	2.86341	2.86047	5.24411	4.41322	5.29879	SNAP23	synaptosome associated protein 23 [Source:HGNC Symbol;Acc:HGNC:11131]
ENSG00000169856	544.32	285.17	0.9346	3.7395e-12	5.8493e-11	1.61725	2.01732	2.24922	1.09838	1.11098	1.09876	ONECUT1	one cut homeobox 1 [Source:HGNC Symbol;Acc:HGNC:8138]
ENSG00000139132	229.4	463.38	-1.0185	3.7979e-12	5.9376e-11	0.463384	0.351948	0.507308	0.998169	0.964284	0.908586	FGD4	FYVE, RhoGEF and PH domain containing 4 [Source:HGNC Symbol;Acc:HGNC:19125]
ENSG00000135999	1152.58	1657.78	-0.524	3.8944e-12	6.0853e-11	4.16362	4.33902	4.56483	6.81511	6.8521	6.53836	EPC2	enhancer of polycomb homolog 2 [Source:HGNC Symbol;Acc:HGNC:24543]
ENSG00000146067	621.05	963.78	-0.6334	3.948e-12	6.1659e-11	2.27615	2.403	2.34721	3.99326	3.90117	3.83636	FAM193B	family with sequence similarity 193 member B [Source:HGNC Symbol;Acc:HGNC:25524]
ENSG00000174233	2037.51	2944.09	-0.5312	3.9512e-12	6.1677e-11	5.4721	5.34804	5.0354	8.05918	8.7576	7.83375	ADCY6	adenylate cyclase 6 [Source:HGNC Symbol;Acc:HGNC:237]
ENSG00000152683	2901.53	1996.74	0.5392	3.9782e-12	6.2066e-11	11.4769	11.1497	12.7489	8.79588	7.86489	9.51524	SLC30A6	solute carrier family 30 member 6 [Source:HGNC Symbol;Acc:HGNC:19305]
ENSG00000157456	4842.65	3692.03	0.3917	3.9833e-12	6.2115e-11	37.6196	39.3294	38.9829	31.7852	31.2948	31.9915	CCNB2	cyclin B2 [Source:HGNC Symbol;Acc:HGNC:1580]
ENSG00000165943	731.89	1129.09	-0.6244	4.0112e-12	6.2518e-11	6.18232	6.60988	6.27649	10.2196	10.8608	10.5533	MOAP1	modulator of apoptosis 1 [Source:HGNC Symbol;Acc:HGNC:16658]
ENSG00000131508	3962.3	2965.76	0.418	4.0179e-12	6.259e-11	23.7569	23.7367	25.9861	19.8498	19.0891	20.1928	UBE2D2	ubiquitin conjugating enzyme E2 D2 [Source:HGNC Symbol;Acc:HGNC:12475]
ENSG00000125912	5854.17	4245.16	0.4634	4.0276e-12	6.2709e-11	32.6918	29.0791	30.5952	23.4094	24.7005	23.9402	NCLN	nicalin [Source:HGNC Symbol;Acc:HGNC:26923]
ENSG00000172007	369.44	657.02	-0.8327	4.107e-12	6.3911e-11	1.75654	1.60216	1.80779	3.65357	3.34247	2.89311	RAB33B	RAB33B, member RAS oncogene family [Source:HGNC Symbol;Acc:HGNC:16075]
ENSG00000167658	127344	94320.9	0.4331	4.1103e-12	6.393e-11	730.427	692.311	662.594	540.84	580.675	540.516	EEF2	eukaryotic translation elongation factor 2 [Source:HGNC Symbol;Acc:HGNC:3214]
ENSG00000172172	2382.11	1624.95	0.5521	4.2483e-12	6.6019e-11	12.8617	12.7043	11.6976	8.72051	8.96626	9.67049	MRPL13	mitochondrial ribosomal protein L13 [Source:HGNC Symbol;Acc:HGNC:14278]
ENSG00000109846	59.24	195.95	-1.7203	4.2489e-12	6.6019e-11	0.205237	0.29375	0.394822	0.975066	1.26523	0.920111	CRYAB	crystallin alpha B [Source:HGNC Symbol;Acc:HGNC:2389]
ENSG00000166920	51.53	163.18	-1.6656	4.2555e-12	6.6087e-11	0.904643	0.787773	0.812072	2.72486	2.52141	3.29149	C15orf48	chromosome 15 open reading frame 48 [Source:HGNC Symbol;Acc:HGNC:29898]
ENSG00000125962	333.18	599.88	-0.8461	4.2711e-12	6.6296e-11	1.34479	1.53379	1.59702	2.6977	3.07566	2.87743	ARMCX5	armadillo repeat containing X-linked 5 [Source:HGNC Symbol;Acc:HGNC:25772]
ENSG00000215021	8411.94	6177.29	0.4453	4.3498e-12	6.7483e-11	46.3207	43.6451	41.0788	35.451	34.173	34.0216	PHB2	prohibitin 2 [Source:HGNC Symbol;Acc:HGNC:30306]
ENSG00000107021	1833.4	2607.86	-0.5094	4.3961e-12	6.8166e-11	10.9903	9.76015	9.96389	15.912	15.6785	15.442	TBC1D13	TBC1 domain family member 13 [Source:HGNC Symbol;Acc:HGNC:25571]
ENSG00000006451	2372.49	3240.73	-0.4502	4.4717e-12	6.9303e-11	14.7832	14.3835	14.5089	22.0403	20.0843	22.0962	RALA	RAS like proto-oncogene A [Source:HGNC Symbol;Acc:HGNC:9839]
ENSG00000160049	4778.76	3455.02	0.4681	4.5753e-12	7.0873e-11	16.2709	16.1365	15.0931	11.8871	12.292	12.7767	DFFA	DNA fragmentation factor subunit alpha [Source:HGNC Symbol;Acc:HGNC:2772]
ENSG00000136883	69.08	205.36	-1.5823	4.7706e-12	7.3861e-11	0.593073	0.351476	0.555039	1.8379	1.50242	1.46082	KIF12	kinesin family member 12 [Source:HGNC Symbol;Acc:HGNC:21495]
ENSG00000185404	1493.03	2125.65	-0.5088	4.8248e-12	7.4662e-11	5.59211	6.07772	5.74316	8.94119	8.47365	9.26062	SP140L	SP140 nuclear body protein like [Source:HGNC Symbol;Acc:HGNC:25105]
ENSG00000129071	1420	966.28	0.5553	4.8601e-12	7.5147e-11	8.84854	9.20817	9.87306	7.24821	6.47564	6.72072	MBD4	methyl-CpG binding domain 4, DNA glycosylase [Source:HGNC Symbol;Acc:HGNC:6919]
ENSG00000180537	4843.98	6463.24	-0.416	4.8611e-12	7.5147e-11	24.9978	25.4382	27.5138	38.7842	34.3957	38.6987	RNF182	ring finger protein 182 [Source:HGNC Symbol;Acc:HGNC:28522]
ENSG00000270194	46.73	163.21	-1.8042	4.8802e-12	7.5365e-11	0.502627	0.505824	0.274396	1.60004	1.5336	1.70967	GOLGA4-AS1	GOLGA4 antisense RNA 1 [Source:HGNC Symbol;Acc:HGNC:26469]
ENSG00000159131	10157.3	7461.91	0.445	4.8783e-12	7.5365e-11	28.5341	28.5071	29.329	21.587	21.8043	24.8303	GART	phosphoribosylglycinamide formyltransferase, phosphoribosylglycinamide synthetase, phosphoribosylaminoimidazole synthetase [Source:HGNC Symbol;Acc:HGNC:4163]
ENSG00000266412	7528.8	9642.35	-0.3569	4.9223e-12	7.5976e-11	40.6858	41.2855	42.4677	57.5699	54.9414	58.9192	NCOA4	nuclear receptor coactivator 4 [Source:HGNC Symbol;Acc:HGNC:7671]
ENSG00000107262	728.11	1122.87	-0.6257	5.0127e-12	7.7333e-11	2.2742	2.13276	2.37991	3.77997	3.51472	3.96259	BAG1	BAG cochaperone 1 [Source:HGNC Symbol;Acc:HGNC:937]
ENSG00000106299	1850.37	2658.3	-0.5225	5.0688e-12	7.8158e-11	8.52602	8.99225	10.4744	15.1877	13.647	14.3865	WASL	WASP like actin nucleation promoting factor [Source:HGNC Symbol;Acc:HGNC:12735]
ENSG00000138434	22563.1	17023.5	0.4065	5.109e-12	7.8739e-11	46.7829	51.2063	55.7219	43.6011	41.4218	39.6323	ITPRID2	ITPR interacting domain containing 2 [Source:HGNC Symbol;Acc:HGNC:11319]
ENSG00000116406	3202.86	2235.41	0.5189	5.1849e-12	7.9868e-11	8.1996	8.7183	10.2156	7.15224	6.4385	6.76009	EDEM3	ER degradation enhancing alpha-mannosidase like protein 3 [Source:HGNC Symbol;Acc:HGNC:16787]
ENSG00000163053	917.29	535.45	0.7769	5.3352e-12	8.214e-11	4.3266	4.24284	3.66938	2.39998	2.78001	2.50822	SLC16A14	solute carrier family 16 member 14 [Source:HGNC Symbol;Acc:HGNC:26417]
ENSG00000172590	2303.26	1600.13	0.5256	5.3499e-12	8.2325e-11	15.7665	15.9342	15.5278	12.1876	10.6194	12.5221	MRPL52	mitochondrial ribosomal protein L52 [Source:HGNC Symbol;Acc:HGNC:16655]
ENSG00000124243	1079.4	648.53	0.7344	5.4236e-12	8.3418e-11	12.0519	11.9933	10.032	8.01425	6.80567	7.26508	BCAS4	breast carcinoma amplified sequence 4 [Source:HGNC Symbol;Acc:HGNC:14367]
ENSG00000149548	236.15	451.74	-0.9364	5.556e-12	8.541e-11	1.04256	1.06902	1.11647	2.50826	2.11116	2.02954	CCDC15	coiled-coil domain containing 15 [Source:HGNC Symbol;Acc:HGNC:25798]
ENSG00000136810	15148.2	10634.3	0.5104	5.581e-12	8.5751e-11	355.328	336.422	295.105	243.013	251.921	251.213	TXN	thioredoxin [Source:HGNC Symbol;Acc:HGNC:12435]
ENSG00000167555	548.88	903.91	-0.7207	5.707e-12	8.7644e-11	1.48689	1.4025	1.34762	2.54616	2.66931	2.29507	ZNF528	zinc finger protein 528 [Source:HGNC Symbol;Acc:HGNC:29384]
ENSG00000136861	3653.05	4842.88	-0.4071	5.7587e-12	8.8392e-11	7.86718	7.52861	8.50306	11.5424	11.1003	11.4224	CDK5RAP2	CDK5 regulatory subunit associated protein 2 [Source:HGNC Symbol;Acc:HGNC:18672]
ENSG00000142409	3817.19	2717.15	0.4908	5.8999e-12	9.0513e-11	21.3784	22.6318	24.2947	16.7987	18.6719	16.7486	ZNF787	zinc finger protein 787 [Source:HGNC Symbol;Acc:HGNC:26998]
ENSG00000100296	5016.03	3536.38	0.5045	5.9116e-12	9.0648e-11	14.1847	14.6565	13.0819	10.0351	11.0217	10.7416	THOC5	THO complex 5 [Source:HGNC Symbol;Acc:HGNC:19074]
ENSG00000078140	4023.51	2870.94	0.4868	5.9656e-12	9.1429e-11	16.1832	16.5088	18.5487	14.1214	11.8026	13.4089	UBE2K	ubiquitin conjugating enzyme E2 K [Source:HGNC Symbol;Acc:HGNC:4914]
ENSG00000196205	38016.8	28098.8	0.4362	6.1027e-12	9.3483e-11	617.84	608.296	576.346	449.37	489.09	494.566	EEF1A1P5	eukaryotic translation elongation factor 1 alpha 1 pseudogene 5 [Source:HGNC Symbol;Acc:HGNC:3200]
ENSG00000158710	46660.6	33212.2	0.4905	6.1264e-12	9.3767e-11	481.943	462.834	412.812	329.871	348.464	361.951	TAGLN2	transgelin 2 [Source:HGNC Symbol;Acc:HGNC:11554]
ENSG00000184232	254.43	101.72	1.3228	6.1274e-12	9.3767e-11	1.8979	2.17788	1.6717	0.887239	0.871921	0.717179	OAF	out at first homolog [Source:HGNC Symbol;Acc:HGNC:28752]
ENSG00000262879	1487.7	2104.48	-0.5011	6.1737e-12	9.4428e-11	2.05468	1.91737	1.92855	3.0158	3.00335	2.96405	-	novel transcript
ENSG00000156398	847.39	1316.13	-0.6361	6.1906e-12	9.4639e-11	2.4848	2.32137	2.13603	3.94149	3.98119	3.6902	SFXN2	sideroflexin 2 [Source:HGNC Symbol;Acc:HGNC:16086]
ENSG00000153029	1114.51	1655.46	-0.5706	6.2634e-12	9.5704e-11	2.57819	2.53006	2.67323	3.85558	4.21638	4.34861	MR1	major histocompatibility complex, class I-related [Source:HGNC Symbol;Acc:HGNC:4975]
ENSG00000123728	1089.94	700.6	0.6386	6.286e-12	9.6001e-11	5.3823	5.96675	6.10596	4.11907	3.68977	4.25807	RAP2C	RAP2C, member of RAS oncogene family [Source:HGNC Symbol;Acc:HGNC:21165]
ENSG00000103353	5087.17	3880.26	0.3904	6.3047e-12	9.6238e-11	13.7498	13.274	13.5568	11.5351	10.7378	11.0434	UBFD1	ubiquitin family domain containing 1 [Source:HGNC Symbol;Acc:HGNC:30565]
ENSG00000112237	1585.95	1055.18	0.587	6.3141e-12	9.6284e-11	6.18938	6.0313	6.41426	4.9864	3.98257	4.38507	CCNC	cyclin C [Source:HGNC Symbol;Acc:HGNC:1581]
ENSG00000157470	732.06	418.69	0.807	6.3113e-12	9.6284e-11	2.55954	2.80539	3.31153	1.82061	1.60579	1.90451	FAM81A	family with sequence similarity 81 member A [Source:HGNC Symbol;Acc:HGNC:28379]
ENSG00000126562	61.62	175.26	-1.5055	6.3916e-12	9.7417e-11	0.241313	0.274276	0.252407	0.809266	0.790757	0.750336	WNK4	WNK lysine deficient protein kinase 4 [Source:HGNC Symbol;Acc:HGNC:14544]
ENSG00000128463	2513.15	1746.91	0.5242	6.4035e-12	9.755e-11	13.2707	12.1612	11.7928	9.27382	9.44087	9.14121	EMC4	ER membrane protein complex subunit 4 [Source:HGNC Symbol;Acc:HGNC:28032]
ENSG00000150753	31485.7	23162.1	0.443	6.4549e-12	9.8284e-11	126.421	125.653	115.635	92.6493	100.744	97.6454	CCT5	chaperonin containing TCP1 subunit 5 [Source:HGNC Symbol;Acc:HGNC:1618]
ENSG00000073670	243.45	93.71	1.3765	6.5452e-12	9.9609e-11	1.01873	1.12146	1.19662	0.491864	0.541728	0.346275	ADAM11	ADAM metallopeptidase domain 11 [Source:HGNC Symbol;Acc:HGNC:189]
ENSG00000125458	778.09	462.92	0.7499	6.6351e-12	1.0093e-10	11.4066	11.6401	10.3696	6.77205	7.30174	7.31921	NT5C	5', 3'-nucleotidase, cytosolic [Source:HGNC Symbol;Acc:HGNC:17144]
ENSG00000072062	1937.66	2767.39	-0.5132	6.6574e-12	1.0121e-10	5.01676	5.63947	5.80472	8.0564	8.28849	8.91292	PRKACA	protein kinase cAMP-activated catalytic subunit alpha [Source:HGNC Symbol;Acc:HGNC:9380]
ENSG00000143183	6011.87	4589.03	0.3894	6.6667e-12	1.0131e-10	25.3966	24.4209	24.546	20.7849	19.7297	20.5823	TMCO1	transmembrane and coiled-coil domains 1 [Source:HGNC Symbol;Acc:HGNC:18188]
ENSG00000234171	828.47	510.13	0.7013	6.7305e-12	1.0222e-10	3.86359	4.39892	4.21488	2.68941	2.68061	2.89062	RNASEH1-AS1	RNASEH1 antisense RNA 1 [Source:HGNC Symbol;Acc:HGNC:49289]
[truncated: 28,365 more rows]
