# Supplementary material for: A Novel tRF, HCETSR, Derived From tRNA‐Glu/TTC, Inhibits HCC Malignancy by Regulating the SPBTN1‐catenin Complex Axis
Source: Adv Sci (Weinh). 2025 Feb 8;12(13):2415229. doi: 10.1002/advs.202415229 (PMC11967833; doi:10.1002/advs.202415229)
Supplement: Supplementary file 4 — Supplemental Appendix D [file ADVS-12-2415229-s002.xlsx]

## Sheet: Sheet 1
GO_ID	Term	Category	Test	Ref	TestAll	RefAll	geneID	Pvalue	FDR	richFactor
GO:0071944	cell periphery	CC	438	4733	1027	16197	ENSG00000006283(CACNA1G),ENSG00000196557(CACNA1H),ENSG00000177098(SCN4B),ENSG00000144285(SCN1A),ENSG00000138829(FBN2),ENSG00000096696(DSP),ENSG00000081277(PKP1),ENSG00000186395(KRT10),ENSG00000090339(ICAM1),ENSG00000136167(LCP1),ENSG00000187800(PEAR1),ENSG00000105971(CAV2),ENSG00000139329(LUM),ENSG00000108821(COL1A1),ENSG00000168542(COL3A1),ENSG00000169031(COL4A3),ENSG00000081052(COL4A4),ENSG0000…	2.03756e-21	1.18892e-17	0.0925417
GO:0005576	extracellular region	CC	336	3420	1027	16197	ENSG00000137801(THBS1),ENSG00000171557(FGG),ENSG00000171564(FGB),ENSG00000115414(FN1),ENSG00000125848(FLRT3),ENSG00000178726(THBD),ENSG00000183098(GPC6),ENSG00000130638(ATXN10),ENSG00000101680(LAMA1),ENSG00000233056(ERVH48-1),ENSG00000100311(PDGFB),ENSG00000136167(LCP1),ENSG00000117983(MUC5B),ENSG00000108515(ENO3),ENSG00000159307(SCUBE1),ENSG00000100060(MFNG),ENSG00000153162(BMP6),ENSG00000107984…	2.35066e-19	8.04475e-16	0.0982456
GO:0005615	extracellular space	CC	269	2736	1027	16197	ENSG00000137801(THBS1),ENSG00000171557(FGG),ENSG00000171564(FGB),ENSG00000115414(FN1),ENSG00000115461(IGFBP5),ENSG00000146674(IGFBP3),ENSG00000091583(APOH),ENSG00000130203(APOE),ENSG00000166035(LIPC),ENSG00000120885(CLU),ENSG00000224650(IGHV3-74),ENSG00000168811(IL12A),ENSG00000150893(FREM2),ENSG00000141458(NPC1),ENSG00000187134(AKR1C1),ENSG00000074695(LMAN1),ENSG00000139508(SLC46A3),ENSG00000136…	4.98411e-15	5.68576e-12	0.0983187
GO:0031012	extracellular matrix	CC	77	472	1027	16197	ENSG00000138829(FBN2),ENSG00000139329(LUM),ENSG00000108821(COL1A1),ENSG00000168542(COL3A1),ENSG00000169031(COL4A3),ENSG00000081052(COL4A4),ENSG00000084636(COL16A1),ENSG00000114270(COL7A1),ENSG00000150893(FREM2),ENSG00000101680(LAMA1),ENSG00000154734(ADAMTS1),ENSG00000134013(LOXL2),ENSG00000041982(TNC),ENSG00000107518(ATRNL1),ENSG00000198732(SMOC1),ENSG00000112769(LAMA4),ENSG00000164946(FREM1),ENS…	1.17674e-14	1.09833e-11	0.163136
GO:0030312	external encapsulating structure	CC	77	473	1027	16197	ENSG00000138829(FBN2),ENSG00000139329(LUM),ENSG00000108821(COL1A1),ENSG00000168542(COL3A1),ENSG00000169031(COL4A3),ENSG00000081052(COL4A4),ENSG00000084636(COL16A1),ENSG00000114270(COL7A1),ENSG00000150893(FREM2),ENSG00000101680(LAMA1),ENSG00000154734(ADAMTS1),ENSG00000134013(LOXL2),ENSG00000041982(TNC),ENSG00000107518(ATRNL1),ENSG00000198732(SMOC1),ENSG00000112769(LAMA4),ENSG00000164946(FREM1),ENS…	1.32227e-14	1.13131e-11	0.162791
GO:0005886	plasma membrane	CC	380	4315	1027	16197	ENSG00000006283(CACNA1G),ENSG00000196557(CACNA1H),ENSG00000177098(SCN4B),ENSG00000144285(SCN1A),ENSG00000096696(DSP),ENSG00000081277(PKP1),ENSG00000186395(KRT10),ENSG00000090339(ICAM1),ENSG00000136167(LCP1),ENSG00000187800(PEAR1),ENSG00000105971(CAV2),ENSG00000174021(GNG5),ENSG00000198743(SLC5A3),ENSG00000125848(FLRT3),ENSG00000178726(THBD),ENSG00000101384(JAG1),ENSG00000184564(SLITRK6),ENSG00000…	3.55178e-14	2.27913e-11	0.0880649
GO:0062023	collagen-containing extracellular matrix	CC	60	364	1027	16197	ENSG00000139329(LUM),ENSG00000108821(COL1A1),ENSG00000168542(COL3A1),ENSG00000169031(COL4A3),ENSG00000081052(COL4A4),ENSG00000084636(COL16A1),ENSG00000114270(COL7A1),ENSG00000150893(FREM2),ENSG00000101680(LAMA1),ENSG00000154734(ADAMTS1),ENSG00000134013(LOXL2),ENSG00000041982(TNC),ENSG00000107518(ATRNL1),ENSG00000198732(SMOC1),ENSG00000112769(LAMA4),ENSG00000164946(FREM1),ENSG00000087085(ACHE),ENS…	7.08771e-12	3.03206e-09	0.164835
GO:0031226	intrinsic component of plasma membrane	CC	143	1373	1027	16197	ENSG00000006283(CACNA1G),ENSG00000196557(CACNA1H),ENSG00000177098(SCN4B),ENSG00000144285(SCN1A),ENSG00000198743(SLC5A3),ENSG00000125848(FLRT3),ENSG00000178726(THBD),ENSG00000101384(JAG1),ENSG00000184564(SLITRK6),ENSG00000157551(KCNJ15),ENSG00000146938(NLGN4X),ENSG00000126010(GRPR),ENSG00000141458(NPC1),ENSG00000123191(ATP7B),ENSG00000083454(P2RX5),ENSG00000059804(SLC2A3),ENSG00000121743(GJA3),ENS…	1.15895e-09	3.49969e-07	0.104151
GO:0009986	cell surface	CC	84	689	1027	16197	ENSG00000178726(THBD),ENSG00000205755(CRLF2),ENSG00000197646(PDCD1LG2),ENSG00000159307(SCUBE1),ENSG00000160255(ITGB2),ENSG00000211699(TRGV3),ENSG00000026103(FAS),ENSG00000137801(THBS1),ENSG00000126353(CCR7),ENSG00000135218(CD36),ENSG00000272398(CD24),ENSG00000168685(IL7R),ENSG00000188488(SERPINA5),ENSG00000163513(TGFBR2),ENSG00000162692(VCAM1),ENSG00000171557(FGG),ENSG00000154096(THY1),ENSG000001…	4.56721e-09	1.23399e-06	0.121916
GO:0005887	integral component of plasma membrane	CC	133	1306	1027	16197	ENSG00000006283(CACNA1G),ENSG00000196557(CACNA1H),ENSG00000177098(SCN4B),ENSG00000144285(SCN1A),ENSG00000018625(ATP1A2),ENSG00000174343(CHRNA9),ENSG00000136244(IL6),ENSG00000160712(IL6R),ENSG00000102057(KCND1),ENSG00000178342(KCNG2),ENSG00000099337(KCNK6),ENSG00000026559(KCNG1),ENSG00000115041(KCNIP3),ENSG00000184156(KCNQ3),ENSG00000182132(KCNIP1),ENSG00000143473(KCNH1),ENSG00000104848(KCNA7),ENS…	1.94151e-08	4.33338e-06	0.101838
GO:0099503	secretory vesicle	CC	94	868	1027	16197	ENSG00000104081(BMF),ENSG00000160886(LY6K),ENSG00000115257(PCSK4),ENSG00000177202(SPACA4),ENSG00000111644(ACRBP),ENSG00000006638(TBXA2R),ENSG00000116701(NCF2),ENSG00000105971(CAV2),ENSG00000188488(SERPINA5),ENSG00000144837(PLA1A),ENSG00000127561(SYNGR3),ENSG00000078053(AMPH),ENSG00000011347(SYT7),ENSG00000166128(RAB8B),ENSG00000065609(SNAP91),ENSG00000166900(STX3),ENSG00000184588(PDE4B),ENSG00000…	1.85715e-07	2.62573e-05	0.108295
GO:0031224	intrinsic component of membrane	CC	362	4568	1027	16197	ENSG00000006283(CACNA1G),ENSG00000196557(CACNA1H),ENSG00000177098(SCN4B),ENSG00000144285(SCN1A),ENSG00000083454(P2RX5),ENSG00000187848(P2RX2),ENSG00000109390(NDUFC1),ENSG00000197601(FAR1),ENSG00000104883(PEX11G),ENSG00000198743(SLC5A3),ENSG00000125848(FLRT3),ENSG00000178726(THBD),ENSG00000101384(JAG1),ENSG00000184564(SLITRK6),ENSG00000157551(KCNJ15),ENSG00000146938(NLGN4X),ENSG00000126010(GRPR),E…	2.2321e-07	2.97623e-05	0.0792469
GO:0031982	vesicle	CC	285	3488	1027	16197	ENSG00000104081(BMF),ENSG00000160886(LY6K),ENSG00000115257(PCSK4),ENSG00000177202(SPACA4),ENSG00000111644(ACRBP),ENSG00000006638(TBXA2R),ENSG00000116701(NCF2),ENSG00000105971(CAV2),ENSG00000188488(SERPINA5),ENSG00000144837(PLA1A),ENSG00000141458(NPC1),ENSG00000205593(DENND6B),ENSG00000123191(ATP7B),ENSG00000124225(PMEPA1),ENSG00000091317(CMTM6),ENSG00000068650(ATP11A),ENSG00000184160(ADRA2C),ENSG…	6.70678e-07	7.56687e-05	0.0817087
GO:0042581	specific granule	CC	25	134	1027	16197	ENSG00000160255(ITGB2),ENSG00000059804(SLC2A3),ENSG00000091317(CMTM6),ENSG00000173391(OLR1),ENSG00000068650(ATP11A),ENSG00000135218(CD36),ENSG00000011422(PLAUR),ENSG00000051523(CYBA),ENSG00000204936(CD177),ENSG00000110917(MLEC),ENSG00000169896(ITGAM),ENSG00000181467(RAP2B),ENSG00000182885(ADGRG3),ENSG00000151651(ADAM8),ENSG00000079385(CEACAM1),ENSG00000141524(TMC6),ENSG00000124107(SLPI),ENSG00000…	9.63267e-07	0.000102694	0.186567
GO:0030141	secretory granule	CC	79	720	1027	16197	ENSG00000104081(BMF),ENSG00000160886(LY6K),ENSG00000115257(PCSK4),ENSG00000177202(SPACA4),ENSG00000111644(ACRBP),ENSG00000006638(TBXA2R),ENSG00000116701(NCF2),ENSG00000105971(CAV2),ENSG00000188488(SERPINA5),ENSG00000144837(PLA1A),ENSG00000059804(SLC2A3),ENSG00000123146(ADGRE5),ENSG00000204936(CD177),ENSG00000196352(CD55),ENSG00000011347(SYT7),ENSG00000171951(SCG2),ENSG00000143858(SYT2),ENSG000001…	1.11208e-06	0.000115331	0.109722
GO:0098590	plasma membrane region	CC	108	1083	1027	16197	ENSG00000105971(CAV2),ENSG00000170955(CAVIN3),ENSG00000151320(AKAP6),ENSG00000135218(CD36),ENSG00000163513(TGFBR2),ENSG00000157193(LRP8),ENSG00000018625(ATP1A2),ENSG00000065609(SNAP91),ENSG00000137486(ARRB1),ENSG00000123384(LRP1),ENSG00000134243(SORT1),ENSG00000092068(SLC7A8),ENSG00000134830(C5AR2),ENSG00000079385(CEACAM1),ENSG00000196517(SLC6A9),ENSG00000123191(ATP7B),ENSG00000100311(PDGFB),ENSG…	1.33265e-06	0.000126688	0.099723
GO:0030667	secretory granule membrane	CC	37	263	1027	16197	ENSG00000105971(CAV2),ENSG00000188488(SERPINA5),ENSG00000144837(PLA1A),ENSG00000115257(PCSK4),ENSG00000111644(ACRBP),ENSG00000135218(CD36),ENSG00000145685(LHFPL2),ENSG00000259207(ITGB3),ENSG00000005961(ITGA2B),ENSG00000151651(ADAM8),ENSG00000091317(CMTM6),ENSG00000130303(BST2),ENSG00000244038(DDOST),ENSG00000160255(ITGB2),ENSG00000059804(SLC2A3),ENSG00000173391(OLR1),ENSG00000068650(ATP11A),ENSG0…	4.16179e-06	0.000326177	0.140684
GO:0031225	anchored component of membrane	CC	23	129	1027	16197	ENSG00000170927(PKHD1),ENSG00000272398(CD24),ENSG00000154096(THY1),ENSG00000183098(GPC6),ENSG00000147257(GPC3),ENSG00000204936(CD177),ENSG00000118094(TREH),ENSG00000063660(GPC1),ENSG00000099617(EFNA2),ENSG00000203772(SPRN),ENSG00000011422(PLAUR),ENSG00000162551(ALPL),ENSG00000182175(RGMA),ENSG00000160886(LY6K),ENSG00000167653(PSCA),ENSG00000122756(CNTFR),ENSG00000177202(SPACA4),ENSG00000087085(AC…	5.76659e-06	0.000429026	0.178295
GO:0016021	integral component of membrane	CC	344	4450	1027	16197	ENSG00000006283(CACNA1G),ENSG00000196557(CACNA1H),ENSG00000177098(SCN4B),ENSG00000144285(SCN1A),ENSG00000083454(P2RX5),ENSG00000187848(P2RX2),ENSG00000109390(NDUFC1),ENSG00000197601(FAR1),ENSG00000104883(PEX11G),ENSG00000198743(SLC5A3),ENSG00000125848(FLRT3),ENSG00000178726(THBD),ENSG00000101384(JAG1),ENSG00000184564(SLITRK6),ENSG00000157551(KCNJ15),ENSG00000146938(NLGN4X),ENSG00000126010(GRPR),E…	6.73061e-06	0.000488386	0.0773034
GO:0110165	cellular anatomical entity	CC	1001	15359	1027	16197	ENSG00000108515(ENO3),ENSG00000174567(GOLT1A),ENSG00000074695(LMAN1),ENSG00000101695(RNF125),ENSG00000123191(ATP7B),ENSG00000100311(PDGFB),ENSG00000124225(PMEPA1),ENSG00000060566(CREB3L3),ENSG00000100060(MFNG),ENSG00000160282(FTCD),ENSG00000155961(RAB39B),ENSG00000155265(GOLGA7B),ENSG00000133424(LARGE1),ENSG00000141429(GALNT1),ENSG00000137486(ARRB1),ENSG00000105971(CAV2),ENSG00000122694(GLIPR2),E…	1.17689e-05	0.000774558	0.0651735
GO:0031091	platelet alpha granule	CC	17	83	1027	16197	ENSG00000135218(CD36),ENSG00000145685(LHFPL2),ENSG00000259207(ITGB3),ENSG00000005961(ITGA2B),ENSG00000100311(PDGFB),ENSG00000120885(CLU),ENSG00000137801(THBS1),ENSG00000165197(VEGFD),ENSG00000119699(TGFB3),ENSG00000171557(FGG),ENSG00000122862(SRGN),ENSG00000197249(SERPINA1),ENSG00000116260(QSOX1),ENSG00000171564(FGB),ENSG00000115414(FN1),ENSG00000143768(LEFTY2),ENSG00000188488(SERPINA5)	1.4428e-05	0.000914398	0.204819
GO:0030054	cell junction	CC	164	1895	1027	16197	ENSG00000125848(FLRT3),ENSG00000101680(LAMA1),ENSG00000166900(STX3),ENSG00000174804(FZD4),ENSG00000035403(VCL),ENSG00000149571(KIRREL3),ENSG00000163581(SLC2A2),ENSG00000187391(MAGI2),ENSG00000162738(VANGL2),ENSG00000079385(CEACAM1),ENSG00000259207(ITGB3),ENSG00000126259(KIRREL2),ENSG00000096696(DSP),ENSG00000159164(SV2A),ENSG00000072163(LIMS2),ENSG00000101384(JAG1),ENSG00000124429(POF1B),ENSG0000…	1.48702e-05	0.000930928	0.0865435
GO:0005882	intermediate filament	CC	19	102	1027	16197	ENSG00000100285(NEFH),ENSG00000277586(NEFL),ENSG00000105141(CASP14),ENSG00000170442(KRT86),ENSG00000261150(EPPK1),ENSG00000212724(KRTAP2-3),ENSG00000213417(KRTAP2-4),ENSG00000128422(KRT17),ENSG00000171346(KRT15),ENSG00000171345(KRT19),ENSG00000186832(KRT16),ENSG00000243678(NME2),ENSG00000096696(DSP),ENSG00000081277(PKP1),ENSG00000171446(KRT27),ENSG00000186395(KRT10),ENSG00000152936(LMNTD1),ENSG00…	1.93464e-05	0.00116157	0.186275
GO:0070062	extracellular exosome	CC	163	1892	1027	16197	ENSG00000150893(FREM2),ENSG00000141458(NPC1),ENSG00000187134(AKR1C1),ENSG00000074695(LMAN1),ENSG00000139508(SLC46A3),ENSG00000136167(LCP1),ENSG00000117983(MUC5B),ENSG00000198125(MB),ENSG00000108515(ENO3),ENSG00000160255(ITGB2),ENSG00000059804(SLC2A3),ENSG00000100031(GGT1),ENSG00000160282(FTCD),ENSG00000142156(COL6A1),ENSG00000164742(ADCY1),ENSG00000107789(MINPP1),ENSG00000026103(FAS),ENSG00000181…	2.03829e-05	0.00120966	0.0861522
GO:1903561	extracellular vesicle	CC	165	1922	1027	16197	ENSG00000150893(FREM2),ENSG00000141458(NPC1),ENSG00000187134(AKR1C1),ENSG00000074695(LMAN1),ENSG00000139508(SLC46A3),ENSG00000136167(LCP1),ENSG00000117983(MUC5B),ENSG00000198125(MB),ENSG00000108515(ENO3),ENSG00000160255(ITGB2),ENSG00000059804(SLC2A3),ENSG00000100031(GGT1),ENSG00000160282(FTCD),ENSG00000142156(COL6A1),ENSG00000164742(ADCY1),ENSG00000107789(MINPP1),ENSG00000026103(FAS),ENSG00000181…	2.18408e-05	0.00126689	0.0858481
GO:0043230	extracellular organelle	CC	165	1923	1027	16197	ENSG00000162551(ALPL),ENSG00000150893(FREM2),ENSG00000141458(NPC1),ENSG00000187134(AKR1C1),ENSG00000074695(LMAN1),ENSG00000139508(SLC46A3),ENSG00000136167(LCP1),ENSG00000117983(MUC5B),ENSG00000198125(MB),ENSG00000108515(ENO3),ENSG00000160255(ITGB2),ENSG00000059804(SLC2A3),ENSG00000100031(GGT1),ENSG00000160282(FTCD),ENSG00000142156(COL6A1),ENSG00000164742(ADCY1),ENSG00000107789(MINPP1),ENSG0000002…	2.24763e-05	0.00128076	0.0858034
GO:0065010	extracellular membrane-bounded organelle	CC	165	1923	1027	16197	ENSG00000150893(FREM2),ENSG00000141458(NPC1),ENSG00000187134(AKR1C1),ENSG00000074695(LMAN1),ENSG00000139508(SLC46A3),ENSG00000136167(LCP1),ENSG00000117983(MUC5B),ENSG00000198125(MB),ENSG00000108515(ENO3),ENSG00000160255(ITGB2),ENSG00000059804(SLC2A3),ENSG00000100031(GGT1),ENSG00000160282(FTCD),ENSG00000142156(COL6A1),ENSG00000164742(ADCY1),ENSG00000107789(MINPP1),ENSG00000026103(FAS),ENSG00000181…	2.24763e-05	0.00128076	0.0858034
GO:0035579	specific granule membrane	CC	16	78	1027	16197	ENSG00000160255(ITGB2),ENSG00000059804(SLC2A3),ENSG00000091317(CMTM6),ENSG00000173391(OLR1),ENSG00000068650(ATP11A),ENSG00000135218(CD36),ENSG00000011422(PLAUR),ENSG00000051523(CYBA),ENSG00000204936(CD177),ENSG00000110917(MLEC),ENSG00000169896(ITGAM),ENSG00000181467(RAP2B),ENSG00000182885(ADGRG3),ENSG00000151651(ADAM8),ENSG00000079385(CEACAM1),ENSG00000141524(TMC6)	2.51067e-05	0.00140092	0.205128
GO:0070161	anchoring junction	CC	79	789	1027	16197	ENSG00000125848(FLRT3),ENSG00000101680(LAMA1),ENSG00000166900(STX3),ENSG00000174804(FZD4),ENSG00000035403(VCL),ENSG00000149571(KIRREL3),ENSG00000163581(SLC2A2),ENSG00000187391(MAGI2),ENSG00000162738(VANGL2),ENSG00000079385(CEACAM1),ENSG00000259207(ITGB3),ENSG00000126259(KIRREL2),ENSG00000096696(DSP),ENSG00000159164(SV2A),ENSG00000072163(LIMS2),ENSG00000101384(JAG1),ENSG00000124429(POF1B),ENSG0000…	3.27919e-05	0.00177197	0.100127
GO:0005604	basement membrane	CC	17	90	1027	16197	ENSG00000169031(COL4A3),ENSG00000081052(COL4A4),ENSG00000101680(LAMA1),ENSG00000150893(FREM2),ENSG00000154734(ADAMTS1),ENSG00000134013(LOXL2),ENSG00000041982(TNC),ENSG00000107518(ATRNL1),ENSG00000198732(SMOC1),ENSG00000112769(LAMA4),ENSG00000164946(FREM1),ENSG00000087085(ACHE),ENSG00000091986(CCDC80),ENSG00000142233(NTN5),ENSG00000138759(FRAS1),ENSG00000114270(COL7A1),ENSG00000115414(FN1)	4.34807e-05	0.00222098	0.188889
GO:0005575	cellular_component	CC	1004	15465	1027	16197	ENSG00000108515(ENO3),ENSG00000174567(GOLT1A),ENSG00000074695(LMAN1),ENSG00000101695(RNF125),ENSG00000123191(ATP7B),ENSG00000100311(PDGFB),ENSG00000124225(PMEPA1),ENSG00000060566(CREB3L3),ENSG00000100060(MFNG),ENSG00000160282(FTCD),ENSG00000155961(RAB39B),ENSG00000155265(GOLGA7B),ENSG00000133424(LARGE1),ENSG00000141429(GALNT1),ENSG00000137486(ARRB1),ENSG00000105971(CAV2),ENSG00000122694(GLIPR2),E…	5.42497e-05	0.00265229	0.0649208
GO:0098797	plasma membrane protein complex	CC	53	496	1027	16197	ENSG00000006283(CACNA1G),ENSG00000196557(CACNA1H),ENSG00000177098(SCN4B),ENSG00000144285(SCN1A),ENSG00000105971(CAV2),ENSG00000174021(GNG5),ENSG00000018625(ATP1A2),ENSG00000157445(CACNA2D3),ENSG00000184588(PDE4B),ENSG00000075461(CACNG4),ENSG00000185482(STAC3),ENSG00000174343(CHRNA9),ENSG00000136244(IL6),ENSG00000160712(IL6R),ENSG00000121743(GJA3),ENSG00000169562(GJB1),ENSG00000102057(KCND1),ENSG0…	0.00013149	0.00548783	0.106855
GO:0005788	endoplasmic reticulum lumen	CC	35	286	1027	16197	ENSG00000130528(HRC),ENSG00000120885(CLU),ENSG00000100311(PDGFB),ENSG00000142156(COL6A1),ENSG00000107789(MINPP1),ENSG00000197930(ERO1A),ENSG00000147257(GPC3),ENSG00000137801(THBS1),ENSG00000041982(TNC),ENSG00000011422(PLAUR),ENSG00000124749(COL21A1),ENSG00000166035(LIPC),ENSG00000168811(IL12A),ENSG00000171557(FGG),ENSG00000125730(C3),ENSG00000197249(SERPINA1),ENSG00000115461(IGFBP5),ENSG000001324…	0.000142371	0.00587039	0.122378
GO:0098644	complex of collagen trimers	CC	7	20	1027	16197	ENSG00000139329(LUM),ENSG00000108821(COL1A1),ENSG00000168542(COL3A1),ENSG00000169031(COL4A3),ENSG00000081052(COL4A4),ENSG00000084636(COL16A1),ENSG00000114270(COL7A1)	0.000150549	0.00608538	0.35
GO:0045121	membrane raft	CC	37	313	1027	16197	ENSG00000105971(CAV2),ENSG00000170955(CAVIN3),ENSG00000151320(AKAP6),ENSG00000135218(CD36),ENSG00000163513(TGFBR2),ENSG00000157193(LRP8),ENSG00000018625(ATP1A2),ENSG00000160255(ITGB2),ENSG00000075340(ADD2),ENSG00000204936(CD177),ENSG00000169896(ITGAM),ENSG00000179295(PTPN11),ENSG00000116954(RRAGC),ENSG00000025039(RRAGD),ENSG00000141458(NPC1),ENSG00000116017(ARID3A),ENSG00000173391(OLR1),ENSG00000…	0.000189332	0.00736316	0.118211
GO:0098857	membrane microdomain	CC	37	313	1027	16197	ENSG00000105971(CAV2),ENSG00000170955(CAVIN3),ENSG00000151320(AKAP6),ENSG00000135218(CD36),ENSG00000163513(TGFBR2),ENSG00000157193(LRP8),ENSG00000018625(ATP1A2),ENSG00000160255(ITGB2),ENSG00000075340(ADD2),ENSG00000204936(CD177),ENSG00000169896(ITGAM),ENSG00000179295(PTPN11),ENSG00000141458(NPC1),ENSG00000116017(ARID3A),ENSG00000173391(OLR1),ENSG00000164742(ADCY1),ENSG00000026103(FAS),ENSG0000007…	0.000189332	0.00736316	0.118211
GO:0070821	tertiary granule membrane	CC	12	59	1027	16197	ENSG00000160255(ITGB2),ENSG00000059804(SLC2A3),ENSG00000173391(OLR1),ENSG00000068650(ATP11A),ENSG00000051523(CYBA),ENSG00000204936(CD177),ENSG00000169896(ITGAM),ENSG00000181467(RAP2B),ENSG00000151651(ADAM8),ENSG00000079385(CEACAM1),ENSG00000141524(TMC6),ENSG00000213281(NRAS)	0.000276368	0.00981825	0.20339
GO:0031045	dense core granule	CC	7	22	1027	16197	ENSG00000151651(ADAM8),ENSG00000130294(KIF1A),ENSG00000171951(SCG2),ENSG00000011347(SYT7),ENSG00000143858(SYT2),ENSG00000134548(SPX),ENSG00000196517(SLC6A9)	0.000296133	0.010101	0.318182
GO:0031093	platelet alpha granule lumen	CC	12	60	1027	16197	ENSG00000100311(PDGFB),ENSG00000120885(CLU),ENSG00000137801(THBS1),ENSG00000165197(VEGFD),ENSG00000119699(TGFB3),ENSG00000171557(FGG),ENSG00000122862(SRGN),ENSG00000197249(SERPINA1),ENSG00000116260(QSOX1),ENSG00000171564(FGB),ENSG00000115414(FN1),ENSG00000143768(LEFTY2)	0.000325824	0.01098	0.2
GO:0005911	cell-cell junction	CC	48	453	1027	16197	ENSG00000101384(JAG1),ENSG00000124429(POF1B),ENSG00000171877(FRMD5),ENSG00000113100(CDH9),ENSG00000101665(SMAD7),ENSG00000140937(CDH11),ENSG00000137699(TRIM29),ENSG00000035403(VCL),ENSG00000163110(PDLIM5),ENSG00000122367(LDB3),ENSG00000111199(TRPV4),ENSG00000108669(CYTH1),ENSG00000115109(EPB41L5),ENSG00000079385(CEACAM1),ENSG00000160460(SPTBN4),ENSG00000095637(SORBS1),ENSG00000116106(EPHA4),ENSG0…	0.000326182	0.01098	0.10596
GO:0009897	external side of plasma membrane	CC	33	280	1027	16197	ENSG00000168615(ADAM9),ENSG00000170927(PKHD1),ENSG00000272398(CD24),ENSG00000154096(THY1),ENSG00000178726(THBD),ENSG00000205755(CRLF2),ENSG00000197646(PDCD1LG2),ENSG00000159307(SCUBE1),ENSG00000160255(ITGB2),ENSG00000211699(TRGV3),ENSG00000026103(FAS),ENSG00000137801(THBS1),ENSG00000126353(CCR7),ENSG00000135218(CD36),ENSG00000168685(IL7R),ENSG00000188488(SERPINA5),ENSG00000163513(TGFBR2),ENSG0000…	0.000434478	0.0138534	0.117857
GO:0016020	membrane	CC	558	7979	1027	16197	ENSG00000074695(LMAN1),ENSG00000101695(RNF125),ENSG00000123191(ATP7B),ENSG00000100311(PDGFB),ENSG00000124225(PMEPA1),ENSG00000060566(CREB3L3),ENSG00000100060(MFNG),ENSG00000160282(FTCD),ENSG00000155961(RAB39B),ENSG00000155265(GOLGA7B),ENSG00000133424(LARGE1),ENSG00000141429(GALNT1),ENSG00000137486(ARRB1),ENSG00000105971(CAV2),ENSG00000122694(GLIPR2),ENSG00000137642(SORL1),ENSG00000121578(B4GALT4)…	0.000438324	0.0138897	0.0699336
GO:0045111	intermediate filament cytoskeleton	CC	20	141	1027	16197	ENSG00000128422(KRT17),ENSG00000170442(KRT86),ENSG00000100285(NEFH),ENSG00000171346(KRT15),ENSG00000171345(KRT19),ENSG00000186832(KRT16),ENSG00000277586(NEFL),ENSG00000261150(EPPK1),ENSG00000243678(NME2),ENSG00000096696(DSP),ENSG00000081277(PKP1),ENSG00000171446(KRT27),ENSG00000186395(KRT10),ENSG00000152936(LMNTD1),ENSG00000131737(KRT34),ENSG00000212724(KRTAP2-3),ENSG00000213417(KRTAP2-4),ENSG000…	0.00058081	0.0170865	0.141844
GO:0098858	actin-based cell projection	CC	26	207	1027	16197	ENSG00000109062(SLC9A3R1),ENSG00000162692(VCAM1),ENSG00000169994(MYO7B),ENSG00000136167(LCP1),ENSG00000099864(PALM),ENSG00000107796(ACTA2),ENSG00000020181(ADGRA2),ENSG00000150625(GPM6A),ENSG00000111199(TRPV4),ENSG00000116106(EPHA4),ENSG00000139132(FGD4),ENSG00000163017(ACTG2),ENSG00000172020(GAP43),ENSG00000259207(ITGB3),ENSG00000169604(ANTXR1),ENSG00000163993(S100P),ENSG00000142765(SYTL1),ENSG00…	0.000659186	0.0187198	0.125604
GO:0031410	cytoplasmic vesicle	CC	172	2162	1027	16197	ENSG00000104081(BMF),ENSG00000160886(LY6K),ENSG00000115257(PCSK4),ENSG00000177202(SPACA4),ENSG00000111644(ACRBP),ENSG00000006638(TBXA2R),ENSG00000116701(NCF2),ENSG00000105971(CAV2),ENSG00000188488(SERPINA5),ENSG00000144837(PLA1A),ENSG00000141458(NPC1),ENSG00000205593(DENND6B),ENSG00000123191(ATP7B),ENSG00000124225(PMEPA1),ENSG00000091317(CMTM6),ENSG00000068650(ATP11A),ENSG00000184160(ADRA2C),ENSG…	0.000748347	0.0206771	0.079556
GO:0097708	intracellular vesicle	CC	172	2164	1027	16197	ENSG00000104081(BMF),ENSG00000160886(LY6K),ENSG00000115257(PCSK4),ENSG00000177202(SPACA4),ENSG00000111644(ACRBP),ENSG00000006638(TBXA2R),ENSG00000116701(NCF2),ENSG00000105971(CAV2),ENSG00000188488(SERPINA5),ENSG00000144837(PLA1A),ENSG00000141458(NPC1),ENSG00000205593(DENND6B),ENSG00000123191(ATP7B),ENSG00000124225(PMEPA1),ENSG00000091317(CMTM6),ENSG00000068650(ATP11A),ENSG00000184160(ADRA2C),ENSG…	0.000781187	0.021445	0.0794824
GO:0005581	collagen trimer	CC	13	75	1027	16197	ENSG00000139329(LUM),ENSG00000108821(COL1A1),ENSG00000168542(COL3A1),ENSG00000169031(COL4A3),ENSG00000081052(COL4A4),ENSG00000084636(COL16A1),ENSG00000142156(COL6A1),ENSG00000114270(COL7A1),ENSG00000049089(COL9A2),ENSG00000132205(EMILIN2),ENSG00000135218(CD36),ENSG00000124749(COL21A1),ENSG00000186897(C1QL4)	0.000796349	0.021745	0.173333
GO:0005577	fibrinogen complex	CC	4	8	1027	16197	ENSG00000137801(THBS1),ENSG00000171557(FGG),ENSG00000171564(FGB),ENSG00000115414(FN1)	0.000915106	0.0239159	0.5
GO:0097224	sperm connecting piece	CC	4	8	1027	16197	ENSG00000118557(PMFBP1),ENSG00000188738(FSIP2),ENSG00000187726(DNAJB13),ENSG00000106686(SPATA6L)	0.000915106	0.0239159	0.5
GO:0070820	tertiary granule	CC	19	137	1027	16197	ENSG00000160255(ITGB2),ENSG00000059804(SLC2A3),ENSG00000173391(OLR1),ENSG00000068650(ATP11A),ENSG00000051523(CYBA),ENSG00000204936(CD177),ENSG00000169896(ITGAM),ENSG00000181467(RAP2B),ENSG00000151651(ADAM8),ENSG00000079385(CEACAM1),ENSG00000141524(TMC6),ENSG00000213281(NRAS),ENSG00000096696(DSP),ENSG00000196352(CD55),ENSG00000081277(PKP1),ENSG00000163739(CXCL1),ENSG00000116260(QSOX1),ENSG00000163…	0.0010396	0.0259698	0.138686
GO:0031528	microvillus membrane	CC	7	27	1027	16197	ENSG00000163993(S100P),ENSG00000142765(SYTL1),ENSG00000092068(SLC7A8),ENSG00000107159(CA9),ENSG00000109062(SLC9A3R1),ENSG00000079385(CEACAM1),ENSG00000259207(ITGB3)	0.0011668	0.0285907	0.259259
GO:0034703	cation channel complex	CC	23	185	1027	16197	ENSG00000006283(CACNA1G),ENSG00000196557(CACNA1H),ENSG00000177098(SCN4B),ENSG00000144285(SCN1A),ENSG00000157445(CACNA2D3),ENSG00000184588(PDE4B),ENSG00000075461(CACNG4),ENSG00000185482(STAC3),ENSG00000102057(KCND1),ENSG00000178342(KCNG2),ENSG00000099337(KCNK6),ENSG00000026559(KCNG1),ENSG00000115041(KCNIP3),ENSG00000184156(KCNQ3),ENSG00000182132(KCNIP1),ENSG00000143473(KCNH1),ENSG00000104848(KCNA7…	0.00150714	0.0339338	0.124324
GO:0030175	filopodium	CC	15	104	1027	16197	ENSG00000099864(PALM),ENSG00000172020(GAP43),ENSG00000259207(ITGB3),ENSG00000169604(ANTXR1),ENSG00000078018(MAP2),ENSG00000136167(LCP1),ENSG00000107796(ACTA2),ENSG00000020181(ADGRA2),ENSG00000109062(SLC9A3R1),ENSG00000162692(VCAM1),ENSG00000150625(GPM6A),ENSG00000111199(TRPV4),ENSG00000116106(EPHA4),ENSG00000139132(FGD4),ENSG00000163017(ACTG2)	0.00228772	0.0455824	0.144231
GO:0072562	blood microparticle	CC	14	94	1027	16197	ENSG00000120885(CLU),ENSG00000171557(FGG),ENSG00000125730(C3),ENSG00000148180(GSN),ENSG00000204388(HSPA1B),ENSG00000000971(CFH),ENSG00000171564(FGB),ENSG00000257017(HP),ENSG00000130203(APOE),ENSG00000173110(HSPA6),ENSG00000005961(ITGA2B),ENSG00000115414(FN1),ENSG00000135744(AGT),ENSG00000163017(ACTG2)	0.00232936	0.0458895	0.148936
GO:0032432	actin filament bundle	CC	12	75	1027	16197	ENSG00000136167(LCP1),ENSG00000101335(MYL9),ENSG00000162458(FBLIM1),ENSG00000064042(LIMCH1),ENSG00000051523(CYBA),ENSG00000172403(SYNPO2),ENSG00000100592(DAAM1),ENSG00000163110(PDLIM5),ENSG00000143549(TPM3),ENSG00000122367(LDB3),ENSG00000095637(SORBS1),ENSG00000109846(CRYAB)	0.00253775	0.0479302	0.16
GO:0030659	cytoplasmic vesicle membrane	CC	89	1050	1027	16197	ENSG00000105971(CAV2),ENSG00000188488(SERPINA5),ENSG00000144837(PLA1A),ENSG00000115257(PCSK4),ENSG00000111644(ACRBP),ENSG00000124225(PMEPA1),ENSG00000188818(ZDHHC11),ENSG00000138613(APH1B),ENSG00000104140(RHOV),ENSG00000137642(SORL1),ENSG00000134243(SORT1),ENSG00000115107(STEAP3),ENSG00000169252(ADRB2),ENSG00000183018(SPNS2),ENSG00000143878(RHOB),ENSG00000169604(ANTXR1),ENSG00000074695(LMAN1),ENS…	0.00283518	0.0520481	0.0847619
GO:0012506	vesicle membrane	CC	90	1069	1027	16197	ENSG00000105971(CAV2),ENSG00000188488(SERPINA5),ENSG00000144837(PLA1A),ENSG00000115257(PCSK4),ENSG00000111644(ACRBP),ENSG00000124225(PMEPA1),ENSG00000188818(ZDHHC11),ENSG00000138613(APH1B),ENSG00000104140(RHOV),ENSG00000137642(SORL1),ENSG00000134243(SORT1),ENSG00000115107(STEAP3),ENSG00000169252(ADRB2),ENSG00000183018(SPNS2),ENSG00000143878(RHOB),ENSG00000169604(ANTXR1),ENSG00000074695(LMAN1),ENS…	0.00325637	0.0573468	0.0841908
GO:0008076	voltage-gated potassium channel complex	CC	11	68	1027	16197	ENSG00000102057(KCND1),ENSG00000178342(KCNG2),ENSG00000099337(KCNK6),ENSG00000026559(KCNG1),ENSG00000115041(KCNIP3),ENSG00000184156(KCNQ3),ENSG00000182132(KCNIP1),ENSG00000143473(KCNH1),ENSG00000104848(KCNA7),ENSG00000153822(KCNJ16),ENSG00000170049(KCNAB3)	0.00345908	0.059588	0.161765
GO:0060076	excitatory synapse	CC	8	41	1027	16197	ENSG00000137766(UNC13C),ENSG00000196517(SLC6A9),ENSG00000146938(NLGN4X),ENSG00000166342(NETO1),ENSG00000184588(PDE4B),ENSG00000104888(SLC17A7),ENSG00000225968(ELFN1),ENSG00000157680(DGKI)	0.00372754	0.0624317	0.195122
GO:0098588	bounding membrane of organelle	CC	151	1940	1027	16197	ENSG00000074695(LMAN1),ENSG00000101695(RNF125),ENSG00000123191(ATP7B),ENSG00000100311(PDGFB),ENSG00000124225(PMEPA1),ENSG00000060566(CREB3L3),ENSG00000100060(MFNG),ENSG00000160282(FTCD),ENSG00000155961(RAB39B),ENSG00000155265(GOLGA7B),ENSG00000133424(LARGE1),ENSG00000141429(GALNT1),ENSG00000137486(ARRB1),ENSG00000105971(CAV2),ENSG00000122694(GLIPR2),ENSG00000137642(SORL1),ENSG00000121578(B4GALT4)…	0.00384112	0.0637404	0.0778351
GO:0001725	stress fiber	CC	11	69	1027	16197	ENSG00000136167(LCP1),ENSG00000101335(MYL9),ENSG00000162458(FBLIM1),ENSG00000064042(LIMCH1),ENSG00000051523(CYBA),ENSG00000172403(SYNPO2),ENSG00000100592(DAAM1),ENSG00000163110(PDLIM5),ENSG00000143549(TPM3),ENSG00000122367(LDB3),ENSG00000095637(SORBS1)	0.00388493	0.0637404	0.15942
GO:0097517	contractile actin filament bundle	CC	11	69	1027	16197	ENSG00000136167(LCP1),ENSG00000101335(MYL9),ENSG00000162458(FBLIM1),ENSG00000064042(LIMCH1),ENSG00000051523(CYBA),ENSG00000172403(SYNPO2),ENSG00000100592(DAAM1),ENSG00000163110(PDLIM5),ENSG00000143549(TPM3),ENSG00000122367(LDB3),ENSG00000095637(SORBS1)	0.00388493	0.0637404	0.15942
GO:0034688	integrin alphaM-beta2 complex	CC	2	2	1027	16197	ENSG00000160255(ITGB2),ENSG00000169896(ITGAM)	0.00401676	0.0637404	1
GO:0071065	alpha9-beta1 integrin-vascular cell adhesion molecule-1 complex	CC	2	2	1027	16197	ENSG00000162692(VCAM1),ENSG00000151651(ADAM8)	0.00401676	0.0637404	1
GO:0099160	postsynaptic intermediate filament cytoskeleton	CC	2	2	1027	16197	ENSG00000100285(NEFH),ENSG00000277586(NEFL)	0.00401676	0.0637404	1
GO:0030055	cell-substrate junction	CC	41	421	1027	16197	ENSG00000125848(FLRT3),ENSG00000136167(LCP1),ENSG00000160255(ITGB2),ENSG00000123146(ADGRE5),ENSG00000101311(FERMT1),ENSG00000188158(NHS),ENSG00000103647(CORO2B),ENSG00000162458(FBLIM1),ENSG00000131746(TNS4),ENSG00000041982(TNC),ENSG00000198910(L1CAM),ENSG00000100842(EFS),ENSG00000011422(PLAUR),ENSG00000105971(CAV2),ENSG00000051523(CYBA),ENSG00000035403(VCL),ENSG00000172403(SYNPO2),ENSG00000123384…	0.00411697	0.0649293	0.0973872
GO:0098552	side of membrane	CC	45	477	1027	16197	ENSG00000174021(GNG5),ENSG00000178726(THBD),ENSG00000205755(CRLF2),ENSG00000197646(PDCD1LG2),ENSG00000159307(SCUBE1),ENSG00000160255(ITGB2),ENSG00000211699(TRGV3),ENSG00000026103(FAS),ENSG00000137801(THBS1),ENSG00000126353(CCR7),ENSG00000135218(CD36),ENSG00000272398(CD24),ENSG00000168685(IL7R),ENSG00000188488(SERPINA5),ENSG00000163513(TGFBR2),ENSG00000162692(VCAM1),ENSG00000171557(FGG),ENSG000001…	0.00492937	0.0731357	0.0943396
GO:0045178	basal part of cell	CC	26	239	1027	16197	ENSG00000092068(SLC7A8),ENSG00000134830(C5AR2),ENSG00000079385(CEACAM1),ENSG00000196517(SLC6A9),ENSG00000123191(ATP7B),ENSG00000100311(PDGFB),ENSG00000099864(PALM),ENSG00000109667(SLC2A9),ENSG00000137486(ARRB1),ENSG00000118160(SLC8A2),ENSG00000108846(ABCC3),ENSG00000107159(CA9),ENSG00000104537(ANXA13),ENSG00000163235(TGFA),ENSG00000123384(LRP1),ENSG00000140519(RHCG),ENSG00000089472(HEPH),ENSG0000…	0.00503845	0.0742177	0.108787
GO:0005925	focal adhesion	CC	40	414	1027	16197	ENSG00000125848(FLRT3),ENSG00000136167(LCP1),ENSG00000160255(ITGB2),ENSG00000123146(ADGRE5),ENSG00000101311(FERMT1),ENSG00000188158(NHS),ENSG00000103647(CORO2B),ENSG00000162458(FBLIM1),ENSG00000131746(TNS4),ENSG00000041982(TNC),ENSG00000198910(L1CAM),ENSG00000100842(EFS),ENSG00000011422(PLAUR),ENSG00000105971(CAV2),ENSG00000051523(CYBA),ENSG00000035403(VCL),ENSG00000172403(SYNPO2),ENSG00000123384…	0.0052152	0.0761361	0.0966184
GO:0005583	fibrillar collagen trimer	CC	4	12	1027	16197	ENSG00000108821(COL1A1),ENSG00000168542(COL3A1),ENSG00000084636(COL16A1),ENSG00000139329(LUM)	0.0052725	0.0761361	0.333333
GO:0098643	banded collagen fibril	CC	4	12	1027	16197	ENSG00000139329(LUM),ENSG00000108821(COL1A1),ENSG00000168542(COL3A1),ENSG00000084636(COL16A1)	0.0052725	0.0761361	0.333333
GO:0045177	apical part of cell	CC	36	366	1027	16197	ENSG00000101384(JAG1),ENSG00000109667(SLC2A9),ENSG00000170927(PKHD1),ENSG00000148204(CRB2),ENSG00000188158(NHS),ENSG00000135218(CD36),ENSG00000092068(SLC7A8),ENSG00000166900(STX3),ENSG00000051523(CYBA),ENSG00000104537(ANXA13),ENSG00000109062(SLC9A3R1),ENSG00000198569(SLC34A3),ENSG00000163581(SLC2A2),ENSG00000140519(RHCG),ENSG00000154556(SORBS2),ENSG00000154096(THY1),ENSG00000122756(CNTFR),ENSG000…	0.00590033	0.0827121	0.0983607
GO:0030669	clathrin-coated endocytic vesicle membrane	CC	10	63	1027	16197	ENSG00000189195(BTBD8),ENSG00000168685(IL7R),ENSG00000174804(FZD4),ENSG00000124882(EREG),ENSG00000163235(TGFA),ENSG00000109321(AREG),ENSG00000113070(HBEGF),ENSG00000143858(SYT2),ENSG00000169252(ADRB2),ENSG00000130203(APOE)	0.005965	0.0827603	0.15873
GO:0016324	apical plasma membrane	CC	31	304	1027	16197	ENSG00000101384(JAG1),ENSG00000109667(SLC2A9),ENSG00000170927(PKHD1),ENSG00000148204(CRB2),ENSG00000188158(NHS),ENSG00000135218(CD36),ENSG00000092068(SLC7A8),ENSG00000166900(STX3),ENSG00000051523(CYBA),ENSG00000104537(ANXA13),ENSG00000109062(SLC9A3R1),ENSG00000198569(SLC34A3),ENSG00000163581(SLC2A2),ENSG00000140519(RHCG),ENSG00000154556(SORBS2),ENSG00000154096(THY1),ENSG00000122756(CNTFR),ENSG000…	0.00611793	0.0843125	0.101974
GO:0042995	cell projection	CC	160	2096	1027	16197	ENSG00000136167(LCP1),ENSG00000109062(SLC9A3R1),ENSG00000148180(GSN),ENSG00000204381(LAYN),ENSG00000243678(NME2),ENSG00000139132(FGD4),ENSG00000111837(MAK),ENSG00000115423(DNAH6),ENSG00000162692(VCAM1),ENSG00000169994(MYO7B),ENSG00000105877(DNAH11),ENSG00000119636(BBOF1),ENSG00000170927(PKHD1),ENSG00000140057(AK7),ENSG00000156042(CFAP70),ENSG00000118557(PMFBP1),ENSG00000164037(SLC9B1),ENSG0000010…	0.00615872	0.0847608	0.0763359
GO:0043235	receptor complex	CC	35	356	1027	16197	ENSG00000174343(CHRNA9),ENSG00000136244(IL6),ENSG00000160712(IL6R),ENSG00000160255(ITGB2),ENSG00000169896(ITGAM),ENSG00000259207(ITGB3),ENSG00000005961(ITGA2B),ENSG00000105464(GRIN2D),ENSG00000075461(CACNG4),ENSG00000105088(OLFM2),ENSG00000136928(GABBR2),ENSG00000211699(TRGV3),ENSG00000079385(CEACAM1),ENSG00000135409(AMHR2),ENSG00000122756(CNTFR),ENSG00000169962(TAS1R3),ENSG00000205755(CRLF2),ENS…	0.00661509	0.0894824	0.0983146
GO:0034774	secretory granule lumen	CC	29	282	1027	16197	ENSG00000196937(FAM3C),ENSG00000091583(APOH),ENSG00000100311(PDGFB),ENSG00000120885(CLU),ENSG00000137801(THBS1),ENSG00000165197(VEGFD),ENSG00000119699(TGFB3),ENSG00000171557(FGG),ENSG00000122862(SRGN),ENSG00000197249(SERPINA1),ENSG00000116260(QSOX1),ENSG00000171564(FGB),ENSG00000115414(FN1),ENSG00000143768(LEFTY2),ENSG00000111816(FRK),ENSG00000125730(C3),ENSG00000124107(SLPI),ENSG00000163739(CXCL…	0.00699281	0.0936052	0.102837
GO:0016327	apicolateral plasma membrane	CC	5	20	1027	16197	ENSG00000178726(THBD),ENSG00000099864(PALM),ENSG00000148204(CRB2),ENSG00000171345(KRT19),ENSG00000261150(EPPK1)	0.00706728	0.0938678	0.25
GO:0120025	plasma membrane bounded cell projection	CC	153	2004	1027	16197	ENSG00000136167(LCP1),ENSG00000109062(SLC9A3R1),ENSG00000148180(GSN),ENSG00000204381(LAYN),ENSG00000243678(NME2),ENSG00000139132(FGD4),ENSG00000111837(MAK),ENSG00000115423(DNAH6),ENSG00000162692(VCAM1),ENSG00000169994(MYO7B),ENSG00000105877(DNAH11),ENSG00000119636(BBOF1),ENSG00000170927(PKHD1),ENSG00000140057(AK7),ENSG00000156042(CFAP70),ENSG00000118557(PMFBP1),ENSG00000164037(SLC9B1),ENSG0000010…	0.00735247	0.0949532	0.0763473
GO:0099081	supramolecular polymer	CC	71	840	1027	16197	ENSG00000138829(FBN2),ENSG00000139329(LUM),ENSG00000108821(COL1A1),ENSG00000168542(COL3A1),ENSG00000169031(COL4A3),ENSG00000081052(COL4A4),ENSG00000084636(COL16A1),ENSG00000142156(COL6A1),ENSG00000101335(MYL9),ENSG00000114854(TNNC1),ENSG00000143549(TPM3),ENSG00000105877(DNAH11),ENSG00000089820(ARHGAP4),ENSG00000214595(EML6),ENSG00000115423(DNAH6),ENSG00000167702(KIFC2),ENSG00000159713(TPPP3),ENSG…	0.00777377	0.0990108	0.0845238
GO:0060205	cytoplasmic vesicle lumen	CC	29	285	1027	16197	ENSG00000196937(FAM3C),ENSG00000091583(APOH),ENSG00000100311(PDGFB),ENSG00000120885(CLU),ENSG00000137801(THBS1),ENSG00000165197(VEGFD),ENSG00000119699(TGFB3),ENSG00000171557(FGG),ENSG00000122862(SRGN),ENSG00000197249(SERPINA1),ENSG00000116260(QSOX1),ENSG00000171564(FGB),ENSG00000115414(FN1),ENSG00000143768(LEFTY2),ENSG00000163993(S100P),ENSG00000197548(ATG7),ENSG00000175426(PCSK1),ENSG00000035403…	0.00806179	0.101934	0.101754
GO:0034705	potassium channel complex	CC	11	76	1027	16197	ENSG00000102057(KCND1),ENSG00000178342(KCNG2),ENSG00000099337(KCNK6),ENSG00000026559(KCNG1),ENSG00000115041(KCNIP3),ENSG00000184156(KCNQ3),ENSG00000182132(KCNIP1),ENSG00000143473(KCNH1),ENSG00000104848(KCNA7),ENSG00000153822(KCNJ16),ENSG00000170049(KCNAB3)	0.00816253	0.102576	0.144737
GO:0009925	basal plasma membrane	CC	24	224	1027	16197	ENSG00000123191(ATP7B),ENSG00000100311(PDGFB),ENSG00000099864(PALM),ENSG00000109667(SLC2A9),ENSG00000137486(ARRB1),ENSG00000092068(SLC7A8),ENSG00000118160(SLC8A2),ENSG00000108846(ABCC3),ENSG00000107159(CA9),ENSG00000104537(ANXA13),ENSG00000163235(TGFA),ENSG00000123384(LRP1),ENSG00000140519(RHCG),ENSG00000089472(HEPH),ENSG00000029534(ANK1),ENSG00000261150(EPPK1),ENSG00000168615(ADAM9),ENSG00000063…	0.00824453	0.10348	0.107143
GO:0016323	basolateral plasma membrane	CC	22	200	1027	16197	ENSG00000123191(ATP7B),ENSG00000100311(PDGFB),ENSG00000099864(PALM),ENSG00000109667(SLC2A9),ENSG00000137486(ARRB1),ENSG00000092068(SLC7A8),ENSG00000118160(SLC8A2),ENSG00000108846(ABCC3),ENSG00000107159(CA9),ENSG00000104537(ANXA13),ENSG00000163235(TGFA),ENSG00000123384(LRP1),ENSG00000140519(RHCG),ENSG00000089472(HEPH),ENSG00000029534(ANK1),ENSG00000261150(EPPK1),ENSG00000168615(ADAM9),ENSG00000063…	0.0082718	0.103695	0.11
GO:0005912	adherens junction	CC	19	165	1027	16197	ENSG00000035403(VCL),ENSG00000095637(SORBS1),ENSG00000101384(JAG1),ENSG00000124429(POF1B),ENSG00000171877(FRMD5),ENSG00000113100(CDH9),ENSG00000101665(SMAD7),ENSG00000140937(CDH11),ENSG00000137699(TRIM29),ENSG00000163110(PDLIM5),ENSG00000122367(LDB3),ENSG00000111199(TRPV4),ENSG00000108669(CYTH1),ENSG00000115109(EPB41L5),ENSG00000079385(CEACAM1),ENSG00000160460(SPTBN4),ENSG00000116106(EPHA4),ENSG0…	0.00847736	0.105499	0.115152
GO:0002080	acrosomal membrane	CC	5	21	1027	16197	ENSG00000105971(CAV2),ENSG00000188488(SERPINA5),ENSG00000144837(PLA1A),ENSG00000115257(PCSK4),ENSG00000111644(ACRBP)	0.00880009	0.106298	0.238095
GO:0034706	sodium channel complex	CC	5	21	1027	16197	ENSG00000006283(CACNA1G),ENSG00000196557(CACNA1H),ENSG00000177098(SCN4B),ENSG00000144285(SCN1A),ENSG00000162572(SCNN1D)	0.00880009	0.106298	0.238095
GO:0015629	actin cytoskeleton	CC	45	493	1027	16197	ENSG00000136167(LCP1),ENSG00000101335(MYL9),ENSG00000162458(FBLIM1),ENSG00000064042(LIMCH1),ENSG00000051523(CYBA),ENSG00000172403(SYNPO2),ENSG00000100592(DAAM1),ENSG00000163110(PDLIM5),ENSG00000143549(TPM3),ENSG00000122367(LDB3),ENSG00000095637(SORBS1),ENSG00000107957(SH3PXD2A),ENSG00000035403(VCL),ENSG00000162692(VCAM1),ENSG00000148180(GSN),ENSG00000151651(ADAM8),ENSG00000114854(TNNC1),ENSG00000…	0.00880038	0.106298	0.0912779
GO:0031983	vesicle lumen	CC	29	287	1027	16197	ENSG00000196937(FAM3C),ENSG00000091583(APOH),ENSG00000100311(PDGFB),ENSG00000120885(CLU),ENSG00000137801(THBS1),ENSG00000165197(VEGFD),ENSG00000119699(TGFB3),ENSG00000171557(FGG),ENSG00000122862(SRGN),ENSG00000197249(SERPINA1),ENSG00000116260(QSOX1),ENSG00000171564(FGB),ENSG00000115414(FN1),ENSG00000143768(LEFTY2),ENSG00000163993(S100P),ENSG00000197548(ATG7),ENSG00000175426(PCSK1),ENSG00000035403…	0.00884672	0.106732	0.101045
GO:0030018	Z disc	CC	15	120	1027	16197	ENSG00000149596(JPH2),ENSG00000101335(MYL9),ENSG00000171345(KRT19),ENSG00000184588(PDE4B),ENSG00000130528(HRC),ENSG00000172403(SYNPO2),ENSG00000109846(CRYAB),ENSG00000163110(PDLIM5),ENSG00000029534(ANK1),ENSG00000154556(SORBS2),ENSG00000138347(MYPN),ENSG00000177791(MYOZ1),ENSG00000122367(LDB3),ENSG00000144285(SCN1A),ENSG00000163395(IGFN1)	0.00887291	0.106905	0.125
GO:0005869	dynactin complex	CC	4	14	1027	16197	ENSG00000107796(ACTA2),ENSG00000117148(ACTL8),ENSG00000288649(ACTL10),ENSG00000163017(ACTG2)	0.00963137	0.11237	0.285714
GO:0042641	actomyosin	CC	11	78	1027	16197	ENSG00000136167(LCP1),ENSG00000101335(MYL9),ENSG00000162458(FBLIM1),ENSG00000064042(LIMCH1),ENSG00000051523(CYBA),ENSG00000172403(SYNPO2),ENSG00000100592(DAAM1),ENSG00000163110(PDLIM5),ENSG00000143549(TPM3),ENSG00000122367(LDB3),ENSG00000095637(SORBS1)	0.00988755	0.114967	0.141026
GO:0002102	podosome	CC	6	30	1027	16197	ENSG00000136167(LCP1),ENSG00000107957(SH3PXD2A),ENSG00000035403(VCL),ENSG00000162692(VCAM1),ENSG00000148180(GSN),ENSG00000151651(ADAM8)	0.0102274	0.117793	0.2
GO:0034702	ion channel complex	CC	25	241	1027	16197	ENSG00000006283(CACNA1G),ENSG00000196557(CACNA1H),ENSG00000177098(SCN4B),ENSG00000144285(SCN1A),ENSG00000157445(CACNA2D3),ENSG00000184588(PDE4B),ENSG00000075461(CACNG4),ENSG00000185482(STAC3),ENSG00000174343(CHRNA9),ENSG00000102057(KCND1),ENSG00000178342(KCNG2),ENSG00000099337(KCNK6),ENSG00000026559(KCNG1),ENSG00000115041(KCNIP3),ENSG00000184156(KCNQ3),ENSG00000182132(KCNIP1),ENSG00000143473(KCNH…	0.0105337	0.117793	0.103734
GO:0035580	specific granule lumen	CC	8	49	1027	16197	ENSG00000124107(SLPI),ENSG00000163739(CXCL1),ENSG00000035403(VCL),ENSG00000111816(FRK),ENSG00000116260(QSOX1),ENSG00000163661(PTX3),ENSG00000204386(NEU1),ENSG00000257017(HP)	0.0112601	0.117793	0.163265
GO:0005896	interleukin-6 receptor complex	CC	2	3	1027	16197	ENSG00000136244(IL6),ENSG00000160712(IL6R)	0.0115418	0.117793	0.666667
GO:0032010	phagolysosome	CC	2	3	1027	16197	ENSG00000151651(ADAM8),ENSG00000116701(NCF2)	0.0115418	0.117793	0.666667
GO:0070110	ciliary neurotrophic factor receptor complex	CC	2	3	1027	16197	ENSG00000122756(CNTFR),ENSG00000160712(IL6R)	0.0115418	0.117793	0.666667
GO:0097232	lamellar body membrane	CC	2	3	1027	16197	ENSG00000078081(LAMP3),ENSG00000144452(ABCA12)	0.0115418	0.117793	0.666667
GO:0000786	nucleosome	CC	12	91	1027	16197	ENSG00000276368(H2AC14),ENSG00000286522(H3C2),ENSG00000287080(H3C3),ENSG00000168298(H1-4),ENSG00000276903(H2AC16),ENSG00000184357(H1-5),ENSG00000197153(H3C12),ENSG00000124575(H1-3),ENSG00000197061(H4C3),ENSG00000278705(H4C2),ENSG00000158406(H4C8),ENSG00000184260(H2AC20)	0.0121645	0.122926	0.131868
GO:0031594	neuromuscular junction	CC	10	70	1027	16197	ENSG00000099617(EFNA2),ENSG00000127561(SYNGR3),ENSG00000099365(STX1B),ENSG00000112769(LAMA4),ENSG00000277586(NEFL),ENSG00000087085(ACHE),ENSG00000116106(EPHA4),ENSG00000137766(UNC13C),ENSG00000167552(TUBA1A),ENSG00000159164(SV2A)	0.0124408	0.1246	0.142857
GO:0001518	voltage-gated sodium channel complex	CC	4	15	1027	16197	ENSG00000006283(CACNA1G),ENSG00000196557(CACNA1H),ENSG00000177098(SCN4B),ENSG00000144285(SCN1A)	0.0124851	0.1246	0.266667
GO:0043194	axon initial segment	CC	4	15	1027	16197	ENSG00000184156(KCNQ3),ENSG00000160460(SPTBN4),ENSG00000144285(SCN1A),ENSG00000078018(MAP2)	0.0124851	0.1246	0.266667
GO:0030133	transport vesicle	CC	35	372	1027	16197	ENSG00000127561(SYNGR3),ENSG00000078053(AMPH),ENSG00000011347(SYT7),ENSG00000166128(RAB8B),ENSG00000065609(SNAP91),ENSG00000166900(STX3),ENSG00000184588(PDE4B),ENSG00000149571(KIRREL3),ENSG00000099365(STX1B),ENSG00000157680(DGKI),ENSG00000143858(SYT2),ENSG00000130294(KIF1A),ENSG00000189195(BTBD8),ENSG00000159164(SV2A),ENSG00000143028(SYPL2),ENSG00000074695(LMAN1),ENSG00000163235(TGFA),ENSG0000010…	0.0126191	0.125787	0.094086
GO:0046658	anchored component of plasma membrane	CC	8	50	1027	16197	ENSG00000170927(PKHD1),ENSG00000272398(CD24),ENSG00000154096(THY1),ENSG00000183098(GPC6),ENSG00000147257(GPC3),ENSG00000204936(CD177),ENSG00000118094(TREH),ENSG00000063660(GPC1)	0.012681	0.12597	0.16
GO:0099512	supramolecular fiber	CC	69	833	1027	16197	ENSG00000138829(FBN2),ENSG00000139329(LUM),ENSG00000108821(COL1A1),ENSG00000168542(COL3A1),ENSG00000084636(COL16A1),ENSG00000142156(COL6A1),ENSG00000101335(MYL9),ENSG00000114854(TNNC1),ENSG00000143549(TPM3),ENSG00000105877(DNAH11),ENSG00000089820(ARHGAP4),ENSG00000214595(EML6),ENSG00000115423(DNAH6),ENSG00000167702(KIFC2),ENSG00000159713(TPPP3),ENSG00000197959(DNM3),ENSG00000136883(KIF12),ENSG000…	0.0132622	0.129448	0.0828331
GO:0033116	endoplasmic reticulum-Golgi intermediate compartment membrane	CC	10	72	1027	16197	ENSG00000074695(LMAN1),ENSG00000141429(GALNT1),ENSG00000117500(TMED5),ENSG00000163235(TGFA),ENSG00000197249(SERPINA1),ENSG00000109321(AREG),ENSG00000204267(TAP2),ENSG00000099203(TMED1),ENSG00000196352(CD55),ENSG00000114270(COL7A1)	0.0150163	0.143818	0.138889
GO:0005614	interstitial matrix	CC	3	9	1027	16197	ENSG00000041982(TNC),ENSG00000107821(KAZALD1),ENSG00000091986(CCDC80)	0.0159944	0.146229	0.333333
GO:0031674	I band	CC	15	130	1027	16197	ENSG00000149596(JPH2),ENSG00000101335(MYL9),ENSG00000171345(KRT19),ENSG00000184588(PDE4B),ENSG00000130528(HRC),ENSG00000172403(SYNPO2),ENSG00000109846(CRYAB),ENSG00000163110(PDLIM5),ENSG00000029534(ANK1),ENSG00000154556(SORBS2),ENSG00000138347(MYPN),ENSG00000177791(MYOZ1),ENSG00000122367(LDB3),ENSG00000144285(SCN1A),ENSG00000163395(IGFN1)	0.0177024	0.159012	0.115385
GO:0042383	sarcolemma	CC	15	131	1027	16197	ENSG00000151320(AKAP6),ENSG00000119699(TGFB3),ENSG00000185482(STAC3),ENSG00000018625(ATP1A2),ENSG00000144285(SCN1A),ENSG00000135636(DYSF),ENSG00000075461(CACNG4),ENSG00000142156(COL6A1),ENSG00000134769(DTNA),ENSG00000171345(KRT19),ENSG00000105971(CAV2),ENSG00000118160(SLC8A2),ENSG00000035403(VCL),ENSG00000162692(VCAM1),ENSG00000029534(ANK1)	0.0188626	0.166806	0.114504
GO:0045334	clathrin-coated endocytic vesicle	CC	10	75	1027	16197	ENSG00000189195(BTBD8),ENSG00000168685(IL7R),ENSG00000174804(FZD4),ENSG00000124882(EREG),ENSG00000163235(TGFA),ENSG00000109321(AREG),ENSG00000113070(HBEGF),ENSG00000143858(SYT2),ENSG00000169252(ADRB2),ENSG00000130203(APOE)	0.0195964	0.170324	0.133333
GO:0031092	platelet alpha granule membrane	CC	4	17	1027	16197	ENSG00000135218(CD36),ENSG00000145685(LHFPL2),ENSG00000259207(ITGB3),ENSG00000005961(ITGA2B)	0.0196794	0.170324	0.235294
GO:0031527	filopodium membrane	CC	4	17	1027	16197	ENSG00000099864(PALM),ENSG00000172020(GAP43),ENSG00000259207(ITGB3),ENSG00000169604(ANTXR1)	0.0196794	0.170324	0.235294
GO:0043083	synaptic cleft	CC	4	17	1027	16197	ENSG00000112769(LAMA4),ENSG00000197959(DNM3),ENSG00000087085(ACHE),ENSG00000130203(APOE)	0.0196794	0.170324	0.235294
GO:0036157	outer dynein arm	CC	3	10	1027	16197	ENSG00000156042(CFAP70),ENSG00000105479(ODAD1),ENSG00000167131(CCDC103)	0.0217874	0.178642	0.3
GO:0043020	NADPH oxidase complex	CC	3	10	1027	16197	ENSG00000051523(CYBA),ENSG00000188747(NOXA1),ENSG00000116701(NCF2)	0.0217874	0.178642	0.3
GO:0043292	contractile fiber	CC	22	219	1027	16197	ENSG00000101335(MYL9),ENSG00000114854(TNNC1),ENSG00000143549(TPM3),ENSG00000144821(MYH15),ENSG00000074695(LMAN1),ENSG00000138347(MYPN),ENSG00000121350(PYROXD1),ENSG00000149596(JPH2),ENSG00000171345(KRT19),ENSG00000184588(PDE4B),ENSG00000130528(HRC),ENSG00000172403(SYNPO2),ENSG00000109846(CRYAB),ENSG00000163110(PDLIM5),ENSG00000029534(ANK1),ENSG00000154556(SORBS2),ENSG00000177791(MYOZ1),ENSG000001…	0.0219229	0.178642	0.100457
GO:0042567	insulin-like growth factor ternary complex	CC	2	4	1027	16197	ENSG00000115461(IGFBP5),ENSG00000146674(IGFBP3)	0.022115	0.178642	0.5
GO:0042629	mast cell granule	CC	2	4	1027	16197	ENSG00000085662(AKR1B1),ENSG00000122862(SRGN)	0.022115	0.178642	0.5
GO:1990131	Gtr1-Gtr2 GTPase complex	CC	2	4	1027	16197	ENSG00000116954(RRAGC),ENSG00000025039(RRAGD)	0.022115	0.178642	0.5
GO:1990696	USH2 complex	CC	2	4	1027	16197	ENSG00000164199(ADGRV1),ENSG00000095397(WHRN)	0.022115	0.178642	0.5
GO:0031253	cell projection membrane	CC	29	309	1027	16197	ENSG00000029534(ANK1),ENSG00000154096(THY1),ENSG00000143473(KCNH1),ENSG00000259207(ITGB3),ENSG00000078098(FAP),ENSG00000197635(DPP4),ENSG00000169604(ANTXR1),ENSG00000197506(SLC28A3),ENSG00000135218(CD36),ENSG00000109062(SLC9A3R1),ENSG00000198569(SLC34A3),ENSG00000156222(SLC28A1),ENSG00000099864(PALM),ENSG00000172020(GAP43),ENSG00000163993(S100P),ENSG00000142765(SYTL1),ENSG00000092068(SLC7A8),ENSG…	0.0223589	0.180046	0.0938511
GO:0044815	DNA packaging complex	CC	12	99	1027	16197	ENSG00000276368(H2AC14),ENSG00000286522(H3C2),ENSG00000287080(H3C3),ENSG00000168298(H1-4),ENSG00000276903(H2AC16),ENSG00000184357(H1-5),ENSG00000197153(H3C12),ENSG00000124575(H1-3),ENSG00000197061(H4C3),ENSG00000278705(H4C2),ENSG00000158406(H4C8),ENSG00000184260(H2AC20)	0.0225353	0.18104	0.121212
GO:0005796	Golgi lumen	CC	10	77	1027	16197	ENSG00000183098(GPC6),ENSG00000100311(PDGFB),ENSG00000117983(MUC5B),ENSG00000181143(MUC16),ENSG00000147257(GPC3),ENSG00000139329(LUM),ENSG00000063660(GPC1),ENSG00000188783(PRELP),ENSG00000185499(MUC1),ENSG00000115718(PROC)	0.02317	0.184694	0.12987
GO:0031233	intrinsic component of external side of plasma membrane	CC	4	18	1027	16197	ENSG00000170927(PKHD1),ENSG00000272398(CD24),ENSG00000154096(THY1),ENSG00000168615(ADAM9)	0.0240619	0.189438	0.222222
GO:0034364	high-density lipoprotein particle	CC	4	18	1027	16197	ENSG00000130203(APOE),ENSG00000120885(CLU),ENSG00000166035(LIPC),ENSG00000091583(APOH)	0.0240619	0.189438	0.222222
GO:0045202	synapse	CC	92	1187	1027	16197	ENSG00000127561(SYNGR3),ENSG00000078053(AMPH),ENSG00000011347(SYT7),ENSG00000166128(RAB8B),ENSG00000065609(SNAP91),ENSG00000166900(STX3),ENSG00000184588(PDE4B),ENSG00000149571(KIRREL3),ENSG00000099365(STX1B),ENSG00000157680(DGKI),ENSG00000143858(SYT2),ENSG00000130294(KIF1A),ENSG00000189195(BTBD8),ENSG00000159164(SV2A),ENSG00000143028(SYPL2),ENSG00000166342(NETO1),ENSG00000099864(PALM),ENSG0000010…	0.0246076	0.193007	0.0775063
GO:0043025	neuronal cell body	CC	40	459	1027	16197	ENSG00000154096(THY1),ENSG00000160460(SPTBN4),ENSG00000078018(MAP2),ENSG00000099617(EFNA2),ENSG00000059804(SLC2A3),ENSG00000168993(CPLX1),ENSG00000118160(SLC8A2),ENSG00000109846(CRYAB),ENSG00000112425(EPM2A),ENSG00000172020(GAP43),ENSG00000152092(ASTN1),ENSG00000116106(EPHA4),ENSG00000112541(PDE10A),ENSG00000143473(KCNH1),ENSG00000135821(GLUL),ENSG00000130638(ATXN10),ENSG00000160183(TMPRSS3),ENSG…	0.0255736	0.198761	0.087146
GO:0030136	clathrin-coated vesicle	CC	18	173	1027	16197	ENSG00000189195(BTBD8),ENSG00000166128(RAB8B),ENSG00000134243(SORT1),ENSG00000168685(IL7R),ENSG00000174804(FZD4),ENSG00000124882(EREG),ENSG00000163235(TGFA),ENSG00000109321(AREG),ENSG00000113070(HBEGF),ENSG00000143858(SYT2),ENSG00000169252(ADRB2),ENSG00000130203(APOE),ENSG00000104888(SLC17A7),ENSG00000128683(GAD1),ENSG00000177182(CLVS1),ENSG00000065609(SNAP91),ENSG00000123384(LRP1),ENSG0000015209…	0.026325	0.204293	0.104046
GO:0030016	myofibril	CC	21	211	1027	16197	ENSG00000114854(TNNC1),ENSG00000143549(TPM3),ENSG00000074695(LMAN1),ENSG00000138347(MYPN),ENSG00000121350(PYROXD1),ENSG00000149596(JPH2),ENSG00000101335(MYL9),ENSG00000171345(KRT19),ENSG00000184588(PDE4B),ENSG00000130528(HRC),ENSG00000172403(SYNPO2),ENSG00000109846(CRYAB),ENSG00000163110(PDLIM5),ENSG00000029534(ANK1),ENSG00000154556(SORBS2),ENSG00000177791(MYOZ1),ENSG00000122367(LDB3),ENSG0000014…	0.0270589	0.208412	0.0995261
GO:0030665	clathrin-coated vesicle membrane	CC	12	102	1027	16197	ENSG00000189195(BTBD8),ENSG00000168685(IL7R),ENSG00000174804(FZD4),ENSG00000124882(EREG),ENSG00000163235(TGFA),ENSG00000109321(AREG),ENSG00000113070(HBEGF),ENSG00000143858(SYT2),ENSG00000169252(ADRB2),ENSG00000130203(APOE),ENSG00000104888(SLC17A7),ENSG00000128683(GAD1)	0.027753	0.21138	0.117647
GO:0042583	chromaffin granule	CC	3	11	1027	16197	ENSG00000143858(SYT2),ENSG00000008283(CYB561),ENSG00000120885(CLU)	0.0285706	0.213489	0.272727
GO:0005793	endoplasmic reticulum-Golgi intermediate compartment	CC	14	127	1027	16197	ENSG00000074695(LMAN1),ENSG00000141429(GALNT1),ENSG00000117500(TMED5),ENSG00000163235(TGFA),ENSG00000197249(SERPINA1),ENSG00000109321(AREG),ENSG00000204267(TAP2),ENSG00000099203(TMED1),ENSG00000196352(CD55),ENSG00000114270(COL7A1),ENSG00000160282(FTCD),ENSG00000139505(MTMR6),ENSG00000044574(HSPA5),ENSG00000115414(FN1)	0.0303964	0.222279	0.110236
GO:0070382	exocytic vesicle	CC	20	201	1027	16197	ENSG00000127561(SYNGR3),ENSG00000078053(AMPH),ENSG00000011347(SYT7),ENSG00000166128(RAB8B),ENSG00000065609(SNAP91),ENSG00000166900(STX3),ENSG00000184588(PDE4B),ENSG00000149571(KIRREL3),ENSG00000099365(STX1B),ENSG00000157680(DGKI),ENSG00000143858(SYT2),ENSG00000130294(KIF1A),ENSG00000189195(BTBD8),ENSG00000159164(SV2A),ENSG00000143028(SYPL2),ENSG00000104888(SLC17A7),ENSG00000196517(SLC6A9),ENSG000…	0.0304903	0.222649	0.0995025
GO:0044853	plasma membrane raft	CC	12	104	1027	16197	ENSG00000105971(CAV2),ENSG00000170955(CAVIN3),ENSG00000151320(AKAP6),ENSG00000135218(CD36),ENSG00000163513(TGFBR2),ENSG00000157193(LRP8),ENSG00000018625(ATP1A2),ENSG00000160255(ITGB2),ENSG00000075340(ADD2),ENSG00000204936(CD177),ENSG00000169896(ITGAM),ENSG00000179295(PTPN11)	0.0316864	0.229587	0.115385
GO:0036477	somatodendritic compartment	CC	62	773	1027	16197	ENSG00000146938(NLGN4X),ENSG00000130638(ATXN10),ENSG00000099864(PALM),ENSG00000102057(KCND1),ENSG00000197930(ERO1A),ENSG00000168993(CPLX1),ENSG00000157851(DPYSL5),ENSG00000198910(L1CAM),ENSG00000166900(STX3),ENSG00000174804(FZD4),ENSG00000051523(CYBA),ENSG00000118160(SLC8A2),ENSG00000157193(LRP8),ENSG00000149571(KIRREL3),ENSG00000115041(KCNIP3),ENSG00000123384(LRP1),ENSG00000134243(SORT1),ENSG000…	0.0326385	0.235819	0.080207
GO:0044297	cell body	CC	44	523	1027	16197	ENSG00000154096(THY1),ENSG00000130638(ATXN10),ENSG00000160183(TMPRSS3),ENSG00000102057(KCND1),ENSG00000168993(CPLX1),ENSG00000184160(ADRA2C),ENSG00000157851(DPYSL5),ENSG00000198910(L1CAM),ENSG00000051523(CYBA),ENSG00000118160(SLC8A2),ENSG00000157193(LRP8),ENSG00000096093(EFHC1),ENSG00000119699(TGFB3),ENSG00000123384(LRP1),ENSG00000134243(SORT1),ENSG00000095397(WHRN),ENSG00000187957(DNER),ENSG0000…	0.0335492	0.236859	0.08413
GO:0030425	dendrite	CC	47	565	1027	16197	ENSG00000099864(PALM),ENSG00000154096(THY1),ENSG00000078018(MAP2),ENSG00000102057(KCND1),ENSG00000137486(ARRB1),ENSG00000116661(FBXO2),ENSG00000184588(PDE4B),ENSG00000118160(SLC8A2),ENSG00000109846(CRYAB),ENSG00000150625(GPM6A),ENSG00000018625(ATP1A2),ENSG00000197959(DNM3),ENSG00000116106(EPHA4),ENSG00000157680(DGKI),ENSG00000186298(PPP1CC),ENSG00000149571(KIRREL3),ENSG00000120885(CLU),ENSG000001…	0.0340783	0.236859	0.0831858
GO:0030017	sarcomere	CC	19	191	1027	16197	ENSG00000114854(TNNC1),ENSG00000143549(TPM3),ENSG00000149596(JPH2),ENSG00000101335(MYL9),ENSG00000171345(KRT19),ENSG00000184588(PDE4B),ENSG00000130528(HRC),ENSG00000172403(SYNPO2),ENSG00000109846(CRYAB),ENSG00000163110(PDLIM5),ENSG00000029534(ANK1),ENSG00000154556(SORBS2),ENSG00000138347(MYPN),ENSG00000177791(MYOZ1),ENSG00000122367(LDB3),ENSG00000144285(SCN1A),ENSG00000163395(IGFN1),ENSG000000746…	0.0343814	0.236859	0.0994764
GO:0005891	voltage-gated calcium channel complex	CC	6	39	1027	16197	ENSG00000075461(CACNG4),ENSG00000157445(CACNA2D3),ENSG00000184588(PDE4B),ENSG00000006283(CACNA1G),ENSG00000185482(STAC3),ENSG00000196557(CACNA1H)	0.0347382	0.236859	0.153846
GO:0097447	dendritic tree	CC	47	566	1027	16197	ENSG00000146938(NLGN4X),ENSG00000130638(ATXN10),ENSG00000099864(PALM),ENSG00000102057(KCND1),ENSG00000197930(ERO1A),ENSG00000168993(CPLX1),ENSG00000157851(DPYSL5),ENSG00000198910(L1CAM),ENSG00000166900(STX3),ENSG00000174804(FZD4),ENSG00000051523(CYBA),ENSG00000118160(SLC8A2),ENSG00000157193(LRP8),ENSG00000149571(KIRREL3),ENSG00000115041(KCNIP3),ENSG00000123384(LRP1),ENSG00000134243(SORT1),ENSG000…	0.0349741	0.236859	0.0830389
GO:0002141	stereocilia ankle link	CC	2	5	1027	16197	ENSG00000164199(ADGRV1),ENSG00000095397(WHRN)	0.0353201	0.236859	0.4
GO:0002142	stereocilia ankle link complex	CC	2	5	1027	16197	ENSG00000164199(ADGRV1),ENSG00000095397(WHRN)	0.0353201	0.236859	0.4
GO:0016942	insulin-like growth factor binding protein complex	CC	2	5	1027	16197	ENSG00000115461(IGFBP5),ENSG00000146674(IGFBP3)	0.0353201	0.236859	0.4
GO:0030868	smooth endoplasmic reticulum membrane	CC	2	5	1027	16197	ENSG00000160282(FTCD),ENSG00000167614(TTYH1)	0.0353201	0.236859	0.4
GO:0036454	growth factor complex	CC	2	5	1027	16197	ENSG00000115461(IGFBP5),ENSG00000146674(IGFBP3)	0.0353201	0.236859	0.4
GO:0097356	perinucleolar compartment	CC	2	5	1027	16197	ENSG00000137642(SORL1),ENSG00000261150(EPPK1)	0.0353201	0.236859	0.4
GO:0097418	neurofibrillary tangle	CC	2	5	1027	16197	ENSG00000120885(CLU),ENSG00000100285(NEFH)	0.0353201	0.236859	0.4
GO:0098888	extrinsic component of presynaptic membrane	CC	2	5	1027	16197	ENSG00000157680(DGKI),ENSG00000065609(SNAP91)	0.0353201	0.236859	0.4
GO:1990357	terminal web	CC	2	5	1027	16197	ENSG00000171345(KRT19),ENSG00000035403(VCL)	0.0353201	0.236859	0.4
GO:0005902	microvillus	CC	10	83	1027	16197	ENSG00000163993(S100P),ENSG00000142765(SYTL1),ENSG00000092068(SLC7A8),ENSG00000107159(CA9),ENSG00000109062(SLC9A3R1),ENSG00000079385(CEACAM1),ENSG00000259207(ITGB3),ENSG00000085662(AKR1B1),ENSG00000162692(VCAM1),ENSG00000169994(MYO7B)	0.036684	0.242834	0.120482
GO:0098839	postsynaptic density membrane	CC	10	83	1027	16197	ENSG00000166342(NETO1),ENSG00000164742(ADCY1),ENSG00000184160(ADRA2C),ENSG00000075461(CACNG4),ENSG00000128011(LRFN1),ENSG00000157680(DGKI),ENSG00000146938(NLGN4X),ENSG00000116106(EPHA4),ENSG00000143473(KCNH1),ENSG00000105464(GRIN2D)	0.036684	0.242834	0.120482
GO:0048786	presynaptic active zone	CC	9	72	1027	16197	ENSG00000166900(STX3),ENSG00000099365(STX1B),ENSG00000137766(UNC13C),ENSG00000157680(DGKI),ENSG00000150625(GPM6A),ENSG00000108561(C1QBP),ENSG00000104888(SLC17A7),ENSG00000128683(GAD1),ENSG00000159164(SV2A)	0.037627	0.248435	0.125
GO:0150034	distal axon	CC	25	271	1027	16197	ENSG00000198910(L1CAM),ENSG00000089820(ARHGAP4),ENSG00000158321(AUTS2),ENSG00000166900(STX3),ENSG00000095397(WHRN),ENSG00000154096(THY1),ENSG00000277586(NEFL),ENSG00000150625(GPM6A),ENSG00000111199(TRPV4),ENSG00000143199(ADCY10),ENSG00000058335(RASGRF1),ENSG00000116852(KIF21B),ENSG00000125848(FLRT3),ENSG00000172020(GAP43),ENSG00000168993(CPLX1),ENSG00000137766(UNC13C),ENSG00000184160(ADRA2C),ENSG…	0.0383358	0.251615	0.0922509
GO:0031258	lamellipodium membrane	CC	4	21	1027	16197	ENSG00000259207(ITGB3),ENSG00000078098(FAP),ENSG00000197635(DPP4),ENSG00000169604(ANTXR1)	0.0405084	0.261408	0.190476
GO:0005875	microtubule associated complex	CC	16	157	1027	16197	ENSG00000115423(DNAH6),ENSG00000107796(ACTA2),ENSG00000117148(ACTL8),ENSG00000288649(ACTL10),ENSG00000163017(ACTG2),ENSG00000167702(KIFC2),ENSG00000136883(KIF12),ENSG00000162849(KIF26B),ENSG00000130294(KIF1A),ENSG00000116852(KIF21B),ENSG00000105877(DNAH11),ENSG00000156042(CFAP70),ENSG00000105479(ODAD1),ENSG00000167131(CCDC103),ENSG00000157193(LRP8),ENSG00000078018(MAP2)	0.0409149	0.263204	0.101911
GO:0044295	axonal growth cone	CC	5	31	1027	16197	ENSG00000125848(FLRT3),ENSG00000198910(L1CAM),ENSG00000123384(LRP1),ENSG00000150625(GPM6A),ENSG00000116106(EPHA4)	0.0436521	0.273555	0.16129
GO:0097060	synaptic membrane	CC	29	328	1027	16197	ENSG00000099864(PALM),ENSG00000011347(SYT7),ENSG00000099365(STX1B),ENSG00000143473(KCNH1),ENSG00000137766(UNC13C),ENSG00000146938(NLGN4X),ENSG00000166342(NETO1),ENSG00000102057(KCND1),ENSG00000174343(CHRNA9),ENSG00000137486(ARRB1),ENSG00000136928(GABBR2),ENSG00000128011(LRFN1),ENSG00000029534(ANK1),ENSG00000184984(CHRM5),ENSG00000259207(ITGB3),ENSG00000116106(EPHA4),ENSG00000105464(GRIN2D),ENSG00…	0.043916	0.273555	0.0884146
GO:0008021	synaptic vesicle	CC	18	184	1027	16197	ENSG00000104888(SLC17A7),ENSG00000196517(SLC6A9),ENSG00000159164(SV2A),ENSG00000127561(SYNGR3),ENSG00000078053(AMPH),ENSG00000011347(SYT7),ENSG00000157680(DGKI),ENSG00000143858(SYT2),ENSG00000137766(UNC13C),ENSG00000143028(SYPL2),ENSG00000166128(RAB8B),ENSG00000065609(SNAP91),ENSG00000166900(STX3),ENSG00000184588(PDE4B),ENSG00000149571(KIRREL3),ENSG00000099365(STX1B),ENSG00000130294(KIF1A),ENSG00…	0.0444401	0.273555	0.0978261
GO:0030315	T-tubule	CC	7	52	1027	16197	ENSG00000075461(CACNG4),ENSG00000151320(AKAP6),ENSG00000119699(TGFB3),ENSG00000185482(STAC3),ENSG00000018625(ATP1A2),ENSG00000144285(SCN1A),ENSG00000135636(DYSF)	0.0447154	0.273555	0.134615
GO:0060077	inhibitory synapse	CC	3	13	1027	16197	ENSG00000146938(NLGN4X),ENSG00000128683(GAD1),ENSG00000085552(IGSF9)	0.0450662	0.273555	0.230769
GO:0099699	integral component of synaptic membrane	CC	13	122	1027	16197	ENSG00000125848(FLRT3),ENSG00000184160(ADRA2C),ENSG00000113100(CDH9),ENSG00000116106(EPHA4),ENSG00000196517(SLC6A9),ENSG00000011347(SYT7),ENSG00000143473(KCNH1),ENSG00000150625(GPM6A),ENSG00000174343(CHRNA9),ENSG00000166342(NETO1),ENSG00000164742(ADCY1),ENSG00000075461(CACNG4),ENSG00000128011(LRFN1)	0.045509	0.273555	0.106557
GO:0012505	endomembrane system	CC	287	4156	1027	16197	ENSG00000174567(GOLT1A),ENSG00000074695(LMAN1),ENSG00000101695(RNF125),ENSG00000123191(ATP7B),ENSG00000100311(PDGFB),ENSG00000124225(PMEPA1),ENSG00000060566(CREB3L3),ENSG00000100060(MFNG),ENSG00000160282(FTCD),ENSG00000155961(RAB39B),ENSG00000155265(GOLGA7B),ENSG00000133424(LARGE1),ENSG00000141429(GALNT1),ENSG00000137486(ARRB1),ENSG00000105971(CAV2),ENSG00000122694(GLIPR2),ENSG00000137642(SORL1),…	0.0457739	0.273555	0.0690568
GO:0005858	axonemal dynein complex	CC	4	22	1027	16197	ENSG00000156042(CFAP70),ENSG00000105479(ODAD1),ENSG00000167131(CCDC103),ENSG00000115423(DNAH6)	0.047109	0.273555	0.181818
GO:0030057	desmosome	CC	4	22	1027	16197	ENSG00000035403(VCL),ENSG00000124429(POF1B),ENSG00000096696(DSP),ENSG00000081277(PKP1)	0.047109	0.273555	0.181818
GO:0014704	intercalated disc	CC	7	53	1027	16197	ENSG00000035403(VCL),ENSG00000096696(DSP),ENSG00000151320(AKAP6),ENSG00000018625(ATP1A2),ENSG00000177098(SCN4B),ENSG00000160460(SPTBN4),ENSG00000144285(SCN1A)	0.0488219	0.273555	0.132075
GO:0019897	extrinsic component of plasma membrane	CC	16	161	1027	16197	ENSG00000174021(GNG5),ENSG00000113100(CDH9),ENSG00000101665(SMAD7),ENSG00000140937(CDH11),ENSG00000107736(CDH23),ENSG00000116285(ERRFI1),ENSG00000134769(DTNA),ENSG00000105971(CAV2),ENSG00000111816(FRK),ENSG00000185482(STAC3),ENSG00000108669(CYTH1),ENSG00000182132(KCNIP1),ENSG00000157680(DGKI),ENSG00000065609(SNAP91),ENSG00000159307(SCUBE1),ENSG00000142765(SYTL1)	0.0495523	0.273555	0.0993789
GO:0032993	protein-DNA complex	CC	18	187	1027	16197	ENSG00000164362(TERT),ENSG00000276368(H2AC14),ENSG00000286522(H3C2),ENSG00000287080(H3C3),ENSG00000168298(H1-4),ENSG00000276903(H2AC16),ENSG00000184357(H1-5),ENSG00000197153(H3C12),ENSG00000124575(H1-3),ENSG00000197061(H4C3),ENSG00000278705(H4C2),ENSG00000158406(H4C8),ENSG00000184260(H2AC20),ENSG00000204086(RPA4),ENSG00000166349(RAG1),ENSG00000111358(GTF2H3),ENSG00000115041(KCNIP3),ENSG0000013879…	0.0506456	0.273555	0.0962567
GO:0002139	stereocilia coupling link	CC	2	6	1027	16197	ENSG00000164199(ADGRV1),ENSG00000095397(WHRN)	0.0507817	0.273555	0.333333
GO:0005587	collagen type IV trimer	CC	2	6	1027	16197	ENSG00000169031(COL4A3),ENSG00000081052(COL4A4)	0.0507817	0.273555	0.333333
GO:0005593	FACIT collagen trimer	CC	2	6	1027	16197	ENSG00000049089(COL9A2),ENSG00000084636(COL16A1)	0.0507817	0.273555	0.333333
GO:0032127	dense core granule membrane	CC	2	6	1027	16197	ENSG00000130294(KIF1A),ENSG00000151651(ADAM8)	0.0507817	0.273555	0.333333
GO:1990075	periciliary membrane compartment	CC	2	6	1027	16197	ENSG00000164199(ADGRV1),ENSG00000095397(WHRN)	0.0507817	0.273555	0.333333
GO:0031256	leading edge membrane	CC	16	162	1027	16197	ENSG00000029534(ANK1),ENSG00000154096(THY1),ENSG00000143473(KCNH1),ENSG00000259207(ITGB3),ENSG00000078098(FAP),ENSG00000197635(DPP4),ENSG00000169604(ANTXR1),ENSG00000136167(LCP1),ENSG00000139505(MTMR6),ENSG00000101311(FERMT1),ENSG00000107679(PLEKHA1),ENSG00000111199(TRPV4),ENSG00000115109(EPB41L5),ENSG00000099864(PALM),ENSG00000164199(ADGRV1),ENSG00000078053(AMPH)	0.0518976	0.273555	0.0987654
GO:0030673	axolemma	CC	3	14	1027	16197	ENSG00000029534(ANK1),ENSG00000154096(THY1),ENSG00000143473(KCNH1)	0.0547303	0.273555	0.214286
GO:0033268	node of Ranvier	CC	3	14	1027	16197	ENSG00000184156(KCNQ3),ENSG00000160460(SPTBN4),ENSG00000144285(SCN1A)	0.0547303	0.273555	0.214286
GO:0030666	endocytic vesicle membrane	CC	17	176	1027	16197	ENSG00000189195(BTBD8),ENSG00000168685(IL7R),ENSG00000174804(FZD4),ENSG00000124882(EREG),ENSG00000163235(TGFA),ENSG00000109321(AREG),ENSG00000113070(HBEGF),ENSG00000143858(SYT2),ENSG00000169252(ADRB2),ENSG00000130203(APOE),ENSG00000011347(SYT7),ENSG00000166128(RAB8B),ENSG00000051523(CYBA),ENSG00000204267(TAP2),ENSG00000135218(CD36),ENSG00000075461(CACNG4),ENSG00000123384(LRP1)	0.0548364	0.273555	0.0965909
GO:0045095	keratin filament	CC	5	33	1027	16197	ENSG00000105141(CASP14),ENSG00000170442(KRT86),ENSG00000261150(EPPK1),ENSG00000212724(KRTAP2-3),ENSG00000213417(KRTAP2-4)	0.0550153	0.273555	0.151515
GO:0099634	postsynaptic specialization membrane	CC	11	102	1027	16197	ENSG00000146938(NLGN4X),ENSG00000166342(NETO1),ENSG00000075461(CACNG4),ENSG00000128011(LRFN1),ENSG00000116106(EPHA4),ENSG00000143473(KCNH1),ENSG00000105464(GRIN2D),ENSG00000174343(CHRNA9),ENSG00000164742(ADCY1),ENSG00000184160(ADRA2C),ENSG00000157680(DGKI)	0.0581638	0.273555	0.107843
GO:0030426	growth cone	CC	17	178	1027	16197	ENSG00000125848(FLRT3),ENSG00000172020(GAP43),ENSG00000078018(MAP2),ENSG00000198910(L1CAM),ENSG00000123384(LRP1),ENSG00000150625(GPM6A),ENSG00000116106(EPHA4),ENSG00000089820(ARHGAP4),ENSG00000158321(AUTS2),ENSG00000166900(STX3),ENSG00000095397(WHRN),ENSG00000154096(THY1),ENSG00000277586(NEFL),ENSG00000111199(TRPV4),ENSG00000143199(ADCY10),ENSG00000058335(RASGRF1),ENSG00000116852(KIF21B)	0.0597372	0.273555	0.0955056
GO:0098793	presynapse	CC	37	449	1027	16197	ENSG00000127561(SYNGR3),ENSG00000078053(AMPH),ENSG00000011347(SYT7),ENSG00000166128(RAB8B),ENSG00000065609(SNAP91),ENSG00000166900(STX3),ENSG00000184588(PDE4B),ENSG00000149571(KIRREL3),ENSG00000099365(STX1B),ENSG00000157680(DGKI),ENSG00000143858(SYT2),ENSG00000130294(KIF1A),ENSG00000189195(BTBD8),ENSG00000159164(SV2A),ENSG00000143028(SYPL2),ENSG00000104888(SLC17A7),ENSG00000196517(SLC6A9),ENSG000…	0.0614487	0.273555	0.0824053
GO:0000333	telomerase catalytic core complex	CC	1	1	1027	16197	ENSG00000164362(TERT)	0.0634068	0.273555	1
GO:0005586	collagen type III trimer	CC	1	1	1027	16197	ENSG00000168542(COL3A1)	0.0634068	0.273555	1
GO:0005590	collagen type VII trimer	CC	1	1	1027	16197	ENSG00000114270(COL7A1)	0.0634068	0.273555	1
GO:0005597	collagen type XVI trimer	CC	1	1	1027	16197	ENSG00000084636(COL16A1)	0.0634068	0.273555	1
GO:0036024	protein C inhibitor-TMPRSS7 complex	CC	1	1	1027	16197	ENSG00000188488(SERPINA5)	0.0634068	0.273555	1
GO:0036025	protein C inhibitor-TMPRSS11E complex	CC	1	1	1027	16197	ENSG00000188488(SERPINA5)	0.0634068	0.273555	1
GO:0036026	protein C inhibitor-PLAT complex	CC	1	1	1027	16197	ENSG00000188488(SERPINA5)	0.0634068	0.273555	1
GO:0036027	protein C inhibitor-PLAU complex	CC	1	1	1027	16197	ENSG00000188488(SERPINA5)	0.0634068	0.273555	1
GO:0036028	protein C inhibitor-thrombin complex	CC	1	1	1027	16197	ENSG00000188488(SERPINA5)	0.0634068	0.273555	1
GO:0036029	protein C inhibitor-KLK3 complex	CC	1	1	1027	16197	ENSG00000188488(SERPINA5)	0.0634068	0.273555	1
GO:0036030	protein C inhibitor-plasma kallikrein complex	CC	1	1	1027	16197	ENSG00000188488(SERPINA5)	0.0634068	0.273555	1
GO:0043514	interleukin-12 complex	CC	1	1	1027	16197	ENSG00000168811(IL12A)	0.0634068	0.273555	1
GO:0044228	host cell surface	CC	1	1	1027	16197	ENSG00000167601(AXL)	0.0634068	0.273555	1
GO:0044599	AP-5 adaptor complex	CC	1	1	1027	16197	ENSG00000242802(AP5Z1)	0.0634068	0.273555	1
GO:0061828	apical tubulobulbar complex	CC	1	1	1027	16197	ENSG00000197959(DNM3)	0.0634068	0.273555	1
GO:0061829	basal tubulobulbar complex	CC	1	1	1027	16197	ENSG00000197959(DNM3)	0.0634068	0.273555	1
GO:0070554	synaptobrevin 2-SNAP-25-syntaxin-3-complexin complex	CC	1	1	1027	16197	ENSG00000168993(CPLX1)	0.0634068	0.273555	1
GO:0071133	alpha9-beta1 integrin-ADAM8 complex	CC	1	1	1027	16197	ENSG00000151651(ADAM8)	0.0634068	0.273555	1
GO:0090636	outer dense plaque of desmosome	CC	1	1	1027	16197	ENSG00000035403(VCL)	0.0634068	0.273555	1
GO:0090637	inner dense plaque of desmosome	CC	1	1	1027	16197	ENSG00000035403(VCL)	0.0634068	0.273555	1
GO:0097181	protein C inhibitor-coagulation factor V complex	CC	1	1	1027	16197	ENSG00000188488(SERPINA5)	0.0634068	0.273555	1
GO:0097182	protein C inhibitor-coagulation factor Xa complex	CC	1	1	1027	16197	ENSG00000188488(SERPINA5)	0.0634068	0.273555	1
GO:0097183	protein C inhibitor-coagulation factor XI complex	CC	1	1	1027	16197	ENSG00000188488(SERPINA5)	0.0634068	0.273555	1
GO:0097229	sperm end piece	CC	1	1	1027	16197	ENSG00000188738(FSIP2)	0.0634068	0.273555	1
GO:0097234	epidermal lamellar body membrane	CC	1	1	1027	16197	ENSG00000144452(ABCA12)	0.0634068	0.273555	1
GO:0098648	collagen anchoring fibril	CC	1	1	1027	16197	ENSG00000114270(COL7A1)	0.0634068	0.273555	1
GO:0098652	collagen type VII anchoring fibril	CC	1	1	1027	16197	ENSG00000114270(COL7A1)	0.0634068	0.273555	1
GO:0098891	extrinsic component of presynaptic active zone membrane	CC	1	1	1027	16197	ENSG00000157680(DGKI)	0.0634068	0.273555	1
GO:0099020	perinuclear endoplasmic reticulum lumen	CC	1	1	1027	16197	ENSG00000120885(CLU)	0.0634068	0.273555	1
GO:0099182	presynaptic intermediate filament cytoskeleton	CC	1	1	1027	16197	ENSG00000277586(NEFL)	0.0634068	0.273555	1
GO:0120134	proximal portion of axoneme	CC	1	1	1027	16197	ENSG00000105877(DNAH11)	0.0634068	0.273555	1
GO:0150014	apical distal dendrite	CC	1	1	1027	16197	ENSG00000078018(MAP2)	0.0634068	0.273555	1
GO:1903767	sweet taste receptor complex	CC	1	1	1027	16197	ENSG00000169962(TAS1R3)	0.0634068	0.273555	1
GO:1903768	taste receptor complex	CC	1	1	1027	16197	ENSG00000169962(TAS1R3)	0.0634068	0.273555	1
GO:1990572	TERT-RMRP complex	CC	1	1	1027	16197	ENSG00000164362(TERT)	0.0634068	0.273555	1
GO:0019898	extrinsic component of membrane	CC	25	286	1027	16197	ENSG00000174021(GNG5),ENSG00000117461(PIK3R3),ENSG00000139144(PIK3C2G),ENSG00000185338(SOCS1),ENSG00000113100(CDH9),ENSG00000101665(SMAD7),ENSG00000140937(CDH11),ENSG00000107736(CDH23),ENSG00000159307(SCUBE1),ENSG00000142765(SYTL1),ENSG00000116285(ERRFI1),ENSG00000134769(DTNA),ENSG00000105971(CAV2),ENSG00000111816(FRK),ENSG00000185482(STAC3),ENSG00000108669(CYTH1),ENSG00000182132(KCNIP1),ENSG0000…	0.0645208	0.277692	0.0874126
GO:0031362	anchored component of external side of plasma membrane	CC	3	15	1027	16197	ENSG00000170927(PKHD1),ENSG00000272398(CD24),ENSG00000154096(THY1)	0.0652916	0.277692	0.2
GO:0098685	Schaffer collateral - CA1 synapse	CC	9	80	1027	16197	ENSG00000164742(ADCY1),ENSG00000168993(CPLX1),ENSG00000100285(NEFH),ENSG00000166900(STX3),ENSG00000140937(CDH11),ENSG00000122862(SRGN),ENSG00000277586(NEFL),ENSG00000116106(EPHA4),ENSG00000157680(DGKI)	0.0659386	0.279287	0.1125
GO:0030135	coated vesicle	CC	24	274	1027	16197	ENSG00000074695(LMAN1),ENSG00000163235(TGFA),ENSG00000109321(AREG),ENSG00000189195(BTBD8),ENSG00000117500(TMED5),ENSG00000197249(SERPINA1),ENSG00000099203(TMED1),ENSG00000114270(COL7A1),ENSG00000177182(CLVS1),ENSG00000065609(SNAP91),ENSG00000123384(LRP1),ENSG00000134243(SORT1),ENSG00000152092(ASTN1),ENSG00000166128(RAB8B),ENSG00000136240(KDELR2),ENSG00000168685(IL7R),ENSG00000174804(FZD4),ENSG000…	0.0677306	0.281048	0.0875912
GO:0032584	growth cone membrane	CC	2	7	1027	16197	ENSG00000125848(FLRT3),ENSG00000172020(GAP43)	0.068161	0.281048	0.285714
GO:0098642	network-forming collagen trimer	CC	2	7	1027	16197	ENSG00000169031(COL4A3),ENSG00000081052(COL4A4)	0.068161	0.281048	0.285714
GO:0098645	collagen network	CC	2	7	1027	16197	ENSG00000169031(COL4A3),ENSG00000081052(COL4A4)	0.068161	0.281048	0.285714
GO:0001669	acrosomal vesicle	CC	10	93	1027	16197	ENSG00000105971(CAV2),ENSG00000188488(SERPINA5),ENSG00000144837(PLA1A),ENSG00000115257(PCSK4),ENSG00000111644(ACRBP),ENSG00000104081(BMF),ENSG00000160886(LY6K),ENSG00000177202(SPACA4),ENSG00000006638(TBXA2R),ENSG00000116701(NCF2)	0.0698179	0.286958	0.107527
GO:0099055	integral component of postsynaptic membrane	CC	10	93	1027	16197	ENSG00000174343(CHRNA9),ENSG00000166342(NETO1),ENSG00000164742(ADCY1),ENSG00000184160(ADRA2C),ENSG00000075461(CACNG4),ENSG00000128011(LRFN1),ENSG00000125848(FLRT3),ENSG00000113100(CDH9),ENSG00000116106(EPHA4),ENSG00000196517(SLC6A9)	0.0698179	0.286958	0.107527
GO:0098794	postsynapse	CC	46	581	1027	16197	ENSG00000166342(NETO1),ENSG00000099864(PALM),ENSG00000102057(KCND1),ENSG00000164742(ADCY1),ENSG00000100285(NEFH),ENSG00000137486(ARRB1),ENSG00000184588(PDE4B),ENSG00000118160(SLC8A2),ENSG00000157193(LRP8),ENSG00000075340(ADD2),ENSG00000185345(PRKN),ENSG00000075461(CACNG4),ENSG00000109846(CRYAB),ENSG00000163110(PDLIM5),ENSG00000187391(MAGI2),ENSG00000157782(CABP1),ENSG00000172020(GAP43),ENSG000001…	0.0699784	0.286962	0.0791738
GO:0034358	plasma lipoprotein particle	CC	4	25	1027	16197	ENSG00000091583(APOH),ENSG00000130203(APOE),ENSG00000166035(LIPC),ENSG00000120885(CLU)	0.0702381	0.286962	0.16
GO:1990777	lipoprotein particle	CC	4	25	1027	16197	ENSG00000091583(APOH),ENSG00000130203(APOE),ENSG00000166035(LIPC),ENSG00000120885(CLU)	0.0702381	0.286962	0.16
GO:0030427	site of polarized growth	CC	17	183	1027	16197	ENSG00000198910(L1CAM),ENSG00000089820(ARHGAP4),ENSG00000158321(AUTS2),ENSG00000166900(STX3),ENSG00000095397(WHRN),ENSG00000154096(THY1),ENSG00000277586(NEFL),ENSG00000150625(GPM6A),ENSG00000111199(TRPV4),ENSG00000143199(ADCY10),ENSG00000058335(RASGRF1),ENSG00000116852(KIF21B),ENSG00000125848(FLRT3),ENSG00000172020(GAP43),ENSG00000078018(MAP2),ENSG00000123384(LRP1),ENSG00000116106(EPHA4)	0.0732838	0.297276	0.0928962
GO:0030672	synaptic vesicle membrane	CC	10	94	1027	16197	ENSG00000104888(SLC17A7),ENSG00000196517(SLC6A9),ENSG00000159164(SV2A),ENSG00000127561(SYNGR3),ENSG00000078053(AMPH),ENSG00000011347(SYT7),ENSG00000157680(DGKI),ENSG00000143858(SYT2),ENSG00000137766(UNC13C),ENSG00000143028(SYPL2)	0.0739209	0.299505	0.106383
GO:0099501	exocytic vesicle membrane	CC	10	94	1027	16197	ENSG00000104888(SLC17A7),ENSG00000196517(SLC6A9),ENSG00000159164(SV2A),ENSG00000127561(SYNGR3),ENSG00000078053(AMPH),ENSG00000011347(SYT7),ENSG00000157680(DGKI),ENSG00000143858(SYT2),ENSG00000137766(UNC13C),ENSG00000143028(SYPL2)	0.0739209	0.299505	0.106383
GO:0101003	ficolin-1-rich granule membrane	CC	6	47	1027	16197	ENSG00000160255(ITGB2),ENSG00000059804(SLC2A3),ENSG00000151651(ADAM8),ENSG00000096696(DSP),ENSG00000196352(CD55),ENSG00000081277(PKP1)	0.075016	0.302153	0.12766
GO:0099572	postsynaptic specialization	CC	28	332	1027	16197	ENSG00000166342(NETO1),ENSG00000099864(PALM),ENSG00000102057(KCND1),ENSG00000164742(ADCY1),ENSG00000100285(NEFH),ENSG00000137486(ARRB1),ENSG00000184588(PDE4B),ENSG00000118160(SLC8A2),ENSG00000157193(LRP8),ENSG00000075340(ADD2),ENSG00000185345(PRKN),ENSG00000075461(CACNG4),ENSG00000109846(CRYAB),ENSG00000163110(PDLIM5),ENSG00000187391(MAGI2),ENSG00000157782(CABP1),ENSG00000172020(GAP43),ENSG000001…	0.0753687	0.303455	0.0843373
GO:0099240	intrinsic component of synaptic membrane	CC	13	132	1027	16197	ENSG00000125848(FLRT3),ENSG00000184160(ADRA2C),ENSG00000113100(CDH9),ENSG00000116106(EPHA4),ENSG00000196517(SLC6A9),ENSG00000011347(SYT7),ENSG00000143473(KCNH1),ENSG00000150625(GPM6A),ENSG00000174343(CHRNA9),ENSG00000166342(NETO1),ENSG00000164742(ADCY1),ENSG00000075461(CACNG4),ENSG00000128011(LRFN1)	0.0756465	0.304216	0.0984848
GO:0045211	postsynaptic membrane	CC	21	239	1027	16197	ENSG00000146938(NLGN4X),ENSG00000166342(NETO1),ENSG00000075461(CACNG4),ENSG00000128011(LRFN1),ENSG00000116106(EPHA4),ENSG00000143473(KCNH1),ENSG00000105464(GRIN2D),ENSG00000197959(DNM3),ENSG00000125848(FLRT3),ENSG00000184160(ADRA2C),ENSG00000113100(CDH9),ENSG00000196517(SLC6A9),ENSG00000174343(CHRNA9),ENSG00000164742(ADCY1),ENSG00000157680(DGKI),ENSG00000102057(KCND1),ENSG00000137486(ARRB1),ENSG0…	0.0810886	0.319347	0.0878661
GO:1902495	transmembrane transporter complex	CC	27	322	1027	16197	ENSG00000006283(CACNA1G),ENSG00000196557(CACNA1H),ENSG00000177098(SCN4B),ENSG00000144285(SCN1A),ENSG00000109390(NDUFC1),ENSG00000018625(ATP1A2),ENSG00000157445(CACNA2D3),ENSG00000184588(PDE4B),ENSG00000075461(CACNG4),ENSG00000185482(STAC3),ENSG00000174343(CHRNA9),ENSG00000102057(KCND1),ENSG00000178342(KCNG2),ENSG00000099337(KCNK6),ENSG00000026559(KCNG1),ENSG00000115041(KCNIP3),ENSG00000184156(KCN…	0.0839375	0.329052	0.0838509
GO:0044304	main axon	CC	7	60	1027	16197	ENSG00000029534(ANK1),ENSG00000154096(THY1),ENSG00000143473(KCNH1),ENSG00000184156(KCNQ3),ENSG00000160460(SPTBN4),ENSG00000144285(SCN1A),ENSG00000078018(MAP2)	0.084139	0.329464	0.116667
GO:1990351	transporter complex	CC	28	337	1027	16197	ENSG00000006283(CACNA1G),ENSG00000196557(CACNA1H),ENSG00000177098(SCN4B),ENSG00000144285(SCN1A),ENSG00000109390(NDUFC1),ENSG00000018625(ATP1A2),ENSG00000157445(CACNA2D3),ENSG00000184588(PDE4B),ENSG00000075461(CACNG4),ENSG00000185482(STAC3),ENSG00000174343(CHRNA9),ENSG00000102057(KCND1),ENSG00000178342(KCNG2),ENSG00000099337(KCNK6),ENSG00000026559(KCNG1),ENSG00000115041(KCNIP3),ENSG00000184156(KCN…	0.0867325	0.331899	0.0830861
GO:0014701	junctional sarcoplasmic reticulum membrane	CC	2	8	1027	16197	ENSG00000149596(JPH2),ENSG00000151320(AKAP6)	0.0871531	0.331899	0.25
GO:0036056	filtration diaphragm	CC	2	8	1027	16197	ENSG00000187391(MAGI2),ENSG00000126259(KIRREL2)	0.0871531	0.331899	0.25
GO:0036057	slit diaphragm	CC	2	8	1027	16197	ENSG00000187391(MAGI2),ENSG00000126259(KIRREL2)	0.0871531	0.331899	0.25
GO:0042584	chromaffin granule membrane	CC	2	8	1027	16197	ENSG00000143858(SYT2),ENSG00000008283(CYB561)	0.0871531	0.331899	0.25
GO:0042627	chylomicron	CC	2	8	1027	16197	ENSG00000091583(APOH),ENSG00000130203(APOE)	0.0871531	0.331899	0.25
GO:0043203	axon hillock	CC	2	8	1027	16197	ENSG00000160460(SPTBN4),ENSG00000078018(MAP2)	0.0871531	0.331899	0.25
GO:0097413	Lewy body	CC	2	8	1027	16197	ENSG00000051108(HERPUD1),ENSG00000185345(PRKN)	0.0871531	0.331899	0.25
GO:0098651	basement membrane collagen trimer	CC	2	8	1027	16197	ENSG00000169031(COL4A3),ENSG00000081052(COL4A4)	0.0871531	0.331899	0.25
GO:0098981	cholinergic synapse	CC	2	8	1027	16197	ENSG00000174343(CHRNA9),ENSG00000277586(NEFL)	0.0871531	0.331899	0.25
GO:0099571	postsynaptic cytoskeleton	CC	2	8	1027	16197	ENSG00000100285(NEFH),ENSG00000277586(NEFL)	0.0871531	0.331899	0.25
GO:0032426	stereocilium tip	CC	3	17	1027	16197	ENSG00000109062(SLC9A3R1),ENSG00000095397(WHRN),ENSG00000144488(ESPNL)	0.0889267	0.333581	0.176471
GO:0044291	cell-cell contact zone	CC	8	74	1027	16197	ENSG00000035403(VCL),ENSG00000096696(DSP),ENSG00000151320(AKAP6),ENSG00000018625(ATP1A2),ENSG00000177098(SCN4B),ENSG00000160460(SPTBN4),ENSG00000144285(SCN1A),ENSG00000181467(RAP2B)	0.0958326	0.354691	0.108108
GO:0034704	calcium channel complex	CC	7	62	1027	16197	ENSG00000157445(CACNA2D3),ENSG00000184588(PDE4B),ENSG00000075461(CACNG4),ENSG00000006283(CACNA1G),ENSG00000185482(STAC3),ENSG00000196557(CACNA1H),ENSG00000151320(AKAP6)	0.096353	0.356104	0.112903
GO:0043679	axon terminus	CC	10	99	1027	16197	ENSG00000168993(CPLX1),ENSG00000137766(UNC13C),ENSG00000125848(FLRT3),ENSG00000184160(ADRA2C),ENSG00000118160(SLC8A2),ENSG00000115041(KCNIP3),ENSG00000116106(EPHA4),ENSG00000128683(GAD1),ENSG00000157680(DGKI),ENSG00000135821(GLUL)	0.0966588	0.356592	0.10101
GO:0098936	intrinsic component of postsynaptic membrane	CC	10	99	1027	16197	ENSG00000125848(FLRT3),ENSG00000184160(ADRA2C),ENSG00000113100(CDH9),ENSG00000116106(EPHA4),ENSG00000196517(SLC6A9),ENSG00000174343(CHRNA9),ENSG00000166342(NETO1),ENSG00000164742(ADCY1),ENSG00000075461(CACNG4),ENSG00000128011(LRFN1)	0.0966588	0.356592	0.10101
GO:0016342	catenin complex	CC	4	28	1027	16197	ENSG00000113100(CDH9),ENSG00000101665(SMAD7),ENSG00000140937(CDH11),ENSG00000107736(CDH23)	0.0981428	0.360334	0.142857
GO:0032994	protein-lipid complex	CC	4	28	1027	16197	ENSG00000091583(APOH),ENSG00000130203(APOE),ENSG00000166035(LIPC),ENSG00000120885(CLU)	0.0981428	0.360334	0.142857
GO:0005930	axoneme	CC	12	125	1027	16197	ENSG00000115423(DNAH6),ENSG00000156042(CFAP70),ENSG00000105479(ODAD1),ENSG00000167131(CCDC103),ENSG00000105877(DNAH11),ENSG00000197548(ATG7),ENSG00000173013(CCDC96),ENSG00000096093(EFHC1),ENSG00000111837(MAK),ENSG00000111087(GLI1),ENSG00000187726(DNAJB13),ENSG00000106571(GLI3)	0.0987212	0.361602	0.096
GO:0043204	perikaryon	CC	12	125	1027	16197	ENSG00000099617(EFNA2),ENSG00000059804(SLC2A3),ENSG00000168993(CPLX1),ENSG00000118160(SLC8A2),ENSG00000109846(CRYAB),ENSG00000112425(EPM2A),ENSG00000172020(GAP43),ENSG00000152092(ASTN1),ENSG00000116106(EPHA4),ENSG00000112541(PDE10A),ENSG00000143473(KCNH1),ENSG00000135821(GLUL)	0.0987212	0.361602	0.096
GO:0014069	postsynaptic density	CC	26	314	1027	16197	ENSG00000146938(NLGN4X),ENSG00000166342(NETO1),ENSG00000075461(CACNG4),ENSG00000128011(LRFN1),ENSG00000116106(EPHA4),ENSG00000143473(KCNH1),ENSG00000105464(GRIN2D),ENSG00000164742(ADCY1),ENSG00000184160(ADRA2C),ENSG00000157680(DGKI),ENSG00000099864(PALM),ENSG00000102057(KCND1),ENSG00000100285(NEFH),ENSG00000137486(ARRB1),ENSG00000184588(PDE4B),ENSG00000118160(SLC8A2),ENSG00000157193(LRP8),ENSG000…	0.098798	0.361625	0.0828025
GO:0031514	motile cilium	CC	16	178	1027	16197	ENSG00000156042(CFAP70),ENSG00000187726(DNAJB13),ENSG00000137473(TTC29),ENSG00000129646(QRICH2),ENSG00000118557(PMFBP1),ENSG00000188738(FSIP2),ENSG00000106686(SPATA6L),ENSG00000109062(SLC9A3R1),ENSG00000164037(SLC9B1),ENSG00000105877(DNAH11),ENSG00000140057(AK7),ENSG00000100592(DAAM1),ENSG00000111837(MAK),ENSG00000143199(ADCY10),ENSG00000140263(SORD),ENSG00000167131(CCDC103)	0.1003	0.366209	0.0898876
GO:0031143	pseudopodium	CC	3	18	1027	16197	ENSG00000137486(ARRB1),ENSG00000177791(MYOZ1),ENSG00000122367(LDB3)	0.1019	0.366605	0.166667
GO:0016459	myosin complex	CC	6	51	1027	16197	ENSG00000101335(MYL9),ENSG00000064042(LIMCH1),ENSG00000104081(BMF),ENSG00000144821(MYH15),ENSG00000266714(MYO15B),ENSG00000169994(MYO7B)	0.102159	0.366605	0.117647
GO:0005915	zonula adherens	CC	2	9	1027	16197	ENSG00000035403(VCL),ENSG00000095637(SORBS1)	0.107484	0.366605	0.222222
GO:0098688	parallel fiber to Purkinje cell synapse	CC	2	9	1027	16197	ENSG00000137766(UNC13C),ENSG00000196517(SLC6A9)	0.107484	0.366605	0.222222
GO:0097014	ciliary plasm	CC	12	127	1027	16197	ENSG00000115423(DNAH6),ENSG00000105877(DNAH11),ENSG00000197548(ATG7),ENSG00000156042(CFAP70),ENSG00000173013(CCDC96),ENSG00000096093(EFHC1),ENSG00000105479(ODAD1),ENSG00000111837(MAK),ENSG00000111087(GLI1),ENSG00000187726(DNAJB13),ENSG00000106571(GLI3),ENSG00000167131(CCDC103)	0.107762	0.366605	0.0944882
GO:0008305	integrin complex	CC	4	29	1027	16197	ENSG00000259207(ITGB3),ENSG00000160255(ITGB2),ENSG00000169896(ITGAM),ENSG00000005961(ITGA2B)	0.108433	0.366605	0.137931
GO:0048787	presynaptic active zone membrane	CC	4	29	1027	16197	ENSG00000157680(DGKI),ENSG00000150625(GPM6A),ENSG00000166900(STX3),ENSG00000099365(STX1B)	0.108433	0.366605	0.137931
GO:0098802	plasma membrane signaling receptor complex	CC	15	167	1027	16197	ENSG00000174343(CHRNA9),ENSG00000136244(IL6),ENSG00000160712(IL6R),ENSG00000160255(ITGB2),ENSG00000169896(ITGAM),ENSG00000259207(ITGB3),ENSG00000005961(ITGA2B),ENSG00000105464(GRIN2D),ENSG00000075461(CACNG4),ENSG00000105088(OLFM2),ENSG00000136928(GABBR2),ENSG00000211699(TRGV3),ENSG00000079385(CEACAM1),ENSG00000135409(AMHR2),ENSG00000122756(CNTFR)	0.109393	0.366605	0.0898204
GO:0032279	asymmetric synapse	CC	26	319	1027	16197	ENSG00000166342(NETO1),ENSG00000099864(PALM),ENSG00000102057(KCND1),ENSG00000164742(ADCY1),ENSG00000100285(NEFH),ENSG00000137486(ARRB1),ENSG00000184588(PDE4B),ENSG00000118160(SLC8A2),ENSG00000157193(LRP8),ENSG00000075340(ADD2),ENSG00000185345(PRKN),ENSG00000075461(CACNG4),ENSG00000109846(CRYAB),ENSG00000163110(PDLIM5),ENSG00000187391(MAGI2),ENSG00000157782(CABP1),ENSG00000172020(GAP43),ENSG000001…	0.11297	0.366605	0.0815047
GO:0044306	neuron projection terminus	CC	11	116	1027	16197	ENSG00000168993(CPLX1),ENSG00000137766(UNC13C),ENSG00000125848(FLRT3),ENSG00000184160(ADRA2C),ENSG00000118160(SLC8A2),ENSG00000115041(KCNIP3),ENSG00000116106(EPHA4),ENSG00000128683(GAD1),ENSG00000157680(DGKI),ENSG00000135821(GLUL),ENSG00000189195(BTBD8)	0.117723	0.366605	0.0948276
GO:0030424	axon	CC	45	593	1027	16197	ENSG00000198910(L1CAM),ENSG00000089820(ARHGAP4),ENSG00000158321(AUTS2),ENSG00000166900(STX3),ENSG00000095397(WHRN),ENSG00000154096(THY1),ENSG00000277586(NEFL),ENSG00000150625(GPM6A),ENSG00000111199(TRPV4),ENSG00000143199(ADCY10),ENSG00000058335(RASGRF1),ENSG00000116852(KIF21B),ENSG00000029534(ANK1),ENSG00000143473(KCNH1),ENSG00000125848(FLRT3),ENSG00000172020(GAP43),ENSG00000184156(KCNQ3),ENSG000…	0.119634	0.366605	0.0758853
GO:0098862	cluster of actin-based cell projections	CC	13	143	1027	16197	ENSG00000164199(ADGRV1),ENSG00000095397(WHRN),ENSG00000035403(VCL),ENSG00000198569(SLC34A3),ENSG00000163581(SLC2A2),ENSG00000266714(MYO15B),ENSG00000169994(MYO7B),ENSG00000197506(SLC28A3),ENSG00000135218(CD36),ENSG00000109062(SLC9A3R1),ENSG00000156222(SLC28A1),ENSG00000107736(CDH23),ENSG00000144488(ESPNL)	0.120994	0.366605	0.0909091
GO:0043202	lysosomal lumen	CC	9	91	1027	16197	ENSG00000183098(GPC6),ENSG00000147257(GPC3),ENSG00000185339(TCN2),ENSG00000113721(PDGFRB),ENSG00000139329(LUM),ENSG00000204386(NEU1),ENSG00000063660(GPC1),ENSG00000188783(PRELP),ENSG00000166340(TPP1)	0.122321	0.366605	0.0989011
GO:0002095	caveolar macromolecular signaling complex	CC	1	2	1027	16197	ENSG00000105971(CAV2)	0.122797	0.366605	0.5
GO:0005584	collagen type I trimer	CC	1	2	1027	16197	ENSG00000108821(COL1A1)	0.122797	0.366605	0.5
GO:0005608	laminin-3 complex	CC	1	2	1027	16197	ENSG00000101680(LAMA1)	0.122797	0.366605	0.5
GO:0030485	smooth muscle contractile fiber	CC	1	2	1027	16197	ENSG00000107796(ACTA2)	0.122797	0.366605	0.5
GO:0033643	host cell part	CC	1	2	1027	16197	ENSG00000167601(AXL)	0.122797	0.366605	0.5
GO:0034687	integrin alphaL-beta2 complex	CC	1	2	1027	16197	ENSG00000160255(ITGB2)	0.122797	0.366605	0.5
GO:0034689	integrin alphaX-beta2 complex	CC	1	2	1027	16197	ENSG00000160255(ITGB2)	0.122797	0.366605	0.5
GO:0036284	tubulobulbar complex	CC	1	2	1027	16197	ENSG00000197959(DNM3)	0.122797	0.366605	0.5
GO:0042825	TAP complex	CC	1	2	1027	16197	ENSG00000204267(TAP2)	0.122797	0.366605	0.5
GO:0090537	CERF complex	CC	1	2	1027	16197	ENSG00000099954(CECR2)	0.122797	0.366605	0.5
GO:0097059	CNTFR-CLCF1 complex	CC	1	2	1027	16197	ENSG00000122756(CNTFR)	0.122797	0.366605	0.5
GO:0097180	serine protease inhibitor complex	CC	1	2	1027	16197	ENSG00000188488(SERPINA5)	0.122797	0.366605	0.5
GO:0097209	epidermal lamellar body	CC	1	2	1027	16197	ENSG00000144452(ABCA12)	0.122797	0.366605	0.5
GO:0097233	alveolar lamellar body membrane	CC	1	2	1027	16197	ENSG00000078081(LAMP3)	0.122797	0.366605	0.5
GO:0097451	glial limiting end-foot	CC	1	2	1027	16197	ENSG00000205336(ADGRG1)	0.122797	0.366605	0.5
GO:0097519	DNA recombinase complex	CC	1	2	1027	16197	ENSG00000166349(RAG1)	0.122797	0.366605	0.5
GO:0097728	9+0 motile cilium	CC	1	2	1027	16197	ENSG00000105877(DNAH11)	0.122797	0.366605	0.5
GO:0098674	extrinsic component of neuronal dense core vesicle membrane	CC	1	2	1027	16197	ENSG00000130294(KIF1A)	0.122797	0.366605	0.5
GO:0098894	extrinsic component of presynaptic endocytic zone membrane	CC	1	2	1027	16197	ENSG00000065609(SNAP91)	0.122797	0.366605	0.5
GO:0098922	extrinsic component of dense core granule membrane	CC	1	2	1027	16197	ENSG00000130294(KIF1A)	0.122797	0.366605	0.5
GO:0150001	primary dendrite	CC	1	2	1027	16197	ENSG00000078018(MAP2)	0.122797	0.366605	0.5
GO:0150002	distal dendrite	CC	1	2	1027	16197	ENSG00000078018(MAP2)	0.122797	0.366605	0.5
GO:0097729	9+2 motile cilium	CC	10	104	1027	16197	ENSG00000156042(CFAP70),ENSG00000187726(DNAJB13),ENSG00000137473(TTC29),ENSG00000129646(QRICH2),ENSG00000118557(PMFBP1),ENSG00000188738(FSIP2),ENSG00000106686(SPATA6L),ENSG00000109062(SLC9A3R1),ENSG00000164037(SLC9B1),ENSG00000105877(DNAH11)	0.123081	0.366706	0.0961538
GO:0030658	transport vesicle membrane	CC	16	184	1027	16197	ENSG00000074695(LMAN1),ENSG00000163235(TGFA),ENSG00000109321(AREG),ENSG00000104888(SLC17A7),ENSG00000196517(SLC6A9),ENSG00000159164(SV2A),ENSG00000127561(SYNGR3),ENSG00000078053(AMPH),ENSG00000011347(SYT7),ENSG00000157680(DGKI),ENSG00000143858(SYT2),ENSG00000137766(UNC13C),ENSG00000143028(SYPL2),ENSG00000137642(SORL1),ENSG00000079385(CEACAM1),ENSG00000008283(CYB561)	0.123942	0.368378	0.0869565
GO:0099061	integral component of postsynaptic density membrane	CC	5	42	1027	16197	ENSG00000166342(NETO1),ENSG00000164742(ADCY1),ENSG00000184160(ADRA2C),ENSG00000075461(CACNG4),ENSG00000128011(LRFN1)	0.124856	0.370276	0.119048
GO:0005916	fascia adherens	CC	2	10	1027	16197	ENSG00000035403(VCL),ENSG00000096696(DSP)	0.128908	0.372695	0.2
GO:0031080	nuclear pore outer ring	CC	2	10	1027	16197	ENSG00000085415(SEH1L),ENSG00000075188(NUP37)	0.128908	0.372695	0.2
GO:0060198	clathrin-sculpted vesicle	CC	2	10	1027	16197	ENSG00000104888(SLC17A7),ENSG00000128683(GAD1)	0.128908	0.372695	0.2
GO:0071986	Ragulator complex	CC	2	10	1027	16197	ENSG00000116954(RRAGC),ENSG00000025039(RRAGD)	0.128908	0.372695	0.2
GO:0098992	neuronal dense core vesicle	CC	2	10	1027	16197	ENSG00000130294(KIF1A),ENSG00000171951(SCG2)	0.128908	0.372695	0.2
GO:1905103	integral component of lysosomal membrane	CC	2	10	1027	16197	ENSG00000141458(NPC1),ENSG00000139508(SLC46A3)	0.128908	0.372695	0.2
GO:0043005	neuron projection	CC	87	1220	1027	16197	ENSG00000111837(MAK),ENSG00000125848(FLRT3),ENSG00000099864(PALM),ENSG00000197548(ATG7),ENSG00000184160(ADRA2C),ENSG00000134769(DTNA),ENSG00000100285(NEFH),ENSG00000198910(L1CAM),ENSG00000118160(SLC8A2),ENSG00000157193(LRP8),ENSG00000149571(KIRREL3),ENSG00000099365(STX1B),ENSG00000115041(KCNIP3),ENSG00000109846(CRYAB),ENSG00000138347(MYPN),ENSG00000277586(NEFL),ENSG00000150625(GPM6A),ENSG00000172…	0.132652	0.378527	0.0713115
GO:0098984	neuron to neuron synapse	CC	27	342	1027	16197	ENSG00000166342(NETO1),ENSG00000099864(PALM),ENSG00000102057(KCND1),ENSG00000164742(ADCY1),ENSG00000100285(NEFH),ENSG00000137486(ARRB1),ENSG00000184588(PDE4B),ENSG00000118160(SLC8A2),ENSG00000157193(LRP8),ENSG00000075340(ADD2),ENSG00000185345(PRKN),ENSG00000075461(CACNG4),ENSG00000109846(CRYAB),ENSG00000163110(PDLIM5),ENSG00000187391(MAGI2),ENSG00000157782(CABP1),ENSG00000172020(GAP43),ENSG000001…	0.140827	0.397435	0.0789474
GO:0099080	supramolecular complex	CC	82	1150	1027	16197	ENSG00000085415(SEH1L),ENSG00000075188(NUP37),ENSG00000186298(PPP1CC),ENSG00000170860(LSM3),ENSG00000131914(LIN28A),ENSG00000243811(APOBEC3D),ENSG00000206557(TRIM71),ENSG00000138829(FBN2),ENSG00000139329(LUM),ENSG00000108821(COL1A1),ENSG00000168542(COL3A1),ENSG00000169031(COL4A3),ENSG00000081052(COL4A4),ENSG00000084636(COL16A1),ENSG00000142156(COL6A1),ENSG00000114270(COL7A1),ENSG00000101335(MYL9)…	0.141089	0.398053	0.0713043
GO:0036126	sperm flagellum	CC	9	94	1027	16197	ENSG00000118557(PMFBP1),ENSG00000188738(FSIP2),ENSG00000187726(DNAJB13),ENSG00000106686(SPATA6L),ENSG00000109062(SLC9A3R1),ENSG00000164037(SLC9B1),ENSG00000156042(CFAP70),ENSG00000137473(TTC29),ENSG00000129646(QRICH2)	0.141162	0.398053	0.0957447
GO:0043296	apical junction complex	CC	12	135	1027	16197	ENSG00000035403(VCL),ENSG00000095637(SORBS1),ENSG00000124429(POF1B),ENSG00000188158(NHS),ENSG00000126562(WNK4),ENSG00000166250(CLMP),ENSG00000213937(CLDN9),ENSG00000187391(MAGI2),ENSG00000261150(EPPK1),ENSG00000181467(RAP2B),ENSG00000108669(CYTH1),ENSG00000113946(CLDN16)	0.148564	0.41036	0.0888889
GO:0005883	neurofilament	CC	2	11	1027	16197	ENSG00000100285(NEFH),ENSG00000277586(NEFL)	0.151206	0.410478	0.181818
GO:0042599	lamellar body	CC	2	11	1027	16197	ENSG00000144452(ABCA12),ENSG00000078081(LAMP3)	0.151206	0.410478	0.181818
GO:0098636	protein complex involved in cell adhesion	CC	4	33	1027	16197	ENSG00000160255(ITGB2),ENSG00000169896(ITGAM),ENSG00000259207(ITGB3),ENSG00000005961(ITGA2B)	0.153974	0.416331	0.121212
GO:0005903	brush border	CC	9	96	1027	16197	ENSG00000197506(SLC28A3),ENSG00000135218(CD36),ENSG00000109062(SLC9A3R1),ENSG00000198569(SLC34A3),ENSG00000156222(SLC28A1),ENSG00000035403(VCL),ENSG00000163581(SLC2A2),ENSG00000266714(MYO15B),ENSG00000169994(MYO7B)	0.154497	0.416331	0.09375
GO:0099056	integral component of presynaptic membrane	CC	6	58	1027	16197	ENSG00000150625(GPM6A),ENSG00000011347(SYT7),ENSG00000113100(CDH9),ENSG00000116106(EPHA4),ENSG00000143473(KCNH1),ENSG00000196517(SLC6A9)	0.160097	0.421413	0.103448
GO:0099060	integral component of postsynaptic specialization membrane	CC	6	58	1027	16197	ENSG00000166342(NETO1),ENSG00000164742(ADCY1),ENSG00000184160(ADRA2C),ENSG00000075461(CACNG4),ENSG00000128011(LRFN1),ENSG00000174343(CHRNA9)	0.160097	0.421413	0.103448
GO:0042734	presynaptic membrane	CC	11	124	1027	16197	ENSG00000166900(STX3),ENSG00000099365(STX1B),ENSG00000157680(DGKI),ENSG00000065609(SNAP91),ENSG00000011347(SYT7),ENSG00000113100(CDH9),ENSG00000116106(EPHA4),ENSG00000143473(KCNH1),ENSG00000196517(SLC6A9),ENSG00000150625(GPM6A),ENSG00000137766(UNC13C)	0.163082	0.421413	0.0887097
GO:0030662	coated vesicle membrane	CC	14	165	1027	16197	ENSG00000074695(LMAN1),ENSG00000163235(TGFA),ENSG00000109321(AREG),ENSG00000189195(BTBD8),ENSG00000136240(KDELR2),ENSG00000168685(IL7R),ENSG00000174804(FZD4),ENSG00000124882(EREG),ENSG00000113070(HBEGF),ENSG00000143858(SYT2),ENSG00000169252(ADRB2),ENSG00000130203(APOE),ENSG00000104888(SLC17A7),ENSG00000128683(GAD1)	0.163445	0.421413	0.0848485
GO:0099146	intrinsic component of postsynaptic density membrane	CC	5	46	1027	16197	ENSG00000166342(NETO1),ENSG00000164742(ADCY1),ENSG00000184160(ADRA2C),ENSG00000075461(CACNG4),ENSG00000128011(LRFN1)	0.164736	0.421413	0.108696
GO:0016235	aggresome	CC	4	34	1027	16197	ENSG00000185345(PRKN),ENSG00000204388(HSPA1B),ENSG00000198879(SFMBT2),ENSG00000128652(HOXD3)	0.166334	0.421413	0.117647
GO:0031166	integral component of vacuolar membrane	CC	2	12	1027	16197	ENSG00000141458(NPC1),ENSG00000139508(SLC46A3)	0.174179	0.421413	0.166667
GO:0031310	intrinsic component of vacuolar membrane	CC	2	12	1027	16197	ENSG00000141458(NPC1),ENSG00000139508(SLC46A3)	0.174179	0.421413	0.166667
GO:0099243	extrinsic component of synaptic membrane	CC	2	12	1027	16197	ENSG00000157680(DGKI),ENSG00000065609(SNAP91)	0.174179	0.421413	0.166667
GO:0000438	core TFIIH complex portion of holo TFIIH complex	CC	1	3	1027	16197	ENSG00000111358(GTF2H3)	0.178424	0.421413	0.333333
GO:0005589	collagen type VI trimer	CC	1	3	1027	16197	ENSG00000142156(COL6A1)	0.178424	0.421413	0.333333
GO:0005594	collagen type IX trimer	CC	1	3	1027	16197	ENSG00000049089(COL9A2)	0.178424	0.421413	0.333333
GO:0005606	laminin-1 complex	CC	1	3	1027	16197	ENSG00000101680(LAMA1)	0.178424	0.421413	0.333333
GO:0019185	snRNA-activating protein complex	CC	1	3	1027	16197	ENSG00000023608(SNAPC1)	0.178424	0.421413	0.333333
GO:0030934	anchoring collagen complex	CC	1	3	1027	16197	ENSG00000114270(COL7A1)	0.178424	0.421413	0.333333
GO:0031379	RNA-directed RNA polymerase complex	CC	1	3	1027	16197	ENSG00000164362(TERT)	0.178424	0.421413	0.333333
GO:0031515	tRNA (m1A) methyltransferase complex	CC	1	3	1027	16197	ENSG00000089195(TRMT6)	0.178424	0.421413	0.333333
GO:0032299	ribonuclease H2 complex	CC	1	3	1027	16197	ENSG00000104889(RNASEH2A)	0.178424	0.421413	0.333333
GO:0034363	intermediate-density lipoprotein particle	CC	1	3	1027	16197	ENSG00000130203(APOE)	0.178424	0.421413	0.333333
GO:0034365	discoidal high-density lipoprotein particle	CC	1	3	1027	16197	ENSG00000130203(APOE)	0.178424	0.421413	0.333333
GO:0034683	integrin alphav-beta3 complex	CC	1	3	1027	16197	ENSG00000259207(ITGB3)	0.178424	0.421413	0.333333
GO:0035866	alphav-beta3 integrin-PKCalpha complex	CC	1	3	1027	16197	ENSG00000259207(ITGB3)	0.178424	0.421413	0.333333
GO:0035868	alphav-beta3 integrin-HMGB1 complex	CC	1	3	1027	16197	ENSG00000259207(ITGB3)	0.178424	0.421413	0.333333
GO:0035985	senescence-associated heterochromatin focus	CC	1	3	1027	16197	ENSG00000147889(CDKN2A)	0.178424	0.421413	0.333333
GO:0038039	G protein-coupled receptor heterodimeric complex	CC	1	3	1027	16197	ENSG00000136928(GABBR2)	0.178424	0.421413	0.333333
GO:0044307	dendritic branch	CC	1	3	1027	16197	ENSG00000078018(MAP2)	0.178424	0.421413	0.333333
GO:0071062	alphav-beta3 integrin-vitronectin complex	CC	1	3	1027	16197	ENSG00000259207(ITGB3)	0.178424	0.421413	0.333333
GO:0090651	apical cytoplasm	CC	1	3	1027	16197	ENSG00000169994(MYO7B)	0.178424	0.421413	0.333333
GO:0097134	cyclin E1-CDK2 complex	CC	1	3	1027	16197	ENSG00000105173(CCNE1)	0.178424	0.421413	0.333333
GO:0097179	protease inhibitor complex	CC	1	3	1027	16197	ENSG00000188488(SERPINA5)	0.178424	0.421413	0.333333
GO:0097454	Schwann cell microvillus	CC	1	3	1027	16197	ENSG00000085662(AKR1B1)	0.178424	0.421413	0.333333
GO:0098647	collagen beaded filament	CC	1	3	1027	16197	ENSG00000142156(COL6A1)	0.178424	0.421413	0.333333
GO:0098966	perisynaptic extracellular matrix	CC	1	3	1027	16197	ENSG00000041982(TNC)	0.178424	0.421413	0.333333
GO:0099073	mitochondrion-derived vesicle	CC	1	3	1027	16197	ENSG00000185345(PRKN)	0.178424	0.421413	0.333333
GO:0099535	synapse-associated extracellular matrix	CC	1	3	1027	16197	ENSG00000041982(TNC)	0.178424	0.421413	0.333333
GO:1904090	peptidase inhibitor complex	CC	1	3	1027	16197	ENSG00000188488(SERPINA5)	0.178424	0.421413	0.333333
GO:1990037	Lewy body core	CC	1	3	1027	16197	ENSG00000051108(HERPUD1)	0.178424	0.421413	0.333333
GO:1990452	Parkin-FBXW7-Cul1 ubiquitin ligase complex	CC	1	3	1027	16197	ENSG00000185345(PRKN)	0.178424	0.421413	0.333333
GO:1990584	cardiac Troponin complex	CC	1	3	1027	16197	ENSG00000114854(TNNC1)	0.178424	0.421413	0.333333
GO:0005923	bicellular tight junction	CC	10	114	1027	16197	ENSG00000124429(POF1B),ENSG00000188158(NHS),ENSG00000126562(WNK4),ENSG00000166250(CLMP),ENSG00000213937(CLDN9),ENSG00000187391(MAGI2),ENSG00000261150(EPPK1),ENSG00000181467(RAP2B),ENSG00000108669(CYTH1),ENSG00000113946(CLDN16)	0.186325	0.436722	0.0877193
GO:0032420	stereocilium	CC	5	48	1027	16197	ENSG00000109062(SLC9A3R1),ENSG00000095397(WHRN),ENSG00000144488(ESPNL),ENSG00000164199(ADGRV1),ENSG00000107736(CDH23)	0.186352	0.436722	0.104167
GO:0032589	neuron projection membrane	CC	5	48	1027	16197	ENSG00000029534(ANK1),ENSG00000154096(THY1),ENSG00000143473(KCNH1),ENSG00000099864(PALM),ENSG00000164199(ADGRV1)	0.186352	0.436722	0.104167
GO:0016234	inclusion body	CC	7	74	1027	16197	ENSG00000185345(PRKN),ENSG00000204388(HSPA1B),ENSG00000198879(SFMBT2),ENSG00000128652(HOXD3),ENSG00000120885(CLU),ENSG00000100285(NEFH),ENSG00000051108(HERPUD1)	0.187937	0.440135	0.0945946
GO:0005783	endoplasmic reticulum	CC	123	1798	1027	16197	ENSG00000182934(SRPRA),ENSG00000100311(PDGFB),ENSG00000142156(COL6A1),ENSG00000107789(MINPP1),ENSG00000197930(ERO1A),ENSG00000147257(GPC3),ENSG00000137801(THBS1),ENSG00000041982(TNC),ENSG00000011422(PLAUR),ENSG00000124749(COL21A1),ENSG00000166035(LIPC),ENSG00000130528(HRC),ENSG00000168811(IL12A),ENSG00000171557(FGG),ENSG00000125730(C3),ENSG00000197249(SERPINA1),ENSG00000115461(IGFBP5),ENSG0000013…	0.190854	0.446253	0.0684093
GO:0030139	endocytic vesicle	CC	23	298	1027	16197	ENSG00000189195(BTBD8),ENSG00000135218(CD36),ENSG00000075461(CACNG4),ENSG00000123384(LRP1),ENSG00000113070(HBEGF),ENSG00000168685(IL7R),ENSG00000174804(FZD4),ENSG00000124882(EREG),ENSG00000163235(TGFA),ENSG00000109321(AREG),ENSG00000143858(SYT2),ENSG00000169252(ADRB2),ENSG00000130203(APOE),ENSG00000011347(SYT7),ENSG00000166128(RAB8B),ENSG00000051523(CYBA),ENSG00000204267(TAP2),ENSG00000151651(ADA…	0.191001	0.446393	0.0771812
GO:0001533	cornified envelope	CC	3	24	1027	16197	ENSG00000096696(DSP),ENSG00000081277(PKP1),ENSG00000186395(KRT10)	0.192391	0.44649	0.125
GO:0005921	gap junction	CC	3	24	1027	16197	ENSG00000121743(GJA3),ENSG00000169562(GJB1),ENSG00000100359(SGSM3)	0.192391	0.44649	0.125
GO:0032045	guanyl-nucleotide exchange factor complex	CC	3	24	1027	16197	ENSG00000116954(RRAGC),ENSG00000025039(RRAGD),ENSG00000157680(DGKI)	0.192391	0.44649	0.125
GO:0030027	lamellipodium	CC	16	199	1027	16197	ENSG00000259207(ITGB3),ENSG00000078098(FAP),ENSG00000197635(DPP4),ENSG00000169604(ANTXR1),ENSG00000107796(ACTA2),ENSG00000188158(NHS),ENSG00000166900(STX3),ENSG00000204936(CD177),ENSG00000148180(GSN),ENSG00000154556(SORBS2),ENSG00000070756(PABPC1),ENSG00000111199(TRPV4),ENSG00000242498(ARPIN),ENSG00000243678(NME2),ENSG00000139132(FGD4),ENSG00000163017(ACTG2)	0.195801	0.452973	0.080402
GO:0005767	secondary lysosome	CC	2	13	1027	16197	ENSG00000151651(ADAM8),ENSG00000116701(NCF2)	0.197655	0.452973	0.153846
GO:0031089	platelet dense granule lumen	CC	2	13	1027	16197	ENSG00000196937(FAM3C),ENSG00000091583(APOH)	0.197655	0.452973	0.153846
GO:0098948	intrinsic component of postsynaptic specialization membrane	CC	6	62	1027	16197	ENSG00000174343(CHRNA9),ENSG00000166342(NETO1),ENSG00000164742(ADCY1),ENSG00000184160(ADRA2C),ENSG00000075461(CACNG4),ENSG00000128011(LRFN1)	0.198362	0.454087	0.0967742
GO:0098889	intrinsic component of presynaptic membrane	CC	6	63	1027	16197	ENSG00000011347(SYT7),ENSG00000113100(CDH9),ENSG00000116106(EPHA4),ENSG00000143473(KCNH1),ENSG00000196517(SLC6A9),ENSG00000150625(GPM6A)	0.20842	0.473795	0.0952381
GO:0005871	kinesin complex	CC	5	50	1027	16197	ENSG00000167702(KIFC2),ENSG00000136883(KIF12),ENSG00000162849(KIF26B),ENSG00000130294(KIF1A),ENSG00000116852(KIF21B)	0.208925	0.473795	0.1
GO:1902773	GTPase activator complex	CC	3	25	1027	16197	ENSG00000157680(DGKI),ENSG00000116954(RRAGC),ENSG00000025039(RRAGD)	0.209048	0.473795	0.12
GO:0031252	cell leading edge	CC	30	405	1027	16197	ENSG00000136167(LCP1),ENSG00000109062(SLC9A3R1),ENSG00000148180(GSN),ENSG00000204381(LAYN),ENSG00000243678(NME2),ENSG00000139132(FGD4),ENSG00000107796(ACTA2),ENSG00000188158(NHS),ENSG00000166900(STX3),ENSG00000204936(CD177),ENSG00000154556(SORBS2),ENSG00000070756(PABPC1),ENSG00000111199(TRPV4),ENSG00000242498(ARPIN),ENSG00000078098(FAP),ENSG00000197635(DPP4),ENSG00000163017(ACTG2),ENSG00000029534…	0.211845	0.479115	0.0740741
GO:0005901	caveola	CC	7	77	1027	16197	ENSG00000105971(CAV2),ENSG00000170955(CAVIN3),ENSG00000151320(AKAP6),ENSG00000135218(CD36),ENSG00000163513(TGFBR2),ENSG00000157193(LRP8),ENSG00000018625(ATP1A2)	0.215059	0.479115	0.0909091
GO:0031526	brush border membrane	CC	5	51	1027	16197	ENSG00000197506(SLC28A3),ENSG00000135218(CD36),ENSG00000109062(SLC9A3R1),ENSG00000198569(SLC34A3),ENSG00000156222(SLC28A1)	0.22053	0.479115	0.0980392
GO:0000164	protein phosphatase type 1 complex	CC	2	14	1027	16197	ENSG00000173281(PPP1R3B),ENSG00000186298(PPP1CC)	0.221475	0.479115	0.142857
GO:0005922	connexin complex	CC	2	14	1027	16197	ENSG00000121743(GJA3),ENSG00000169562(GJB1)	0.221475	0.479115	0.142857
GO:0032585	multivesicular body membrane	CC	2	14	1027	16197	ENSG00000137642(SORL1),ENSG00000185664(PMEL)	0.221475	0.479115	0.142857
GO:0034361	very-low-density lipoprotein particle	CC	2	14	1027	16197	ENSG00000091583(APOH),ENSG00000130203(APOE)	0.221475	0.479115	0.142857
GO:0034385	triglyceride-rich plasma lipoprotein particle	CC	2	14	1027	16197	ENSG00000091583(APOH),ENSG00000130203(APOE)	0.221475	0.479115	0.142857
GO:0030285	integral component of synaptic vesicle membrane	CC	3	26	1027	16197	ENSG00000104888(SLC17A7),ENSG00000196517(SLC6A9),ENSG00000159164(SV2A)	0.226007	0.479115	0.115385
GO:0000015	phosphopyruvate hydratase complex	CC	1	4	1027	16197	ENSG00000108515(ENO3)	0.230528	0.479115	0.25
GO:0005588	collagen type V trimer	CC	1	4	1027	16197	ENSG00000084636(COL16A1)	0.230528	0.479115	0.25
GO:0005785	signal recognition particle receptor complex	CC	1	4	1027	16197	ENSG00000182934(SRPRA)	0.230528	0.479115	0.25
GO:0005862	muscle thin filament tropomyosin	CC	1	4	1027	16197	ENSG00000143549(TPM3)	0.230528	0.479115	0.25
GO:0005960	glycine cleavage complex	CC	1	4	1027	16197	ENSG00000260643(-)	0.230528	0.479115	0.25
GO:0030314	junctional membrane complex	CC	1	4	1027	16197	ENSG00000149596(JPH2)	0.230528	0.479115	0.25
GO:0030478	actin cap	CC	1	4	1027	16197	ENSG00000148180(GSN)	0.230528	0.479115	0.25
GO:0035867	alphav-beta3 integrin-IGF-1-IGF1R complex	CC	1	4	1027	16197	ENSG00000259207(ITGB3)	0.230528	0.479115	0.25
GO:0051286	cell tip	CC	1	4	1027	16197	ENSG00000166128(RAB8B)	0.230528	0.479115	0.25
GO:0060199	clathrin-sculpted glutamate transport vesicle	CC	1	4	1027	16197	ENSG00000104888(SLC17A7)	0.230528	0.479115	0.25
GO:0060203	clathrin-sculpted glutamate transport vesicle membrane	CC	1	4	1027	16197	ENSG00000104888(SLC17A7)	0.230528	0.479115	0.25
GO:0060342	photoreceptor inner segment membrane	CC	1	4	1027	16197	ENSG00000139988(RDH12)	0.230528	0.479115	0.25
GO:0070032	synaptobrevin 2-SNAP-25-syntaxin-1a-complexin I complex	CC	1	4	1027	16197	ENSG00000168993(CPLX1)	0.230528	0.479115	0.25
GO:0097124	cyclin A2-CDK2 complex	CC	1	4	1027	16197	ENSG00000145386(CCNA2)	0.230528	0.479115	0.25
GO:0098983	symmetric, GABA-ergic, inhibitory synapse	CC	1	4	1027	16197	ENSG00000146938(NLGN4X)	0.230528	0.479115	0.25
GO:0099012	neuronal dense core vesicle membrane	CC	1	4	1027	16197	ENSG00000130294(KIF1A)	0.230528	0.479115	0.25
GO:1902737	dendritic filopodium	CC	1	4	1027	16197	ENSG00000078018(MAP2)	0.230528	0.479115	0.25
GO:1990769	proximal neuron projection	CC	1	4	1027	16197	ENSG00000078018(MAP2)	0.230528	0.479115	0.25
GO:0000323	lytic vacuole	CC	47	663	1027	16197	ENSG00000141458(NPC1),ENSG00000085415(SEH1L),ENSG00000180998(GPR137C),ENSG00000121316(PLBD1),ENSG00000147257(GPC3),ENSG00000011347(SYT7),ENSG00000116954(RRAGC),ENSG00000025039(RRAGD),ENSG00000137699(TRIM29),ENSG00000168890(TMEM150A),ENSG00000055732(MCOLN3),ENSG00000136048(DRAM1),ENSG00000134243(SORT1),ENSG00000052795(FNIP2),ENSG00000078081(LAMP3),ENSG00000121966(CXCR4),ENSG00000149577(SIDT2),ENSG…	0.23075	0.479384	0.0708899
GO:0005764	lysosome	CC	47	663	1027	16197	ENSG00000141458(NPC1),ENSG00000085415(SEH1L),ENSG00000180998(GPR137C),ENSG00000142156(COL6A1),ENSG00000068650(ATP11A),ENSG00000011347(SYT7),ENSG00000137486(ARRB1),ENSG00000055732(MCOLN3),ENSG00000136048(DRAM1),ENSG00000123384(LRP1),ENSG00000134243(SORT1),ENSG00000240857(RDH14),ENSG00000052795(FNIP2),ENSG00000078081(LAMP3),ENSG00000149577(SIDT2),ENSG00000287725(-),ENSG00000204386(NEU1),ENSG0000010…	0.23075	0.479384	0.0708899
GO:0098978	glutamatergic synapse	CC	24	322	1027	16197	ENSG00000146938(NLGN4X),ENSG00000125848(FLRT3),ENSG00000183098(GPC6),ENSG00000166342(NETO1),ENSG00000108561(C1QBP),ENSG00000164742(ADCY1),ENSG00000168993(CPLX1),ENSG00000184160(ADRA2C),ENSG00000166900(STX3),ENSG00000174804(FZD4),ENSG00000140937(CDH11),ENSG00000075461(CACNG4),ENSG00000122862(SRGN),ENSG00000196083(IL1RAP),ENSG00000150625(GPM6A),ENSG00000171246(NPTX1),ENSG00000197959(DNM3),ENSG00000…	0.233222	0.483052	0.0745342
GO:0070160	tight junction	CC	10	121	1027	16197	ENSG00000124429(POF1B),ENSG00000188158(NHS),ENSG00000126562(WNK4),ENSG00000166250(CLMP),ENSG00000213937(CLDN9),ENSG00000187391(MAGI2),ENSG00000261150(EPPK1),ENSG00000181467(RAP2B),ENSG00000108669(CYTH1),ENSG00000113946(CLDN16)	0.237741	0.491321	0.0826446
GO:0005778	peroxisomal membrane	CC	6	66	1027	16197	ENSG00000197601(FAR1),ENSG00000104883(PEX11G),ENSG00000011347(SYT7),ENSG00000156968(MPV17L),ENSG00000166128(RAB8B),ENSG00000107897(ACBD5)	0.239605	0.494577	0.0909091
GO:0031903	microbody membrane	CC	6	66	1027	16197	ENSG00000197601(FAR1),ENSG00000011347(SYT7),ENSG00000156968(MPV17L),ENSG00000166128(RAB8B),ENSG00000107897(ACBD5),ENSG00000104883(PEX11G)	0.239605	0.494577	0.0909091
GO:0005942	phosphatidylinositol 3-kinase complex	CC	3	27	1027	16197	ENSG00000117461(PIK3R3),ENSG00000139144(PIK3C2G),ENSG00000185338(SOCS1)	0.243216	0.497746	0.111111
GO:0030867	rough endoplasmic reticulum membrane	CC	3	27	1027	16197	ENSG00000182934(SRPRA),ENSG00000112425(EPM2A),ENSG00000152952(PLOD2)	0.243216	0.497746	0.111111
GO:0001917	photoreceptor inner segment	CC	5	53	1027	16197	ENSG00000139988(RDH12),ENSG00000164199(ADGRV1),ENSG00000095397(WHRN),ENSG00000111837(MAK),ENSG00000115109(EPB41L5)	0.244295	0.497746	0.0943396
GO:0030286	dynein complex	CC	5	53	1027	16197	ENSG00000115423(DNAH6),ENSG00000156042(CFAP70),ENSG00000105479(ODAD1),ENSG00000167131(CCDC103),ENSG00000105877(DNAH11)	0.244295	0.497746	0.0943396
GO:0032421	stereocilium bundle	CC	5	53	1027	16197	ENSG00000164199(ADGRV1),ENSG00000095397(WHRN),ENSG00000109062(SLC9A3R1),ENSG00000107736(CDH23),ENSG00000144488(ESPNL)	0.244295	0.497746	0.0943396
GO:0044305	calyx of Held	CC	2	15	1027	16197	ENSG00000168993(CPLX1),ENSG00000137766(UNC13C)	0.245504	0.497746	0.133333
GO:0005856	cytoskeleton	CC	141	2107	1027	16197	ENSG00000096093(EFHC1),ENSG00000184588(PDE4B),ENSG00000136167(LCP1),ENSG00000101335(MYL9),ENSG00000162458(FBLIM1),ENSG00000064042(LIMCH1),ENSG00000051523(CYBA),ENSG00000172403(SYNPO2),ENSG00000100592(DAAM1),ENSG00000163110(PDLIM5),ENSG00000143549(TPM3),ENSG00000122367(LDB3),ENSG00000095637(SORBS1),ENSG00000107957(SH3PXD2A),ENSG00000035403(VCL),ENSG00000162692(VCAM1),ENSG00000148180(GSN),ENSG00000…	0.252284	0.509581	0.0669198
GO:0097386	glial cell projection	CC	3	28	1027	16197	ENSG00000205336(ADGRG1),ENSG00000085662(AKR1B1),ENSG00000135821(GLUL)	0.260625	0.520108	0.107143
GO:0101002	ficolin-1-rich granule	CC	13	167	1027	16197	ENSG00000160255(ITGB2),ENSG00000059804(SLC2A3),ENSG00000151651(ADAM8),ENSG00000096696(DSP),ENSG00000196352(CD55),ENSG00000081277(PKP1),ENSG00000197548(ATG7),ENSG00000035403(VCL),ENSG00000148180(GSN),ENSG00000197249(SERPINA1),ENSG00000204388(HSPA1B),ENSG00000243678(NME2),ENSG00000173110(HSPA6)	0.261515	0.520108	0.0778443
GO:0031234	extrinsic component of cytoplasmic side of plasma membrane	CC	8	96	1027	16197	ENSG00000174021(GNG5),ENSG00000116285(ERRFI1),ENSG00000134769(DTNA),ENSG00000105971(CAV2),ENSG00000111816(FRK),ENSG00000185482(STAC3),ENSG00000108669(CYTH1),ENSG00000182132(KCNIP1)	0.26338	0.520108	0.0833333
GO:0032587	ruffle membrane	CC	8	96	1027	16197	ENSG00000136167(LCP1),ENSG00000139505(MTMR6),ENSG00000101311(FERMT1),ENSG00000107679(PLEKHA1),ENSG00000111199(TRPV4),ENSG00000115109(EPB41L5),ENSG00000259207(ITGB3),ENSG00000078098(FAP)	0.26338	0.520108	0.0833333
GO:0005639	integral component of nuclear inner membrane	CC	2	16	1027	16197	ENSG00000083454(P2RX5),ENSG00000187848(P2RX2)	0.269617	0.520108	0.125
GO:0005779	integral component of peroxisomal membrane	CC	2	16	1027	16197	ENSG00000197601(FAR1),ENSG00000104883(PEX11G)	0.269617	0.520108	0.125
GO:0031229	intrinsic component of nuclear inner membrane	CC	2	16	1027	16197	ENSG00000083454(P2RX5),ENSG00000187848(P2RX2)	0.269617	0.520108	0.125
GO:0031231	intrinsic component of peroxisomal membrane	CC	2	16	1027	16197	ENSG00000197601(FAR1),ENSG00000104883(PEX11G)	0.269617	0.520108	0.125
GO:0097440	apical dendrite	CC	2	16	1027	16197	ENSG00000078018(MAP2),ENSG00000120885(CLU)	0.269617	0.520108	0.125
GO:0005663	DNA replication factor C complex	CC	1	5	1027	16197	ENSG00000111445(RFC5)	0.279329	0.520108	0.2
GO:0031235	intrinsic component of the cytoplasmic side of the plasma membrane	CC	1	5	1027	16197	ENSG00000099864(PALM)	0.279329	0.520108	0.2
GO:0031415	NatA complex	CC	1	5	1027	16197	ENSG00000121579(NAA50)	0.279329	0.520108	0.2
GO:0031838	haptoglobin-hemoglobin complex	CC	1	5	1027	16197	ENSG00000257017(HP)	0.279329	0.520108	0.2
GO:0031906	late endosome lumen	CC	1	5	1027	16197	ENSG00000168811(IL12A)	0.279329	0.520108	0.2
GO:0034366	spherical high-density lipoprotein particle	CC	1	5	1027	16197	ENSG00000120885(CLU)	0.279329	0.520108	0.2
GO:0043527	tRNA methyltransferase complex	CC	1	5	1027	16197	ENSG00000089195(TRMT6)	0.279329	0.520108	0.2
GO:0060171	stereocilium membrane	CC	1	5	1027	16197	ENSG00000164199(ADGRV1)	0.279329	0.520108	0.2
GO:0071821	FANCM-MHF complex	CC	1	5	1027	16197	ENSG00000241563(CORT)	0.279329	0.520108	0.2
GO:0071953	elastic fiber	CC	1	5	1027	16197	ENSG00000140092(FBLN5)	0.279329	0.520108	0.2
GO:0072557	IPAF inflammasome complex	CC	1	5	1027	16197	ENSG00000091106(NLRC4)	0.279329	0.520108	0.2
GO:0097441	basal dendrite	CC	1	5	1027	16197	ENSG00000078018(MAP2)	0.279329	0.520108	0.2
GO:0097512	cardiac myofibril	CC	1	5	1027	16197	ENSG00000109846(CRYAB)	0.279329	0.520108	0.2
GO:0098844	postsynaptic endocytic zone membrane	CC	1	5	1027	16197	ENSG00000197959(DNM3)	0.279329	0.520108	0.2
GO:0099147	extrinsic component of postsynaptic density membrane	CC	1	5	1027	16197	ENSG00000157680(DGKI)	0.279329	0.520108	0.2
GO:1990726	Lsm1-7-Pat1 complex	CC	1	5	1027	16197	ENSG00000170860(LSM3)	0.279329	0.520108	0.2
GO:0043197	dendritic spine	CC	13	171	1027	16197	ENSG00000099864(PALM),ENSG00000197959(DNM3),ENSG00000102057(KCND1),ENSG00000137486(ARRB1),ENSG00000116661(FBXO2),ENSG00000184588(PDE4B),ENSG00000118160(SLC8A2),ENSG00000109846(CRYAB),ENSG00000150625(GPM6A),ENSG00000018625(ATP1A2),ENSG00000116106(EPHA4),ENSG00000157680(DGKI),ENSG00000186298(PPP1CC)	0.289298	0.536422	0.0760234
GO:0032838	plasma membrane bounded cell projection cytoplasm	CC	16	215	1027	16197	ENSG00000115423(DNAH6),ENSG00000105877(DNAH11),ENSG00000197548(ATG7),ENSG00000156042(CFAP70),ENSG00000173013(CCDC96),ENSG00000096093(EFHC1),ENSG00000105479(ODAD1),ENSG00000111837(MAK),ENSG00000111087(GLI1),ENSG00000187726(DNAJB13),ENSG00000106571(GLI3),ENSG00000167131(CCDC103),ENSG00000078018(MAP2),ENSG00000277586(NEFL),ENSG00000130294(KIF1A),ENSG00000085662(AKR1B1)	0.289479	0.536422	0.0744186
GO:0016460	myosin II complex	CC	2	17	1027	16197	ENSG00000101335(MYL9),ENSG00000064042(LIMCH1)	0.293709	0.539448	0.117647
GO:0071682	endocytic vesicle lumen	CC	2	17	1027	16197	ENSG00000257017(HP),ENSG00000130203(APOE)	0.293709	0.539448	0.117647
GO:0005794	Golgi apparatus	CC	98	1465	1027	16197	ENSG00000174567(GOLT1A),ENSG00000074695(LMAN1),ENSG00000101695(RNF125),ENSG00000123191(ATP7B),ENSG00000100311(PDGFB),ENSG00000124225(PMEPA1),ENSG00000060566(CREB3L3),ENSG00000100060(MFNG),ENSG00000160282(FTCD),ENSG00000155961(RAB39B),ENSG00000155265(GOLGA7B),ENSG00000133424(LARGE1),ENSG00000141429(GALNT1),ENSG00000137486(ARRB1),ENSG00000105971(CAV2),ENSG00000122694(GLIPR2),ENSG00000137642(SORL1),…	0.298794	0.547025	0.0668942
GO:0099513	polymeric cytoskeletal fiber	CC	43	623	1027	16197	ENSG00000105877(DNAH11),ENSG00000089820(ARHGAP4),ENSG00000214595(EML6),ENSG00000115423(DNAH6),ENSG00000167702(KIFC2),ENSG00000159713(TPPP3),ENSG00000197959(DNM3),ENSG00000136883(KIF12),ENSG00000162849(KIF26B),ENSG00000167552(TUBA1A),ENSG00000130294(KIF1A),ENSG00000116852(KIF21B),ENSG00000078018(MAP2),ENSG00000197769(MAP1LC3C),ENSG00000166250(CLMP),ENSG00000111199(TRPV4),ENSG00000080293(SCTR),ENSG…	0.301772	0.551789	0.0690209
GO:0044309	neuron spine	CC	13	174	1027	16197	ENSG00000099864(PALM),ENSG00000102057(KCND1),ENSG00000137486(ARRB1),ENSG00000116661(FBXO2),ENSG00000184588(PDE4B),ENSG00000118160(SLC8A2),ENSG00000109846(CRYAB),ENSG00000150625(GPM6A),ENSG00000018625(ATP1A2),ENSG00000197959(DNM3),ENSG00000116106(EPHA4),ENSG00000157680(DGKI),ENSG00000186298(PPP1CC)	0.310692	0.564761	0.0747126
GO:0005790	smooth endoplasmic reticulum	CC	3	31	1027	16197	ENSG00000160282(FTCD),ENSG00000167614(TTYH1),ENSG00000044574(HSPA5)	0.313582	0.564761	0.0967742
GO:0030134	COPII-coated ER to Golgi transport vesicle	CC	7	87	1027	16197	ENSG00000074695(LMAN1),ENSG00000163235(TGFA),ENSG00000109321(AREG),ENSG00000117500(TMED5),ENSG00000197249(SERPINA1),ENSG00000099203(TMED1),ENSG00000114270(COL7A1)	0.313708	0.564761	0.0804598
GO:0016528	sarcoplasm	CC	6	73	1027	16197	ENSG00000149596(JPH2),ENSG00000151320(AKAP6),ENSG00000137801(THBS1),ENSG00000130528(HRC),ENSG00000029534(ANK1),ENSG00000148180(GSN)	0.316817	0.564761	0.0821918
GO:0001726	ruffle	CC	13	175	1027	16197	ENSG00000136167(LCP1),ENSG00000139505(MTMR6),ENSG00000101311(FERMT1),ENSG00000107679(PLEKHA1),ENSG00000111199(TRPV4),ENSG00000115109(EPB41L5),ENSG00000259207(ITGB3),ENSG00000078098(FAP),ENSG00000109062(SLC9A3R1),ENSG00000148180(GSN),ENSG00000204381(LAYN),ENSG00000243678(NME2),ENSG00000139132(FGD4)	0.317915	0.564761	0.0742857
GO:0001940	male pronucleus	CC	1	6	1027	16197	ENSG00000145386(CCNA2)	0.325039	0.564761	0.166667
GO:0030056	hemidesmosome	CC	1	6	1027	16197	ENSG00000261150(EPPK1)	0.325039	0.564761	0.166667
GO:0031265	CD95 death-inducing signaling complex	CC	1	6	1027	16197	ENSG00000026103(FAS)	0.325039	0.564761	0.166667
GO:0038037	G protein-coupled receptor dimeric complex	CC	1	6	1027	16197	ENSG00000136928(GABBR2)	0.325039	0.564761	0.166667
GO:0060187	cell pole	CC	1	6	1027	16197	ENSG00000166128(RAB8B)	0.325039	0.564761	0.166667
GO:0061200	clathrin-sculpted gamma-aminobutyric acid transport vesicle	CC	1	6	1027	16197	ENSG00000128683(GAD1)	0.325039	0.564761	0.166667
GO:0061202	clathrin-sculpted gamma-aminobutyric acid transport vesicle membrane	CC	1	6	1027	16197	ENSG00000128683(GAD1)	0.325039	0.564761	0.166667
GO:0070852	cell body fiber	CC	1	6	1027	16197	ENSG00000160460(SPTBN4)	0.325039	0.564761	0.166667
GO:0071204	histone pre-mRNA 3'end processing complex	CC	1	6	1027	16197	ENSG00000155858(LSM11)	0.325039	0.564761	0.166667
GO:0097427	microtubule bundle	CC	1	6	1027	16197	ENSG00000159713(TPPP3)	0.325039	0.564761	0.166667
GO:0097450	astrocyte end-foot	CC	1	6	1027	16197	ENSG00000205336(ADGRG1)	0.325039	0.564761	0.166667
GO:0098556	cytoplasmic side of rough endoplasmic reticulum membrane	CC	1	6	1027	16197	ENSG00000112425(EPM2A)	0.325039	0.564761	0.166667
GO:0098892	extrinsic component of postsynaptic specialization membrane	CC	1	6	1027	16197	ENSG00000157680(DGKI)	0.325039	0.564761	0.166667
GO:0098985	asymmetric, glutamatergic, excitatory synapse	CC	1	6	1027	16197	ENSG00000146938(NLGN4X)	0.325039	0.564761	0.166667
GO:1905347	endodeoxyribonuclease complex	CC	1	6	1027	16197	ENSG00000166349(RAG1)	0.325039	0.564761	0.166667
GO:1990635	proximal dendrite	CC	1	6	1027	16197	ENSG00000078018(MAP2)	0.325039	0.564761	0.166667
GO:0097546	ciliary base	CC	3	32	1027	16197	ENSG00000111087(GLI1),ENSG00000106571(GLI3),ENSG00000142875(PRKACB)	0.331334	0.573405	0.09375
GO:0031519	PcG protein complex	CC	4	46	1027	16197	ENSG00000100307(CBX7),ENSG00000102098(SCML2),ENSG00000183741(CBX6),ENSG00000163602(RYBP)	0.333364	0.575139	0.0869565
GO:0032982	myosin filament	CC	2	19	1027	16197	ENSG00000144821(MYH15),ENSG00000163017(ACTG2)	0.341464	0.585082	0.105263
GO:0043034	costamere	CC	2	19	1027	16197	ENSG00000171345(KRT19),ENSG00000035403(VCL)	0.341464	0.585082	0.105263
GO:0097038	perinuclear endoplasmic reticulum	CC	2	19	1027	16197	ENSG00000120885(CLU),ENSG00000051523(CYBA)	0.341464	0.585082	0.105263
GO:0030173	integral component of Golgi membrane	CC	5	61	1027	16197	ENSG00000100060(MFNG),ENSG00000133424(LARGE1),ENSG00000115257(PCSK4),ENSG00000174684(B4GAT1),ENSG00000116260(QSOX1)	0.344353	0.589245	0.0819672
GO:0042470	melanosome	CC	8	105	1027	16197	ENSG00000136235(GPNMB),ENSG00000142765(SYTL1),ENSG00000166900(STX3),ENSG00000148180(GSN),ENSG00000044574(HSPA5),ENSG00000259207(ITGB3),ENSG00000166340(TPP1),ENSG00000185664(PMEL)	0.348489	0.594148	0.0761905
GO:0048770	pigment granule	CC	8	105	1027	16197	ENSG00000136235(GPNMB),ENSG00000142765(SYTL1),ENSG00000166900(STX3),ENSG00000148180(GSN),ENSG00000044574(HSPA5),ENSG00000259207(ITGB3),ENSG00000166340(TPP1),ENSG00000185664(PMEL)	0.348489	0.594148	0.0761905
GO:0005791	rough endoplasmic reticulum	CC	6	76	1027	16197	ENSG00000182934(SRPRA),ENSG00000152952(PLOD2),ENSG00000112425(EPM2A),ENSG00000131914(LIN28A),ENSG00000109758(HGFAC),ENSG00000135821(GLUL)	0.351077	0.59624	0.0789474
GO:0043209	myelin sheath	CC	4	48	1027	16197	ENSG00000085662(AKR1B1),ENSG00000148180(GSN),ENSG00000135821(GLUL),ENSG00000167552(TUBA1A)	0.362758	0.59624	0.0833333
GO:1904724	tertiary granule lumen	CC	4	48	1027	16197	ENSG00000163739(CXCL1),ENSG00000116260(QSOX1),ENSG00000163661(PTX3),ENSG00000257017(HP)	0.362758	0.59624	0.0833333
GO:0042827	platelet dense granule	CC	2	20	1027	16197	ENSG00000196937(FAM3C),ENSG00000091583(APOH)	0.364973	0.59624	0.1
GO:0097228	sperm principal piece	CC	2	20	1027	16197	ENSG00000164037(SLC9B1),ENSG00000188738(FSIP2)	0.364973	0.59624	0.1
GO:0099568	cytoplasmic region	CC	18	257	1027	16197	ENSG00000115423(DNAH6),ENSG00000105877(DNAH11),ENSG00000197548(ATG7),ENSG00000156042(CFAP70),ENSG00000173013(CCDC96),ENSG00000096093(EFHC1),ENSG00000105479(ODAD1),ENSG00000111837(MAK),ENSG00000111087(GLI1),ENSG00000187726(DNAJB13),ENSG00000106571(GLI3),ENSG00000167131(CCDC103),ENSG00000085662(AKR1B1),ENSG00000078018(MAP2),ENSG00000137766(UNC13C),ENSG00000277586(NEFL),ENSG00000130294(KIF1A),ENSG00…	0.365621	0.59624	0.0700389
GO:0008180	COP9 signalosome	CC	3	34	1027	16197	ENSG00000044574(HSPA5),ENSG00000204388(HSPA1B),ENSG00000173110(HSPA6)	0.366754	0.59624	0.0882353
GO:0098686	hippocampal mossy fiber to CA3 synapse	CC	3	34	1027	16197	ENSG00000164742(ADCY1),ENSG00000011347(SYT7),ENSG00000196517(SLC6A9)	0.366754	0.59624	0.0882353
GO:0005683	U7 snRNP	CC	1	7	1027	16197	ENSG00000155858(LSM11)	0.367852	0.59624	0.142857
GO:0008290	F-actin capping protein complex	CC	1	7	1027	16197	ENSG00000075340(ADD2)	0.367852	0.59624	0.142857
GO:0031428	box C/D RNP complex	CC	1	7	1027	16197	ENSG00000188573(FBLL1)	0.367852	0.59624	0.142857
GO:0033010	paranodal junction	CC	1	7	1027	16197	ENSG00000085662(AKR1B1)	0.367852	0.59624	0.142857
GO:0042587	glycogen granule	CC	1	7	1027	16197	ENSG00000173281(PPP1R3B)	0.367852	0.59624	0.142857
GO:0046581	intercellular canaliculus	CC	1	7	1027	16197	ENSG00000197635(DPP4)	0.367852	0.59624	0.142857
GO:0048179	activin receptor complex	CC	1	7	1027	16197	ENSG00000135409(AMHR2)	0.367852	0.59624	0.142857
GO:0070765	gamma-secretase complex	CC	1	7	1027	16197	ENSG00000138613(APH1B)	0.367852	0.59624	0.142857
GO:0072357	PTW/PP1 phosphatase complex	CC	1	7	1027	16197	ENSG00000186298(PPP1CC)	0.367852	0.59624	0.142857
GO:0097208	alveolar lamellar body	CC	1	7	1027	16197	ENSG00000078081(LAMP3)	0.367852	0.59624	0.142857
GO:0097648	G protein-coupled receptor complex	CC	1	7	1027	16197	ENSG00000136928(GABBR2)	0.367852	0.59624	0.142857
GO:0098835	presynaptic endocytic zone membrane	CC	1	7	1027	16197	ENSG00000065609(SNAP91)	0.367852	0.59624	0.142857
GO:0120115	Lsm2-8 complex	CC	1	7	1027	16197	ENSG00000170860(LSM3)	0.367852	0.59624	0.142857
GO:1990531	phospholipid-translocating ATPase complex	CC	1	7	1027	16197	ENSG00000068650(ATP11A)	0.367852	0.59624	0.142857
GO:0005697	telomerase holoenzyme complex	CC	2	21	1027	16197	ENSG00000164362(TERT),ENSG00000155858(LSM11)	0.388151	0.619485	0.0952381
GO:0032281	AMPA glutamate receptor complex	CC	2	21	1027	16197	ENSG00000075461(CACNG4),ENSG00000105088(OLFM2)	0.388151	0.619485	0.0952381
GO:0098796	membrane protein complex	CC	71	1080	1027	16197	ENSG00000006283(CACNA1G),ENSG00000196557(CACNA1H),ENSG00000177098(SCN4B),ENSG00000144285(SCN1A),ENSG00000105971(CAV2),ENSG00000109390(NDUFC1),ENSG00000166920(C15orf48),ENSG00000182934(SRPRA),ENSG00000174021(GNG5),ENSG00000018625(ATP1A2),ENSG00000157445(CACNA2D3),ENSG00000184588(PDE4B),ENSG00000075461(CACNG4),ENSG00000185482(STAC3),ENSG00000174343(CHRNA9),ENSG00000136244(IL6),ENSG00000160712(IL6R)…	0.391159	0.623898	0.0657407
GO:0009898	cytoplasmic side of plasma membrane	CC	11	155	1027	16197	ENSG00000174021(GNG5),ENSG00000116285(ERRFI1),ENSG00000134769(DTNA),ENSG00000105971(CAV2),ENSG00000111816(FRK),ENSG00000185482(STAC3),ENSG00000108669(CYTH1),ENSG00000182132(KCNIP1),ENSG00000099864(PALM),ENSG00000056558(TRAF1),ENSG00000029534(ANK1)	0.394551	0.628527	0.0709677
GO:0016529	sarcoplasmic reticulum	CC	5	65	1027	16197	ENSG00000149596(JPH2),ENSG00000151320(AKAP6),ENSG00000130528(HRC),ENSG00000137801(THBS1),ENSG00000029534(ANK1)	0.395619	0.629112	0.0769231
GO:0043198	dendritic shaft	CC	3	36	1027	16197	ENSG00000149571(KIRREL3),ENSG00000116106(EPHA4),ENSG00000078018(MAP2)	0.401836	0.629112	0.0833333
GO:0098563	intrinsic component of synaptic vesicle membrane	CC	3	36	1027	16197	ENSG00000104888(SLC17A7),ENSG00000196517(SLC6A9),ENSG00000159164(SV2A)	0.401836	0.629112	0.0833333
GO:0005775	vacuolar lumen	CC	11	156	1027	16197	ENSG00000111816(FRK),ENSG00000125730(C3),ENSG00000183098(GPC6),ENSG00000147257(GPC3),ENSG00000185339(TCN2),ENSG00000113721(PDGFRB),ENSG00000139329(LUM),ENSG00000204386(NEU1),ENSG00000063660(GPC1),ENSG00000188783(PRELP),ENSG00000166340(TPP1)	0.402778	0.629112	0.0705128
GO:0001939	female pronucleus	CC	1	8	1027	16197	ENSG00000145386(CCNA2)	0.407952	0.629112	0.125
GO:0005688	U6 snRNP	CC	1	8	1027	16197	ENSG00000170860(LSM3)	0.407952	0.629112	0.125
GO:0005861	troponin complex	CC	1	8	1027	16197	ENSG00000114854(TNNC1)	0.407952	0.629112	0.125
GO:0005952	cAMP-dependent protein kinase complex	CC	1	8	1027	16197	ENSG00000142875(PRKACB)	0.407952	0.629112	0.125
GO:0008091	spectrin	CC	1	8	1027	16197	ENSG00000160460(SPTBN4)	0.407952	0.629112	0.125
GO:0014731	spectrin-associated cytoskeleton	CC	1	8	1027	16197	ENSG00000029534(ANK1)	0.407952	0.629112	0.125
GO:0031390	Ctf18 RFC-like complex	CC	1	8	1027	16197	ENSG00000111445(RFC5)	0.407952	0.629112	0.125
GO:0033018	sarcoplasmic reticulum lumen	CC	1	8	1027	16197	ENSG00000130528(HRC)	0.407952	0.629112	0.125
GO:0034098	VCP-NPL4-UFD1 AAA ATPase complex	CC	1	8	1027	16197	ENSG00000101695(RNF125)	0.407952	0.629112	0.125
GO:0042589	zymogen granule membrane	CC	1	8	1027	16197	ENSG00000166900(STX3)	0.407952	0.629112	0.125
GO:0042824	MHC class I peptide loading complex	CC	1	8	1027	16197	ENSG00000204267(TAP2)	0.407952	0.629112	0.125
GO:0071144	heteromeric SMAD protein complex	CC	1	8	1027	16197	ENSG00000101665(SMAD7)	0.407952	0.629112	0.125
GO:0098833	presynaptic endocytic zone	CC	1	8	1027	16197	ENSG00000065609(SNAP91)	0.407952	0.629112	0.125
GO:0099569	presynaptic cytoskeleton	CC	1	8	1027	16197	ENSG00000277586(NEFL)	0.407952	0.629112	0.125
GO:0031228	intrinsic component of Golgi membrane	CC	5	66	1027	16197	ENSG00000100060(MFNG),ENSG00000133424(LARGE1),ENSG00000115257(PCSK4),ENSG00000174684(B4GAT1),ENSG00000116260(QSOX1)	0.408407	0.629112	0.0757576
GO:0005865	striated muscle thin filament	CC	2	22	1027	16197	ENSG00000114854(TNNC1),ENSG00000143549(TPM3)	0.410947	0.630765	0.0909091
GO:0033017	sarcoplasmic reticulum membrane	CC	3	37	1027	16197	ENSG00000149596(JPH2),ENSG00000151320(AKAP6),ENSG00000130528(HRC)	0.419174	0.640236	0.0810811
GO:0097225	sperm midpiece	CC	2	23	1027	16197	ENSG00000109062(SLC9A3R1),ENSG00000188738(FSIP2)	0.433314	0.658344	0.0869565
GO:0005774	vacuolar membrane	CC	28	424	1027	16197	ENSG00000055732(MCOLN3),ENSG00000197769(MAP1LC3C),ENSG00000141458(NPC1),ENSG00000085415(SEH1L),ENSG00000180998(GPR137C),ENSG00000142156(COL6A1),ENSG00000068650(ATP11A),ENSG00000011347(SYT7),ENSG00000137486(ARRB1),ENSG00000136048(DRAM1),ENSG00000123384(LRP1),ENSG00000134243(SORT1),ENSG00000240857(RDH14),ENSG00000052795(FNIP2),ENSG00000078081(LAMP3),ENSG00000149577(SIDT2),ENSG00000287725(-),ENSG000…	0.439702	0.661373	0.0660377
GO:0005773	vacuole	CC	49	752	1027	16197	ENSG00000055732(MCOLN3),ENSG00000197769(MAP1LC3C),ENSG00000141458(NPC1),ENSG00000085415(SEH1L),ENSG00000180998(GPR137C),ENSG00000121316(PLBD1),ENSG00000147257(GPC3),ENSG00000011347(SYT7),ENSG00000116954(RRAGC),ENSG00000025039(RRAGD),ENSG00000137699(TRIM29),ENSG00000168890(TMEM150A),ENSG00000136048(DRAM1),ENSG00000134243(SORT1),ENSG00000052795(FNIP2),ENSG00000078081(LAMP3),ENSG00000121966(CXCR4),E…	0.442253	0.661373	0.0651596
GO:0005641	nuclear envelope lumen	CC	1	9	1027	16197	ENSG00000137642(SORL1)	0.44551	0.661373	0.111111
GO:0031264	death-inducing signaling complex	CC	1	9	1027	16197	ENSG00000026103(FAS)	0.44551	0.661373	0.111111
GO:0032009	early phagosome	CC	1	9	1027	16197	ENSG00000011347(SYT7)	0.44551	0.661373	0.111111
GO:0032280	symmetric synapse	CC	1	9	1027	16197	ENSG00000146938(NLGN4X)	0.44551	0.661373	0.111111
GO:0032593	insulin-responsive compartment	CC	1	9	1027	16197	ENSG00000123384(LRP1)	0.44551	0.661373	0.111111
GO:0042571	immunoglobulin complex, circulating	CC	1	9	1027	16197	ENSG00000224650(IGHV3-74)	0.44551	0.661373	0.111111
GO:0044294	dendritic growth cone	CC	1	9	1027	16197	ENSG00000078018(MAP2)	0.44551	0.661373	0.111111
GO:0098890	extrinsic component of postsynaptic membrane	CC	1	9	1027	16197	ENSG00000157680(DGKI)	0.44551	0.661373	0.111111
GO:0005771	multivesicular body	CC	4	54	1027	16197	ENSG00000137642(SORL1),ENSG00000185664(PMEL),ENSG00000115107(STEAP3),ENSG00000130303(BST2)	0.450015	0.666423	0.0740741
GO:0031430	M band	CC	2	24	1027	16197	ENSG00000109846(CRYAB),ENSG00000029534(ANK1)	0.455216	0.671123	0.0833333
GO:0042101	T cell receptor complex	CC	2	24	1027	16197	ENSG00000211699(TRGV3),ENSG00000079385(CEACAM1)	0.455216	0.671123	0.0833333
GO:0000139	Golgi membrane	CC	39	600	1027	16197	ENSG00000100060(MFNG),ENSG00000133424(LARGE1),ENSG00000115257(PCSK4),ENSG00000174684(B4GAT1),ENSG00000116260(QSOX1),ENSG00000074695(LMAN1),ENSG00000101695(RNF125),ENSG00000123191(ATP7B),ENSG00000100311(PDGFB),ENSG00000124225(PMEPA1),ENSG00000060566(CREB3L3),ENSG00000160282(FTCD),ENSG00000155961(RAB39B),ENSG00000155265(GOLGA7B),ENSG00000141429(GALNT1),ENSG00000137486(ARRB1),ENSG00000105971(CAV2),E…	0.459887	0.677426	0.065
GO:0008328	ionotropic glutamate receptor complex	CC	3	40	1027	16197	ENSG00000105464(GRIN2D),ENSG00000075461(CACNG4),ENSG00000105088(OLFM2)	0.470072	0.687453	0.075
GO:0005905	clathrin-coated pit	CC	5	71	1027	16197	ENSG00000189195(BTBD8),ENSG00000065609(SNAP91),ENSG00000137486(ARRB1),ENSG00000123384(LRP1),ENSG00000134243(SORT1)	0.471549	0.687453	0.0704225
GO:0098562	cytoplasmic side of membrane	CC	12	180	1027	16197	ENSG00000174021(GNG5),ENSG00000056558(TRAF1),ENSG00000029534(ANK1),ENSG00000116285(ERRFI1),ENSG00000134769(DTNA),ENSG00000105971(CAV2),ENSG00000111816(FRK),ENSG00000185482(STAC3),ENSG00000108669(CYTH1),ENSG00000182132(KCNIP1),ENSG00000099864(PALM),ENSG00000112425(EPM2A)	0.471766	0.687453	0.0666667
GO:0036379	myofilament	CC	2	25	1027	16197	ENSG00000114854(TNNC1),ENSG00000143549(TPM3)	0.476622	0.687453	0.08
GO:0098982	GABA-ergic synapse	CC	4	56	1027	16197	ENSG00000146938(NLGN4X),ENSG00000108561(C1QBP),ENSG00000172020(GAP43),ENSG00000159164(SV2A)	0.478326	0.687453	0.0714286
GO:0002178	palmitoyltransferase complex	CC	1	10	1027	16197	ENSG00000155265(GOLGA7B)	0.480688	0.687453	0.1
GO:0005890	sodium:potassium-exchanging ATPase complex	CC	1	10	1027	16197	ENSG00000018625(ATP1A2)	0.480688	0.687453	0.1
GO:0030122	AP-2 adaptor complex	CC	1	10	1027	16197	ENSG00000189195(BTBD8)	0.480688	0.687453	0.1
GO:0031414	N-terminal protein acetyltransferase complex	CC	1	10	1027	16197	ENSG00000121579(NAA50)	0.480688	0.687453	0.1
GO:0031680	G-protein beta/gamma-subunit complex	CC	1	10	1027	16197	ENSG00000174021(GNG5)	0.480688	0.687453	0.1
GO:0034663	endoplasmic reticulum chaperone complex	CC	1	10	1027	16197	ENSG00000044574(HSPA5)	0.480688	0.687453	0.1
GO:0071141	SMAD protein complex	CC	1	10	1027	16197	ENSG00000101665(SMAD7)	0.480688	0.687453	0.1
GO:0097550	transcription preinitiation complex	CC	1	10	1027	16197	ENSG00000111358(GTF2H3)	0.480688	0.687453	0.1
GO:0098843	postsynaptic endocytic zone	CC	1	10	1027	16197	ENSG00000197959(DNM3)	0.480688	0.687453	0.1
GO:0140268	endoplasmic reticulum-plasma membrane contact site	CC	1	10	1027	16197	ENSG00000023171(GRAMD1B)	0.480688	0.687453	0.1
GO:1902710	GABA receptor complex	CC	1	10	1027	16197	ENSG00000136928(GABBR2)	0.480688	0.687453	0.1
GO:0005765	lysosomal membrane	CC	24	372	1027	16197	ENSG00000091317(CMTM6),ENSG00000130303(BST2),ENSG00000244038(DDOST),ENSG00000141458(NPC1),ENSG00000139508(SLC46A3),ENSG00000085415(SEH1L),ENSG00000180998(GPR137C),ENSG00000142156(COL6A1),ENSG00000068650(ATP11A),ENSG00000011347(SYT7),ENSG00000137486(ARRB1),ENSG00000055732(MCOLN3),ENSG00000136048(DRAM1),ENSG00000123384(LRP1),ENSG00000134243(SORT1),ENSG00000240857(RDH14),ENSG00000052795(FNIP2),ENSG0…	0.495508	0.706194	0.0645161
GO:0098852	lytic vacuole membrane	CC	24	372	1027	16197	ENSG00000141458(NPC1),ENSG00000085415(SEH1L),ENSG00000180998(GPR137C),ENSG00000142156(COL6A1),ENSG00000068650(ATP11A),ENSG00000011347(SYT7),ENSG00000137486(ARRB1),ENSG00000055732(MCOLN3),ENSG00000136048(DRAM1),ENSG00000123384(LRP1),ENSG00000134243(SORT1),ENSG00000240857(RDH14),ENSG00000052795(FNIP2),ENSG00000078081(LAMP3),ENSG00000149577(SIDT2),ENSG00000287725(-),ENSG00000204386(NEU1),ENSG0000010…	0.495508	0.706194	0.0645161
GO:0000785	chromatin	CC	67	1050	1027	16197	ENSG00000276368(H2AC14),ENSG00000286522(H3C2),ENSG00000287080(H3C3),ENSG00000168298(H1-4),ENSG00000276903(H2AC16),ENSG00000184357(H1-5),ENSG00000197153(H3C12),ENSG00000124575(H1-3),ENSG00000197061(H4C3),ENSG00000278705(H4C2),ENSG00000158406(H4C8),ENSG00000184260(H2AC20),ENSG00000099954(CECR2),ENSG00000116254(CHD5),ENSG00000147889(CDKN2A),ENSG00000165556(CDX2),ENSG00000185022(MAFF),ENSG00000100307…	0.497399	0.706194	0.0638095
GO:0001891	phagocytic cup	CC	2	26	1027	16197	ENSG00000136167(LCP1),ENSG00000187800(PEAR1)	0.497507	0.706194	0.0769231
GO:0098878	neurotransmitter receptor complex	CC	3	42	1027	16197	ENSG00000105464(GRIN2D),ENSG00000075461(CACNG4),ENSG00000105088(OLFM2)	0.50286	0.711825	0.0714286
GO:0000439	transcription factor TFIIH core complex	CC	1	11	1027	16197	ENSG00000111358(GTF2H3)	0.513636	0.71389	0.0909091
GO:0001527	microfibril	CC	1	11	1027	16197	ENSG00000138829(FBN2)	0.513636	0.71389	0.0909091
GO:0005652	nuclear lamina	CC	1	11	1027	16197	ENSG00000099365(STX1B)	0.513636	0.71389	0.0909091
GO:0005751	mitochondrial respiratory chain complex IV	CC	1	11	1027	16197	ENSG00000166920(C15orf48)	0.513636	0.71389	0.0909091
GO:0005859	muscle myosin complex	CC	1	11	1027	16197	ENSG00000101335(MYL9)	0.513636	0.71389	0.0909091
GO:0017146	NMDA selective glutamate receptor complex	CC	1	11	1027	16197	ENSG00000105464(GRIN2D)	0.513636	0.71389	0.0909091
GO:0030128	clathrin coat of endocytic vesicle	CC	1	11	1027	16197	ENSG00000189195(BTBD8)	0.513636	0.71389	0.0909091
GO:0031010	ISWI-type complex	CC	1	11	1027	16197	ENSG00000099954(CECR2)	0.513636	0.71389	0.0909091
GO:0031094	platelet dense tubular network	CC	1	11	1027	16197	ENSG00000188488(SERPINA5)	0.513636	0.71389	0.0909091
GO:0033270	paranode region of axon	CC	1	11	1027	16197	ENSG00000160460(SPTBN4)	0.513636	0.71389	0.0909091
GO:0042588	zymogen granule	CC	1	11	1027	16197	ENSG00000166900(STX3)	0.513636	0.71389	0.0909091
GO:0043220	Schmidt-Lanterman incisure	CC	1	11	1027	16197	ENSG00000085662(AKR1B1)	0.513636	0.71389	0.0909091
GO:0043256	laminin complex	CC	1	11	1027	16197	ENSG00000101680(LAMA1)	0.513636	0.71389	0.0909091
GO:0044666	MLL3/4 complex	CC	1	11	1027	16197	ENSG00000132510(KDM6B)	0.513636	0.71389	0.0909091
GO:0061700	GATOR2 complex	CC	1	11	1027	16197	ENSG00000085415(SEH1L)	0.513636	0.71389	0.0909091
GO:1990124	messenger ribonucleoprotein complex	CC	1	11	1027	16197	ENSG00000081277(PKP1)	0.513636	0.71389	0.0909091
GO:0005637	nuclear inner membrane	CC	4	59	1027	16197	ENSG00000083454(P2RX5),ENSG00000187848(P2RX2),ENSG00000143473(KCNH1),ENSG00000149809(TM7SF2)	0.519668	0.719351	0.0677966
GO:0031902	late endosome membrane	CC	9	141	1027	16197	ENSG00000137642(SORL1),ENSG00000185664(PMEL),ENSG00000116954(RRAGC),ENSG00000025039(RRAGD),ENSG00000141458(NPC1),ENSG00000055732(MCOLN3),ENSG00000078081(LAMP3),ENSG00000106460(TMEM106B),ENSG00000143878(RHOB)	0.54109	0.737707	0.0638298
GO:0005675	transcription factor TFIIH holo complex	CC	1	12	1027	16197	ENSG00000111358(GTF2H3)	0.544496	0.737707	0.0833333
GO:0008250	oligosaccharyltransferase complex	CC	1	12	1027	16197	ENSG00000244038(DDOST)	0.544496	0.737707	0.0833333
GO:0034362	low-density lipoprotein particle	CC	1	12	1027	16197	ENSG00000130203(APOE)	0.544496	0.737707	0.0833333
GO:0044327	dendritic spine head	CC	1	12	1027	16197	ENSG00000197959(DNM3)	0.544496	0.737707	0.0833333
GO:1990454	L-type voltage-gated calcium channel complex	CC	1	12	1027	16197	ENSG00000075461(CACNG4)	0.544496	0.737707	0.0833333
GO:1990909	Wnt signalosome	CC	1	12	1027	16197	ENSG00000020181(ADGRA2)	0.544496	0.737707	0.0833333
GO:0045335	phagocytic vesicle	CC	8	127	1027	16197	ENSG00000011347(SYT7),ENSG00000166128(RAB8B),ENSG00000051523(CYBA),ENSG00000204267(TAP2),ENSG00000151651(ADAM8),ENSG00000116701(NCF2),ENSG00000135218(CD36),ENSG00000148180(GSN)	0.559726	0.752778	0.0629921
GO:0031985	Golgi cisterna	CC	7	111	1027	16197	ENSG00000174567(GOLT1A),ENSG00000141429(GALNT1),ENSG00000121578(B4GALT4),ENSG00000144057(ST6GAL2),ENSG00000134243(SORT1),ENSG00000197093(GAL3ST4),ENSG00000137642(SORL1)	0.561532	0.755107	0.0630631
GO:0000782	telomere cap complex	CC	1	13	1027	16197	ENSG00000164362(TERT)	0.5734	0.757572	0.0769231
GO:0000783	nuclear telomere cap complex	CC	1	13	1027	16197	ENSG00000164362(TERT)	0.5734	0.757572	0.0769231
GO:0005662	DNA replication factor A complex	CC	1	13	1027	16197	ENSG00000204086(RPA4)	0.5734	0.757572	0.0769231
GO:0005892	acetylcholine-gated channel complex	CC	1	13	1027	16197	ENSG00000174343(CHRNA9)	0.5734	0.757572	0.0769231
GO:0019814	immunoglobulin complex	CC	1	13	1027	16197	ENSG00000224650(IGHV3-74)	0.5734	0.757572	0.0769231
GO:0032591	dendritic spine membrane	CC	1	13	1027	16197	ENSG00000099864(PALM)	0.5734	0.757572	0.0769231
GO:0036038	MKS complex	CC	1	13	1027	16197	ENSG00000179029(TMEM107)	0.5734	0.757572	0.0769231
GO:0042622	photoreceptor outer segment membrane	CC	1	13	1027	16197	ENSG00000132915(PDE6A)	0.5734	0.757572	0.0769231
GO:0044292	dendrite terminus	CC	1	13	1027	16197	ENSG00000078018(MAP2)	0.5734	0.757572	0.0769231
GO:0045120	pronucleus	CC	1	13	1027	16197	ENSG00000145386(CCNA2)	0.5734	0.757572	0.0769231
GO:0061702	inflammasome complex	CC	1	13	1027	16197	ENSG00000091106(NLRC4)	0.5734	0.757572	0.0769231
GO:0140445	chromosome, telomeric repeat region	CC	1	13	1027	16197	ENSG00000164362(TERT)	0.5734	0.757572	0.0769231
GO:1990907	beta-catenin-TCF complex	CC	1	13	1027	16197	ENSG00000138795(LEF1)	0.5734	0.757572	0.0769231
GO:0005929	cilium	CC	37	595	1027	16197	ENSG00000111837(MAK),ENSG00000115423(DNAH6),ENSG00000105877(DNAH11),ENSG00000197548(ATG7),ENSG00000156042(CFAP70),ENSG00000173013(CCDC96),ENSG00000096093(EFHC1),ENSG00000105479(ODAD1),ENSG00000111087(GLI1),ENSG00000187726(DNAJB13),ENSG00000106571(GLI3),ENSG00000167131(CCDC103),ENSG00000140057(AK7),ENSG00000118557(PMFBP1),ENSG00000164037(SLC9B1),ENSG00000100592(DAAM1),ENSG00000143199(ADCY10),ENSG0…	0.574566	0.757712	0.0621849
GO:0032590	dendrite membrane	CC	2	30	1027	16197	ENSG00000099864(PALM),ENSG00000154096(THY1)	0.575498	0.757712	0.0666667
GO:0005884	actin filament	CC	7	114	1027	16197	ENSG00000163110(PDLIM5),ENSG00000122367(LDB3),ENSG00000136167(LCP1),ENSG00000124429(POF1B),ENSG00000095397(WHRN),ENSG00000143549(TPM3),ENSG00000160460(SPTBN4)	0.590156	0.774429	0.0614035
GO:0030140	trans-Golgi network transport vesicle	CC	2	31	1027	16197	ENSG00000166128(RAB8B),ENSG00000134243(SORT1)	0.593561	0.775281	0.0645161
GO:0008287	protein serine/threonine phosphatase complex	CC	3	48	1027	16197	ENSG00000140807(NKD1),ENSG00000173281(PPP1R3B),ENSG00000186298(PPP1CC)	0.594382	0.775281	0.0625
GO:1903293	phosphatase complex	CC	3	48	1027	16197	ENSG00000140807(NKD1),ENSG00000173281(PPP1R3B),ENSG00000186298(PPP1CC)	0.594382	0.775281	0.0625
GO:0016328	lateral plasma membrane	CC	4	65	1027	16197	ENSG00000169562(GJB1),ENSG00000162738(VANGL2),ENSG00000079385(CEACAM1),ENSG00000196517(SLC6A9)	0.597276	0.775281	0.0615385
GO:0033162	melanosome membrane	CC	1	14	1027	16197	ENSG00000136235(GPNMB)	0.600471	0.775281	0.0714286
GO:0043218	compact myelin	CC	1	14	1027	16197	ENSG00000085662(AKR1B1)	0.600471	0.775281	0.0714286
GO:0043240	Fanconi anaemia nuclear complex	CC	1	14	1027	16197	ENSG00000241563(CORT)	0.600471	0.775281	0.0714286
GO:0045009	chitosome	CC	1	14	1027	16197	ENSG00000136235(GPNMB)	0.600471	0.775281	0.0714286
GO:0090533	cation-transporting ATPase complex	CC	1	14	1027	16197	ENSG00000018625(ATP1A2)	0.600471	0.775281	0.0714286
GO:0090741	pigment granule membrane	CC	1	14	1027	16197	ENSG00000136235(GPNMB)	0.600471	0.775281	0.0714286
GO:0005770	late endosome	CC	16	263	1027	16197	ENSG00000137642(SORL1),ENSG00000115107(STEAP3),ENSG00000130303(BST2),ENSG00000185664(PMEL),ENSG00000141458(NPC1),ENSG00000055732(MCOLN3),ENSG00000078081(LAMP3),ENSG00000106460(TMEM106B),ENSG00000143878(RHOB),ENSG00000168811(IL12A),ENSG00000116954(RRAGC),ENSG00000025039(RRAGD),ENSG00000123191(ATP7B),ENSG00000187391(MAGI2),ENSG00000121966(CXCR4),ENSG00000135636(DYSF)	0.605116	0.780396	0.0608365
GO:0031201	SNARE complex	CC	3	49	1027	16197	ENSG00000168993(CPLX1),ENSG00000166900(STX3),ENSG00000099365(STX1B)	0.60853	0.78401	0.0612245
GO:0031941	filamentous actin	CC	2	32	1027	16197	ENSG00000163110(PDLIM5),ENSG00000122367(LDB3)	0.611043	0.785769	0.0625
GO:0055038	recycling endosome membrane	CC	5	83	1027	16197	ENSG00000091317(CMTM6),ENSG00000166128(RAB8B),ENSG00000137642(SORL1),ENSG00000140497(SCAMP2),ENSG00000181467(RAP2B)	0.611743	0.786571	0.060241
GO:0031090	organelle membrane	CC	209	3350	1027	16197	ENSG00000074695(LMAN1),ENSG00000101695(RNF125),ENSG00000123191(ATP7B),ENSG00000100311(PDGFB),ENSG00000124225(PMEPA1),ENSG00000060566(CREB3L3),ENSG00000100060(MFNG),ENSG00000160282(FTCD),ENSG00000155961(RAB39B),ENSG00000155265(GOLGA7B),ENSG00000133424(LARGE1),ENSG00000141429(GALNT1),ENSG00000137486(ARRB1),ENSG00000105971(CAV2),ENSG00000122694(GLIPR2),ENSG00000137642(SORL1),ENSG00000121578(B4GALT4)…	0.619936	0.79208	0.0623881
GO:0005665	RNA polymerase II, core complex	CC	1	15	1027	16197	ENSG00000168255(POLR2J3)	0.625825	0.79208	0.0666667
GO:0031314	extrinsic component of mitochondrial inner membrane	CC	1	15	1027	16197	ENSG00000132423(COQ3)	0.625825	0.79208	0.0666667
GO:0031462	Cul2-RING ubiquitin ligase complex	CC	1	15	1027	16197	ENSG00000162415(ZSWIM5)	0.625825	0.79208	0.0666667
GO:0033290	eukaryotic 48S preinitiation complex	CC	1	15	1027	16197	ENSG00000104131(EIF3J)	0.625825	0.79208	0.0666667
GO:0035102	PRC1 complex	CC	1	15	1027	16197	ENSG00000100307(CBX7)	0.625825	0.79208	0.0666667
GO:0097381	photoreceptor disc membrane	CC	1	15	1027	16197	ENSG00000132915(PDE6A)	0.625825	0.79208	0.0666667
GO:0097449	astrocyte projection	CC	1	15	1027	16197	ENSG00000205336(ADGRG1)	0.625825	0.79208	0.0666667
GO:0098554	cytoplasmic side of endoplasmic reticulum membrane	CC	1	15	1027	16197	ENSG00000112425(EPM2A)	0.625825	0.79208	0.0666667
GO:0098831	presynaptic active zone cytoplasmic component	CC	1	15	1027	16197	ENSG00000137766(UNC13C)	0.625825	0.79208	0.0666667
GO:0099059	integral component of presynaptic active zone membrane	CC	1	15	1027	16197	ENSG00000150625(GPM6A)	0.625825	0.79208	0.0666667
GO:0032580	Golgi cisterna membrane	CC	5	85	1027	16197	ENSG00000141429(GALNT1),ENSG00000121578(B4GALT4),ENSG00000144057(ST6GAL2),ENSG00000134243(SORT1),ENSG00000197093(GAL3ST4)	0.632923	0.798601	0.0588235
GO:0035577	azurophil granule membrane	CC	3	51	1027	16197	ENSG00000091317(CMTM6),ENSG00000130303(BST2),ENSG00000244038(DDOST)	0.635822	0.801176	0.0588235
GO:0031672	A band	CC	2	34	1027	16197	ENSG00000109846(CRYAB),ENSG00000029534(ANK1)	0.644269	0.80907	0.0588235
GO:1904813	ficolin-1-rich granule lumen	CC	7	120	1027	16197	ENSG00000197548(ATG7),ENSG00000035403(VCL),ENSG00000148180(GSN),ENSG00000197249(SERPINA1),ENSG00000204388(HSPA1B),ENSG00000243678(NME2),ENSG00000173110(HSPA6)	0.644425	0.80907	0.0583333
GO:0005777	peroxisome	CC	8	137	1027	16197	ENSG00000197601(FAR1),ENSG00000011347(SYT7),ENSG00000156968(MPV17L),ENSG00000166128(RAB8B),ENSG00000107897(ACBD5),ENSG00000104883(PEX11G),ENSG00000136881(BAAT),ENSG00000183463(URAD)	0.645989	0.80907	0.0583942
GO:0042579	microbody	CC	8	137	1027	16197	ENSG00000183463(URAD),ENSG00000197601(FAR1),ENSG00000011347(SYT7),ENSG00000156968(MPV17L),ENSG00000136881(BAAT),ENSG00000107897(ACBD5),ENSG00000104883(PEX11G),ENSG00000166128(RAB8B)	0.645989	0.80907	0.0583942
GO:0000930	gamma-tubulin complex	CC	1	16	1027	16197	ENSG00000184588(PDE4B)	0.649573	0.80907	0.0625
GO:0016581	NuRD complex	CC	1	16	1027	16197	ENSG00000116254(CHD5)	0.649573	0.80907	0.0625
GO:0030014	CCR4-NOT complex	CC	1	16	1027	16197	ENSG00000141232(TOB1)	0.649573	0.80907	0.0625
GO:0035859	Seh1-associated complex	CC	1	16	1027	16197	ENSG00000085415(SEH1L)	0.649573	0.80907	0.0625
GO:0089717	spanning component of membrane	CC	1	16	1027	16197	ENSG00000146938(NLGN4X)	0.649573	0.80907	0.0625
GO:0090545	CHD-type complex	CC	1	16	1027	16197	ENSG00000116254(CHD5)	0.649573	0.80907	0.0625
GO:0030864	cortical actin cytoskeleton	CC	5	87	1027	16197	ENSG00000160460(SPTBN4),ENSG00000148180(GSN),ENSG00000171345(KRT19),ENSG00000035403(VCL),ENSG00000111199(TRPV4)	0.653381	0.813221	0.0574713
GO:0031901	early endosome membrane	CC	9	157	1027	16197	ENSG00000124225(PMEPA1),ENSG00000091317(CMTM6),ENSG00000107984(DKK1),ENSG00000177182(CLVS1),ENSG00000137642(SORL1),ENSG00000055732(MCOLN3),ENSG00000136235(GPNMB),ENSG00000116106(EPHA4),ENSG00000143473(KCNH1)	0.670458	0.827834	0.0573248
GO:0005852	eukaryotic translation initiation factor 3 complex	CC	1	17	1027	16197	ENSG00000104131(EIF3J)	0.671814	0.827834	0.0588235
GO:0016010	dystrophin-associated glycoprotein complex	CC	1	17	1027	16197	ENSG00000171345(KRT19)	0.671814	0.827834	0.0588235
GO:0016282	eukaryotic 43S preinitiation complex	CC	1	17	1027	16197	ENSG00000104131(EIF3J)	0.671814	0.827834	0.0588235
GO:0030132	clathrin coat of coated pit	CC	1	17	1027	16197	ENSG00000189195(BTBD8)	0.671814	0.827834	0.0588235
GO:0032809	neuronal cell body membrane	CC	1	17	1027	16197	ENSG00000154096(THY1)	0.671814	0.827834	0.0588235
GO:0090665	glycoprotein complex	CC	1	17	1027	16197	ENSG00000171345(KRT19)	0.671814	0.827834	0.0588235
GO:0098945	intrinsic component of presynaptic active zone membrane	CC	1	17	1027	16197	ENSG00000150625(GPM6A)	0.671814	0.827834	0.0588235
GO:0000315	organellar large ribosomal subunit	CC	3	55	1027	16197	ENSG00000243147(MRPL33),ENSG00000130312(MRPL34),ENSG00000086504(MRPL28)	0.686327	0.840987	0.0545455
GO:0005762	mitochondrial large ribosomal subunit	CC	3	55	1027	16197	ENSG00000243147(MRPL33),ENSG00000130312(MRPL34),ENSG00000086504(MRPL28)	0.686327	0.840987	0.0545455
GO:0012507	ER to Golgi transport vesicle membrane	CC	3	55	1027	16197	ENSG00000074695(LMAN1),ENSG00000163235(TGFA),ENSG00000109321(AREG)	0.686327	0.840987	0.0545455
GO:0000791	euchromatin	CC	2	37	1027	16197	ENSG00000099954(CECR2),ENSG00000124575(H1-3)	0.689839	0.840987	0.0540541
GO:0000159	protein phosphatase type 2A complex	CC	1	18	1027	16197	ENSG00000140807(NKD1)	0.692645	0.840987	0.0555556
GO:0005666	RNA polymerase III complex	CC	1	18	1027	16197	ENSG00000113356(POLR3G)	0.692645	0.840987	0.0555556
GO:0030008	TRAPP complex	CC	1	18	1027	16197	ENSG00000007255(TRAPPC6A)	0.692645	0.840987	0.0555556
GO:0030663	COPI-coated vesicle membrane	CC	1	18	1027	16197	ENSG00000136240(KDELR2)	0.692645	0.840987	0.0555556
GO:0070993	translation preinitiation complex	CC	1	18	1027	16197	ENSG00000104131(EIF3J)	0.692645	0.840987	0.0555556
GO:0018995	host cellular component	CC	3	56	1027	16197	ENSG00000085415(SEH1L),ENSG00000075188(NUP37),ENSG00000167601(AXL)	0.6981	0.84591	0.0535714
GO:0043657	host cell	CC	3	56	1027	16197	ENSG00000167601(AXL),ENSG00000085415(SEH1L),ENSG00000075188(NUP37)	0.6981	0.84591	0.0535714
GO:0030670	phagocytic vesicle membrane	CC	4	74	1027	16197	ENSG00000011347(SYT7),ENSG00000166128(RAB8B),ENSG00000051523(CYBA),ENSG00000204267(TAP2)	0.698424	0.846103	0.0540541
GO:0005795	Golgi stack	CC	8	144	1027	16197	ENSG00000174567(GOLT1A),ENSG00000137642(SORL1),ENSG00000141429(GALNT1),ENSG00000121578(B4GALT4),ENSG00000144057(ST6GAL2),ENSG00000134243(SORT1),ENSG00000197093(GAL3ST4),ENSG00000144583(MARCHF4)	0.700204	0.847659	0.0555556
GO:0005769	early endosome	CC	21	363	1027	16197	ENSG00000124225(PMEPA1),ENSG00000091317(CMTM6),ENSG00000107984(DKK1),ENSG00000177182(CLVS1),ENSG00000137642(SORL1),ENSG00000055732(MCOLN3),ENSG00000136235(GPNMB),ENSG00000116106(EPHA4),ENSG00000143473(KCNH1),ENSG00000068650(ATP11A),ENSG00000162692(VCAM1),ENSG00000123384(LRP1),ENSG00000134243(SORT1),ENSG00000078081(LAMP3),ENSG00000187957(DNER),ENSG00000121966(CXCR4),ENSG00000085449(WDFY1),ENSG0000…	0.700765	0.848238	0.0578512
GO:0031463	Cul3-RING ubiquitin ligase complex	CC	2	38	1027	16197	ENSG00000146021(KLHL3),ENSG00000145332(KLHL8)	0.703923	0.850256	0.0526316
GO:0032391	photoreceptor connecting cilium	CC	2	38	1027	16197	ENSG00000095397(WHRN),ENSG00000111837(MAK)	0.703923	0.850256	0.0526316
GO:0048471	perinuclear region of cytoplasm	CC	41	694	1027	16197	ENSG00000051523(CYBA),ENSG00000120885(CLU),ENSG00000198743(SLC5A3),ENSG00000141458(NPC1),ENSG00000130638(ATXN10),ENSG00000123191(ATP7B),ENSG00000136167(LCP1),ENSG00000139505(MTMR6),ENSG00000165105(RASEF),ENSG00000151320(AKAP6),ENSG00000170927(PKHD1),ENSG00000166128(RAB8B),ENSG00000141429(GALNT1),ENSG00000105971(CAV2),ENSG00000184588(PDE4B),ENSG00000185345(PRKN),ENSG00000109062(SLC9A3R1),ENSG00000…	0.70649	0.852755	0.0590778
GO:0000792	heterochromatin	CC	4	75	1027	16197	ENSG00000147889(CDKN2A),ENSG00000116254(CHD5),ENSG00000168298(H1-4),ENSG00000184357(H1-5)	0.70845	0.853472	0.0533333
GO:0005881	cytoplasmic microtubule	CC	4	75	1027	16197	ENSG00000166250(CLMP),ENSG00000111199(TRPV4),ENSG00000080293(SCTR),ENSG00000167552(TUBA1A)	0.70845	0.853472	0.0533333
GO:0032588	trans-Golgi network membrane	CC	5	93	1027	16197	ENSG00000123191(ATP7B),ENSG00000125966(MMP24),ENSG00000177182(CLVS1),ENSG00000140497(SCAMP2),ENSG00000133067(LGR6)	0.710252	0.853472	0.0537634
GO:0044298	cell body membrane	CC	1	19	1027	16197	ENSG00000154096(THY1)	0.712155	0.853472	0.0526316
GO:0045277	respiratory chain complex IV	CC	1	19	1027	16197	ENSG00000166920(C15orf48)	0.712155	0.853472	0.0526316
GO:0099091	postsynaptic specialization, intracellular component	CC	1	19	1027	16197	ENSG00000122862(SRGN)	0.712155	0.853472	0.0526316
GO:0032806	carboxy-terminal domain protein kinase complex	CC	1	20	1027	16197	ENSG00000111358(GTF2H3)	0.730428	0.867045	0.05
GO:0098533	ATPase dependent transmembrane transport complex	CC	1	20	1027	16197	ENSG00000018625(ATP1A2)	0.730428	0.867045	0.05
GO:0000421	autophagosome membrane	CC	2	41	1027	16197	ENSG00000055732(MCOLN3),ENSG00000197769(MAP1LC3C)	0.742997	0.878337	0.0487805
GO:0030119	AP-type membrane coat adaptor complex	CC	2	41	1027	16197	ENSG00000189195(BTBD8),ENSG00000242802(AP5Z1)	0.742997	0.878337	0.0487805
GO:0017053	transcription repressor complex	CC	3	61	1027	16197	ENSG00000165556(CDX2),ENSG00000106571(GLI3),ENSG00000109906(ZBTB16)	0.751949	0.883325	0.0491803
GO:0000307	cyclin-dependent protein kinase holoenzyme complex	CC	2	42	1027	16197	ENSG00000145386(CCNA2),ENSG00000105173(CCNE1)	0.755004	0.885394	0.047619
GO:0043601	nuclear replisome	CC	1	22	1027	16197	ENSG00000204086(RPA4)	0.76357	0.89157	0.0454545
GO:0060170	ciliary membrane	CC	3	63	1027	16197	ENSG00000132915(PDE6A),ENSG00000132259(CNGA4),ENSG00000127364(TAS2R4)	0.771215	0.898963	0.047619
GO:0036064	ciliary basal body	CC	8	155	1027	16197	ENSG00000119636(BBOF1),ENSG00000170927(PKHD1),ENSG00000156042(CFAP70),ENSG00000173013(CCDC96),ENSG00000173947(PIFO),ENSG00000100592(DAAM1),ENSG00000095397(WHRN),ENSG00000165923(AGBL2)	0.773931	0.901617	0.0516129
GO:1902911	protein kinase complex	CC	5	101	1027	16197	ENSG00000105173(CCNE1),ENSG00000145386(CCNA2),ENSG00000111358(GTF2H3),ENSG00000135409(AMHR2),ENSG00000163491(NEK10)	0.775366	0.902631	0.049505
GO:0000152	nuclear ubiquitin ligase complex	CC	2	44	1027	16197	ENSG00000108106(UBE2S),ENSG00000100307(CBX7)	0.777569	0.902631	0.0454545
GO:0000137	Golgi cis cisterna	CC	1	23	1027	16197	ENSG00000174567(GOLT1A)	0.778582	0.902631	0.0434783
GO:0005680	anaphase-promoting complex	CC	1	23	1027	16197	ENSG00000108106(UBE2S)	0.778582	0.902631	0.0434783
GO:0005801	cis-Golgi network	CC	3	65	1027	16197	ENSG00000117500(TMED5),ENSG00000007255(TRAPPC6A),ENSG00000136240(KDELR2)	0.789239	0.912337	0.0461538
GO:0005802	trans-Golgi network	CC	13	246	1027	16197	ENSG00000123191(ATP7B),ENSG00000125966(MMP24),ENSG00000177182(CLVS1),ENSG00000140497(SCAMP2),ENSG00000133067(LGR6),ENSG00000068650(ATP11A),ENSG00000137642(SORL1),ENSG00000147509(RGS20),ENSG00000173947(PIFO),ENSG00000115257(PCSK4),ENSG00000007255(TRAPPC6A),ENSG00000144583(MARCHF4),ENSG00000174567(GOLT1A)	0.789524	0.912337	0.0528455
GO:0005789	endoplasmic reticulum membrane	CC	60	1036	1027	16197	ENSG00000182934(SRPRA),ENSG00000244038(DDOST),ENSG00000149596(JPH2),ENSG00000151320(AKAP6),ENSG00000044574(HSPA5),ENSG00000204267(TAP2),ENSG00000149809(TM7SF2),ENSG00000152952(PLOD2),ENSG00000160282(FTCD),ENSG00000167614(TTYH1),ENSG00000130528(HRC),ENSG00000101695(RNF125),ENSG00000112425(EPM2A),ENSG00000125848(FLRT3),ENSG00000074695(LMAN1),ENSG00000160183(TMPRSS3),ENSG00000060566(CREB3L3),ENSG000…	0.791058	0.912337	0.0579151
GO:0005732	sno(s)RNA-containing ribonucleoprotein complex	CC	1	24	1027	16197	ENSG00000188573(FBLL1)	0.792641	0.912337	0.0416667
GO:0030131	clathrin adaptor complex	CC	1	24	1027	16197	ENSG00000189195(BTBD8)	0.792641	0.912337	0.0416667
GO:0030687	preribosome, large subunit precursor	CC	1	24	1027	16197	ENSG00000117395(EBNA1BP2)	0.792641	0.912337	0.0416667
GO:0030894	replisome	CC	1	24	1027	16197	ENSG00000204086(RPA4)	0.792641	0.912337	0.0416667
GO:0005667	transcription regulator complex	CC	21	385	1027	16197	ENSG00000111358(GTF2H3),ENSG00000116254(CHD5),ENSG00000165556(CDX2),ENSG00000106571(GLI3),ENSG00000109906(ZBTB16),ENSG00000023608(SNAPC1),ENSG00000101665(SMAD7),ENSG00000170689(HOXB9),ENSG00000116833(NR5A2),ENSG00000232237(ASCL5),ENSG00000138795(LEF1),ENSG00000101096(NFATC2),ENSG00000009950(MLXIPL),ENSG00000278570(NR2E3),ENSG00000181449(SOX2),ENSG00000260428(SCX),ENSG00000174576(NPAS4),ENSG000001…	0.793619	0.913155	0.0545455
GO:1902554	serine/threonine protein kinase complex	CC	4	85	1027	16197	ENSG00000105173(CCNE1),ENSG00000145386(CCNA2),ENSG00000111358(GTF2H3),ENSG00000135409(AMHR2)	0.795471	0.914876	0.0470588
GO:0035869	ciliary transition zone	CC	3	66	1027	16197	ENSG00000095397(WHRN),ENSG00000111837(MAK),ENSG00000179029(TMEM107)	0.7978	0.916581	0.0454545
GO:0010008	endosome membrane	CC	27	489	1027	16197	ENSG00000124225(PMEPA1),ENSG00000091317(CMTM6),ENSG00000107984(DKK1),ENSG00000177182(CLVS1),ENSG00000137642(SORL1),ENSG00000055732(MCOLN3),ENSG00000136235(GPNMB),ENSG00000116106(EPHA4),ENSG00000143473(KCNH1),ENSG00000141458(NPC1),ENSG00000078081(LAMP3),ENSG00000106460(TMEM106B),ENSG00000143878(RHOB),ENSG00000185664(PMEL),ENSG00000166128(RAB8B),ENSG00000140497(SCAMP2),ENSG00000181467(RAP2B),ENSG00…	0.800162	0.918625	0.0552147
GO:0098827	endoplasmic reticulum subcompartment	CC	60	1041	1027	16197	ENSG00000182934(SRPRA),ENSG00000125848(FLRT3),ENSG00000074695(LMAN1),ENSG00000160183(TMPRSS3),ENSG00000060566(CREB3L3),ENSG00000180730(SHISA2),ENSG00000068650(ATP11A),ENSG00000197506(SLC28A3),ENSG00000149596(JPH2),ENSG00000197930(ERO1A),ENSG00000188818(ZDHHC11),ENSG00000141429(GALNT1),ENSG00000103089(FA2H),ENSG00000011422(PLAUR),ENSG00000169562(GJB1),ENSG00000134716(CYP2J2),ENSG00000051523(CYBA),…	0.802653	0.920735	0.0576369
GO:0000313	organellar ribosome	CC	4	86	1027	16197	ENSG00000130312(MRPL34),ENSG00000086504(MRPL28),ENSG00000243147(MRPL33),ENSG00000062582(MRPS24)	0.802897	0.920735	0.0465116
GO:0005761	mitochondrial ribosome	CC	4	86	1027	16197	ENSG00000243147(MRPL33),ENSG00000130312(MRPL34),ENSG00000086504(MRPL28),ENSG00000062582(MRPS24)	0.802897	0.920735	0.0465116
GO:0031904	endosome lumen	CC	1	25	1027	16197	ENSG00000168811(IL12A)	0.805809	0.922085	0.04
GO:0097542	ciliary tip	CC	2	47	1027	16197	ENSG00000111087(GLI1),ENSG00000106571(GLI3)	0.807998	0.923491	0.0425532
GO:0055037	recycling endosome	CC	9	180	1027	16197	ENSG00000091317(CMTM6),ENSG00000166128(RAB8B),ENSG00000137642(SORL1),ENSG00000140497(SCAMP2),ENSG00000181467(RAP2B),ENSG00000205593(DENND6B),ENSG00000068650(ATP11A),ENSG00000167552(TUBA1A),ENSG00000166340(TPP1)	0.812921	0.927775	0.05
GO:0043195	terminal bouton	CC	2	48	1027	16197	ENSG00000168993(CPLX1),ENSG00000137766(UNC13C)	0.817286	0.927775	0.0416667
GO:0101031	chaperone complex	CC	1	26	1027	16197	ENSG00000152137(HSPB8)	0.818141	0.927775	0.0384615
GO:1990204	oxidoreductase complex	CC	5	109	1027	16197	ENSG00000109390(NDUFC1),ENSG00000260643(-),ENSG00000051523(CYBA),ENSG00000188747(NOXA1),ENSG00000116701(NCF2)	0.828638	0.935577	0.0458716
GO:0005963	magnesium-dependent protein serine/threonine phosphatase complex	CC	1	27	1027	16197	ENSG00000140807(NKD1)	0.82969	0.935577	0.037037
GO:0030125	clathrin vesicle coat	CC	1	27	1027	16197	ENSG00000189195(BTBD8)	0.82969	0.935577	0.037037
GO:0005798	Golgi-associated vesicle	CC	4	90	1027	16197	ENSG00000166128(RAB8B),ENSG00000134243(SORT1),ENSG00000132259(CNGA4),ENSG00000136240(KDELR2)	0.830435	0.936211	0.0444444
GO:0008023	transcription elongation factor complex	CC	2	50	1027	16197	ENSG00000171703(TCEA2),ENSG00000171843(MLLT3)	0.834662	0.940151	0.04
GO:0030660	Golgi-associated vesicle membrane	CC	2	50	1027	16197	ENSG00000136240(KDELR2),ENSG00000132259(CNGA4)	0.834662	0.940151	0.04
GO:0042175	nuclear outer membrane-endoplasmic reticulum membrane network	CC	60	1058	1027	16197	ENSG00000182934(SRPRA),ENSG00000125848(FLRT3),ENSG00000074695(LMAN1),ENSG00000160183(TMPRSS3),ENSG00000060566(CREB3L3),ENSG00000180730(SHISA2),ENSG00000068650(ATP11A),ENSG00000197506(SLC28A3),ENSG00000149596(JPH2),ENSG00000197930(ERO1A),ENSG00000188818(ZDHHC11),ENSG00000141429(GALNT1),ENSG00000103089(FA2H),ENSG00000011422(PLAUR),ENSG00000169562(GJB1),ENSG00000134716(CYP2J2),ENSG00000051523(CYBA),…	0.838851	0.943939	0.0567108
GO:0030863	cortical cytoskeleton	CC	5	111	1027	16197	ENSG00000160460(SPTBN4),ENSG00000148180(GSN),ENSG00000111199(TRPV4),ENSG00000171345(KRT19),ENSG00000035403(VCL)	0.840224	0.943939	0.045045
GO:0030137	COPI-coated vesicle	CC	1	28	1027	16197	ENSG00000136240(KDELR2)	0.840507	0.943939	0.0357143
GO:0031312	extrinsic component of organelle membrane	CC	2	51	1027	16197	ENSG00000132423(COQ3),ENSG00000130294(KIF1A)	0.842778	0.945244	0.0392157
GO:0032154	cleavage furrow	CC	2	51	1027	16197	ENSG00000186298(PPP1CC),ENSG00000143878(RHOB)	0.842778	0.945244	0.0392157
GO:0000932	P-body	CC	4	92	1027	16197	ENSG00000170860(LSM3),ENSG00000131914(LIN28A),ENSG00000243811(APOBEC3D),ENSG00000206557(TRIM71)	0.842958	0.945244	0.0434783
GO:0005811	lipid droplet	CC	4	92	1027	16197	ENSG00000130653(PNPLA7),ENSG00000114115(RBP1),ENSG00000176387(HSD11B2),ENSG00000167676(PLIN4)	0.842958	0.945244	0.0434783
GO:0000314	organellar small ribosomal subunit	CC	1	29	1027	16197	ENSG00000062582(MRPS24)	0.850638	0.949913	0.0344828
GO:0005763	mitochondrial small ribosomal subunit	CC	1	29	1027	16197	ENSG00000062582(MRPS24)	0.850638	0.949913	0.0344828
GO:0000781	chromosome, telomeric region	CC	7	153	1027	16197	ENSG00000164362(TERT),ENSG00000204086(RPA4),ENSG00000197061(H4C3),ENSG00000278705(H4C2),ENSG00000158406(H4C8),ENSG00000186298(PPP1CC),ENSG00000138385(SSB)	0.859583	0.957072	0.0457516
GO:0044322	endoplasmic reticulum quality control compartment	CC	1	30	1027	16197	ENSG00000051108(HERPUD1)	0.860125	0.957072	0.0333333
GO:0070971	endoplasmic reticulum exit site	CC	1	30	1027	16197	ENSG00000117500(TMED5)	0.860125	0.957072	0.0333333
GO:0005766	primary lysosome	CC	6	135	1027	16197	ENSG00000091317(CMTM6),ENSG00000130303(BST2),ENSG00000244038(DDOST),ENSG00000111816(FRK),ENSG00000125730(C3),ENSG00000166900(STX3)	0.864377	0.96031	0.0444444
GO:0042582	azurophil granule	CC	6	135	1027	16197	ENSG00000091317(CMTM6),ENSG00000130303(BST2),ENSG00000244038(DDOST),ENSG00000111816(FRK),ENSG00000125730(C3),ENSG00000166900(STX3)	0.864377	0.96031	0.0444444
GO:0000407	phagophore assembly site	CC	1	31	1027	16197	ENSG00000197548(ATG7)	0.869011	0.961851	0.0322581
GO:0005834	heterotrimeric G-protein complex	CC	1	31	1027	16197	ENSG00000174021(GNG5)	0.869011	0.961851	0.0322581
GO:0046540	U4/U6 x U5 tri-snRNP complex	CC	1	31	1027	16197	ENSG00000170860(LSM3)	0.869011	0.961851	0.0322581
GO:0097526	spliceosomal tri-snRNP complex	CC	1	31	1027	16197	ENSG00000170860(LSM3)	0.869011	0.961851	0.0322581
GO:1905360	GTPase complex	CC	1	31	1027	16197	ENSG00000174021(GNG5)	0.869011	0.961851	0.0322581
GO:0005768	endosome	CC	50	909	1027	16197	ENSG00000068650(ATP11A),ENSG00000137642(SORL1),ENSG00000162692(VCAM1),ENSG00000123384(LRP1),ENSG00000134243(SORT1),ENSG00000078081(LAMP3),ENSG00000187957(DNER),ENSG00000121966(CXCR4),ENSG00000085449(WDFY1),ENSG00000116106(EPHA4),ENSG00000169252(ADRB2),ENSG00000130203(APOE),ENSG00000143878(RHOB),ENSG00000135636(DYSF),ENSG00000123191(ATP7B),ENSG00000187391(MAGI2),ENSG00000130303(BST2),ENSG000001151…	0.874155	0.966399	0.0550055
GO:0032839	dendrite cytoplasm	CC	1	32	1027	16197	ENSG00000078018(MAP2)	0.877332	0.967516	0.03125
GO:0070069	cytochrome complex	CC	1	32	1027	16197	ENSG00000166920(C15orf48)	0.877332	0.967516	0.03125
GO:0098791	Golgi apparatus subcompartment	CC	18	361	1027	16197	ENSG00000174567(GOLT1A),ENSG00000144583(MARCHF4),ENSG00000123191(ATP7B),ENSG00000068650(ATP11A),ENSG00000177182(CLVS1),ENSG00000137642(SORL1),ENSG00000147509(RGS20),ENSG00000173947(PIFO),ENSG00000115257(PCSK4),ENSG00000007255(TRAPPC6A),ENSG00000141429(GALNT1),ENSG00000121578(B4GALT4),ENSG00000144057(ST6GAL2),ENSG00000134243(SORT1),ENSG00000197093(GAL3ST4),ENSG00000125966(MMP24),ENSG00000140497(SC…	0.883378	0.972929	0.0498615
GO:0016605	PML body	CC	4	100	1027	16197	ENSG00000164362(TERT),ENSG00000160460(SPTBN4),ENSG00000109906(ZBTB16),ENSG00000182568(SATB1)	0.885515	0.973299	0.04
GO:0140534	endoplasmic reticulum protein-containing complex	CC	5	121	1027	16197	ENSG00000182934(SRPRA),ENSG00000244038(DDOST),ENSG00000101695(RNF125),ENSG00000044574(HSPA5),ENSG00000204267(TAP2)	0.888848	0.976543	0.0413223
GO:0005669	transcription factor TFIID complex	CC	1	34	1027	16197	ENSG00000111358(GTF2H3)	0.892424	0.977544	0.0294118
GO:0034707	chloride channel complex	CC	1	34	1027	16197	ENSG00000167614(TTYH1)	0.892424	0.977544	0.0294118
GO:0043596	nuclear replication fork	CC	1	34	1027	16197	ENSG00000204086(RPA4)	0.892424	0.977544	0.0294118
GO:0005643	nuclear pore	CC	3	81	1027	16197	ENSG00000085415(SEH1L),ENSG00000075188(NUP37),ENSG00000153165(RGPD3)	0.894741	0.979141	0.037037
GO:0000795	synaptonemal complex	CC	1	35	1027	16197	ENSG00000215277(RNF212B)	0.89926	0.980174	0.0285714
GO:0051233	spindle midzone	CC	1	35	1027	16197	ENSG00000198624(CCDC69)	0.89926	0.980174	0.0285714
GO:0099086	synaptonemal structure	CC	1	35	1027	16197	ENSG00000215277(RNF212B)	0.89926	0.980174	0.0285714
GO:1904115	axon cytoplasm	CC	2	60	1027	16197	ENSG00000277586(NEFL),ENSG00000130294(KIF1A)	0.901027	0.981418	0.0333333
GO:0019005	SCF ubiquitin ligase complex	CC	2	61	1027	16197	ENSG00000116661(FBXO2),ENSG00000161243(FBXO27)	0.906081	0.983895	0.0327869
GO:0030880	RNA polymerase complex	CC	4	105	1027	16197	ENSG00000111358(GTF2H3),ENSG00000168255(POLR2J3),ENSG00000113356(POLR3G),ENSG00000164362(TERT)	0.906684	0.98403	0.0380952
GO:0061695	transferase complex, transferring phosphorus-containing groups	CC	11	243	1027	16197	ENSG00000105173(CCNE1),ENSG00000145386(CCNA2),ENSG00000164362(TERT),ENSG00000111358(GTF2H3),ENSG00000168255(POLR2J3),ENSG00000113356(POLR3G),ENSG00000117461(PIK3R3),ENSG00000139144(PIK3C2G),ENSG00000185338(SOCS1),ENSG00000135409(AMHR2),ENSG00000163491(NEK10)	0.909071	0.985768	0.0452675
GO:0032040	small-subunit processome	CC	1	38	1027	16197	ENSG00000188573(FBLL1)	0.917271	0.989869	0.0263158
GO:0005938	cell cortex	CC	14	303	1027	16197	ENSG00000160460(SPTBN4),ENSG00000148180(GSN),ENSG00000111199(TRPV4),ENSG00000137766(UNC13C),ENSG00000171345(KRT19),ENSG00000035403(VCL),ENSG00000101335(MYL9),ENSG00000182809(CRIP2),ENSG00000113578(FGF1),ENSG00000157782(CABP1),ENSG00000067840(PDZD4),ENSG00000171564(FGB),ENSG00000128683(GAD1),ENSG00000143878(RHOB)	0.918411	0.990788	0.0462046
GO:0031984	organelle subcompartment	CC	74	1346	1027	16197	ENSG00000174567(GOLT1A),ENSG00000182934(SRPRA),ENSG00000125848(FLRT3),ENSG00000074695(LMAN1),ENSG00000160183(TMPRSS3),ENSG00000060566(CREB3L3),ENSG00000180730(SHISA2),ENSG00000068650(ATP11A),ENSG00000197506(SLC28A3),ENSG00000149596(JPH2),ENSG00000197930(ERO1A),ENSG00000188818(ZDHHC11),ENSG00000141429(GALNT1),ENSG00000103089(FA2H),ENSG00000011422(PLAUR),ENSG00000169562(GJB1),ENSG00000134716(CYP2J2…	0.91893	0.991243	0.0549777
GO:0034399	nuclear periphery	CC	5	130	1027	16197	ENSG00000099365(STX1B),ENSG00000160460(SPTBN4),ENSG00000095637(SORBS1),ENSG00000182568(SATB1),ENSG00000117395(EBNA1BP2)	0.921152	0.993119	0.0384615
GO:0044232	organelle membrane contact site	CC	1	39	1027	16197	ENSG00000023171(GRAMD1B)	0.922529	0.993247	0.025641
GO:0120111	neuron projection cytoplasm	CC	3	89	1027	16197	ENSG00000078018(MAP2),ENSG00000277586(NEFL),ENSG00000130294(KIF1A)	0.927173	0.996124	0.0337079
GO:0097731	9+0 non-motile cilium	CC	4	111	1027	16197	ENSG00000111837(MAK),ENSG00000095397(WHRN),ENSG00000132915(PDE6A),ENSG00000170927(PKHD1)	0.92745	0.996124	0.036036
GO:0000794	condensed nuclear chromosome	CC	2	66	1027	16197	ENSG00000215277(RNF212B),ENSG00000165556(CDX2)	0.927918	0.996124	0.030303
GO:0005657	replication fork	CC	2	66	1027	16197	ENSG00000204086(RPA4),ENSG00000111445(RFC5)	0.927918	0.996124	0.030303
GO:0001772	immunological synapse	CC	1	41	1027	16197	ENSG00000090339(ICAM1)	0.932064	0.997967	0.0243902
GO:0016592	mediator complex	CC	1	41	1027	16197	ENSG00000132964(CDK8)	0.932064	0.997967	0.0243902
GO:0099738	cell cortex region	CC	1	41	1027	16197	ENSG00000137766(UNC13C)	0.932064	0.997967	0.0243902
GO:0090575	RNA polymerase II transcription regulator complex	CC	6	155	1027	16197	ENSG00000111358(GTF2H3),ENSG00000101665(SMAD7),ENSG00000138795(LEF1),ENSG00000170689(HOXB9),ENSG00000116833(NR5A2),ENSG00000232237(ASCL5)	0.933377	0.998861	0.0387097
GO:0030532	small nuclear ribonucleoprotein complex	CC	2	68	1027	16197	ENSG00000155858(LSM11),ENSG00000170860(LSM3)	0.935231	0.999879	0.0294118
GO:0032153	cell division site	CC	2	68	1027	16197	ENSG00000186298(PPP1CC),ENSG00000143878(RHOB)	0.935231	0.999879	0.0294118
GO:0031301	integral component of organelle membrane	CC	17	368	1027	16197	ENSG00000083454(P2RX5),ENSG00000187848(P2RX2),ENSG00000197601(FAR1),ENSG00000104883(PEX11G),ENSG00000100060(MFNG),ENSG00000133424(LARGE1),ENSG00000115257(PCSK4),ENSG00000174684(B4GAT1),ENSG00000116260(QSOX1),ENSG00000044574(HSPA5),ENSG00000204267(TAP2),ENSG00000149809(TM7SF2),ENSG00000104888(SLC17A7),ENSG00000196517(SLC6A9),ENSG00000159164(SV2A),ENSG00000141458(NPC1),ENSG00000139508(SLC46A3)	0.93599	0.999879	0.0461957
GO:0005844	polysome	CC	2	69	1027	16197	ENSG00000131914(LIN28A),ENSG00000112425(EPM2A)	0.938619	1	0.0289855
GO:0005814	centriole	CC	5	138	1027	16197	ENSG00000160282(FTCD),ENSG00000204388(HSPA1B),ENSG00000154493(C10orf90),ENSG00000165923(AGBL2),ENSG00000173110(HSPA6)	0.942586	1	0.0362319
GO:0099023	vesicle tethering complex	CC	2	71	1027	16197	ENSG00000007255(TRAPPC6A),ENSG00000172403(SYNPO2)	0.944896	1	0.028169
GO:0031461	cullin-RING ubiquitin ligase complex	CC	6	161	1027	16197	ENSG00000108106(UBE2S),ENSG00000116661(FBXO2),ENSG00000161243(FBXO27),ENSG00000162415(ZSWIM5),ENSG00000146021(KLHL3),ENSG00000145332(KLHL8)	0.946869	1	0.0372671
GO:0009295	nucleoid	CC	1	45	1027	16197	ENSG00000164362(TERT)	0.947761	1	0.0222222
GO:0030118	clathrin coat	CC	1	45	1027	16197	ENSG00000189195(BTBD8)	0.947761	1	0.0222222
GO:0042645	mitochondrial nucleoid	CC	1	45	1027	16197	ENSG00000164362(TERT)	0.947761	1	0.0222222
GO:0000228	nuclear chromosome	CC	9	223	1027	16197	ENSG00000165556(CDX2),ENSG00000215277(RNF212B),ENSG00000204086(RPA4),ENSG00000286522(H3C2),ENSG00000287080(H3C3),ENSG00000197153(H3C12),ENSG00000197061(H4C3),ENSG00000278705(H4C2),ENSG00000158406(H4C8)	0.948807	1	0.0403587
GO:0001750	photoreceptor outer segment	CC	2	73	1027	16197	ENSG00000132915(PDE6A),ENSG00000111837(MAK)	0.950558	1	0.0273973
GO:0005782	peroxisomal matrix	CC	1	46	1027	16197	ENSG00000136881(BAAT)	0.951083	1	0.0217391
GO:0031907	microbody lumen	CC	1	46	1027	16197	ENSG00000136881(BAAT)	0.951083	1	0.0217391
GO:0010494	cytoplasmic stress granule	CC	2	75	1027	16197	ENSG00000131914(LIN28A),ENSG00000070756(PABPC1)	0.955663	1	0.0266667
GO:0097733	photoreceptor cell cilium	CC	3	100	1027	16197	ENSG00000111837(MAK),ENSG00000095397(WHRN),ENSG00000132915(PDE6A)	0.956918	1	0.03
GO:0070603	SWI/SNF superfamily-type complex	CC	2	76	1027	16197	ENSG00000116254(CHD5),ENSG00000099954(CECR2)	0.958022	1	0.0263158
GO:0055029	nuclear DNA-directed RNA polymerase complex	CC	3	101	1027	16197	ENSG00000111358(GTF2H3),ENSG00000168255(POLR2J3),ENSG00000113356(POLR3G)	0.958965	1	0.029703
GO:0036464	cytoplasmic ribonucleoprotein granule	CC	9	230	1027	16197	ENSG00000170860(LSM3),ENSG00000131914(LIN28A),ENSG00000243811(APOBEC3D),ENSG00000206557(TRIM71),ENSG00000070756(PABPC1),ENSG00000185338(SOCS1),ENSG00000167552(TUBA1A),ENSG00000215845(TSTD1),ENSG00000197769(MAP1LC3C)	0.959555	1	0.0391304
GO:0005747	mitochondrial respiratory chain complex I	CC	1	49	1027	16197	ENSG00000109390(NDUFC1)	0.959834	1	0.0204082
GO:0030964	NADH dehydrogenase complex	CC	1	49	1027	16197	ENSG00000109390(NDUFC1)	0.959834	1	0.0204082
GO:0045271	respiratory chain complex I	CC	1	49	1027	16197	ENSG00000109390(NDUFC1)	0.959834	1	0.0204082
GO:0016591	RNA polymerase II, holoenzyme	CC	2	77	1027	16197	ENSG00000111358(GTF2H3),ENSG00000168255(POLR2J3)	0.960261	1	0.025974
GO:1904949	ATPase complex	CC	2	77	1027	16197	ENSG00000116254(CHD5),ENSG00000099954(CECR2)	0.960261	1	0.025974
GO:0000428	DNA-directed RNA polymerase complex	CC	3	102	1027	16197	ENSG00000111358(GTF2H3),ENSG00000168255(POLR2J3),ENSG00000113356(POLR3G)	0.96092	1	0.0294118
GO:0030684	preribosome	CC	2	78	1027	16197	ENSG00000117395(EBNA1BP2),ENSG00000188573(FBLL1)	0.962385	1	0.025641
GO:0071005	U2-type precatalytic spliceosome	CC	1	50	1027	16197	ENSG00000170860(LSM3)	0.962388	1	0.02
GO:0034451	centriolar satellite	CC	3	103	1027	16197	ENSG00000138311(ZNF365),ENSG00000052795(FNIP2),ENSG00000135636(DYSF)	0.962788	1	0.0291262
GO:0035578	azurophil granule lumen	CC	2	79	1027	16197	ENSG00000111816(FRK),ENSG00000125730(C3)	0.964399	1	0.0253165
GO:0120114	Sm-like protein family complex	CC	2	80	1027	16197	ENSG00000155858(LSM11),ENSG00000170860(LSM3)	0.96631	1	0.025
GO:0071011	precatalytic spliceosome	CC	1	52	1027	16197	ENSG00000170860(LSM3)	0.967021	1	0.0192308
GO:0098803	respiratory chain complex	CC	2	81	1027	16197	ENSG00000109390(NDUFC1),ENSG00000166920(C15orf48)	0.968122	1	0.0246914
GO:0005741	mitochondrial outer membrane	CC	7	196	1027	16197	ENSG00000069535(MAOB),ENSG00000104081(BMF),ENSG00000185345(PRKN),ENSG00000184602(SNN),ENSG00000137274(BPHL),ENSG00000116106(EPHA4),ENSG00000186298(PPP1CC)	0.968857	1	0.0357143
GO:0031300	intrinsic component of organelle membrane	CC	17	396	1027	16197	ENSG00000083454(P2RX5),ENSG00000187848(P2RX2),ENSG00000197601(FAR1),ENSG00000104883(PEX11G),ENSG00000100060(MFNG),ENSG00000133424(LARGE1),ENSG00000115257(PCSK4),ENSG00000174684(B4GAT1),ENSG00000116260(QSOX1),ENSG00000044574(HSPA5),ENSG00000204267(TAP2),ENSG00000149809(TM7SF2),ENSG00000104888(SLC17A7),ENSG00000196517(SLC6A9),ENSG00000159164(SV2A),ENSG00000141458(NPC1),ENSG00000139508(SLC46A3)	0.969691	1	0.0429293
GO:0005746	mitochondrial respirasome	CC	2	82	1027	16197	ENSG00000109390(NDUFC1),ENSG00000166920(C15orf48)	0.96984	1	0.0243902
GO:0016363	nuclear matrix	CC	3	108	1027	16197	ENSG00000160460(SPTBN4),ENSG00000095637(SORBS1),ENSG00000182568(SATB1)	0.97093	1	0.0277778
GO:0030120	vesicle coat	CC	1	54	1027	16197	ENSG00000189195(BTBD8)	0.971083	1	0.0185185
GO:0072686	mitotic spindle	CC	5	155	1027	16197	ENSG00000170927(PKHD1),ENSG00000096093(EFHC1),ENSG00000111837(MAK),ENSG00000167702(KIFC2),ENSG00000138411(HECW2)	0.97169	1	0.0322581
GO:0071013	catalytic step 2 spliceosome	CC	2	85	1027	16197	ENSG00000170860(LSM3),ENSG00000070756(PABPC1)	0.974474	1	0.0235294
GO:0035770	ribonucleoprotein granule	CC	9	244	1027	16197	ENSG00000170860(LSM3),ENSG00000131914(LIN28A),ENSG00000243811(APOBEC3D),ENSG00000206557(TRIM71),ENSG00000070756(PABPC1),ENSG00000185338(SOCS1),ENSG00000167552(TUBA1A),ENSG00000215845(TSTD1),ENSG00000197769(MAP1LC3C)	0.975204	1	0.0368852
GO:0015030	Cajal body	CC	1	57	1027	16197	ENSG00000188573(FBLL1)	0.976259	1	0.0175439
GO:0001650	fibrillar center	CC	4	137	1027	16197	ENSG00000162458(FBLIM1),ENSG00000101665(SMAD7),ENSG00000189283(FHIT),ENSG00000188573(FBLL1)	0.977231	1	0.0291971
GO:0015934	large ribosomal subunit	CC	3	113	1027	16197	ENSG00000243147(MRPL33),ENSG00000130312(MRPL34),ENSG00000086504(MRPL28)	0.977365	1	0.0265487
GO:0005635	nuclear envelope	CC	19	446	1027	16197	ENSG00000143473(KCNH1),ENSG00000149809(TM7SF2),ENSG00000083454(P2RX5),ENSG00000187848(P2RX2),ENSG00000137642(SORL1),ENSG00000085415(SEH1L),ENSG00000075188(NUP37),ENSG00000153165(RGPD3),ENSG00000139174(PRICKLE1),ENSG00000151320(AKAP6),ENSG00000134243(SORT1),ENSG00000141524(TMC6),ENSG00000129646(QRICH2),ENSG00000141458(NPC1),ENSG00000139505(MTMR6),ENSG00000179304(FAM156B),ENSG00000108375(RNF43),ENS…	0.978129	1	0.0426009
GO:0097730	non-motile cilium	CC	4	138	1027	16197	ENSG00000111837(MAK),ENSG00000095397(WHRN),ENSG00000132915(PDE6A),ENSG00000170927(PKHD1)	0.978266	1	0.0289855
GO:0005737	cytoplasm	CC	647	10668	1027	16197	ENSG00000108515(ENO3),ENSG00000174567(GOLT1A),ENSG00000074695(LMAN1),ENSG00000101695(RNF125),ENSG00000123191(ATP7B),ENSG00000100311(PDGFB),ENSG00000124225(PMEPA1),ENSG00000060566(CREB3L3),ENSG00000100060(MFNG),ENSG00000160282(FTCD),ENSG00000155961(RAB39B),ENSG00000155265(GOLGA7B),ENSG00000133424(LARGE1),ENSG00000141429(GALNT1),ENSG00000137486(ARRB1),ENSG00000105971(CAV2),ENSG00000122694(GLIPR2),E…	0.978597	1	0.0606487
GO:0097525	spliceosomal snRNP complex	CC	1	59	1027	16197	ENSG00000170860(LSM3)	0.979184	1	0.0169492
GO:0031970	organelle envelope lumen	CC	2	90	1027	16197	ENSG00000137642(SORL1),ENSG00000171766(GATM)	0.980711	1	0.0222222
GO:0005874	microtubule	CC	17	414	1027	16197	ENSG00000166250(CLMP),ENSG00000111199(TRPV4),ENSG00000080293(SCTR),ENSG00000167552(TUBA1A),ENSG00000105877(DNAH11),ENSG00000089820(ARHGAP4),ENSG00000214595(EML6),ENSG00000115423(DNAH6),ENSG00000167702(KIFC2),ENSG00000159713(TPPP3),ENSG00000197959(DNM3),ENSG00000136883(KIF12),ENSG00000162849(KIF26B),ENSG00000130294(KIF1A),ENSG00000116852(KIF21B),ENSG00000078018(MAP2),ENSG00000197769(MAP1LC3C)	0.981943	1	0.0410628
GO:0030117	membrane coat	CC	2	94	1027	16197	ENSG00000242802(AP5Z1),ENSG00000189195(BTBD8)	0.98461	1	0.0212766
GO:0048475	coated membrane	CC	2	94	1027	16197	ENSG00000242802(AP5Z1),ENSG00000189195(BTBD8)	0.98461	1	0.0212766
GO:0005694	chromosome	CC	82	1593	1027	16197	ENSG00000286522(H3C2),ENSG00000287080(H3C3),ENSG00000197153(H3C12),ENSG00000197061(H4C3),ENSG00000278705(H4C2),ENSG00000158406(H4C8),ENSG00000085415(SEH1L),ENSG00000170927(PKHD1),ENSG00000075188(NUP37),ENSG00000186298(PPP1CC),ENSG00000164362(TERT),ENSG00000204086(RPA4),ENSG00000138385(SSB),ENSG00000165556(CDX2),ENSG00000185022(MAFF),ENSG00000100307(CBX7),ENSG00000060566(CREB3L3),ENSG00000101096(N…	0.98464	1	0.0514752
GO:0034708	methyltransferase complex	CC	2	95	1027	16197	ENSG00000089195(TRMT6),ENSG00000132510(KDM6B)	0.985458	1	0.0210526
GO:0005776	autophagosome	CC	2	96	1027	16197	ENSG00000055732(MCOLN3),ENSG00000197769(MAP1LC3C)	0.986261	1	0.0208333
GO:0070469	respirasome	CC	2	96	1027	16197	ENSG00000109390(NDUFC1),ENSG00000166920(C15orf48)	0.986261	1	0.0208333
GO:0035097	histone methyltransferase complex	CC	1	66	1027	16197	ENSG00000132510(KDM6B)	0.986864	1	0.0151515
GO:0031968	organelle outer membrane	CC	7	219	1027	16197	ENSG00000069535(MAOB),ENSG00000104081(BMF),ENSG00000185345(PRKN),ENSG00000184602(SNN),ENSG00000137274(BPHL),ENSG00000116106(EPHA4),ENSG00000186298(PPP1CC)	0.987445	1	0.0319635
GO:0019867	outer membrane	CC	7	221	1027	16197	ENSG00000069535(MAOB),ENSG00000104081(BMF),ENSG00000185345(PRKN),ENSG00000184602(SNN),ENSG00000137274(BPHL),ENSG00000116106(EPHA4),ENSG00000186298(PPP1CC)	0.988432	1	0.0316742
GO:0035861	site of double-strand break	CC	1	69	1027	16197	ENSG00000204086(RPA4)	0.989217	1	0.0144928
GO:0000776	kinetochore	CC	3	130	1027	16197	ENSG00000085415(SEH1L),ENSG00000075188(NUP37),ENSG00000186298(PPP1CC)	0.99054	1	0.0230769
GO:0016607	nuclear speck	CC	15	396	1027	16197	ENSG00000242802(AP5Z1),ENSG00000164362(TERT),ENSG00000116254(CHD5),ENSG00000155966(AFF2),ENSG00000185345(PRKN),ENSG00000196782(MAML3),ENSG00000175643(RMI2),ENSG00000156222(SLC28A1),ENSG00000204388(HSPA1B),ENSG00000204267(TAP2),ENSG00000106571(GLI3),ENSG00000198879(SFMBT2),ENSG00000006638(TBXA2R),ENSG00000186298(PPP1CC),ENSG00000109906(ZBTB16)	0.990823	1	0.0378788
GO:0045171	intercellular bridge	CC	1	72	1027	16197	ENSG00000116260(QSOX1)	0.991148	1	0.0138889
GO:0015935	small ribosomal subunit	CC	1	73	1027	16197	ENSG00000062582(MRPS24)	0.991712	1	0.0136986
GO:0000118	histone deacetylase complex	CC	1	75	1027	16197	ENSG00000116254(CHD5)	0.992734	1	0.0133333
GO:0015630	microtubule cytoskeleton	CC	60	1254	1027	16197	ENSG00000096093(EFHC1),ENSG00000184588(PDE4B),ENSG00000171703(TCEA2),ENSG00000170927(PKHD1),ENSG00000125968(ID1),ENSG00000101665(SMAD7),ENSG00000025039(RRAGD),ENSG00000182742(HOXB4),ENSG00000105173(CCNE1),ENSG00000138311(ZNF365),ENSG00000099365(STX1B),ENSG00000111837(MAK),ENSG00000150540(HNMT),ENSG00000204388(HSPA1B),ENSG00000154493(C10orf90),ENSG00000095637(SORBS1),ENSG00000142875(PRKACB),ENSG00…	0.993722	1	0.0478469
GO:0031248	protein acetyltransferase complex	CC	1	79	1027	16197	ENSG00000121579(NAA50)	0.994416	1	0.0126582
GO:1902493	acetyltransferase complex	CC	1	79	1027	16197	ENSG00000121579(NAA50)	0.994416	1	0.0126582
GO:0032991	protein-containing complex	CC	271	4829	1027	16197	ENSG00000108515(ENO3),ENSG00000100628(ASB2),ENSG00000185345(PRKN),ENSG00000140807(NKD1),ENSG00000173281(PPP1R3B),ENSG00000186298(PPP1CC),ENSG00000105173(CCNE1),ENSG00000145386(CCNA2),ENSG00000164362(TERT),ENSG00000111358(GTF2H3),ENSG00000276368(H2AC14),ENSG00000286522(H3C2),ENSG00000287080(H3C3),ENSG00000168298(H1-4),ENSG00000276903(H2AC16),ENSG00000184357(H1-5),ENSG00000197153(H3C12),ENSG0000012…	0.994451	1	0.0561193
GO:0031965	nuclear membrane	CC	9	284	1027	16197	ENSG00000143473(KCNH1),ENSG00000149809(TM7SF2),ENSG00000083454(P2RX5),ENSG00000187848(P2RX2),ENSG00000139174(PRICKLE1),ENSG00000151320(AKAP6),ENSG00000134243(SORT1),ENSG00000141524(TMC6),ENSG00000129646(QRICH2)	0.994543	1	0.0316901
GO:0000779	condensed chromosome, centromeric region	CC	3	141	1027	16197	ENSG00000085415(SEH1L),ENSG00000075188(NUP37),ENSG00000186298(PPP1CC)	0.994703	1	0.0212766
GO:0005758	mitochondrial intermembrane space	CC	1	81	1027	16197	ENSG00000171766(GATM)	0.995105	1	0.0123457
GO:0000151	ubiquitin ligase complex	CC	9	290	1027	16197	ENSG00000108106(UBE2S),ENSG00000116661(FBXO2),ENSG00000161243(FBXO27),ENSG00000162415(ZSWIM5),ENSG00000146021(KLHL3),ENSG00000145332(KLHL8),ENSG00000100307(CBX7),ENSG00000185345(PRKN),ENSG00000100628(ASB2)	0.995708	1	0.0310345
GO:0043228	non-membrane-bounded organelle	CC	256	4604	1027	16197	ENSG00000286522(H3C2),ENSG00000287080(H3C3),ENSG00000197153(H3C12),ENSG00000197061(H4C3),ENSG00000278705(H4C2),ENSG00000158406(H4C8),ENSG00000085415(SEH1L),ENSG00000170927(PKHD1),ENSG00000075188(NUP37),ENSG00000186298(PPP1CC),ENSG00000164362(TERT),ENSG00000204086(RPA4),ENSG00000138385(SSB),ENSG00000165556(CDX2),ENSG00000185022(MAFF),ENSG00000100307(CBX7),ENSG00000060566(CREB3L3),ENSG00000101096(N…	0.995754	1	0.0556038
GO:0043232	intracellular non-membrane-bounded organelle	CC	256	4604	1027	16197	ENSG00000286522(H3C2),ENSG00000287080(H3C3),ENSG00000197153(H3C12),ENSG00000197061(H4C3),ENSG00000278705(H4C2),ENSG00000158406(H4C8),ENSG00000085415(SEH1L),ENSG00000170927(PKHD1),ENSG00000075188(NUP37),ENSG00000186298(PPP1CC),ENSG00000164362(TERT),ENSG00000204086(RPA4),ENSG00000138385(SSB),ENSG00000165556(CDX2),ENSG00000185022(MAFF),ENSG00000100307(CBX7),ENSG00000060566(CREB3L3),ENSG00000101096(N…	0.995754	1	0.0556038
GO:0016604	nuclear body	CC	33	789	1027	16197	ENSG00000188573(FBLL1),ENSG00000164362(TERT),ENSG00000160460(SPTBN4),ENSG00000109906(ZBTB16),ENSG00000182568(SATB1),ENSG00000242802(AP5Z1),ENSG00000116254(CHD5),ENSG00000155966(AFF2),ENSG00000185345(PRKN),ENSG00000196782(MAML3),ENSG00000175643(RMI2),ENSG00000156222(SLC28A1),ENSG00000204388(HSPA1B),ENSG00000204267(TAP2),ENSG00000106571(GLI3),ENSG00000198879(SFMBT2),ENSG00000006638(TBXA2R),ENSG0000…	0.997155	1	0.0418251
GO:0030176	integral component of endoplasmic reticulum membrane	CC	3	153	1027	16197	ENSG00000204267(TAP2),ENSG00000044574(HSPA5),ENSG00000149809(TM7SF2)	0.997219	1	0.0196078
GO:0044391	ribosomal subunit	CC	4	182	1027	16197	ENSG00000243147(MRPL33),ENSG00000130312(MRPL34),ENSG00000086504(MRPL28),ENSG00000062582(MRPS24)	0.997474	1	0.021978
GO:0005684	U2-type spliceosomal complex	CC	1	92	1027	16197	ENSG00000170860(LSM3)	0.997628	1	0.0108696
GO:0090734	site of DNA damage	CC	1	93	1027	16197	ENSG00000204086(RPA4)	0.99778	1	0.0107527
GO:1905368	peptidase complex	CC	1	93	1027	16197	ENSG00000078098(FAP)	0.99778	1	0.0107527
GO:0031227	intrinsic component of endoplasmic reticulum membrane	CC	3	161	1027	16197	ENSG00000044574(HSPA5),ENSG00000204267(TAP2),ENSG00000149809(TM7SF2)	0.998201	1	0.0186335
GO:0030496	midbody	CC	4	191	1027	16197	ENSG00000111837(MAK),ENSG00000044574(HSPA5),ENSG00000198624(CCDC69),ENSG00000186298(PPP1CC)	0.998408	1	0.0209424
GO:0098687	chromosomal region	CC	10	337	1027	16197	ENSG00000085415(SEH1L),ENSG00000170927(PKHD1),ENSG00000075188(NUP37),ENSG00000186298(PPP1CC),ENSG00000164362(TERT),ENSG00000204086(RPA4),ENSG00000197061(H4C3),ENSG00000278705(H4C2),ENSG00000158406(H4C8),ENSG00000138385(SSB)	0.998414	1	0.0296736
GO:0000775	chromosome, centromeric region	CC	4	196	1027	16197	ENSG00000085415(SEH1L),ENSG00000075188(NUP37),ENSG00000186298(PPP1CC),ENSG00000170927(PKHD1)	0.998772	1	0.0204082
GO:0098800	inner mitochondrial membrane protein complex	CC	2	139	1027	16197	ENSG00000109390(NDUFC1),ENSG00000166920(C15orf48)	0.99888	1	0.0143885
GO:0000793	condensed chromosome	CC	5	229	1027	16197	ENSG00000085415(SEH1L),ENSG00000075188(NUP37),ENSG00000186298(PPP1CC),ENSG00000165556(CDX2),ENSG00000215277(RNF212B)	0.999109	1	0.0218341
GO:0098798	mitochondrial protein-containing complex	CC	6	261	1027	16197	ENSG00000109390(NDUFC1),ENSG00000166920(C15orf48),ENSG00000243147(MRPL33),ENSG00000130312(MRPL34),ENSG00000086504(MRPL28),ENSG00000062582(MRPS24)	0.999341	1	0.0229885
GO:0005815	microtubule organizing center	CC	30	788	1027	16197	ENSG00000184588(PDE4B),ENSG00000171703(TCEA2),ENSG00000170927(PKHD1),ENSG00000125968(ID1),ENSG00000101665(SMAD7),ENSG00000025039(RRAGD),ENSG00000182742(HOXB4),ENSG00000105173(CCNE1),ENSG00000138311(ZNF365),ENSG00000096093(EFHC1),ENSG00000099365(STX1B),ENSG00000111837(MAK),ENSG00000150540(HNMT),ENSG00000204388(HSPA1B),ENSG00000154493(C10orf90),ENSG00000095637(SORBS1),ENSG00000142875(PRKACB),ENSG00…	0.999468	1	0.0380711
GO:0031966	mitochondrial membrane	CC	26	712	1027	16197	ENSG00000069535(MAOB),ENSG00000104081(BMF),ENSG00000185345(PRKN),ENSG00000184602(SNN),ENSG00000137274(BPHL),ENSG00000116106(EPHA4),ENSG00000186298(PPP1CC),ENSG00000019186(CYP24A1),ENSG00000062582(MRPS24),ENSG00000120885(CLU),ENSG00000131730(CKMT2),ENSG00000183773(AIFM3),ENSG00000243147(MRPL33),ENSG00000165046(LETM2),ENSG00000171766(GATM),ENSG00000109390(NDUFC1),ENSG00000130312(MRPL34),ENSG0000008…	0.999543	1	0.0365169
GO:0019866	organelle inner membrane	CC	17	536	1027	16197	ENSG00000143473(KCNH1),ENSG00000149809(TM7SF2),ENSG00000083454(P2RX5),ENSG00000187848(P2RX2),ENSG00000019186(CYP24A1),ENSG00000062582(MRPS24),ENSG00000120885(CLU),ENSG00000131730(CKMT2),ENSG00000183773(AIFM3),ENSG00000243147(MRPL33),ENSG00000165046(LETM2),ENSG00000171766(GATM),ENSG00000109390(NDUFC1),ENSG00000130312(MRPL34),ENSG00000086504(MRPL28),ENSG00000132423(COQ3),ENSG00000166920(C15orf48)	0.999713	1	0.0317164
GO:0005840	ribosome	CC	4	228	1027	16197	ENSG00000130312(MRPL34),ENSG00000086504(MRPL28),ENSG00000243147(MRPL33),ENSG00000062582(MRPS24)	0.999775	1	0.0175439
GO:0005813	centrosome	CC	19	605	1027	16197	ENSG00000138311(ZNF365),ENSG00000052795(FNIP2),ENSG00000135636(DYSF),ENSG00000171703(TCEA2),ENSG00000170927(PKHD1),ENSG00000125968(ID1),ENSG00000101665(SMAD7),ENSG00000025039(RRAGD),ENSG00000182742(HOXB4),ENSG00000184588(PDE4B),ENSG00000105173(CCNE1),ENSG00000096093(EFHC1),ENSG00000099365(STX1B),ENSG00000111837(MAK),ENSG00000150540(HNMT),ENSG00000204388(HSPA1B),ENSG00000154493(C10orf90),ENSG00000…	0.99989	1	0.031405
GO:0005622	intracellular anatomical structure	CC	786	13115	1027	16197	ENSG00000108515(ENO3),ENSG00000174567(GOLT1A),ENSG00000074695(LMAN1),ENSG00000101695(RNF125),ENSG00000123191(ATP7B),ENSG00000100311(PDGFB),ENSG00000124225(PMEPA1),ENSG00000060566(CREB3L3),ENSG00000100060(MFNG),ENSG00000160282(FTCD),ENSG00000155961(RAB39B),ENSG00000155265(GOLGA7B),ENSG00000133424(LARGE1),ENSG00000141429(GALNT1),ENSG00000137486(ARRB1),ENSG00000105971(CAV2),ENSG00000122694(GLIPR2),E…	0.999891	1	0.0599314
GO:0005740	mitochondrial envelope	CC	26	760	1027	16197	ENSG00000069535(MAOB),ENSG00000104081(BMF),ENSG00000185345(PRKN),ENSG00000184602(SNN),ENSG00000137274(BPHL),ENSG00000116106(EPHA4),ENSG00000186298(PPP1CC),ENSG00000019186(CYP24A1),ENSG00000062582(MRPS24),ENSG00000120885(CLU),ENSG00000131730(CKMT2),ENSG00000183773(AIFM3),ENSG00000243147(MRPL33),ENSG00000165046(LETM2),ENSG00000171766(GATM),ENSG00000109390(NDUFC1),ENSG00000130312(MRPL34),ENSG0000008…	0.99991	1	0.0342105
GO:1990234	transferase complex	CC	25	741	1027	16197	ENSG00000100628(ASB2),ENSG00000185345(PRKN),ENSG00000105173(CCNE1),ENSG00000145386(CCNA2),ENSG00000164362(TERT),ENSG00000111358(GTF2H3),ENSG00000155265(GOLGA7B),ENSG00000168255(POLR2J3),ENSG00000113356(POLR3G),ENSG00000108106(UBE2S),ENSG00000117461(PIK3R3),ENSG00000139144(PIK3C2G),ENSG00000185338(SOCS1),ENSG00000244038(DDOST),ENSG00000116661(FBXO2),ENSG00000161243(FBXO27),ENSG00000121579(NAA50),E…	0.999916	1	0.0337382
GO:0005743	mitochondrial inner membrane	CC	13	478	1027	16197	ENSG00000109390(NDUFC1),ENSG00000166920(C15orf48),ENSG00000132423(COQ3),ENSG00000019186(CYP24A1),ENSG00000062582(MRPS24),ENSG00000120885(CLU),ENSG00000131730(CKMT2),ENSG00000183773(AIFM3),ENSG00000243147(MRPL33),ENSG00000165046(LETM2),ENSG00000171766(GATM),ENSG00000130312(MRPL34),ENSG00000086504(MRPL28)	0.999921	1	0.0271967
GO:0043226	organelle	CC	733	12356	1027	16197	ENSG00000174567(GOLT1A),ENSG00000074695(LMAN1),ENSG00000101695(RNF125),ENSG00000123191(ATP7B),ENSG00000100311(PDGFB),ENSG00000124225(PMEPA1),ENSG00000060566(CREB3L3),ENSG00000100060(MFNG),ENSG00000160282(FTCD),ENSG00000155961(RAB39B),ENSG00000155265(GOLGA7B),ENSG00000133424(LARGE1),ENSG00000141429(GALNT1),ENSG00000137486(ARRB1),ENSG00000105971(CAV2),ENSG00000122694(GLIPR2),ENSG00000137642(SORL1),…	0.999925	1	0.0593234
GO:0005681	spliceosomal complex	CC	2	187	1027	16197	ENSG00000170860(LSM3),ENSG00000070756(PABPC1)	0.999939	1	0.0106952
GO:0031967	organelle envelope	CC	45	1179	1027	16197	ENSG00000141458(NPC1),ENSG00000085415(SEH1L),ENSG00000139505(MTMR6),ENSG00000151320(AKAP6),ENSG00000075188(NUP37),ENSG00000179304(FAM156B),ENSG00000108375(RNF43),ENSG00000152936(LMNTD1),ENSG00000174567(GOLT1A),ENSG00000143473(KCNH1),ENSG00000149809(TM7SF2),ENSG00000083454(P2RX5),ENSG00000187848(P2RX2),ENSG00000137642(SORL1),ENSG00000153165(RGPD3),ENSG00000069535(MAOB),ENSG00000104081(BMF),ENSG000…	0.999969	1	0.0381679
GO:0031975	envelope	CC	45	1179	1027	16197	ENSG00000141458(NPC1),ENSG00000085415(SEH1L),ENSG00000139505(MTMR6),ENSG00000151320(AKAP6),ENSG00000075188(NUP37),ENSG00000179304(FAM156B),ENSG00000108375(RNF43),ENSG00000152936(LMNTD1),ENSG00000174567(GOLT1A),ENSG00000143473(KCNH1),ENSG00000149809(TM7SF2),ENSG00000083454(P2RX5),ENSG00000187848(P2RX2),ENSG00000137642(SORL1),ENSG00000153165(RGPD3),ENSG00000069535(MAOB),ENSG00000104081(BMF),ENSG000…	0.999969	1	0.0381679
GO:0005819	spindle	CC	8	377	1027	16197	ENSG00000096093(EFHC1),ENSG00000198624(CCDC69),ENSG00000170927(PKHD1),ENSG00000111837(MAK),ENSG00000167702(KIFC2),ENSG00000138411(HECW2),ENSG00000099365(STX1B),ENSG00000185467(KPNA7)	0.999971	1	0.0212202
GO:1990904	ribonucleoprotein complex	CC	20	668	1027	16197	ENSG00000164362(TERT),ENSG00000170860(LSM3),ENSG00000070756(PABPC1),ENSG00000155858(LSM11),ENSG00000243147(MRPL33),ENSG00000130312(MRPL34),ENSG00000086504(MRPL28),ENSG00000062582(MRPS24),ENSG00000131914(LIN28A),ENSG00000112425(EPM2A),ENSG00000104131(EIF3J),ENSG00000117395(EBNA1BP2),ENSG00000188573(FBLL1),ENSG00000081277(PKP1),ENSG00000101096(NFATC2),ENSG00000240563(L1TD1),ENSG00000103067(ESRP2),E…	0.999977	1	0.0299401
GO:0000922	spindle pole	CC	1	163	1027	16197	ENSG00000096093(EFHC1)	0.999978	1	0.00613497
GO:0140535	intracellular protein-containing complex	CC	22	730	1027	16197	ENSG00000100628(ASB2),ENSG00000185345(PRKN),ENSG00000140807(NKD1),ENSG00000111358(GTF2H3),ENSG00000168255(POLR2J3),ENSG00000113356(POLR3G),ENSG00000108106(UBE2S),ENSG00000142875(PRKACB),ENSG00000116661(FBXO2),ENSG00000161243(FBXO27),ENSG00000007255(TRAPPC6A),ENSG00000141232(TOB1),ENSG00000164362(TERT),ENSG00000121579(NAA50),ENSG00000162415(ZSWIM5),ENSG00000146021(KLHL3),ENSG00000145332(KLHL8),ENS…	0.999989	1	0.030137
GO:0005759	mitochondrial matrix	CC	10	465	1027	16197	ENSG00000130312(MRPL34),ENSG00000086504(MRPL28),ENSG00000243147(MRPL33),ENSG00000062582(MRPS24),ENSG00000164362(TERT),ENSG00000108561(C1QBP),ENSG00000136010(ALDH1L2),ENSG00000147889(CDKN2A),ENSG00000132423(COQ3),ENSG00000177192(PUS1)	0.999995	1	0.0215054
GO:0043227	membrane-bounded organelle	CC	679	11697	1027	16197	ENSG00000174567(GOLT1A),ENSG00000074695(LMAN1),ENSG00000101695(RNF125),ENSG00000123191(ATP7B),ENSG00000100311(PDGFB),ENSG00000124225(PMEPA1),ENSG00000060566(CREB3L3),ENSG00000100060(MFNG),ENSG00000160282(FTCD),ENSG00000155961(RAB39B),ENSG00000155265(GOLGA7B),ENSG00000133424(LARGE1),ENSG00000141429(GALNT1),ENSG00000137486(ARRB1),ENSG00000105971(CAV2),ENSG00000122694(GLIPR2),ENSG00000137642(SORL1),…	0.999996	1	0.0580491
GO:1902494	catalytic complex	CC	47	1333	1027	16197	ENSG00000108515(ENO3),ENSG00000100628(ASB2),ENSG00000185345(PRKN),ENSG00000140807(NKD1),ENSG00000173281(PPP1R3B),ENSG00000186298(PPP1CC),ENSG00000105173(CCNE1),ENSG00000145386(CCNA2),ENSG00000164362(TERT),ENSG00000111358(GTF2H3),ENSG00000155265(GOLGA7B),ENSG00000168255(POLR2J3),ENSG00000113356(POLR3G),ENSG00000108106(UBE2S),ENSG00000109390(NDUFC1),ENSG00000174021(GNG5),ENSG00000115423(DNAH6),ENSG…	0.999999	1	0.0352588
GO:0005829	cytosol	CC	243	4973	1027	16197	ENSG00000108515(ENO3),ENSG00000091106(NLRC4),ENSG00000125848(FLRT3),ENSG00000141639(MAPK4),ENSG00000100307(CBX7),ENSG00000151632(AKR1C2),ENSG00000187134(AKR1C1),ENSG00000085415(SEH1L),ENSG00000074695(LMAN1),ENSG00000169891(REPS2),ENSG00000205593(DENND6B),ENSG00000130638(ATXN10),ENSG00000136167(LCP1),ENSG00000198125(MB),ENSG00000116017(ARID3A),ENSG00000147883(CDKN2B),ENSG00000083454(P2RX5),ENSG000…	1	1	0.0488639
GO:0005730	nucleolus	CC	25	918	1027	16197	ENSG00000162458(FBLIM1),ENSG00000101665(SMAD7),ENSG00000189283(FHIT),ENSG00000188573(FBLL1),ENSG00000132964(CDK8),ENSG00000134042(MRO),ENSG00000122035(RASL11A),ENSG00000108561(C1QBP),ENSG00000186446(ZNF501),ENSG00000164362(TERT),ENSG00000131914(LIN28A),ENSG00000110104(CCDC86),ENSG00000134323(MYCN),ENSG00000203772(SPRN),ENSG00000187772(LIN28B),ENSG00000107159(CA9),ENSG00000006459(KDM7A),ENSG000001…	1	1	0.0272331
GO:0043229	intracellular organelle	CC	667	11709	1027	16197	ENSG00000174567(GOLT1A),ENSG00000074695(LMAN1),ENSG00000101695(RNF125),ENSG00000123191(ATP7B),ENSG00000100311(PDGFB),ENSG00000124225(PMEPA1),ENSG00000060566(CREB3L3),ENSG00000100060(MFNG),ENSG00000160282(FTCD),ENSG00000155961(RAB39B),ENSG00000155265(GOLGA7B),ENSG00000133424(LARGE1),ENSG00000141429(GALNT1),ENSG00000137486(ARRB1),ENSG00000105971(CAV2),ENSG00000122694(GLIPR2),ENSG00000137642(SORL1),…	1	1	0.0569647
GO:0005739	mitochondrion	CC	53	1577	1027	16197	ENSG00000069535(MAOB),ENSG00000104081(BMF),ENSG00000185345(PRKN),ENSG00000184602(SNN),ENSG00000137274(BPHL),ENSG00000116106(EPHA4),ENSG00000186298(PPP1CC),ENSG00000019186(CYP24A1),ENSG00000062582(MRPS24),ENSG00000120885(CLU),ENSG00000131730(CKMT2),ENSG00000183773(AIFM3),ENSG00000243147(MRPL33),ENSG00000165046(LETM2),ENSG00000171766(GATM),ENSG00000109390(NDUFC1),ENSG00000130312(MRPL34),ENSG0000008…	1	1	0.0336081
GO:0031974	membrane-enclosed lumen	CC	253	5236	1027	16197	ENSG00000286522(H3C2),ENSG00000287080(H3C3),ENSG00000197153(H3C12),ENSG00000197061(H4C3),ENSG00000278705(H4C2),ENSG00000158406(H4C8),ENSG00000111358(GTF2H3),ENSG00000165556(CDX2),ENSG00000215277(RNF212B),ENSG00000162458(FBLIM1),ENSG00000101665(SMAD7),ENSG00000189283(FHIT),ENSG00000188573(FBLL1),ENSG00000137642(SORL1),ENSG00000099365(STX1B),ENSG00000185686(PRAME),ENSG00000089195(TRMT6),ENSG0000013…	1	1	0.0483193
GO:0043233	organelle lumen	CC	253	5236	1027	16197	ENSG00000286522(H3C2),ENSG00000287080(H3C3),ENSG00000197153(H3C12),ENSG00000197061(H4C3),ENSG00000278705(H4C2),ENSG00000158406(H4C8),ENSG00000111358(GTF2H3),ENSG00000165556(CDX2),ENSG00000215277(RNF212B),ENSG00000162458(FBLIM1),ENSG00000101665(SMAD7),ENSG00000189283(FHIT),ENSG00000188573(FBLL1),ENSG00000137642(SORL1),ENSG00000099365(STX1B),ENSG00000185686(PRAME),ENSG00000089195(TRMT6),ENSG0000013…	1	1	0.0483193
GO:0070013	intracellular organelle lumen	CC	253	5236	1027	16197	ENSG00000286522(H3C2),ENSG00000287080(H3C3),ENSG00000197153(H3C12),ENSG00000197061(H4C3),ENSG00000278705(H4C2),ENSG00000158406(H4C8),ENSG00000111358(GTF2H3),ENSG00000165556(CDX2),ENSG00000215277(RNF212B),ENSG00000162458(FBLIM1),ENSG00000101665(SMAD7),ENSG00000189283(FHIT),ENSG00000188573(FBLL1),ENSG00000137642(SORL1),ENSG00000099365(STX1B),ENSG00000185686(PRAME),ENSG00000089195(TRMT6),ENSG0000013…	1	1	0.0483193
GO:0043231	intracellular membrane-bounded organelle	CC	600	10821	1027	16197	ENSG00000174567(GOLT1A),ENSG00000074695(LMAN1),ENSG00000101695(RNF125),ENSG00000123191(ATP7B),ENSG00000100311(PDGFB),ENSG00000124225(PMEPA1),ENSG00000060566(CREB3L3),ENSG00000100060(MFNG),ENSG00000160282(FTCD),ENSG00000155961(RAB39B),ENSG00000155265(GOLGA7B),ENSG00000133424(LARGE1),ENSG00000141429(GALNT1),ENSG00000137486(ARRB1),ENSG00000105971(CAV2),ENSG00000122694(GLIPR2),ENSG00000137642(SORL1),…	1	1	0.0554477
GO:0140513	nuclear protein-containing complex	CC	31	1144	1027	16197	ENSG00000164362(TERT),ENSG00000111358(GTF2H3),ENSG00000085415(SEH1L),ENSG00000075188(NUP37),ENSG00000153165(RGPD3),ENSG00000204086(RPA4),ENSG00000168255(POLR2J3),ENSG00000113356(POLR3G),ENSG00000108106(UBE2S),ENSG00000170860(LSM3),ENSG00000070756(PABPC1),ENSG00000155858(LSM11),ENSG00000171703(TCEA2),ENSG00000171843(MLLT3),ENSG00000044574(HSPA5),ENSG00000204388(HSPA1B),ENSG00000173110(HSPA6),ENSG0…	1	1	0.0270979
GO:0005634	nucleus	CC	344	6894	1027	16197	ENSG00000286522(H3C2),ENSG00000287080(H3C3),ENSG00000197153(H3C12),ENSG00000197061(H4C3),ENSG00000278705(H4C2),ENSG00000158406(H4C8),ENSG00000164362(TERT),ENSG00000111358(GTF2H3),ENSG00000165556(CDX2),ENSG00000215277(RNF212B),ENSG00000162458(FBLIM1),ENSG00000101665(SMAD7),ENSG00000189283(FHIT),ENSG00000188573(FBLL1),ENSG00000145386(CCNA2),ENSG00000141458(NPC1),ENSG00000085415(SEH1L),ENSG000001395…	1	1	0.0498985
GO:0005654	nucleoplasm	CC	169	3915	1027	16197	ENSG00000111358(GTF2H3),ENSG00000168255(POLR2J3),ENSG00000171703(TCEA2),ENSG00000171843(MLLT3),ENSG00000188573(FBLL1),ENSG00000116254(CHD5),ENSG00000026103(FAS),ENSG00000180818(HOXC10),ENSG00000188158(NHS),ENSG00000166128(RAB8B),ENSG00000137486(ARRB1),ENSG00000155858(LSM11),ENSG00000164463(CREBRF),ENSG00000147889(CDKN2A),ENSG00000151090(THRB),ENSG00000113356(POLR3G),ENSG00000152137(HSPB8),ENSG000…	1	1	0.0431673
GO:0031981	nuclear lumen	CC	184	4224	1027	16197	ENSG00000286522(H3C2),ENSG00000287080(H3C3),ENSG00000197153(H3C12),ENSG00000197061(H4C3),ENSG00000278705(H4C2),ENSG00000158406(H4C8),ENSG00000111358(GTF2H3),ENSG00000165556(CDX2),ENSG00000215277(RNF212B),ENSG00000162458(FBLIM1),ENSG00000101665(SMAD7),ENSG00000189283(FHIT),ENSG00000188573(FBLL1),ENSG00000099365(STX1B),ENSG00000185686(PRAME),ENSG00000089195(TRMT6),ENSG00000132964(CDK8),ENSG00000185…	1	1	0.0435606
GO:0005102	signaling receptor binding	MF	135	1200	1027	16197	ENSG00000137486(ARRB1),ENSG00000185345(PRKN),ENSG00000267534(S1PR2),ENSG00000204388(HSPA1B),ENSG00000241563(CORT),ENSG00000125848(FLRT3),ENSG00000113578(FGF1),ENSG00000138675(FGF5),ENSG00000002745(WNT16),ENSG00000146374(RSPO3),ENSG00000095739(BAMBI),ENSG00000143816(WNT9A),ENSG00000108375(RNF43),ENSG00000101384(JAG1),ENSG00000187957(DNER),ENSG00000135144(DTX1),ENSG00000119699(TGFB3),ENSG0000026000…	2.02517e-11	7.42588e-09	0.1125
GO:0005201	extracellular matrix structural constituent	MF	28	150	1027	16197	ENSG00000142156(COL6A1),ENSG00000124749(COL21A1),ENSG00000168542(COL3A1),ENSG00000114270(COL7A1),ENSG00000049089(COL9A2),ENSG00000108821(COL1A1),ENSG00000084636(COL16A1),ENSG00000169031(COL4A3),ENSG00000081052(COL4A4),ENSG00000139329(LUM),ENSG00000188783(PRELP),ENSG00000132205(EMILIN2),ENSG00000163520(FBLN2),ENSG00000138829(FBN2),ENSG00000140092(FBLN5),ENSG00000132464(ENAM),ENSG00000101680(LAMA1)…	2.15915e-07	2.91685e-05	0.186667
GO:0005178	integrin binding	MF	26	134	1027	16197	ENSG00000136167(LCP1),ENSG00000160255(ITGB2),ENSG00000137801(THBS1),ENSG00000213694(S1PR3),ENSG00000101311(FERMT1),ENSG00000171877(FRMD5),ENSG00000064205(CCN5),ENSG00000106823(ECM2),ENSG00000204936(CD177),ENSG00000162692(VCAM1),ENSG00000145423(SFRP2),ENSG00000136235(GPNMB),ENSG00000113578(FGF1),ENSG00000154096(THY1),ENSG00000169896(ITGAM),ENSG00000267534(S1PR2),ENSG00000090339(ICAM1),ENSG00000140…	2.64106e-07	3.38947e-05	0.19403
GO:0019838	growth factor binding	MF	25	130	1027	16197	ENSG00000137142(IGFBPL1),ENSG00000064205(CCN5),ENSG00000115461(IGFBP5),ENSG00000163453(IGFBP7),ENSG00000107821(KAZALD1),ENSG00000146678(IGFBP1),ENSG00000146674(IGFBP3),ENSG00000137801(THBS1),ENSG00000063660(GPC1),ENSG00000259207(ITGB3),ENSG00000160712(IL6R),ENSG00000113721(PDGFRB),ENSG00000053108(FSTL4),ENSG00000134243(SORT1),ENSG00000100311(PDGFB),ENSG00000142156(COL6A1),ENSG00000168542(COL3A1),…	5.32655e-07	6.43385e-05	0.192308
GO:0001664	G protein-coupled receptor binding	MF	33	211	1027	16197	ENSG00000002745(WNT16),ENSG00000146374(RSPO3),ENSG00000095739(BAMBI),ENSG00000143816(WNT9A),ENSG00000108375(RNF43),ENSG00000117425(PTCH2),ENSG00000169429(CXCL8),ENSG00000108691(CCL2),ENSG00000163739(CXCL1),ENSG00000163734(CXCL3),ENSG00000124875(CXCL6),ENSG00000006606(CCL26),ENSG00000081041(CXCL2),ENSG00000115009(CCL20),ENSG00000271503(CCL5),ENSG00000103154(NECAB2),ENSG00000116918(TSNAX),ENSG00000…	1.32216e-06	0.000126688	0.156398
GO:0048018	receptor ligand activity	MF	45	341	1027	16197	ENSG00000153162(BMP6),ENSG00000101144(BMP7),ENSG00000108691(CCL2),ENSG00000163739(CXCL1),ENSG00000196937(FAM3C),ENSG00000163734(CXCL3),ENSG00000169429(CXCL8),ENSG00000124875(CXCL6),ENSG00000119699(TGFB3),ENSG00000002745(WNT16),ENSG00000168811(IL12A),ENSG00000109321(AREG),ENSG00000171951(SCG2),ENSG00000006606(CCL26),ENSG00000136244(IL6),ENSG00000143816(WNT9A),ENSG00000081041(CXCL2),ENSG00000008517…	2.3379e-06	0.000201708	0.131965
GO:0005539	glycosaminoglycan binding	MF	29	179	1027	16197	ENSG00000108561(C1QBP),ENSG00000204381(LAYN),ENSG00000154734(ADAMTS1),ENSG00000101144(BMP7),ENSG00000137801(THBS1),ENSG00000137673(MMP7),ENSG00000166035(LIPC),ENSG00000188488(SERPINA5),ENSG00000198732(SMOC1),ENSG00000064205(CCN5),ENSG00000124875(CXCL6),ENSG00000106823(ECM2),ENSG00000091583(APOH),ENSG00000146374(RSPO3),ENSG00000136235(GPNMB),ENSG00000113578(FGF1),ENSG00000170835(CEL),ENSG000002053…	2.78451e-06	0.000234332	0.162011
GO:0008201	heparin binding	MF	24	133	1027	16197	ENSG00000154734(ADAMTS1),ENSG00000101144(BMP7),ENSG00000137801(THBS1),ENSG00000137673(MMP7),ENSG00000166035(LIPC),ENSG00000188488(SERPINA5),ENSG00000198732(SMOC1),ENSG00000064205(CCN5),ENSG00000124875(CXCL6),ENSG00000106823(ECM2),ENSG00000091583(APOH),ENSG00000146374(RSPO3),ENSG00000136235(GPNMB),ENSG00000113578(FGF1),ENSG00000170835(CEL),ENSG00000205336(ADGRG1),ENSG00000000971(CFH),ENSG000001130…	2.92195e-06	0.000241933	0.180451
GO:0030546	signaling receptor activator activity	MF	45	347	1027	16197	ENSG00000153162(BMP6),ENSG00000101144(BMP7),ENSG00000108691(CCL2),ENSG00000163739(CXCL1),ENSG00000196937(FAM3C),ENSG00000163734(CXCL3),ENSG00000169429(CXCL8),ENSG00000124875(CXCL6),ENSG00000119699(TGFB3),ENSG00000002745(WNT16),ENSG00000168811(IL12A),ENSG00000109321(AREG),ENSG00000171951(SCG2),ENSG00000006606(CCL26),ENSG00000136244(IL6),ENSG00000143816(WNT9A),ENSG00000081041(CXCL2),ENSG00000008517…	3.74352e-06	0.000297943	0.129683
GO:0038023	signaling receptor activity	MF	90	892	1027	16197	ENSG00000069696(DRD4),ENSG00000083454(P2RX5),ENSG00000187848(P2RX2),ENSG00000196083(IL1RAP),ENSG00000278570(NR2E3),ENSG00000163513(TGFBR2),ENSG00000135409(AMHR2),ENSG00000111816(FRK),ENSG00000167601(AXL),ENSG00000113721(PDGFRB),ENSG00000062524(LTK),ENSG00000116106(EPHA4),ENSG00000204580(DDR1),ENSG00000134830(C5AR2),ENSG00000151090(THRB),ENSG00000116833(NR5A2),ENSG00000178726(THBD),ENSG00000141458…	6.75474e-06	0.000488386	0.100897
GO:0060089	molecular transducer activity	MF	90	892	1027	16197	ENSG00000069696(DRD4),ENSG00000083454(P2RX5),ENSG00000187848(P2RX2),ENSG00000196083(IL1RAP),ENSG00000278570(NR2E3),ENSG00000163513(TGFBR2),ENSG00000135409(AMHR2),ENSG00000111816(FRK),ENSG00000167601(AXL),ENSG00000113721(PDGFRB),ENSG00000062524(LTK),ENSG00000116106(EPHA4),ENSG00000204580(DDR1),ENSG00000134830(C5AR2),ENSG00000151090(THRB),ENSG00000116833(NR5A2),ENSG00000178726(THBD),ENSG00000141458…	6.75474e-06	0.000488386	0.100897
GO:0030545	signaling receptor regulator activity	MF	46	373	1027	16197	ENSG00000153162(BMP6),ENSG00000101144(BMP7),ENSG00000108691(CCL2),ENSG00000163739(CXCL1),ENSG00000196937(FAM3C),ENSG00000163734(CXCL3),ENSG00000169429(CXCL8),ENSG00000124875(CXCL6),ENSG00000119699(TGFB3),ENSG00000002745(WNT16),ENSG00000168811(IL12A),ENSG00000109321(AREG),ENSG00000171951(SCG2),ENSG00000006606(CCL26),ENSG00000136244(IL6),ENSG00000143816(WNT9A),ENSG00000081041(CXCL2),ENSG00000008517…	1.1219e-05	0.00074313	0.123324
GO:0008009	chemokine activity	MF	9	25	1027	16197	ENSG00000108691(CCL2),ENSG00000163739(CXCL1),ENSG00000163734(CXCL3),ENSG00000169429(CXCL8),ENSG00000124875(CXCL6),ENSG00000006606(CCL26),ENSG00000081041(CXCL2),ENSG00000115009(CCL20),ENSG00000271503(CCL5)	1.29462e-05	0.000841255	0.36
GO:0042379	chemokine receptor binding	MF	10	36	1027	16197	ENSG00000169429(CXCL8),ENSG00000108691(CCL2),ENSG00000163739(CXCL1),ENSG00000163734(CXCL3),ENSG00000124875(CXCL6),ENSG00000006606(CCL26),ENSG00000081041(CXCL2),ENSG00000115009(CCL20),ENSG00000271503(CCL5),ENSG00000132688(NES)	5.60646e-05	0.00272803	0.277778
GO:0019955	cytokine binding	MF	19	111	1027	16197	ENSG00000126353(CCR7),ENSG00000121966(CXCR4),ENSG00000259207(ITGB3),ENSG00000160712(IL6R),ENSG00000171243(SOSTDC1),ENSG00000142677(IL22RA1),ENSG00000168811(IL12A),ENSG00000137801(THBS1),ENSG00000135218(CD36),ENSG00000163513(TGFBR2),ENSG00000119699(TGFB3),ENSG00000174004(NRROS),ENSG00000137507(LRRC32),ENSG00000260001(TGFBR3L),ENSG00000205755(CRLF2),ENSG00000174804(FZD4),ENSG00000183691(NOG),ENSG00…	6.54524e-05	0.00309677	0.171171
GO:1901681	sulfur compound binding	MF	30	222	1027	16197	ENSG00000107897(ACBD5),ENSG00000154734(ADAMTS1),ENSG00000101144(BMP7),ENSG00000137801(THBS1),ENSG00000137673(MMP7),ENSG00000166035(LIPC),ENSG00000188488(SERPINA5),ENSG00000198732(SMOC1),ENSG00000064205(CCN5),ENSG00000124875(CXCL6),ENSG00000106823(ECM2),ENSG00000091583(APOH),ENSG00000146374(RSPO3),ENSG00000136235(GPNMB),ENSG00000113578(FGF1),ENSG00000170835(CEL),ENSG00000205336(ADGRG1),ENSG0000000…	7.06328e-05	0.00331135	0.135135
GO:0004888	transmembrane signaling receptor activity	MF	70	716	1027	16197	ENSG00000083454(P2RX5),ENSG00000187848(P2RX2),ENSG00000196083(IL1RAP),ENSG00000163513(TGFBR2),ENSG00000135409(AMHR2),ENSG00000111816(FRK),ENSG00000167601(AXL),ENSG00000113721(PDGFRB),ENSG00000062524(LTK),ENSG00000116106(EPHA4),ENSG00000204580(DDR1),ENSG00000134830(C5AR2),ENSG00000205755(CRLF2),ENSG00000142677(IL22RA1),ENSG00000168685(IL7R),ENSG00000174804(FZD4),ENSG00000122756(CNTFR),ENSG00000160…	0.000189115	0.00736316	0.0977654
GO:0005520	insulin-like growth factor binding	MF	8	27	1027	16197	ENSG00000115461(IGFBP5),ENSG00000259207(ITGB3),ENSG00000146678(IGFBP1),ENSG00000146674(IGFBP3),ENSG00000137142(IGFBPL1),ENSG00000064205(CCN5),ENSG00000163453(IGFBP7),ENSG00000107821(KAZALD1)	0.00019074	0.00738992	0.296296
GO:0001846	opsonin binding	MF	5	10	1027	16197	ENSG00000108561(C1QBP),ENSG00000163661(PTX3),ENSG00000160255(ITGB2),ENSG00000169896(ITGAM),ENSG00000009724(MASP2)	0.000195505	0.00746191	0.5
GO:0005198	structural molecule activity	MF	60	592	1027	16197	ENSG00000062582(MRPS24),ENSG00000243147(MRPL33),ENSG00000130312(MRPL34),ENSG00000086504(MRPL28),ENSG00000100285(NEFH),ENSG00000171346(KRT15),ENSG00000171345(KRT19),ENSG00000186832(KRT16),ENSG00000075340(ADD2),ENSG00000029534(ANK1),ENSG00000154556(SORBS2),ENSG00000277586(NEFL),ENSG00000160460(SPTBN4),ENSG00000096696(DSP),ENSG00000167552(TUBA1A),ENSG00000101680(LAMA1),ENSG00000137801(THBS1),ENSG000…	0.000209575	0.00788171	0.101351
GO:0005125	cytokine activity	MF	22	151	1027	16197	ENSG00000108691(CCL2),ENSG00000163739(CXCL1),ENSG00000163734(CXCL3),ENSG00000169429(CXCL8),ENSG00000124875(CXCL6),ENSG00000006606(CCL26),ENSG00000081041(CXCL2),ENSG00000115009(CCL20),ENSG00000271503(CCL5),ENSG00000153162(BMP6),ENSG00000101144(BMP7),ENSG00000196937(FAM3C),ENSG00000119699(TGFB3),ENSG00000002745(WNT16),ENSG00000168811(IL12A),ENSG00000109321(AREG),ENSG00000171951(SCG2),ENSG0000013624…	0.000214628	0.00804229	0.145695
GO:0016176	superoxide-generating NADPH oxidase activator activity	MF	4	6	1027	16197	ENSG00000100311(PDGFB),ENSG00000107957(SH3PXD2A),ENSG00000188747(NOXA1),ENSG00000116701(NCF2)	0.0002174	0.0080871	0.666667
GO:0001540	amyloid-beta binding	MF	14	75	1027	16197	ENSG00000160255(ITGB2),ENSG00000120885(CLU),ENSG00000135218(CD36),ENSG00000116661(FBXO2),ENSG00000174804(FZD4),ENSG00000137642(SORL1),ENSG00000157193(LRP8),ENSG00000123384(LRP1),ENSG00000109846(CRYAB),ENSG00000169896(ITGAM),ENSG00000087085(ACHE),ENSG00000116106(EPHA4),ENSG00000169252(ADRB2),ENSG00000130203(APOE)	0.000229385	0.00847157	0.186667
GO:0046873	metal ion transmembrane transporter activity	MF	40	355	1027	16197	ENSG00000157551(KCNJ15),ENSG00000099337(KCNK6),ENSG00000153822(KCNJ16),ENSG00000157445(CACNA2D3),ENSG00000075461(CACNG4),ENSG00000006283(CACNA1G),ENSG00000287725(-),ENSG00000196557(CACNA1H),ENSG00000177098(SCN4B),ENSG00000144285(SCN1A),ENSG00000102057(KCND1),ENSG00000178342(KCNG2),ENSG00000026559(KCNG1),ENSG00000184156(KCNQ3),ENSG00000143473(KCNH1),ENSG00000104848(KCNA7),ENSG00000170049(KCNAB3),E…	0.000292393	0.010101	0.112676
GO:0050431	transforming growth factor beta binding	MF	7	22	1027	16197	ENSG00000137801(THBS1),ENSG00000135218(CD36),ENSG00000163513(TGFBR2),ENSG00000119699(TGFB3),ENSG00000174004(NRROS),ENSG00000137507(LRRC32),ENSG00000260001(TGFBR3L)	0.000296133	0.010101	0.318182
GO:0048407	platelet-derived growth factor binding	MF	5	11	1027	16197	ENSG00000100311(PDGFB),ENSG00000142156(COL6A1),ENSG00000113721(PDGFRB),ENSG00000168542(COL3A1),ENSG00000108821(COL1A1)	0.000339722	0.0113613	0.454545
GO:0043394	proteoglycan binding	MF	8	30	1027	16197	ENSG00000134363(FST),ENSG00000123384(LRP1),ENSG00000000971(CFH),ENSG00000130203(APOE),ENSG00000041982(TNC),ENSG00000136235(GPNMB),ENSG00000137801(THBS1),ENSG00000115414(FN1)	0.000424231	0.0136112	0.266667
GO:0030020	extracellular matrix structural constituent conferring tensile strength	MF	9	38	1027	16197	ENSG00000142156(COL6A1),ENSG00000124749(COL21A1),ENSG00000168542(COL3A1),ENSG00000114270(COL7A1),ENSG00000049089(COL9A2),ENSG00000108821(COL1A1),ENSG00000084636(COL16A1),ENSG00000169031(COL4A3),ENSG00000081052(COL4A4)	0.000489482	0.0150464	0.236842
GO:0001968	fibronectin binding	MF	7	24	1027	16197	ENSG00000137801(THBS1),ENSG00000145423(SFRP2),ENSG00000115461(IGFBP5),ENSG00000179954(SSC5D),ENSG00000259207(ITGB3),ENSG00000091986(CCDC80),ENSG00000146674(IGFBP3)	0.000537458	0.0162155	0.291667
GO:0008083	growth factor activity	MF	19	131	1027	16197	ENSG00000101384(JAG1),ENSG00000100311(PDGFB),ENSG00000153162(BMP6),ENSG00000107984(DKK1),ENSG00000101144(BMP7),ENSG00000165197(VEGFD),ENSG00000168621(GDNF),ENSG00000163739(CXCL1),ENSG00000124882(EREG),ENSG00000119699(TGFB3),ENSG00000163235(TGFA),ENSG00000168811(IL12A),ENSG00000113578(FGF1),ENSG00000109321(AREG),ENSG00000113070(HBEGF),ENSG00000136244(IL6),ENSG00000138675(FGF5),ENSG00000135744(AGT)…	0.000596729	0.0175046	0.145038
GO:0005261	cation channel activity	MF	32	274	1027	16197	ENSG00000083454(P2RX5),ENSG00000187848(P2RX2),ENSG00000105464(GRIN2D),ENSG00000132259(CNGA4),ENSG00000157551(KCNJ15),ENSG00000099337(KCNK6),ENSG00000153822(KCNJ16),ENSG00000157445(CACNA2D3),ENSG00000075461(CACNG4),ENSG00000006283(CACNA1G),ENSG00000287725(-),ENSG00000196557(CACNA1H),ENSG00000177098(SCN4B),ENSG00000144285(SCN1A),ENSG00000102057(KCND1),ENSG00000178342(KCNG2),ENSG00000026559(KCNG1),E…	0.000617195	0.01775	0.116788
GO:0050839	cell adhesion molecule binding	MF	52	517	1027	16197	ENSG00000136167(LCP1),ENSG00000160255(ITGB2),ENSG00000137801(THBS1),ENSG00000213694(S1PR3),ENSG00000101311(FERMT1),ENSG00000171877(FRMD5),ENSG00000064205(CCN5),ENSG00000106823(ECM2),ENSG00000204936(CD177),ENSG00000162692(VCAM1),ENSG00000145423(SFRP2),ENSG00000136235(GPNMB),ENSG00000113578(FGF1),ENSG00000154096(THY1),ENSG00000169896(ITGAM),ENSG00000267534(S1PR2),ENSG00000090339(ICAM1),ENSG00000140…	0.000648368	0.0184911	0.10058
GO:0005518	collagen binding	MF	12	66	1027	16197	ENSG00000137801(THBS1),ENSG00000106823(ECM2),ENSG00000100311(PDGFB),ENSG00000142156(COL6A1),ENSG00000101665(SMAD7),ENSG00000205336(ADGRG1),ENSG00000139329(LUM),ENSG00000168615(ADAM9),ENSG00000087085(ACHE),ENSG00000204580(DDR1),ENSG00000115414(FN1),ENSG00000169604(ANTXR1)	0.000807328	0.0219281	0.181818
GO:0045236	CXCR chemokine receptor binding	MF	5	13	1027	16197	ENSG00000169429(CXCL8),ENSG00000163739(CXCL1),ENSG00000163734(CXCL3),ENSG00000124875(CXCL6),ENSG00000081041(CXCL2)	0.000850404	0.0227372	0.384615
GO:0022836	gated channel activity	MF	31	268	1027	16197	ENSG00000083454(P2RX5),ENSG00000187848(P2RX2),ENSG00000105464(GRIN2D),ENSG00000132259(CNGA4),ENSG00000167614(TTYH1),ENSG00000174343(CHRNA9),ENSG00000157551(KCNJ15),ENSG00000099337(KCNK6),ENSG00000153822(KCNJ16),ENSG00000102057(KCND1),ENSG00000178342(KCNG2),ENSG00000157445(CACNA2D3),ENSG00000026559(KCNG1),ENSG00000115041(KCNIP3),ENSG00000184156(KCNQ3),ENSG00000075461(CACNG4),ENSG00000006283(CACNA1…	0.000874451	0.023259	0.115672
GO:0005126	cytokine receptor binding	MF	24	189	1027	16197	ENSG00000119699(TGFB3),ENSG00000095739(BAMBI),ENSG00000260001(TGFBR3L),ENSG00000205755(CRLF2),ENSG00000136244(IL6),ENSG00000160712(IL6R),ENSG00000168811(IL12A),ENSG00000196083(IL1RAP),ENSG00000169429(CXCL8),ENSG00000143768(LEFTY2),ENSG00000056558(TRAF1),ENSG00000165197(VEGFD),ENSG00000108691(CCL2),ENSG00000163739(CXCL1),ENSG00000163734(CXCL3),ENSG00000124875(CXCL6),ENSG00000006606(CCL26),ENSG0000…	0.000894175	0.0236611	0.126984
GO:0017171	serine hydrolase activity	MF	19	136	1027	16197	ENSG00000160183(TMPRSS3),ENSG00000148702(HABP2),ENSG00000146250(PRSS35),ENSG00000175426(PCSK1),ENSG00000115257(PCSK4),ENSG00000109758(HGFAC),ENSG00000005001(PRSS22),ENSG00000103269(RHBDL1),ENSG00000257017(HP),ENSG00000166340(TPP1),ENSG00000078098(FAP),ENSG00000197635(DPP4),ENSG00000183378(OVCH2),ENSG00000009724(MASP2),ENSG00000115718(PROC),ENSG00000162438(CTRC),ENSG00000114771(AADAC),ENSG00000144…	0.000950565	0.0247244	0.139706
GO:0098772	molecular function regulator	MF	132	1608	1027	16197	ENSG00000122035(RASL11A),ENSG00000181467(RAP2B),ENSG00000213281(NRAS),ENSG00000137486(ARRB1),ENSG00000157782(CABP1),ENSG00000173334(TRIB1),ENSG00000185338(SOCS1),ENSG00000071575(TRIB2),ENSG00000147883(CDKN2B),ENSG00000147889(CDKN2A),ENSG00000225968(ELFN1),ENSG00000177791(MYOZ1),ENSG00000124107(SLPI),ENSG00000125730(C3),ENSG00000167642(SPINT2),ENSG00000206075(SERPINB5),ENSG00000105825(TFPI2),ENSG0…	0.00102246	0.0258319	0.0820896
GO:0038024	cargo receptor activity	MF	12	68	1027	16197	ENSG00000173391(OLR1),ENSG00000135218(CD36),ENSG00000137642(SORL1),ENSG00000157193(LRP8),ENSG00000123384(LRP1),ENSG00000160183(TMPRSS3),ENSG00000134013(LOXL2),ENSG00000179954(SSC5D),ENSG00000138131(LOXL4),ENSG00000258881(-),ENSG00000160255(ITGB2),ENSG00000169896(ITGAM)	0.00106279	0.0262932	0.176471
GO:0001848	complement binding	MF	5	14	1027	16197	ENSG00000108561(C1QBP),ENSG00000163661(PTX3),ENSG00000160255(ITGB2),ENSG00000169896(ITGAM),ENSG00000009724(MASP2)	0.00125416	0.0296011	0.357143
GO:0005041	low-density lipoprotein particle receptor activity	MF	5	14	1027	16197	ENSG00000173391(OLR1),ENSG00000135218(CD36),ENSG00000137642(SORL1),ENSG00000157193(LRP8),ENSG00000123384(LRP1)	0.00125416	0.0296011	0.357143
GO:0030023	extracellular matrix constituent conferring elasticity	MF	4	9	1027	16197	ENSG00000132205(EMILIN2),ENSG00000163520(FBLN2),ENSG00000138829(FBN2),ENSG00000140092(FBLN5)	0.00156467	0.034645	0.444444
GO:0070851	growth factor receptor binding	MF	17	122	1027	16197	ENSG00000125848(FLRT3),ENSG00000113578(FGF1),ENSG00000138675(FGF5),ENSG00000136244(IL6),ENSG00000160712(IL6R),ENSG00000168811(IL12A),ENSG00000196083(IL1RAP),ENSG00000124882(EREG),ENSG00000163235(TGFA),ENSG00000109321(AREG),ENSG00000113070(HBEGF),ENSG00000100311(PDGFB),ENSG00000165197(VEGFD),ENSG00000113721(PDGFRB),ENSG00000259207(ITGB3),ENSG00000168621(GDNF),ENSG00000109062(SLC9A3R1)	0.00177211	0.0378377	0.139344
GO:0061135	endopeptidase regulator activity	MF	18	133	1027	16197	ENSG00000124107(SLPI),ENSG00000125730(C3),ENSG00000167642(SPINT2),ENSG00000206075(SERPINB5),ENSG00000105825(TFPI2),ENSG00000188488(SERPINA5),ENSG00000170099(SERPINA6),ENSG00000197249(SERPINA1),ENSG00000166145(SPINT1),ENSG00000114270(COL7A1),ENSG00000135744(AGT),ENSG00000118849(RARRES1),ENSG00000130303(BST2),ENSG00000169031(COL4A3),ENSG00000148204(CRB2),ENSG00000138613(APH1B),ENSG00000145423(SFRP2…	0.00184232	0.0386811	0.135338
GO:0050840	extracellular matrix binding	MF	10	54	1027	16197	ENSG00000137801(THBS1),ENSG00000179954(SSC5D),ENSG00000168615(ADAM9),ENSG00000063660(GPC1),ENSG00000087085(ACHE),ENSG00000163520(FBLN2),ENSG00000198732(SMOC1),ENSG00000205336(ADGRG1),ENSG00000259207(ITGB3),ENSG00000005961(ITGA2B)	0.00186823	0.0390655	0.185185
GO:0061134	peptidase regulator activity	MF	21	166	1027	16197	ENSG00000124107(SLPI),ENSG00000125730(C3),ENSG00000167642(SPINT2),ENSG00000206075(SERPINB5),ENSG00000105825(TFPI2),ENSG00000188488(SERPINA5),ENSG00000170099(SERPINA6),ENSG00000197249(SERPINA1),ENSG00000166145(SPINT1),ENSG00000114270(COL7A1),ENSG00000135744(AGT),ENSG00000118849(RARRES1),ENSG00000130303(BST2),ENSG00000169031(COL4A3),ENSG00000005001(PRSS22),ENSG00000115414(FN1),ENSG00000148204(CRB2)…	0.00190805	0.0396558	0.126506
GO:0022843	voltage-gated cation channel activity	MF	16	113	1027	16197	ENSG00000105464(GRIN2D),ENSG00000157551(KCNJ15),ENSG00000099337(KCNK6),ENSG00000153822(KCNJ16),ENSG00000157445(CACNA2D3),ENSG00000075461(CACNG4),ENSG00000006283(CACNA1G),ENSG00000287725(-),ENSG00000196557(CACNA1H),ENSG00000102057(KCND1),ENSG00000178342(KCNG2),ENSG00000026559(KCNG1),ENSG00000184156(KCNQ3),ENSG00000143473(KCNH1),ENSG00000104848(KCNA7),ENSG00000170049(KCNAB3)	0.0020185	0.0416982	0.141593
GO:0015187	glycine transmembrane transporter activity	MF	3	5	1027	16197	ENSG00000196517(SLC6A9),ENSG00000017483(SLC38A5),ENSG00000092068(SLC7A8)	0.00230721	0.0455824	0.6
GO:0030228	lipoprotein particle receptor activity	MF	5	16	1027	16197	ENSG00000173391(OLR1),ENSG00000135218(CD36),ENSG00000137642(SORL1),ENSG00000157193(LRP8),ENSG00000123384(LRP1)	0.00246024	0.0471285	0.3125
GO:0008330	protein tyrosine/threonine phosphatase activity	MF	4	10	1027	16197	ENSG00000120875(DUSP4),ENSG00000130829(DUSP9),ENSG00000120129(DUSP1),ENSG00000184545(DUSP8)	0.00247745	0.0471285	0.4
GO:0004252	serine-type endopeptidase activity	MF	16	116	1027	16197	ENSG00000160183(TMPRSS3),ENSG00000148702(HABP2),ENSG00000146250(PRSS35),ENSG00000175426(PCSK1),ENSG00000115257(PCSK4),ENSG00000109758(HGFAC),ENSG00000005001(PRSS22),ENSG00000103269(RHBDL1),ENSG00000257017(HP),ENSG00000166340(TPP1),ENSG00000078098(FAP),ENSG00000197635(DPP4),ENSG00000183378(OVCH2),ENSG00000009724(MASP2),ENSG00000115718(PROC),ENSG00000162438(CTRC)	0.00265006	0.0492902	0.137931
GO:0044877	protein-containing complex binding	MF	100	1201	1027	16197	ENSG00000108561(C1QBP),ENSG00000163661(PTX3),ENSG00000182934(SRPRA),ENSG00000179295(PTPN11),ENSG00000095637(SORBS1),ENSG00000136167(LCP1),ENSG00000160255(ITGB2),ENSG00000137801(THBS1),ENSG00000213694(S1PR3),ENSG00000101311(FERMT1),ENSG00000171877(FRMD5),ENSG00000064205(CCN5),ENSG00000106823(ECM2),ENSG00000204936(CD177),ENSG00000162692(VCAM1),ENSG00000145423(SFRP2),ENSG00000136235(GPNMB),ENSG00000…	0.00275112	0.0508933	0.0832639
GO:0005244	voltage-gated ion channel activity	MF	20	160	1027	16197	ENSG00000105464(GRIN2D),ENSG00000157551(KCNJ15),ENSG00000099337(KCNK6),ENSG00000153822(KCNJ16),ENSG00000157445(CACNA2D3),ENSG00000075461(CACNG4),ENSG00000006283(CACNA1G),ENSG00000287725(-),ENSG00000196557(CACNA1H),ENSG00000102057(KCND1),ENSG00000178342(KCNG2),ENSG00000026559(KCNG1),ENSG00000184156(KCNQ3),ENSG00000143473(KCNH1),ENSG00000104848(KCNA7),ENSG00000170049(KCNAB3),ENSG00000115041(KCNIP3)…	0.00278298	0.0512977	0.125
GO:0005509	calcium ion binding	MF	56	606	1027	16197	ENSG00000178726(THBD),ENSG00000101384(JAG1),ENSG00000169891(REPS2),ENSG00000136167(LCP1),ENSG00000159307(SCUBE1),ENSG00000149527(PLCH2),ENSG00000165105(RASEF),ENSG00000123146(ADGRE5),ENSG00000137801(THBS1),ENSG00000134013(LOXL2),ENSG00000011347(SYT7),ENSG00000163993(S100P),ENSG00000163520(FBLN2),ENSG00000101335(MYL9),ENSG00000113100(CDH9),ENSG00000148204(CRB2),ENSG00000148702(HABP2),ENSG000001380…	0.00289554	0.0523389	0.0924092
GO:0022832	voltage-gated channel activity	MF	20	161	1027	16197	ENSG00000105464(GRIN2D),ENSG00000157551(KCNJ15),ENSG00000099337(KCNK6),ENSG00000153822(KCNJ16),ENSG00000102057(KCND1),ENSG00000178342(KCNG2),ENSG00000157445(CACNA2D3),ENSG00000026559(KCNG1),ENSG00000115041(KCNIP3),ENSG00000184156(KCNQ3),ENSG00000075461(CACNG4),ENSG00000006283(CACNA1G),ENSG00000196557(CACNA1H),ENSG00000177098(SCN4B),ENSG00000182132(KCNIP1),ENSG00000143473(KCNH1),ENSG00000104848(KC…	0.00299367	0.0539227	0.124224
GO:0071813	lipoprotein particle binding	MF	6	24	1027	16197	ENSG00000135218(CD36),ENSG00000157193(LRP8),ENSG00000137801(THBS1),ENSG00000166035(LIPC),ENSG00000137642(SORL1),ENSG00000130203(APOE)	0.00320698	0.0570545	0.25
GO:0071814	protein-lipid complex binding	MF	6	24	1027	16197	ENSG00000135218(CD36),ENSG00000157193(LRP8),ENSG00000137801(THBS1),ENSG00000166035(LIPC),ENSG00000137642(SORL1),ENSG00000130203(APOE)	0.00320698	0.0570545	0.25
GO:0022890	inorganic cation transmembrane transporter activity	MF	48	506	1027	16197	ENSG00000166920(C15orf48),ENSG00000083454(P2RX5),ENSG00000187848(P2RX2),ENSG00000105464(GRIN2D),ENSG00000132259(CNGA4),ENSG00000157551(KCNJ15),ENSG00000099337(KCNK6),ENSG00000153822(KCNJ16),ENSG00000157445(CACNA2D3),ENSG00000075461(CACNG4),ENSG00000006283(CACNA1G),ENSG00000287725(-),ENSG00000196557(CACNA1H),ENSG00000177098(SCN4B),ENSG00000144285(SCN1A),ENSG00000102057(KCND1),ENSG00000178342(KCNG2…	0.00338621	0.0586276	0.0948617
GO:0097493	structural molecule activity conferring elasticity	MF	4	11	1027	16197	ENSG00000132205(EMILIN2),ENSG00000163520(FBLN2),ENSG00000138829(FBN2),ENSG00000140092(FBLN5)	0.00369902	0.062344	0.363636
GO:0005160	transforming growth factor beta receptor binding	MF	6	25	1027	16197	ENSG00000119699(TGFB3),ENSG00000095739(BAMBI),ENSG00000260001(TGFBR3L),ENSG00000101665(SMAD7),ENSG00000163513(TGFBR2),ENSG00000143768(LEFTY2)	0.00399676	0.0637404	0.24
GO:0042056	chemoattractant activity	MF	6	25	1027	16197	ENSG00000168621(GDNF),ENSG00000100311(PDGFB),ENSG00000165197(VEGFD),ENSG00000136235(GPNMB),ENSG00000171951(SCG2),ENSG00000271503(CCL5)	0.00399676	0.0637404	0.24
GO:0031687	A2A adenosine receptor binding	MF	2	2	1027	16197	ENSG00000103154(NECAB2),ENSG00000116918(TSNAX)	0.00401676	0.0637404	1
GO:0051380	norepinephrine binding	MF	2	2	1027	16197	ENSG00000069696(DRD4),ENSG00000169252(ADRB2)	0.00401676	0.0637404	1
GO:0070052	collagen V binding	MF	2	2	1027	16197	ENSG00000137801(THBS1),ENSG00000106823(ECM2)	0.00401676	0.0637404	1
GO:0099094	ligand-gated cation channel activity	MF	13	90	1027	16197	ENSG00000083454(P2RX5),ENSG00000187848(P2RX2),ENSG00000105464(GRIN2D),ENSG00000132259(CNGA4),ENSG00000157551(KCNJ15),ENSG00000099337(KCNK6),ENSG00000153822(KCNJ16),ENSG00000162572(SCNN1D),ENSG00000213199(ASIC3),ENSG00000174343(CHRNA9),ENSG00000055732(MCOLN3),ENSG00000287725(-),ENSG00000144481(TRPM8)	0.00430421	0.0673648	0.144444
GO:1901338	catecholamine binding	MF	3	6	1027	16197	ENSG00000069696(DRD4),ENSG00000184160(ADRA2C),ENSG00000169252(ADRB2)	0.00439702	0.0673795	0.5
GO:0072341	modified amino acid binding	MF	12	81	1027	16197	ENSG00000149596(JPH2),ENSG00000137801(THBS1),ENSG00000011347(SYT7),ENSG00000104537(ANXA13),ENSG00000167601(AXL),ENSG00000172020(GAP43),ENSG00000143858(SYT2),ENSG00000023171(GRAMD1B),ENSG00000187583(PLEKHN1),ENSG00000160282(FTCD),ENSG00000132763(MMACHC),ENSG00000177000(MTHFR)	0.00485308	0.0725277	0.148148
GO:0004033	aldo-keto reductase (NADP) activity	MF	6	26	1027	16197	ENSG00000151632(AKR1C2),ENSG00000187134(AKR1C1),ENSG00000085662(AKR1B1),ENSG00000240857(RDH14),ENSG00000139988(RDH12),ENSG00000170049(KCNAB3)	0.00492167	0.073127	0.230769
GO:0001786	phosphatidylserine binding	MF	9	52	1027	16197	ENSG00000149596(JPH2),ENSG00000137801(THBS1),ENSG00000011347(SYT7),ENSG00000104537(ANXA13),ENSG00000167601(AXL),ENSG00000172020(GAP43),ENSG00000143858(SYT2),ENSG00000023171(GRAMD1B),ENSG00000187583(PLEKHN1)	0.00498363	0.0736214	0.173077
GO:0140375	immune receptor activity	MF	13	92	1027	16197	ENSG00000196083(IL1RAP),ENSG00000134830(C5AR2),ENSG00000205755(CRLF2),ENSG00000142677(IL22RA1),ENSG00000168685(IL7R),ENSG00000174804(FZD4),ENSG00000122756(CNTFR),ENSG00000160712(IL6R),ENSG00000126353(CCR7),ENSG00000121966(CXCR4),ENSG00000144230(GPR17),ENSG00000178623(GPR35),ENSG00000205809(KLRC2)	0.00520585	0.0761361	0.141304
GO:0017017	MAP kinase tyrosine/serine/threonine phosphatase activity	MF	4	12	1027	16197	ENSG00000120875(DUSP4),ENSG00000130829(DUSP9),ENSG00000120129(DUSP1),ENSG00000184545(DUSP8)	0.0052725	0.0761361	0.333333
GO:0019841	retinol binding	MF	4	12	1027	16197	ENSG00000114115(RBP1),ENSG00000186684(CYP27C1),ENSG00000137868(STRA6),ENSG00000143320(CRABP2)	0.0052725	0.0761361	0.333333
GO:0043395	heparan sulfate proteoglycan binding	MF	4	12	1027	16197	ENSG00000134363(FST),ENSG00000123384(LRP1),ENSG00000000971(CFH),ENSG00000130203(APOE)	0.0052725	0.0761361	0.333333
GO:0031690	adrenergic receptor binding	MF	5	19	1027	16197	ENSG00000137486(ARRB1),ENSG00000184160(ADRA2C),ENSG00000187391(MAGI2),ENSG00000109062(SLC9A3R1),ENSG00000108561(C1QBP)	0.00558755	0.0790782	0.263158
GO:0048020	CCR chemokine receptor binding	MF	5	19	1027	16197	ENSG00000271503(CCL5),ENSG00000108691(CCL2),ENSG00000006606(CCL26),ENSG00000132688(NES),ENSG00000115009(CCL20)	0.00558755	0.0790782	0.263158
GO:0030414	peptidase inhibitor activity	MF	16	125	1027	16197	ENSG00000124107(SLPI),ENSG00000125730(C3),ENSG00000167642(SPINT2),ENSG00000206075(SERPINB5),ENSG00000105825(TFPI2),ENSG00000188488(SERPINA5),ENSG00000170099(SERPINA6),ENSG00000197249(SERPINA1),ENSG00000166145(SPINT1),ENSG00000114270(COL7A1),ENSG00000135744(AGT),ENSG00000118849(RARRES1),ENSG00000130303(BST2),ENSG00000169031(COL4A3),ENSG00000148204(CRB2),ENSG00000147257(GPC3)	0.00559178	0.0790782	0.128
GO:0004930	G protein-coupled receptor activity	MF	32	315	1027	16197	ENSG00000184160(ADRA2C),ENSG00000169252(ADRB2),ENSG00000126353(CCR7),ENSG00000121966(CXCR4),ENSG00000144230(GPR17),ENSG00000006638(TBXA2R),ENSG00000136928(GABBR2),ENSG00000065325(GLP2R),ENSG00000184194(GPR173),ENSG00000113721(PDGFRB),ENSG00000184984(CHRM5),ENSG00000069696(DRD4),ENSG00000126010(GRPR),ENSG00000113389(NPR3),ENSG00000267534(S1PR2),ENSG00000080293(SCTR),ENSG00000178623(GPR35),ENSG0000…	0.00571812	0.0807536	0.101587
GO:0004896	cytokine receptor activity	MF	11	73	1027	16197	ENSG00000196083(IL1RAP),ENSG00000122756(CNTFR),ENSG00000160712(IL6R),ENSG00000142677(IL22RA1),ENSG00000168685(IL7R),ENSG00000205755(CRLF2),ENSG00000126353(CCR7),ENSG00000121966(CXCR4),ENSG00000144230(GPR17),ENSG00000178623(GPR35),ENSG00000174804(FZD4)	0.00602339	0.0831245	0.150685
GO:0008324	cation transmembrane transporter activity	MF	50	551	1027	16197	ENSG00000166920(C15orf48),ENSG00000083454(P2RX5),ENSG00000187848(P2RX2),ENSG00000105464(GRIN2D),ENSG00000132259(CNGA4),ENSG00000157551(KCNJ15),ENSG00000099337(KCNK6),ENSG00000153822(KCNJ16),ENSG00000157445(CACNA2D3),ENSG00000075461(CACNG4),ENSG00000006283(CACNA1G),ENSG00000287725(-),ENSG00000196557(CACNA1H),ENSG00000177098(SCN4B),ENSG00000144285(SCN1A),ENSG00000102057(KCND1),ENSG00000178342(KCNG2…	0.00667273	0.0895123	0.0907441
GO:0001618	virus receptor activity	MF	10	64	1027	16197	ENSG00000141458(NPC1),ENSG00000213937(CLDN9),ENSG00000121966(CXCR4),ENSG00000090339(ICAM1),ENSG00000167601(AXL),ENSG00000204388(HSPA1B),ENSG00000259207(ITGB3),ENSG00000149294(NCAM1),ENSG00000196352(CD55),ENSG00000197635(DPP4)	0.00667833	0.0895123	0.15625
GO:0005249	voltage-gated potassium channel activity	MF	10	64	1027	16197	ENSG00000157551(KCNJ15),ENSG00000099337(KCNK6),ENSG00000153822(KCNJ16),ENSG00000102057(KCND1),ENSG00000178342(KCNG2),ENSG00000026559(KCNG1),ENSG00000184156(KCNQ3),ENSG00000143473(KCNH1),ENSG00000104848(KCNA7),ENSG00000170049(KCNAB3)	0.00667833	0.0895123	0.15625
GO:0005355	glucose transmembrane transporter activity	MF	5	20	1027	16197	ENSG00000198743(SLC5A3),ENSG00000163581(SLC2A2),ENSG00000059804(SLC2A3),ENSG00000109667(SLC2A9),ENSG00000174514(MFSD4A)	0.00706728	0.0938678	0.25
GO:0008106	alcohol dehydrogenase (NADP+) activity	MF	5	20	1027	16197	ENSG00000151632(AKR1C2),ENSG00000187134(AKR1C1),ENSG00000085662(AKR1B1),ENSG00000240857(RDH14),ENSG00000139988(RDH12)	0.00706728	0.0938678	0.25
GO:0015149	hexose transmembrane transporter activity	MF	5	20	1027	16197	ENSG00000163581(SLC2A2),ENSG00000059804(SLC2A3),ENSG00000109667(SLC2A9),ENSG00000174514(MFSD4A),ENSG00000198743(SLC5A3)	0.00706728	0.0938678	0.25
GO:0016918	retinal binding	MF	4	13	1027	16197	ENSG00000186684(CYP27C1),ENSG00000137868(STRA6),ENSG00000114115(RBP1),ENSG00000143320(CRABP2)	0.00723788	0.0947849	0.307692
GO:0019215	intermediate filament binding	MF	4	13	1027	16197	ENSG00000261150(EPPK1),ENSG00000243678(NME2),ENSG00000081277(PKP1),ENSG00000132688(NES)	0.00723788	0.0947849	0.307692
GO:0031994	insulin-like growth factor I binding	MF	4	13	1027	16197	ENSG00000115461(IGFBP5),ENSG00000259207(ITGB3),ENSG00000146678(IGFBP1),ENSG00000146674(IGFBP3)	0.00723788	0.0947849	0.307692
GO:0033549	MAP kinase phosphatase activity	MF	4	13	1027	16197	ENSG00000120875(DUSP4),ENSG00000130829(DUSP9),ENSG00000120129(DUSP1),ENSG00000184545(DUSP8)	0.00723788	0.0947849	0.307692
GO:0004897	ciliary neurotrophic factor receptor activity	MF	3	7	1027	16197	ENSG00000205755(CRLF2),ENSG00000122756(CNTFR),ENSG00000160712(IL6R)	0.00733349	0.0948273	0.428571
GO:0005114	type II transforming growth factor beta receptor binding	MF	3	7	1027	16197	ENSG00000119699(TGFB3),ENSG00000095739(BAMBI),ENSG00000260001(TGFBR3L)	0.00733349	0.0948273	0.428571
GO:0140272	exogenous protein binding	MF	10	65	1027	16197	ENSG00000141458(NPC1),ENSG00000213937(CLDN9),ENSG00000121966(CXCR4),ENSG00000090339(ICAM1),ENSG00000167601(AXL),ENSG00000204388(HSPA1B),ENSG00000259207(ITGB3),ENSG00000149294(NCAM1),ENSG00000196352(CD55),ENSG00000197635(DPP4)	0.00745606	0.0956892	0.153846
GO:0005216	ion channel activity	MF	34	347	1027	16197	ENSG00000083454(P2RX5),ENSG00000187848(P2RX2),ENSG00000105464(GRIN2D),ENSG00000132259(CNGA4),ENSG00000167614(TTYH1),ENSG00000174343(CHRNA9),ENSG00000157551(KCNJ15),ENSG00000099337(KCNK6),ENSG00000153822(KCNJ16),ENSG00000157445(CACNA2D3),ENSG00000075461(CACNG4),ENSG00000006283(CACNA1G),ENSG00000287725(-),ENSG00000196557(CACNA1H),ENSG00000177098(SCN4B),ENSG00000144285(SCN1A),ENSG00000102057(KCND1),…	0.00773998	0.0988388	0.0979827
GO:0004867	serine-type endopeptidase inhibitor activity	MF	10	66	1027	16197	ENSG00000206075(SERPINB5),ENSG00000105825(TFPI2),ENSG00000124107(SLPI),ENSG00000188488(SERPINA5),ENSG00000170099(SERPINA6),ENSG00000197249(SERPINA1),ENSG00000166145(SPINT1),ENSG00000167642(SPINT2),ENSG00000114270(COL7A1),ENSG00000135744(AGT)	0.00830187	0.103928	0.151515
GO:0042277	peptide binding	MF	27	261	1027	16197	ENSG00000160255(ITGB2),ENSG00000120885(CLU),ENSG00000135218(CD36),ENSG00000116661(FBXO2),ENSG00000174804(FZD4),ENSG00000137642(SORL1),ENSG00000157193(LRP8),ENSG00000123384(LRP1),ENSG00000109846(CRYAB),ENSG00000169896(ITGAM),ENSG00000087085(ACHE),ENSG00000116106(EPHA4),ENSG00000169252(ADRB2),ENSG00000130203(APOE),ENSG00000136240(KDELR2),ENSG00000157782(CABP1),ENSG00000185467(KPNA7),ENSG00000168938…	0.00837452	0.104473	0.103448
GO:1901618	organic hydroxy compound transmembrane transporter activity	MF	7	38	1027	16197	ENSG00000198743(SLC5A3),ENSG00000079385(CEACAM1),ENSG00000134538(SLCO1B1),ENSG00000084453(SLCO1A2),ENSG00000108846(ABCC3),ENSG00000137868(STRA6),ENSG00000213199(ASIC3)	0.00902994	0.10818	0.184211
GO:0008236	serine-type peptidase activity	MF	16	132	1027	16197	ENSG00000160183(TMPRSS3),ENSG00000148702(HABP2),ENSG00000146250(PRSS35),ENSG00000175426(PCSK1),ENSG00000115257(PCSK4),ENSG00000109758(HGFAC),ENSG00000005001(PRSS22),ENSG00000103269(RHBDL1),ENSG00000257017(HP),ENSG00000166340(TPP1),ENSG00000078098(FAP),ENSG00000197635(DPP4),ENSG00000183378(OVCH2),ENSG00000009724(MASP2),ENSG00000115718(PROC),ENSG00000162438(CTRC)	0.00936869	0.110434	0.121212
GO:0004866	endopeptidase inhibitor activity	MF	15	121	1027	16197	ENSG00000206075(SERPINB5),ENSG00000105825(TFPI2),ENSG00000124107(SLPI),ENSG00000188488(SERPINA5),ENSG00000170099(SERPINA6),ENSG00000197249(SERPINA1),ENSG00000166145(SPINT1),ENSG00000167642(SPINT2),ENSG00000114270(COL7A1),ENSG00000135744(AGT),ENSG00000118849(RARRES1),ENSG00000130303(BST2),ENSG00000169031(COL4A3),ENSG00000148204(CRB2),ENSG00000125730(C3)	0.00955366	0.112228	0.123967
GO:0015081	sodium ion transmembrane transporter activity	MF	15	121	1027	16197	ENSG00000006283(CACNA1G),ENSG00000196557(CACNA1H),ENSG00000177098(SCN4B),ENSG00000144285(SCN1A),ENSG00000162572(SCNN1D),ENSG00000213199(ASIC3),ENSG00000196517(SLC6A9),ENSG00000072041(SLC6A15),ENSG00000198743(SLC5A3),ENSG00000018625(ATP1A2),ENSG00000197506(SLC28A3),ENSG00000156222(SLC28A1),ENSG00000118160(SLC8A2),ENSG00000198569(SLC34A3),ENSG00000104888(SLC17A7)	0.00955366	0.112228	0.123967
GO:0030169	low-density lipoprotein particle binding	MF	4	14	1027	16197	ENSG00000137801(THBS1),ENSG00000135218(CD36),ENSG00000166035(LIPC),ENSG00000137642(SORL1)	0.00963137	0.11237	0.285714
GO:0015267	channel activity	MF	36	379	1027	16197	ENSG00000083454(P2RX5),ENSG00000187848(P2RX2),ENSG00000105464(GRIN2D),ENSG00000132259(CNGA4),ENSG00000102057(KCND1),ENSG00000174343(CHRNA9),ENSG00000178342(KCNG2),ENSG00000026559(KCNG1),ENSG00000184156(KCNQ3),ENSG00000006283(CACNA1G),ENSG00000111199(TRPV4),ENSG00000287725(-),ENSG00000196557(CACNA1H),ENSG00000143473(KCNH1),ENSG00000144481(TRPM8),ENSG00000104848(KCNA7),ENSG00000144285(SCN1A),ENSG00…	0.0100304	0.116102	0.0949868
GO:0022803	passive transmembrane transporter activity	MF	36	379	1027	16197	ENSG00000083454(P2RX5),ENSG00000187848(P2RX2),ENSG00000105464(GRIN2D),ENSG00000132259(CNGA4),ENSG00000102057(KCND1),ENSG00000174343(CHRNA9),ENSG00000178342(KCNG2),ENSG00000026559(KCNG1),ENSG00000184156(KCNQ3),ENSG00000006283(CACNA1G),ENSG00000111199(TRPV4),ENSG00000287725(-),ENSG00000196557(CACNA1H),ENSG00000143473(KCNH1),ENSG00000144481(TRPM8),ENSG00000104848(KCNA7),ENSG00000144285(SCN1A),ENSG00…	0.0100304	0.116102	0.0949868
GO:0005251	delayed rectifier potassium channel activity	MF	5	22	1027	16197	ENSG00000178342(KCNG2),ENSG00000026559(KCNG1),ENSG00000184156(KCNQ3),ENSG00000143473(KCNH1),ENSG00000104848(KCNA7)	0.0108054	0.117793	0.227273
GO:0015145	monosaccharide transmembrane transporter activity	MF	5	22	1027	16197	ENSG00000163581(SLC2A2),ENSG00000059804(SLC2A3),ENSG00000109667(SLC2A9),ENSG00000174514(MFSD4A),ENSG00000198743(SLC5A3)	0.0108054	0.117793	0.227273
GO:0031995	insulin-like growth factor II binding	MF	3	8	1027	16197	ENSG00000115461(IGFBP5),ENSG00000146678(IGFBP1),ENSG00000146674(IGFBP3)	0.0111845	0.117793	0.375
GO:0001851	complement component C3b binding	MF	2	3	1027	16197	ENSG00000160255(ITGB2),ENSG00000169896(ITGAM)	0.0115418	0.117793	0.666667
GO:0005350	pyrimidine nucleobase transmembrane transporter activity	MF	2	3	1027	16197	ENSG00000197506(SLC28A3),ENSG00000156222(SLC28A1)	0.0115418	0.117793	0.666667
GO:0005415	nucleoside:sodium symporter activity	MF	2	3	1027	16197	ENSG00000197506(SLC28A3),ENSG00000156222(SLC28A1)	0.0115418	0.117793	0.666667
GO:0008332	low voltage-gated calcium channel activity	MF	2	3	1027	16197	ENSG00000006283(CACNA1G),ENSG00000196557(CACNA1H)	0.0115418	0.117793	0.666667
GO:0015389	pyrimidine- and adenine-specific:sodium symporter activity	MF	2	3	1027	16197	ENSG00000197506(SLC28A3),ENSG00000156222(SLC28A1)	0.0115418	0.117793	0.666667
GO:0015391	nucleobase:cation symporter activity	MF	2	3	1027	16197	ENSG00000197506(SLC28A3),ENSG00000156222(SLC28A1)	0.0115418	0.117793	0.666667
GO:0018636	phenanthrene 9,10-monooxygenase activity	MF	2	3	1027	16197	ENSG00000151632(AKR1C2),ENSG00000187134(AKR1C1)	0.0115418	0.117793	0.666667
GO:0034714	type III transforming growth factor beta receptor binding	MF	2	3	1027	16197	ENSG00000163513(TGFBR2),ENSG00000119699(TGFB3)	0.0115418	0.117793	0.666667
GO:0047115	trans-1,2-dihydrobenzene-1,2-diol dehydrogenase activity	MF	2	3	1027	16197	ENSG00000151632(AKR1C2),ENSG00000187134(AKR1C1)	0.0115418	0.117793	0.666667
GO:0047718	indanol dehydrogenase activity	MF	2	3	1027	16197	ENSG00000151632(AKR1C2),ENSG00000187134(AKR1C1)	0.0115418	0.117793	0.666667
GO:0051379	epinephrine binding	MF	2	3	1027	16197	ENSG00000184160(ADRA2C),ENSG00000069696(DRD4)	0.0115418	0.117793	0.666667
GO:0099184	structural constituent of postsynaptic intermediate filament cytoskeleton	MF	2	3	1027	16197	ENSG00000100285(NEFH),ENSG00000277586(NEFL)	0.0115418	0.117793	0.666667
GO:0102354	11-cis-retinol dehydrogenase activity	MF	2	3	1027	16197	ENSG00000240857(RDH14),ENSG00000139988(RDH12)	0.0115418	0.117793	0.666667
GO:1904768	all-trans-retinol binding	MF	2	3	1027	16197	ENSG00000114115(RBP1),ENSG00000186684(CYP27C1)	0.0115418	0.117793	0.666667
GO:0005161	platelet-derived growth factor receptor binding	MF	4	15	1027	16197	ENSG00000100311(PDGFB),ENSG00000165197(VEGFD),ENSG00000113721(PDGFRB),ENSG00000259207(ITGB3)	0.0124851	0.1246	0.266667
GO:0016641	oxidoreductase activity, acting on the CH-NH2 group of donors, oxygen as acceptor	MF	4	15	1027	16197	ENSG00000134013(LOXL2),ENSG00000138131(LOXL4),ENSG00000069535(MAOB),ENSG00000162692(VCAM1)	0.0124851	0.1246	0.266667
GO:0048185	activin binding	MF	4	15	1027	16197	ENSG00000134363(FST),ENSG00000101665(SMAD7),ENSG00000163513(TGFBR2),ENSG00000135409(AMHR2)	0.0124851	0.1246	0.266667
GO:0051371	muscle alpha-actinin binding	MF	4	15	1027	16197	ENSG00000172403(SYNPO2),ENSG00000163110(PDLIM5),ENSG00000138347(MYPN),ENSG00000122367(LDB3)	0.0124851	0.1246	0.266667
GO:0051119	sugar transmembrane transporter activity	MF	5	23	1027	16197	ENSG00000163581(SLC2A2),ENSG00000059804(SLC2A3),ENSG00000109667(SLC2A9),ENSG00000174514(MFSD4A),ENSG00000198743(SLC5A3)	0.0131014	0.128597	0.217391
GO:0005267	potassium channel activity	MF	12	92	1027	16197	ENSG00000157551(KCNJ15),ENSG00000099337(KCNK6),ENSG00000153822(KCNJ16),ENSG00000102057(KCND1),ENSG00000178342(KCNG2),ENSG00000026559(KCNG1),ENSG00000184156(KCNQ3),ENSG00000143473(KCNH1),ENSG00000104848(KCNA7),ENSG00000170049(KCNAB3),ENSG00000115041(KCNIP3),ENSG00000182132(KCNIP1)	0.0132083	0.129152	0.130435
GO:0005080	protein kinase C binding	MF	8	51	1027	16197	ENSG00000108561(C1QBP),ENSG00000170955(CAVIN3),ENSG00000163110(PDLIM5),ENSG00000122367(LDB3),ENSG00000111199(TRPV4),ENSG00000168615(ADAM9),ENSG00000184613(NELL2),ENSG00000096696(DSP)	0.014229	0.136842	0.156863
GO:0001637	G protein-coupled chemoattractant receptor activity	MF	4	16	1027	16197	ENSG00000126353(CCR7),ENSG00000121966(CXCR4),ENSG00000144230(GPR17),ENSG00000178623(GPR35)	0.0158267	0.146229	0.25
GO:0004950	chemokine receptor activity	MF	4	16	1027	16197	ENSG00000126353(CCR7),ENSG00000121966(CXCR4),ENSG00000178623(GPR35),ENSG00000144230(GPR17)	0.0158267	0.146229	0.25
GO:0047834	D-threo-aldose 1-dehydrogenase activity	MF	4	16	1027	16197	ENSG00000151632(AKR1C2),ENSG00000187134(AKR1C1),ENSG00000085662(AKR1B1),ENSG00000170049(KCNAB3)	0.0158267	0.146229	0.25
GO:0034713	type I transforming growth factor beta receptor binding	MF	3	9	1027	16197	ENSG00000101665(SMAD7),ENSG00000163513(TGFBR2),ENSG00000119699(TGFB3)	0.0159944	0.146229	0.333333
GO:0030246	carbohydrate binding	MF	21	202	1027	16197	ENSG00000163661(PTX3),ENSG00000059804(SLC2A3),ENSG00000074695(LMAN1),ENSG00000112425(EPM2A),ENSG00000129521(EGLN3),ENSG00000152952(PLOD2),ENSG00000110811(P3H3),ENSG00000134013(LOXL2),ENSG00000173281(PPP1R3B),ENSG00000173391(OLR1),ENSG00000141429(GALNT1),ENSG00000116661(FBXO2),ENSG00000107518(ATRNL1),ENSG00000110917(MLEC),ENSG00000166473(PKD1L2),ENSG00000164946(FREM1),ENSG00000140263(SORD),ENSG000…	0.0175893	0.158273	0.10396
GO:0015276	ligand-gated ion channel activity	MF	13	108	1027	16197	ENSG00000083454(P2RX5),ENSG00000187848(P2RX2),ENSG00000105464(GRIN2D),ENSG00000132259(CNGA4),ENSG00000174343(CHRNA9),ENSG00000157551(KCNJ15),ENSG00000099337(KCNK6),ENSG00000153822(KCNJ16),ENSG00000162572(SCNN1D),ENSG00000213199(ASIC3),ENSG00000055732(MCOLN3),ENSG00000287725(-),ENSG00000144481(TRPM8)	0.0190285	0.167839	0.12037
GO:0022834	ligand-gated channel activity	MF	13	108	1027	16197	ENSG00000083454(P2RX5),ENSG00000187848(P2RX2),ENSG00000105464(GRIN2D),ENSG00000132259(CNGA4),ENSG00000174343(CHRNA9),ENSG00000157551(KCNJ15),ENSG00000099337(KCNK6),ENSG00000153822(KCNJ16),ENSG00000162572(SCNN1D),ENSG00000213199(ASIC3),ENSG00000055732(MCOLN3),ENSG00000287725(-),ENSG00000144481(TRPM8)	0.0190285	0.167839	0.12037
GO:0015125	bile acid transmembrane transporter activity	MF	4	17	1027	16197	ENSG00000108846(ABCC3),ENSG00000079385(CEACAM1),ENSG00000134538(SLCO1B1),ENSG00000084453(SLCO1A2)	0.0196794	0.170324	0.235294
GO:0016722	oxidoreductase activity, acting on metal ions	MF	4	17	1027	16197	ENSG00000008283(CYB561),ENSG00000089472(HEPH),ENSG00000115107(STEAP3),ENSG00000132763(MMACHC)	0.0196794	0.170324	0.235294
GO:0015459	potassium channel regulator activity	MF	7	44	1027	16197	ENSG00000126562(WNK4),ENSG00000198743(SLC5A3),ENSG00000115041(KCNIP3),ENSG00000069696(DRD4),ENSG00000182132(KCNIP1),ENSG00000169252(ADRB2),ENSG00000170049(KCNAB3)	0.0197514	0.17041	0.159091
GO:0033218	amide binding	MF	31	333	1027	16197	ENSG00000107897(ACBD5),ENSG00000160255(ITGB2),ENSG00000120885(CLU),ENSG00000135218(CD36),ENSG00000116661(FBXO2),ENSG00000174804(FZD4),ENSG00000137642(SORL1),ENSG00000157193(LRP8),ENSG00000123384(LRP1),ENSG00000109846(CRYAB),ENSG00000169896(ITGAM),ENSG00000087085(ACHE),ENSG00000116106(EPHA4),ENSG00000169252(ADRB2),ENSG00000130203(APOE),ENSG00000136240(KDELR2),ENSG00000160282(FTCD),ENSG00000157782(…	0.0206805	0.177977	0.0930931
GO:0005200	structural constituent of cytoskeleton	MF	11	87	1027	16197	ENSG00000100285(NEFH),ENSG00000277586(NEFL),ENSG00000171346(KRT15),ENSG00000171345(KRT19),ENSG00000186832(KRT16),ENSG00000075340(ADD2),ENSG00000029534(ANK1),ENSG00000154556(SORBS2),ENSG00000160460(SPTBN4),ENSG00000096696(DSP),ENSG00000167552(TUBA1A)	0.0213149	0.178642	0.126437
GO:0015347	sodium-independent organic anion transmembrane transporter activity	MF	3	10	1027	16197	ENSG00000101187(SLCO4A1),ENSG00000134538(SLCO1B1),ENSG00000084453(SLCO1A2)	0.0217874	0.178642	0.3
GO:0032036	myosin heavy chain binding	MF	3	10	1027	16197	ENSG00000064042(LIMCH1),ENSG00000101335(MYL9),ENSG00000167601(AXL)	0.0217874	0.178642	0.3
GO:0047086	ketosteroid monooxygenase activity	MF	2	4	1027	16197	ENSG00000151632(AKR1C2),ENSG00000187134(AKR1C1)	0.022115	0.178642	0.5
GO:0050544	arachidonic acid binding	MF	2	4	1027	16197	ENSG00000166900(STX3),ENSG00000163220(S100A9)	0.022115	0.178642	0.5
GO:0070051	fibrinogen binding	MF	2	4	1027	16197	ENSG00000137801(THBS1),ENSG00000005961(ITGA2B)	0.022115	0.178642	0.5
GO:0071558	histone H3-tri/di-methyl-lysine-27 demethylase activity	MF	2	4	1027	16197	ENSG00000006459(KDM7A),ENSG00000132510(KDM6B)	0.022115	0.178642	0.5
GO:0022857	transmembrane transporter activity	MF	76	954	1027	16197	ENSG00000166920(C15orf48),ENSG00000083454(P2RX5),ENSG00000187848(P2RX2),ENSG00000105464(GRIN2D),ENSG00000132259(CNGA4),ENSG00000102057(KCND1),ENSG00000174343(CHRNA9),ENSG00000178342(KCNG2),ENSG00000026559(KCNG1),ENSG00000184156(KCNQ3),ENSG00000006283(CACNA1G),ENSG00000111199(TRPV4),ENSG00000287725(-),ENSG00000196557(CACNA1H),ENSG00000143473(KCNH1),ENSG00000144481(TRPM8),ENSG00000104848(KCNA7),ENS…	0.0224763	0.180849	0.0796646
GO:0008289	lipid binding	MF	56	675	1027	16197	ENSG00000149596(JPH2),ENSG00000137801(THBS1),ENSG00000011347(SYT7),ENSG00000104537(ANXA13),ENSG00000167601(AXL),ENSG00000172020(GAP43),ENSG00000143858(SYT2),ENSG00000023171(GRAMD1B),ENSG00000187583(PLEKHN1),ENSG00000188488(SERPINA5),ENSG00000186684(CYP27C1),ENSG00000143320(CRABP2),ENSG00000170099(SERPINA6),ENSG00000018625(ATP1A2),ENSG00000176387(HSD11B2),ENSG00000137819(PAQR5),ENSG00000160781(PAQ…	0.0233481	0.18597	0.082963
GO:0004675	transmembrane receptor protein serine/threonine kinase activity	MF	4	18	1027	16197	ENSG00000163513(TGFBR2),ENSG00000260001(TGFBR3L),ENSG00000135409(AMHR2),ENSG00000171243(SOSTDC1)	0.0240619	0.189438	0.222222
GO:0043236	laminin binding	MF	5	27	1027	16197	ENSG00000137801(THBS1),ENSG00000179954(SSC5D),ENSG00000168615(ADAM9),ENSG00000063660(GPC1),ENSG00000087085(ACHE)	0.025511	0.198425	0.185185
GO:0033293	monocarboxylic acid binding	MF	8	57	1027	16197	ENSG00000188488(SERPINA5),ENSG00000186684(CYP27C1),ENSG00000143320(CRABP2),ENSG00000243678(NME2),ENSG00000151632(AKR1C2),ENSG00000187134(AKR1C1),ENSG00000166900(STX3),ENSG00000163220(S100A9)	0.0265092	0.205102	0.140351
GO:0008047	enzyme activator activity	MF	11	90	1027	16197	ENSG00000271503(CCL5),ENSG00000100311(PDGFB),ENSG00000107957(SH3PXD2A),ENSG00000188747(NOXA1),ENSG00000116701(NCF2),ENSG00000130203(APOE),ENSG00000091583(APOH),ENSG00000125966(MMP24),ENSG00000163739(CXCL1),ENSG00000145423(SFRP2),ENSG00000244038(DDOST)	0.0267111	0.206042	0.122222
GO:0005272	sodium channel activity	MF	6	37	1027	16197	ENSG00000006283(CACNA1G),ENSG00000196557(CACNA1H),ENSG00000177098(SCN4B),ENSG00000144285(SCN1A),ENSG00000162572(SCNN1D),ENSG00000213199(ASIC3)	0.0275282	0.210225	0.162162
GO:0004032	alditol:NADP+ 1-oxidoreductase activity	MF	3	11	1027	16197	ENSG00000151632(AKR1C2),ENSG00000187134(AKR1C1),ENSG00000085662(AKR1B1)	0.0285706	0.213489	0.272727
GO:0031005	filamin binding	MF	3	11	1027	16197	ENSG00000162458(FBLIM1),ENSG00000172403(SYNPO2),ENSG00000079385(CEACAM1)	0.0285706	0.213489	0.272727
GO:0052650	NADP-retinol dehydrogenase activity	MF	3	11	1027	16197	ENSG00000085662(AKR1B1),ENSG00000240857(RDH14),ENSG00000139988(RDH12)	0.0285706	0.213489	0.272727
GO:0061133	endopeptidase activator activity	MF	3	11	1027	16197	ENSG00000138613(APH1B),ENSG00000145423(SFRP2),ENSG00000091106(NLRC4)	0.0285706	0.213489	0.272727
GO:0099186	structural constituent of postsynapse	MF	3	11	1027	16197	ENSG00000100285(NEFH),ENSG00000277586(NEFL),ENSG00000197959(DNM3)	0.0285706	0.213489	0.272727
GO:0016638	oxidoreductase activity, acting on the CH-NH2 group of donors	MF	4	19	1027	16197	ENSG00000134013(LOXL2),ENSG00000138131(LOXL4),ENSG00000069535(MAOB),ENSG00000162692(VCAM1)	0.0289884	0.215046	0.210526
GO:0005215	transporter activity	MF	82	1052	1027	16197	ENSG00000166920(C15orf48),ENSG00000083454(P2RX5),ENSG00000187848(P2RX2),ENSG00000105464(GRIN2D),ENSG00000132259(CNGA4),ENSG00000102057(KCND1),ENSG00000174343(CHRNA9),ENSG00000178342(KCNG2),ENSG00000026559(KCNG1),ENSG00000184156(KCNQ3),ENSG00000006283(CACNA1G),ENSG00000111199(TRPV4),ENSG00000287725(-),ENSG00000196557(CACNA1H),ENSG00000143473(KCNH1),ENSG00000144481(TRPM8),ENSG00000104848(KCNA7),ENS…	0.0290484	0.215336	0.0779468
GO:0005501	retinoid binding	MF	5	28	1027	16197	ENSG00000188488(SERPINA5),ENSG00000186684(CYP27C1),ENSG00000143320(CRABP2),ENSG00000137868(STRA6),ENSG00000114115(RBP1)	0.0294855	0.21608	0.178571
GO:0019840	isoprenoid binding	MF	5	28	1027	16197	ENSG00000188488(SERPINA5),ENSG00000186684(CYP27C1),ENSG00000143320(CRABP2),ENSG00000114115(RBP1),ENSG00000137868(STRA6)	0.0294855	0.21608	0.178571
GO:0005262	calcium channel activity	MF	12	105	1027	16197	ENSG00000157445(CACNA2D3),ENSG00000075461(CACNG4),ENSG00000006283(CACNA1G),ENSG00000287725(-),ENSG00000196557(CACNA1H),ENSG00000111199(TRPV4),ENSG00000105464(GRIN2D),ENSG00000055732(MCOLN3),ENSG00000144481(TRPM8),ENSG00000174343(CHRNA9),ENSG00000166473(PKD1L2),ENSG00000150625(GPM6A)	0.0337962	0.236859	0.114286
GO:0019003	GDP binding	MF	9	71	1027	16197	ENSG00000165105(RASEF),ENSG00000166128(RAB8B),ENSG00000116954(RRAGC),ENSG00000025039(RRAGD),ENSG00000181467(RAP2B),ENSG00000243678(NME2),ENSG00000143878(RHOB),ENSG00000117228(GBP1),ENSG00000213281(NRAS)	0.0348007	0.236859	0.126761
GO:0001665	alpha-N-acetylgalactosaminide alpha-2,6-sialyltransferase activity	MF	2	5	1027	16197	ENSG00000117069(ST6GALNAC5),ENSG00000070731(ST6GALNAC2)	0.0353201	0.236859	0.4
GO:0001849	complement component C1q complex binding	MF	2	5	1027	16197	ENSG00000108561(C1QBP),ENSG00000163661(PTX3)	0.0353201	0.236859	0.4
GO:0004720	protein-lysine 6-oxidase activity	MF	2	5	1027	16197	ENSG00000134013(LOXL2),ENSG00000138131(LOXL4)	0.0353201	0.236859	0.4
GO:0005345	purine nucleobase transmembrane transporter activity	MF	2	5	1027	16197	ENSG00000197506(SLC28A3),ENSG00000156222(SLC28A1)	0.0353201	0.236859	0.4
GO:0008131	primary amine oxidase activity	MF	2	5	1027	16197	ENSG00000069535(MAOB),ENSG00000162692(VCAM1)	0.0353201	0.236859	0.4
GO:0015213	uridine transmembrane transporter activity	MF	2	5	1027	16197	ENSG00000197506(SLC28A3),ENSG00000156222(SLC28A1)	0.0353201	0.236859	0.4
GO:0016494	C-X-C chemokine receptor activity	MF	2	5	1027	16197	ENSG00000121966(CXCR4),ENSG00000178623(GPR35)	0.0353201	0.236859	0.4
GO:0016723	oxidoreductase activity, acting on metal ions, NAD or NADP as acceptor	MF	2	5	1027	16197	ENSG00000115107(STEAP3),ENSG00000132763(MMACHC)	0.0353201	0.236859	0.4
GO:0030280	structural constituent of skin epidermis	MF	2	5	1027	16197	ENSG00000081277(PKP1),ENSG00000186395(KRT10)	0.0353201	0.236859	0.4
GO:0031685	adenosine receptor binding	MF	2	5	1027	16197	ENSG00000103154(NECAB2),ENSG00000116918(TSNAX)	0.0353201	0.236859	0.4
GO:0031802	type 5 metabotropic glutamate receptor binding	MF	2	5	1027	16197	ENSG00000197959(DNM3),ENSG00000103154(NECAB2)	0.0353201	0.236859	0.4
GO:0050542	icosanoid binding	MF	2	5	1027	16197	ENSG00000166900(STX3),ENSG00000163220(S100A9)	0.0353201	0.236859	0.4
GO:0050543	icosatetraenoic acid binding	MF	2	5	1027	16197	ENSG00000166900(STX3),ENSG00000163220(S100A9)	0.0353201	0.236859	0.4
GO:0072345	NAADP-sensitive calcium-release channel activity	MF	2	5	1027	16197	ENSG00000055732(MCOLN3),ENSG00000287725(-)	0.0353201	0.236859	0.4
GO:0035256	G protein-coupled glutamate receptor binding	MF	3	12	1027	16197	ENSG00000197959(DNM3),ENSG00000109062(SLC9A3R1),ENSG00000103154(NECAB2)	0.0363366	0.241	0.25
GO:0045159	myosin II binding	MF	3	12	1027	16197	ENSG00000064042(LIMCH1),ENSG00000109062(SLC9A3R1),ENSG00000148180(GSN)	0.0363366	0.241	0.25
GO:0015079	potassium ion transmembrane transporter activity	MF	13	119	1027	16197	ENSG00000157551(KCNJ15),ENSG00000099337(KCNK6),ENSG00000153822(KCNJ16),ENSG00000102057(KCND1),ENSG00000178342(KCNG2),ENSG00000026559(KCNG1),ENSG00000184156(KCNQ3),ENSG00000143473(KCNH1),ENSG00000104848(KCNA7),ENSG00000170049(KCNAB3),ENSG00000115041(KCNIP3),ENSG00000182132(KCNIP1),ENSG00000018625(ATP1A2)	0.0384022	0.251615	0.109244
GO:0015085	calcium ion transmembrane transporter activity	MF	13	119	1027	16197	ENSG00000157445(CACNA2D3),ENSG00000075461(CACNG4),ENSG00000006283(CACNA1G),ENSG00000287725(-),ENSG00000196557(CACNA1H),ENSG00000174343(CHRNA9),ENSG00000166473(PKD1L2),ENSG00000150625(GPM6A),ENSG00000111199(TRPV4),ENSG00000144481(TRPM8),ENSG00000118160(SLC8A2),ENSG00000105464(GRIN2D),ENSG00000055732(MCOLN3)	0.0384022	0.251615	0.109244
GO:0003779	actin binding	MF	36	419	1027	16197	ENSG00000158164(TMSB15A),ENSG00000136167(LCP1),ENSG00000124429(POF1B),ENSG00000101311(FERMT1),ENSG00000103647(CORO2B),ENSG00000144821(MYH15),ENSG00000035403(VCL),ENSG00000075340(ADD2),ENSG00000148180(GSN),ENSG00000143549(TPM3),ENSG00000149591(TAGLN),ENSG00000111199(TRPV4),ENSG00000144488(ESPNL),ENSG00000114854(TNNC1),ENSG00000169604(ANTXR1),ENSG00000169994(MYO7B),ENSG00000211455(STK38L),ENSG00000…	0.0392266	0.254898	0.0859189
GO:0005248	voltage-gated sodium channel activity	MF	4	21	1027	16197	ENSG00000177098(SCN4B),ENSG00000006283(CACNA1G),ENSG00000196557(CACNA1H),ENSG00000144285(SCN1A)	0.0405084	0.261408	0.190476
GO:0008227	G protein-coupled amine receptor activity	MF	4	21	1027	16197	ENSG00000184160(ADRA2C),ENSG00000169252(ADRB2),ENSG00000184984(CHRM5),ENSG00000069696(DRD4)	0.0405084	0.261408	0.190476
GO:0015318	inorganic molecular entity transmembrane transporter activity	MF	49	600	1027	16197	ENSG00000166920(C15orf48),ENSG00000083454(P2RX5),ENSG00000187848(P2RX2),ENSG00000105464(GRIN2D),ENSG00000132259(CNGA4),ENSG00000102057(KCND1),ENSG00000174343(CHRNA9),ENSG00000178342(KCNG2),ENSG00000026559(KCNG1),ENSG00000184156(KCNQ3),ENSG00000006283(CACNA1G),ENSG00000111199(TRPV4),ENSG00000287725(-),ENSG00000196557(CACNA1H),ENSG00000143473(KCNH1),ENSG00000144481(TRPM8),ENSG00000104848(KCNA7),ENS…	0.0408314	0.262831	0.0816667
GO:0015075	ion transmembrane transporter activity	MF	57	714	1027	16197	ENSG00000166920(C15orf48),ENSG00000083454(P2RX5),ENSG00000187848(P2RX2),ENSG00000105464(GRIN2D),ENSG00000132259(CNGA4),ENSG00000102057(KCND1),ENSG00000174343(CHRNA9),ENSG00000178342(KCNG2),ENSG00000026559(KCNG1),ENSG00000184156(KCNQ3),ENSG00000006283(CACNA1G),ENSG00000111199(TRPV4),ENSG00000287725(-),ENSG00000196557(CACNA1H),ENSG00000143473(KCNH1),ENSG00000144481(TRPM8),ENSG00000104848(KCNA7),ENS…	0.0422907	0.269856	0.0798319
GO:0005044	scavenger receptor activity	MF	6	41	1027	16197	ENSG00000160183(TMPRSS3),ENSG00000134013(LOXL2),ENSG00000135218(CD36),ENSG00000123384(LRP1),ENSG00000179954(SSC5D),ENSG00000138131(LOXL4)	0.0430634	0.272416	0.146341
GO:0004435	phosphatidylinositol phospholipase C activity	MF	4	22	1027	16197	ENSG00000149527(PLCH2),ENSG00000184984(CHRM5),ENSG00000115556(PLCD4),ENSG00000271503(CCL5)	0.047109	0.273555	0.181818
GO:0005319	lipid transporter activity	MF	14	135	1027	16197	ENSG00000135218(CD36),ENSG00000079385(CEACAM1),ENSG00000134538(SLCO1B1),ENSG00000084453(SLCO1A2),ENSG00000141458(NPC1),ENSG00000108846(ABCC3),ENSG00000144452(ABCA12),ENSG00000137868(STRA6),ENSG00000183018(SPNS2),ENSG00000068650(ATP11A),ENSG00000182327(GLTPD2),ENSG00000164211(STARD4),ENSG00000130203(APOE),ENSG00000023171(GRAMD1B)	0.0472618	0.273555	0.103704
GO:0046982	protein heterodimerization activity	MF	27	305	1027	16197	ENSG00000141639(MAPK4),ENSG00000100311(PDGFB),ENSG00000060566(CREB3L3),ENSG00000153162(BMP6),ENSG00000009950(MLXIPL),ENSG00000184160(ADRA2C),ENSG00000116954(RRAGC),ENSG00000105971(CAV2),ENSG00000136928(GABBR2),ENSG00000025039(RRAGD),ENSG00000174804(FZD4),ENSG00000051523(CYBA),ENSG00000075340(ADD2),ENSG00000130751(NPAS1),ENSG00000168811(IL12A),ENSG00000276368(H2AC14),ENSG00000174576(NPAS4),ENSG000…	0.0498147	0.273555	0.0885246
GO:0002020	protease binding	MF	13	124	1027	16197	ENSG00000091106(NLRC4),ENSG00000185345(PRKN),ENSG00000107957(SH3PXD2A),ENSG00000188488(SERPINA5),ENSG00000204936(CD177),ENSG00000123384(LRP1),ENSG00000197249(SERPINA1),ENSG00000259207(ITGB3),ENSG00000168542(COL3A1),ENSG00000078098(FAP),ENSG00000197635(DPP4),ENSG00000108821(COL1A1),ENSG00000115414(FN1)	0.0507262	0.273555	0.104839
GO:0000293	ferric-chelate reductase activity	MF	2	6	1027	16197	ENSG00000115107(STEAP3),ENSG00000008283(CYB561)	0.0507817	0.273555	0.333333
GO:0002151	G-quadruplex RNA binding	MF	2	6	1027	16197	ENSG00000155966(AFF2),ENSG00000131914(LIN28A)	0.0507817	0.273555	0.333333
GO:0004935	adrenergic receptor activity	MF	2	6	1027	16197	ENSG00000184160(ADRA2C),ENSG00000169252(ADRB2)	0.0507817	0.273555	0.333333
GO:0015205	nucleobase transmembrane transporter activity	MF	2	6	1027	16197	ENSG00000197506(SLC28A3),ENSG00000156222(SLC28A1)	0.0507817	0.273555	0.333333
GO:0015214	pyrimidine nucleoside transmembrane transporter activity	MF	2	6	1027	16197	ENSG00000156222(SLC28A1),ENSG00000197506(SLC28A3)	0.0507817	0.273555	0.333333
GO:0015349	thyroid hormone transmembrane transporter activity	MF	2	6	1027	16197	ENSG00000092068(SLC7A8),ENSG00000101187(SLCO4A1)	0.0507817	0.273555	0.333333
GO:0032027	myosin light chain binding	MF	2	6	1027	16197	ENSG00000121966(CXCR4),ENSG00000106686(SPATA6L)	0.0507817	0.273555	0.333333
GO:0045545	syndecan binding	MF	2	6	1027	16197	ENSG00000041982(TNC),ENSG00000136235(GPNMB)	0.0507817	0.273555	0.333333
GO:0004222	metalloendopeptidase activity	MF	10	88	1027	16197	ENSG00000168615(ADAM9),ENSG00000154734(ADAMTS1),ENSG00000125966(MMP24),ENSG00000137673(MMP7),ENSG00000182752(PAPPA),ENSG00000140873(ADAMTS18),ENSG00000197140(ADAM32),ENSG00000151651(ADAM8),ENSG00000073670(ADAM11),ENSG00000149968(MMP3)	0.0514921	0.273555	0.113636
GO:0004629	phospholipase C activity	MF	4	23	1027	16197	ENSG00000149527(PLCH2),ENSG00000184984(CHRM5),ENSG00000115556(PLCD4),ENSG00000271503(CCL5)	0.0542685	0.273555	0.173913
GO:0004806	triglyceride lipase activity	MF	4	23	1027	16197	ENSG00000166035(LIPC),ENSG00000144837(PLA1A),ENSG00000114771(AADAC),ENSG00000170835(CEL)	0.0542685	0.273555	0.173913
GO:0008378	galactosyltransferase activity	MF	4	23	1027	16197	ENSG00000174607(UGT8),ENSG00000121578(B4GALT4),ENSG00000235863(B3GALT4),ENSG00000171155(C1GALT1C1)	0.0542685	0.273555	0.173913
GO:0033612	receptor serine/threonine kinase binding	MF	4	23	1027	16197	ENSG00000187391(MAGI2),ENSG00000153162(BMP6),ENSG00000101144(BMP7),ENSG00000144230(GPR17)	0.0542685	0.273555	0.173913
GO:0005326	neurotransmitter transmembrane transporter activity	MF	3	14	1027	16197	ENSG00000168993(CPLX1),ENSG00000104888(SLC17A7),ENSG00000072041(SLC6A15)	0.0547303	0.273555	0.214286
GO:0016500	protein-hormone receptor activity	MF	3	14	1027	16197	ENSG00000184194(GPR173),ENSG00000135409(AMHR2),ENSG00000133067(LGR6)	0.0547303	0.273555	0.214286
GO:0034185	apolipoprotein binding	MF	3	14	1027	16197	ENSG00000166035(LIPC),ENSG00000157193(LRP8),ENSG00000123384(LRP1)	0.0547303	0.273555	0.214286
GO:0042043	neurexin family protein binding	MF	3	14	1027	16197	ENSG00000146938(NLGN4X),ENSG00000142765(SYTL1),ENSG00000170835(CEL)	0.0547303	0.273555	0.214286
GO:0004175	endopeptidase activity	MF	29	335	1027	16197	ENSG00000197312(DDI2),ENSG00000105141(CASP14),ENSG00000182472(CAPN12),ENSG00000154734(ADAMTS1),ENSG00000125966(MMP24),ENSG00000137673(MMP7),ENSG00000182752(PAPPA),ENSG00000140873(ADAMTS18),ENSG00000197140(ADAM32),ENSG00000168615(ADAM9),ENSG00000151651(ADAM8),ENSG00000073670(ADAM11),ENSG00000149968(MMP3),ENSG00000160183(TMPRSS3),ENSG00000148702(HABP2),ENSG00000146250(PRSS35),ENSG00000175426(PCSK1)…	0.0548673	0.273555	0.0865672
GO:0005109	frizzled binding	MF	5	33	1027	16197	ENSG00000002745(WNT16),ENSG00000146374(RSPO3),ENSG00000095739(BAMBI),ENSG00000143816(WNT9A),ENSG00000108375(RNF43)	0.0550153	0.273555	0.151515
GO:0015144	carbohydrate transmembrane transporter activity	MF	5	33	1027	16197	ENSG00000109667(SLC2A9),ENSG00000163581(SLC2A2),ENSG00000059804(SLC2A3),ENSG00000174514(MFSD4A),ENSG00000198743(SLC5A3)	0.0550153	0.273555	0.151515
GO:0035254	glutamate receptor binding	MF	6	44	1027	16197	ENSG00000197959(DNM3),ENSG00000109062(SLC9A3R1),ENSG00000103154(NECAB2),ENSG00000166342(NETO1),ENSG00000075461(CACNG4),ENSG00000058335(RASGRF1)	0.057717	0.273555	0.136364
GO:0008092	cytoskeletal protein binding	MF	72	946	1027	16197	ENSG00000136167(LCP1),ENSG00000124429(POF1B),ENSG00000211455(STK38L),ENSG00000103647(CORO2B),ENSG00000131746(TNS4),ENSG00000064042(LIMCH1),ENSG00000144821(MYH15),ENSG00000146021(KLHL3),ENSG00000158164(TMSB15A),ENSG00000035403(VCL),ENSG00000075340(ADD2),ENSG00000185345(PRKN),ENSG00000172403(SYNPO2),ENSG00000150764(DIXDC1),ENSG00000100592(DAAM1),ENSG00000163110(PDLIM5),ENSG00000148180(GSN),ENSG0000…	0.0594312	0.273555	0.0761099
GO:0015171	amino acid transmembrane transporter activity	MF	8	67	1027	16197	ENSG00000196517(SLC6A9),ENSG00000017483(SLC38A5),ENSG00000072041(SLC6A15),ENSG00000104888(SLC17A7),ENSG00000092068(SLC7A8),ENSG00000167703(SLC43A2),ENSG00000109062(SLC9A3R1),ENSG00000169507(SLC38A11)	0.0605561	0.273555	0.119403
GO:0017022	myosin binding	MF	8	67	1027	16197	ENSG00000155961(RAB39B),ENSG00000121966(CXCR4),ENSG00000106686(SPATA6L),ENSG00000064042(LIMCH1),ENSG00000101335(MYL9),ENSG00000167601(AXL),ENSG00000109062(SLC9A3R1),ENSG00000148180(GSN)	0.0605561	0.273555	0.119403
GO:0051393	alpha-actinin binding	MF	4	24	1027	16197	ENSG00000172403(SYNPO2),ENSG00000163110(PDLIM5),ENSG00000138347(MYPN),ENSG00000122367(LDB3)	0.0619812	0.273555	0.166667
GO:0070325	lipoprotein particle receptor binding	MF	4	24	1027	16197	ENSG00000107984(DKK1),ENSG00000120885(CLU),ENSG00000130203(APOE),ENSG00000123384(LRP1)	0.0619812	0.273555	0.166667
GO:0097110	scaffold protein binding	MF	7	56	1027	16197	ENSG00000146938(NLGN4X),ENSG00000124731(TREM1),ENSG00000171346(KRT15),ENSG00000105971(CAV2),ENSG00000006283(CACNA1G),ENSG00000196557(CACNA1H),ENSG00000096696(DSP)	0.0625398	0.273555	0.125
GO:0000721	(R,R)-butanediol dehydrogenase activity	MF	1	1	1027	16197	ENSG00000140263(SORD)	0.0634068	0.273555	1
GO:0001591	dopamine neurotransmitter receptor activity, coupled via Gi/Go	MF	1	1	1027	16197	ENSG00000069696(DRD4)	0.0634068	0.273555	1
GO:0001855	complement component C4b binding	MF	1	1	1027	16197	ENSG00000009724(MASP2)	0.0634068	0.273555	1
GO:0001872	(1->3)-beta-D-glucan binding	MF	1	1	1027	16197	ENSG00000163661(PTX3)	0.0634068	0.273555	1
GO:0003721	telomerase RNA reverse transcriptase activity	MF	1	1	1027	16197	ENSG00000164362(TERT)	0.0634068	0.273555	1
GO:0003851	2-hydroxyacylsphingosine 1-beta-galactosyltransferase activity	MF	1	1	1027	16197	ENSG00000174607(UGT8)	0.0634068	0.273555	1
GO:0003939	L-iditol 2-dehydrogenase activity	MF	1	1	1027	16197	ENSG00000140263(SORD)	0.0634068	0.273555	1
GO:0003968	RNA-directed 5'-3' RNA polymerase activity	MF	1	1	1027	16197	ENSG00000164362(TERT)	0.0634068	0.273555	1
GO:0004351	glutamate decarboxylase activity	MF	1	1	1027	16197	ENSG00000128683(GAD1)	0.0634068	0.273555	1
GO:0004395	hexaprenyldihydroxybenzoate methyltransferase activity	MF	1	1	1027	16197	ENSG00000132423(COQ3)	0.0634068	0.273555	1
GO:0004398	histidine decarboxylase activity	MF	1	1	1027	16197	ENSG00000140287(HDC)	0.0634068	0.273555	1
GO:0004446	inositol-hexakisphosphate phosphatase activity	MF	1	1	1027	16197	ENSG00000107789(MINPP1)	0.0634068	0.273555	1
GO:0004462	lactoylglutathione lyase activity	MF	1	1	1027	16197	ENSG00000124767(GLO1)	0.0634068	0.273555	1
GO:0004489	methylenetetrahydrofolate reductase (NAD(P)H) activity	MF	1	1	1027	16197	ENSG00000177000(MTHFR)	0.0634068	0.273555	1
GO:0004512	inositol-3-phosphate synthase activity	MF	1	1	1027	16197	ENSG00000105655(ISYNA1)	0.0634068	0.273555	1
GO:0004555	alpha,alpha-trehalase activity	MF	1	1	1027	16197	ENSG00000118094(TREH)	0.0634068	0.273555	1
GO:0004673	protein histidine kinase activity	MF	1	1	1027	16197	ENSG00000243678(NME2)	0.0634068	0.273555	1
GO:0004938	alpha2-adrenergic receptor activity	MF	1	1	1027	16197	ENSG00000184160(ADRA2C)	0.0634068	0.273555	1
GO:0004941	beta2-adrenergic receptor activity	MF	1	1	1027	16197	ENSG00000169252(ADRB2)	0.0634068	0.273555	1
GO:0004952	dopamine neurotransmitter receptor activity	MF	1	1	1027	16197	ENSG00000069696(DRD4)	0.0634068	0.273555	1
GO:0004960	thromboxane receptor activity	MF	1	1	1027	16197	ENSG00000006638(TBXA2R)	0.0634068	0.273555	1
GO:0004961	thromboxane A2 receptor activity	MF	1	1	1027	16197	ENSG00000006638(TBXA2R)	0.0634068	0.273555	1
GO:0005026	transforming growth factor beta receptor activity, type II	MF	1	1	1027	16197	ENSG00000163513(TGFBR2)	0.0634068	0.273555	1
GO:0005367	myo-inositol:sodium symporter activity	MF	1	1	1027	16197	ENSG00000198743(SLC5A3)	0.0634068	0.273555	1
GO:0008112	nicotinamide N-methyltransferase activity	MF	1	1	1027	16197	ENSG00000166741(NNMT)	0.0634068	0.273555	1
GO:0008403	25-hydroxycholecalciferol-24-hydroxylase activity	MF	1	1	1027	16197	ENSG00000019186(CYP24A1)	0.0634068	0.273555	1
GO:0008667	2,3-dihydro-2,3-dihydroxybenzoate dehydrogenase activity	MF	1	1	1027	16197	ENSG00000164039(BDH2)	0.0634068	0.273555	1
GO:0008689	3-demethylubiquinone-9 3-O-methyltransferase activity	MF	1	1	1027	16197	ENSG00000132423(COQ3)	0.0634068	0.273555	1
GO:0008892	guanine deaminase activity	MF	1	1	1027	16197	ENSG00000119125(GDA)	0.0634068	0.273555	1
GO:0010420	3,4-dihydroxy-5-polyprenylbenzoic acid O-methyltransferase activity	MF	1	1	1027	16197	ENSG00000132423(COQ3)	0.0634068	0.273555	1
GO:0015055	secretin receptor activity	MF	1	1	1027	16197	ENSG00000080293(SCTR)	0.0634068	0.273555	1
GO:0015067	amidinotransferase activity	MF	1	1	1027	16197	ENSG00000171766(GATM)	0.0634068	0.273555	1
GO:0015068	glycine amidinotransferase activity	MF	1	1	1027	16197	ENSG00000171766(GATM)	0.0634068	0.273555	1
GO:0015146	pentose transmembrane transporter activity	MF	1	1	1027	16197	ENSG00000198743(SLC5A3)	0.0634068	0.273555	1
GO:0015150	fucose transmembrane transporter activity	MF	1	1	1027	16197	ENSG00000198743(SLC5A3)	0.0634068	0.273555	1
GO:0015164	glucuronoside transmembrane transporter activity	MF	1	1	1027	16197	ENSG00000108846(ABCC3)	0.0634068	0.273555	1
GO:0015212	cytidine transmembrane transporter activity	MF	1	1	1027	16197	ENSG00000156222(SLC28A1)	0.0634068	0.273555	1
GO:0015319	sodium:inorganic phosphate symporter activity	MF	1	1	1027	16197	ENSG00000104888(SLC17A7)	0.0634068	0.273555	1
GO:0015343	siderophore transmembrane transporter activity	MF	1	1	1027	16197	ENSG00000213199(ASIC3)	0.0634068	0.273555	1
GO:0015375	glycine:sodium symporter activity	MF	1	1	1027	16197	ENSG00000196517(SLC6A9)	0.0634068	0.273555	1
GO:0015390	purine-specific nucleoside:sodium symporter activity	MF	1	1	1027	16197	ENSG00000197506(SLC28A3)	0.0634068	0.273555	1
GO:0015636	short-chain fatty acid transmembrane transporter activity	MF	1	1	1027	16197	ENSG00000135218(CD36)	0.0634068	0.273555	1
GO:0015927	trehalase activity	MF	1	1	1027	16197	ENSG00000118094(TREH)	0.0634068	0.273555	1
GO:0016872	intramolecular lyase activity	MF	1	1	1027	16197	ENSG00000105655(ISYNA1)	0.0634068	0.273555	1
GO:0016964	alpha-2 macroglobulin receptor activity	MF	1	1	1027	16197	ENSG00000123384(LRP1)	0.0634068	0.273555	1
GO:0019145	aminobutyraldehyde dehydrogenase activity	MF	1	1	1027	16197	ENSG00000143149(ALDH9A1)	0.0634068	0.273555	1
GO:0019778	Atg12 activating enzyme activity	MF	1	1	1027	16197	ENSG00000197548(ATG7)	0.0634068	0.273555	1
GO:0019779	Atg8 activating enzyme activity	MF	1	1	1027	16197	ENSG00000197548(ATG7)	0.0634068	0.273555	1
GO:0019972	interleukin-12 binding	MF	1	1	1027	16197	ENSG00000168811(IL12A)	0.0634068	0.273555	1
GO:0019975	interleukin-17 binding	MF	1	1	1027	16197	ENSG00000168811(IL12A)	0.0634068	0.273555	1
GO:0030342	1-alpha,25-dihydroxyvitamin D3 24-hydroxylase activity	MF	1	1	1027	16197	ENSG00000019186(CYP24A1)	0.0634068	0.273555	1
GO:0030377	urokinase plasminogen activator receptor activity	MF	1	1	1027	16197	ENSG00000011422(PLAUR)	0.0634068	0.273555	1
GO:0030379	neurotensin receptor activity, non-G protein-coupled	MF	1	1	1027	16197	ENSG00000134243(SORT1)	0.0634068	0.273555	1
GO:0030409	glutamate formimidoyltransferase activity	MF	1	1	1027	16197	ENSG00000160282(FTCD)	0.0634068	0.273555	1
GO:0030412	formimidoyltetrahydrofolate cyclodeaminase activity	MF	1	1	1027	16197	ENSG00000160282(FTCD)	0.0634068	0.273555	1
GO:0031320	hexitol dehydrogenase activity	MF	1	1	1027	16197	ENSG00000140263(SORD)	0.0634068	0.273555	1
GO:0031703	type 2 angiotensin receptor binding	MF	1	1	1027	16197	ENSG00000135744(AGT)	0.0634068	0.273555	1
GO:0031714	C5a anaphylatoxin chemotactic receptor binding	MF	1	1	1027	16197	ENSG00000125730(C3)	0.0634068	0.273555	1
GO:0031715	C5L2 anaphylatoxin chemotactic receptor binding	MF	1	1	1027	16197	ENSG00000125730(C3)	0.0634068	0.273555	1
GO:0031727	CCR2 chemokine receptor binding	MF	1	1	1027	16197	ENSG00000108691(CCL2)	0.0634068	0.273555	1
GO:0031731	CCR6 chemokine receptor binding	MF	1	1	1027	16197	ENSG00000115009(CCL20)	0.0634068	0.273555	1
GO:0031798	type 1 metabotropic glutamate receptor binding	MF	1	1	1027	16197	ENSG00000197959(DNM3)	0.0634068	0.273555	1
GO:0031834	neurokinin receptor binding	MF	1	1	1027	16197	ENSG00000176358(TAC4)	0.0634068	0.273555	1
GO:0031835	substance P receptor binding	MF	1	1	1027	16197	ENSG00000176358(TAC4)	0.0634068	0.273555	1
GO:0031837	substance K receptor binding	MF	1	1	1027	16197	ENSG00000176358(TAC4)	0.0634068	0.273555	1
GO:0031893	vasopressin receptor binding	MF	1	1	1027	16197	ENSG00000137486(ARRB1)	0.0634068	0.273555	1
GO:0031896	V2 vasopressin receptor binding	MF	1	1	1027	16197	ENSG00000137486(ARRB1)	0.0634068	0.273555	1
GO:0032034	myosin II head/neck binding	MF	1	1	1027	16197	ENSG00000064042(LIMCH1)	0.0634068	0.273555	1
GO:0033041	sweet taste receptor activity	MF	1	1	1027	16197	ENSG00000169962(TAS1R3)	0.0634068	0.273555	1
GO:0033703	3beta-hydroxy-5beta-steroid dehydrogenase activity	MF	1	1	1027	16197	ENSG00000187134(AKR1C1)	0.0634068	0.273555	1
GO:0033737	1-pyrroline dehydrogenase activity	MF	1	1	1027	16197	ENSG00000143149(ALDH9A1)	0.0634068	0.273555	1
GO:0033787	cyanocobalamin reductase (cyanide-eliminating) activity	MF	1	1	1027	16197	ENSG00000132763(MMACHC)	0.0634068	0.273555	1
GO:0034417	bisphosphoglycerate 3-phosphatase activity	MF	1	1	1027	16197	ENSG00000107789(MINPP1)	0.0634068	0.273555	1
GO:0034632	retinol transmembrane transporter activity	MF	1	1	1027	16197	ENSG00000137868(STRA6)	0.0634068	0.273555	1
GO:0035538	carbohydrate response element binding	MF	1	1	1027	16197	ENSG00000009950(MLXIPL)	0.0634068	0.273555	1
GO:0035757	chemokine (C-C motif) ligand 19 binding	MF	1	1	1027	16197	ENSG00000126353(CCR7)	0.0634068	0.273555	1
GO:0035758	chemokine (C-C motif) ligand 21 binding	MF	1	1	1027	16197	ENSG00000126353(CCR7)	0.0634068	0.273555	1
GO:0038102	activin receptor antagonist activity	MF	1	1	1027	16197	ENSG00000134363(FST)	0.0634068	0.273555	1
GO:0038117	C-C motif chemokine 19 receptor activity	MF	1	1	1027	16197	ENSG00000126353(CCR7)	0.0634068	0.273555	1
GO:0038121	C-C motif chemokine 21 receptor activity	MF	1	1	1027	16197	ENSG00000126353(CCR7)	0.0634068	0.273555	1
GO:0038147	C-X-C motif chemokine 12 receptor activity	MF	1	1	1027	16197	ENSG00000121966(CXCR4)	0.0634068	0.273555	1
GO:0042163	interleukin-12 beta subunit binding	MF	1	1	1027	16197	ENSG00000168811(IL12A)	0.0634068	0.273555	1
GO:0042931	enterobactin transmembrane transporter activity	MF	1	1	1027	16197	ENSG00000213199(ASIC3)	0.0634068	0.273555	1
GO:0043795	glyceraldehyde oxidoreductase activity	MF	1	1	1027	16197	ENSG00000085662(AKR1B1)	0.0634068	0.273555	1
GO:0044595	decaprenyldihydroxybenzoate methyltransferase activity	MF	1	1	1027	16197	ENSG00000132423(COQ3)	0.0634068	0.273555	1
GO:0044596	3-demethylubiquinol-10 3-O-methyltransferase activity	MF	1	1	1027	16197	ENSG00000132423(COQ3)	0.0634068	0.273555	1
GO:0045513	interleukin-27 binding	MF	1	1	1027	16197	ENSG00000168811(IL12A)	0.0634068	0.273555	1
GO:0046526	D-xylulose reductase activity	MF	1	1	1027	16197	ENSG00000140263(SORD)	0.0634068	0.273555	1
GO:0046539	histamine N-methyltransferase activity	MF	1	1	1027	16197	ENSG00000150540(HNMT)	0.0634068	0.273555	1
GO:0046817	chemokine receptor antagonist activity	MF	1	1	1027	16197	ENSG00000271503(CCL5)	0.0634068	0.273555	1
GO:0046911	metal chelating activity	MF	1	1	1027	16197	ENSG00000130203(APOE)	0.0634068	0.273555	1
GO:0046980	tapasin binding	MF	1	1	1027	16197	ENSG00000204267(TAP2)	0.0634068	0.273555	1
GO:0047006	17-alpha,20-alpha-dihydroxypregn-4-en-3-one dehydrogenase activity	MF	1	1	1027	16197	ENSG00000187134(AKR1C1)	0.0634068	0.273555	1
GO:0047042	androsterone dehydrogenase (B-specific) activity	MF	1	1	1027	16197	ENSG00000187134(AKR1C1)	0.0634068	0.273555	1
GO:0047105	4-trimethylammoniobutyraldehyde dehydrogenase activity	MF	1	1	1027	16197	ENSG00000143149(ALDH9A1)	0.0634068	0.273555	1
GO:0047263	N-acylsphingosine galactosyltransferase activity	MF	1	1	1027	16197	ENSG00000174607(UGT8)	0.0634068	0.273555	1
GO:0047915	ganglioside galactosyltransferase activity	MF	1	1	1027	16197	ENSG00000235863(B3GALT4)	0.0634068	0.273555	1
GO:0047963	glycine N-choloyltransferase activity	MF	1	1	1027	16197	ENSG00000136881(BAAT)	0.0634068	0.273555	1
GO:0050201	fucokinase activity	MF	1	1	1027	16197	ENSG00000157353(FCSK)	0.0634068	0.273555	1
GO:0050255	ribitol 2-dehydrogenase activity	MF	1	1	1027	16197	ENSG00000140263(SORD)	0.0634068	0.273555	1
GO:0050337	thiosulfate-thiol sulfurtransferase activity	MF	1	1	1027	16197	ENSG00000215845(TSTD1)	0.0634068	0.273555	1
GO:0051997	2-oxo-4-hydroxy-4-carboxy-5-ureidoimidazoline decarboxylase activity	MF	1	1	1027	16197	ENSG00000183463(URAD)	0.0634068	0.273555	1
GO:0052817	very long chain acyl-CoA hydrolase activity	MF	1	1	1027	16197	ENSG00000136881(BAAT)	0.0634068	0.273555	1
GO:0052826	inositol hexakisphosphate 2-phosphatase activity	MF	1	1	1027	16197	ENSG00000107789(MINPP1)	0.0634068	0.273555	1
GO:0052858	peptidyl-lysine acetyltransferase activity	MF	1	1	1027	16197	ENSG00000121579(NAA50)	0.0634068	0.273555	1
GO:0060230	lipoprotein lipase activator activity	MF	1	1	1027	16197	ENSG00000091583(APOH)	0.0634068	0.273555	1
GO:0060422	peptidyl-dipeptidase inhibitor activity	MF	1	1	1027	16197	ENSG00000147257(GPC3)	0.0634068	0.273555	1
GO:0061542	3-demethylubiquinol-n 3-O-methyltransferase activity	MF	1	1	1027	16197	ENSG00000132423(COQ3)	0.0634068	0.273555	1
GO:0061896	all-trans retinol 3,4-desaturase activity	MF	1	1	1027	16197	ENSG00000186684(CYP27C1)	0.0634068	0.273555	1
GO:0061897	all-trans retinal 3,4-desaturase activity	MF	1	1	1027	16197	ENSG00000186684(CYP27C1)	0.0634068	0.273555	1
GO:0061898	all-trans retinoic acid 3,4-desaturase activity	MF	1	1	1027	16197	ENSG00000186684(CYP27C1)	0.0634068	0.273555	1
GO:0061899	11-cis-retinal 3,4-desaturase activity	MF	1	1	1027	16197	ENSG00000186684(CYP27C1)	0.0634068	0.273555	1
GO:0062081	activating MHC class Ib receptor activity	MF	1	1	1027	16197	ENSG00000205809(KLRC2)	0.0634068	0.273555	1
GO:0062180	25-hydroxycholecalciferol-23-hydroxylase activity	MF	1	1	1027	16197	ENSG00000019186(CYP24A1)	0.0634068	0.273555	1
GO:0070119	ciliary neurotrophic factor binding	MF	1	1	1027	16197	ENSG00000160712(IL6R)	0.0634068	0.273555	1
GO:0070892	lipoteichoic acid immune receptor activity	MF	1	1	1027	16197	ENSG00000135218(CD36)	0.0634068	0.273555	1
GO:0071614	linoleic acid epoxygenase activity	MF	1	1	1027	16197	ENSG00000134716(CYP2J2)	0.0634068	0.273555	1
GO:0071890	bicarbonate binding	MF	1	1	1027	16197	ENSG00000143199(ADCY10)	0.0634068	0.273555	1
GO:0080132	fatty acid alpha-hydroxylase activity	MF	1	1	1027	16197	ENSG00000103089(FA2H)	0.0634068	0.273555	1
GO:0097161	DH domain binding	MF	1	1	1027	16197	ENSG00000116106(EPHA4)	0.0634068	0.273555	1
GO:0098680	template-free RNA nucleotidyltransferase	MF	1	1	1027	16197	ENSG00000164362(TERT)	0.0634068	0.273555	1
GO:0102797	geranial:oxygen oxidoreductase activity	MF	1	1	1027	16197	ENSG00000138356(AOX1)	0.0634068	0.273555	1
GO:0102798	heptaldehyde:oxygen oxidoreductase activity	MF	1	1	1027	16197	ENSG00000138356(AOX1)	0.0634068	0.273555	1
GO:0106301	arachidonic acid 5,6-epoxygenase activity	MF	1	1	1027	16197	ENSG00000134716(CYP2J2)	0.0634068	0.273555	1
GO:0106312	methylenetetrahydrofolate reductase NADH activity	MF	1	1	1027	16197	ENSG00000177000(MTHFR)	0.0634068	0.273555	1
GO:0106313	methylenetetrahydrofolate reductase NADPH activity	MF	1	1	1027	16197	ENSG00000177000(MTHFR)	0.0634068	0.273555	1
GO:0120053	ribitol beta-1,4-xylosyltransferase activity	MF	1	1	1027	16197	ENSG00000118600(RXYLT1)	0.0634068	0.273555	1
GO:0150025	oxidised low-density lipoprotein particle receptor activity	MF	1	1	1027	16197	ENSG00000135218(CD36)	0.0634068	0.273555	1
GO:1990147	talin binding	MF	1	1	1027	16197	ENSG00000103647(CORO2B)	0.0634068	0.273555	1
GO:1990238	double-stranded DNA endodeoxyribonuclease activity	MF	1	1	1027	16197	ENSG00000166349(RAG1)	0.0634068	0.273555	1
GO:1990272	anti-Mullerian hormone receptor activity	MF	1	1	1027	16197	ENSG00000135409(AMHR2)	0.0634068	0.273555	1
GO:1990439	MAP kinase serine/threonine phosphatase activity	MF	1	1	1027	16197	ENSG00000120875(DUSP4)	0.0634068	0.273555	1
GO:0051087	chaperone binding	MF	11	104	1027	16197	ENSG00000120885(CLU),ENSG00000164362(TERT),ENSG00000185345(PRKN),ENSG00000052795(FNIP2),ENSG00000114315(HES1),ENSG00000044574(HSPA5),ENSG00000018625(ATP1A2),ENSG00000187726(DNAJB13),ENSG00000171564(FGB),ENSG00000267060(PTGES3L),ENSG00000115414(FN1)	0.065105	0.277692	0.105769
GO:0008191	metalloendopeptidase inhibitor activity	MF	3	15	1027	16197	ENSG00000118849(RARRES1),ENSG00000130303(BST2),ENSG00000169031(COL4A3)	0.0652916	0.277692	0.2
GO:0050780	dopamine receptor binding	MF	3	15	1027	16197	ENSG00000179295(PTPN11),ENSG00000099864(PALM),ENSG00000109062(SLC9A3R1)	0.0652916	0.277692	0.2
GO:0031406	carboxylic acid binding	MF	14	142	1027	16197	ENSG00000188488(SERPINA5),ENSG00000186684(CYP27C1),ENSG00000143320(CRABP2),ENSG00000243678(NME2),ENSG00000160282(FTCD),ENSG00000128683(GAD1),ENSG00000135821(GLUL),ENSG00000129521(EGLN3),ENSG00000152952(PLOD2),ENSG00000110811(P3H3),ENSG00000151632(AKR1C2),ENSG00000187134(AKR1C1),ENSG00000166900(STX3),ENSG00000163220(S100A9)	0.0666203	0.281048	0.0985915
GO:0071949	FAD binding	MF	5	35	1027	16197	ENSG00000177000(MTHFR),ENSG00000138356(AOX1),ENSG00000116260(QSOX1),ENSG00000132763(MMACHC),ENSG00000166394(CYB5R2)	0.0679275	0.281048	0.142857
GO:0004931	extracellularly ATP-gated cation channel activity	MF	2	7	1027	16197	ENSG00000083454(P2RX5),ENSG00000187848(P2RX2)	0.068161	0.281048	0.285714
GO:0005138	interleukin-6 receptor binding	MF	2	7	1027	16197	ENSG00000136244(IL6),ENSG00000160712(IL6R)	0.068161	0.281048	0.285714
GO:0015280	ligand-gated sodium channel activity	MF	2	7	1027	16197	ENSG00000213199(ASIC3),ENSG00000162572(SCNN1D)	0.068161	0.281048	0.285714
GO:0016775	phosphotransferase activity, nitrogenous group as acceptor	MF	2	7	1027	16197	ENSG00000131730(CKMT2),ENSG00000243678(NME2)	0.068161	0.281048	0.285714
GO:0031404	chloride ion binding	MF	2	7	1027	16197	ENSG00000146938(NLGN4X),ENSG00000113389(NPR3)	0.068161	0.281048	0.285714
GO:0031730	CCR5 chemokine receptor binding	MF	2	7	1027	16197	ENSG00000271503(CCL5),ENSG00000132688(NES)	0.068161	0.281048	0.285714
GO:0034040	ATPase-coupled lipid transmembrane transporter activity	MF	2	7	1027	16197	ENSG00000108846(ABCC3),ENSG00000144452(ABCA12)	0.068161	0.281048	0.285714
GO:0035727	lysophosphatidic acid binding	MF	2	7	1027	16197	ENSG00000172020(GAP43),ENSG00000166340(TPP1)	0.068161	0.281048	0.285714
GO:0038036	sphingosine-1-phosphate receptor activity	MF	2	7	1027	16197	ENSG00000213694(S1PR3),ENSG00000267534(S1PR2)	0.068161	0.281048	0.285714
GO:0047023	androsterone dehydrogenase activity	MF	2	7	1027	16197	ENSG00000187134(AKR1C1),ENSG00000151632(AKR1C2)	0.068161	0.281048	0.285714
GO:0050693	LBD domain binding	MF	2	7	1027	16197	ENSG00000164442(CITED2),ENSG00000117707(PROX1)	0.068161	0.281048	0.285714
GO:0030507	spectrin binding	MF	4	25	1027	16197	ENSG00000075340(ADD2),ENSG00000029534(ANK1),ENSG00000160460(SPTBN4),ENSG00000117228(GBP1)	0.0702381	0.286962	0.16
GO:0046943	carboxylic acid transmembrane transporter activity	MF	13	131	1027	16197	ENSG00000196517(SLC6A9),ENSG00000017483(SLC38A5),ENSG00000072041(SLC6A15),ENSG00000104888(SLC17A7),ENSG00000079385(CEACAM1),ENSG00000134538(SLCO1B1),ENSG00000084453(SLCO1A2),ENSG00000092068(SLC7A8),ENSG00000169507(SLC38A11),ENSG00000167703(SLC43A2),ENSG00000109062(SLC9A3R1),ENSG00000108846(ABCC3),ENSG00000135218(CD36)	0.0721667	0.294022	0.0992366
GO:0015370	solute:sodium symporter activity	MF	7	58	1027	16197	ENSG00000196517(SLC6A9),ENSG00000072041(SLC6A15),ENSG00000198743(SLC5A3),ENSG00000197506(SLC28A3),ENSG00000156222(SLC28A1),ENSG00000198569(SLC34A3),ENSG00000104888(SLC17A7)	0.0728655	0.295812	0.12069
GO:0099106	ion channel regulator activity	MF	12	119	1027	16197	ENSG00000075461(CACNG4),ENSG00000166592(RRAD),ENSG00000198743(SLC5A3),ENSG00000115041(KCNIP3),ENSG00000069696(DRD4),ENSG00000182132(KCNIP1),ENSG00000169252(ADRB2),ENSG00000170049(KCNAB3),ENSG00000160183(TMPRSS3),ENSG00000177098(SCN4B),ENSG00000109062(SLC9A3R1),ENSG00000126562(WNK4)	0.0744399	0.30137	0.10084
GO:0048306	calcium-dependent protein binding	MF	8	70	1027	16197	ENSG00000163993(S100P),ENSG00000157193(LRP8),ENSG00000204936(CD177),ENSG00000157782(CABP1),ENSG00000163220(S100A9),ENSG00000114854(TNNC1),ENSG00000009724(MASP2),ENSG00000188015(S100A3)	0.0744885	0.301448	0.114286
GO:0005342	organic acid transmembrane transporter activity	MF	13	132	1027	16197	ENSG00000196517(SLC6A9),ENSG00000017483(SLC38A5),ENSG00000072041(SLC6A15),ENSG00000104888(SLC17A7),ENSG00000079385(CEACAM1),ENSG00000134538(SLCO1B1),ENSG00000084453(SLCO1A2),ENSG00000092068(SLC7A8),ENSG00000169507(SLC38A11),ENSG00000167703(SLC43A2),ENSG00000109062(SLC9A3R1),ENSG00000108846(ABCC3),ENSG00000135218(CD36)	0.0756465	0.304216	0.0984848
GO:0005242	inward rectifier potassium channel activity	MF	3	16	1027	16197	ENSG00000157551(KCNJ15),ENSG00000099337(KCNK6),ENSG00000153822(KCNJ16)	0.0767066	0.30466	0.1875
GO:0030021	extracellular matrix structural constituent conferring compression resistance	MF	3	16	1027	16197	ENSG00000132464(ENAM),ENSG00000139329(LUM),ENSG00000188783(PRELP)	0.0767066	0.30466	0.1875
GO:0048019	receptor antagonist activity	MF	3	16	1027	16197	ENSG00000134363(FST),ENSG00000271503(CCL5),ENSG00000107984(DKK1)	0.0767066	0.30466	0.1875
GO:0099604	ligand-gated calcium channel activity	MF	4	26	1027	16197	ENSG00000105464(GRIN2D),ENSG00000055732(MCOLN3),ENSG00000287725(-),ENSG00000144481(TRPM8)	0.0790274	0.312428	0.153846
GO:0008028	monocarboxylic acid transmembrane transporter activity	MF	6	48	1027	16197	ENSG00000079385(CEACAM1),ENSG00000134538(SLCO1B1),ENSG00000084453(SLCO1A2),ENSG00000109062(SLC9A3R1),ENSG00000108846(ABCC3),ENSG00000135218(CD36)	0.0813695	0.32033	0.125
GO:0015026	coreceptor activity	MF	5	37	1027	16197	ENSG00000183098(GPC6),ENSG00000182175(RGMA),ENSG00000123384(LRP1),ENSG00000121966(CXCR4),ENSG00000259207(ITGB3)	0.0823712	0.323529	0.135135
GO:0005337	nucleoside transmembrane transporter activity	MF	2	8	1027	16197	ENSG00000197506(SLC28A3),ENSG00000156222(SLC28A1)	0.0871531	0.331899	0.25
GO:0016742	hydroxymethyl-, formyl- and related transferase activity	MF	2	8	1027	16197	ENSG00000160282(FTCD),ENSG00000136010(ALDH1L2)	0.0871531	0.331899	0.25
GO:0031701	angiotensin receptor binding	MF	2	8	1027	16197	ENSG00000135744(AGT),ENSG00000137486(ARRB1)	0.0871531	0.331899	0.25
GO:0032052	bile acid binding	MF	2	8	1027	16197	ENSG00000151632(AKR1C2),ENSG00000187134(AKR1C1)	0.0871531	0.331899	0.25
GO:0047044	androstan-3-alpha,17-beta-diol dehydrogenase activity	MF	2	8	1027	16197	ENSG00000151632(AKR1C2),ENSG00000187134(AKR1C1)	0.0871531	0.331899	0.25
GO:2001069	glycogen binding	MF	2	8	1027	16197	ENSG00000173281(PPP1R3B),ENSG00000112425(EPM2A)	0.0871531	0.331899	0.25
GO:0001972	retinoic acid binding	MF	3	17	1027	16197	ENSG00000188488(SERPINA5),ENSG00000186684(CYP27C1),ENSG00000143320(CRABP2)	0.0889267	0.333581	0.176471
GO:0098918	structural constituent of synapse	MF	3	17	1027	16197	ENSG00000100285(NEFH),ENSG00000277586(NEFL),ENSG00000197959(DNM3)	0.0889267	0.333581	0.176471
GO:0047485	protein N-terminus binding	MF	11	110	1027	16197	ENSG00000127561(SYNGR3),ENSG00000164362(TERT),ENSG00000125968(ID1),ENSG00000163666(HESX1),ENSG00000157193(LRP8),ENSG00000109062(SLC9A3R1),ENSG00000163110(PDLIM5),ENSG00000204388(HSPA1B),ENSG00000111358(GTF2H3),ENSG00000128683(GAD1),ENSG00000186298(PPP1CC)	0.0890491	0.333674	0.1
GO:0016247	channel regulator activity	MF	12	123	1027	16197	ENSG00000075461(CACNG4),ENSG00000166592(RRAD),ENSG00000198743(SLC5A3),ENSG00000115041(KCNIP3),ENSG00000069696(DRD4),ENSG00000182132(KCNIP1),ENSG00000169252(ADRB2),ENSG00000170049(KCNAB3),ENSG00000160183(TMPRSS3),ENSG00000177098(SCN4B),ENSG00000109062(SLC9A3R1),ENSG00000126562(WNK4)	0.0901539	0.336346	0.097561
GO:0008138	protein tyrosine/serine/threonine phosphatase activity	MF	5	38	1027	16197	ENSG00000120875(DUSP4),ENSG00000130829(DUSP9),ENSG00000120129(DUSP1),ENSG00000184545(DUSP8),ENSG00000112425(EPM2A)	0.0901553	0.336346	0.131579
GO:0051787	misfolded protein binding	MF	4	28	1027	16197	ENSG00000120885(CLU),ENSG00000044574(HSPA5),ENSG00000204388(HSPA1B),ENSG00000173110(HSPA6)	0.0981428	0.360334	0.142857
GO:0003756	protein disulfide isomerase activity	MF	3	18	1027	16197	ENSG00000197930(ERO1A),ENSG00000116260(QSOX1),ENSG00000259207(ITGB3)	0.1019	0.366605	0.166667
GO:0016864	intramolecular oxidoreductase activity, transposing S-S bonds	MF	3	18	1027	16197	ENSG00000197930(ERO1A),ENSG00000116260(QSOX1),ENSG00000259207(ITGB3)	0.1019	0.366605	0.166667
GO:0003823	antigen binding	MF	6	51	1027	16197	ENSG00000211699(TRGV3),ENSG00000092068(SLC7A8),ENSG00000204267(TAP2),ENSG00000205809(KLRC2),ENSG00000168685(IL7R),ENSG00000224650(IGHV3-74)	0.102159	0.366605	0.117647
GO:0016706	2-oxoglutarate-dependent dioxygenase activity	MF	6	51	1027	16197	ENSG00000152952(PLOD2),ENSG00000110811(P3H3),ENSG00000129521(EGLN3),ENSG00000006459(KDM7A),ENSG00000138336(TET1),ENSG00000132510(KDM6B)	0.102159	0.366605	0.117647
GO:0043177	organic acid binding	MF	11	113	1027	16197	ENSG00000188488(SERPINA5),ENSG00000186684(CYP27C1),ENSG00000143320(CRABP2),ENSG00000160282(FTCD),ENSG00000128683(GAD1),ENSG00000135821(GLUL),ENSG00000129521(EGLN3),ENSG00000152952(PLOD2),ENSG00000110811(P3H3),ENSG00000166900(STX3),ENSG00000163220(S100A9)	0.102797	0.366605	0.0973451
GO:0002162	dystroglycan binding	MF	2	9	1027	16197	ENSG00000035403(VCL),ENSG00000078018(MAP2)	0.107484	0.366605	0.222222
GO:0008035	high-density lipoprotein particle binding	MF	2	9	1027	16197	ENSG00000135218(CD36),ENSG00000157193(LRP8)	0.107484	0.366605	0.222222
GO:0008970	phospholipase A1 activity	MF	2	9	1027	16197	ENSG00000166035(LIPC),ENSG00000144837(PLA1A)	0.107484	0.366605	0.222222
GO:0016175	superoxide-generating NAD(P)H oxidase activity	MF	2	9	1027	16197	ENSG00000051523(CYBA),ENSG00000116701(NCF2)	0.107484	0.366605	0.222222
GO:0017002	activin-activated receptor activity	MF	2	9	1027	16197	ENSG00000163513(TGFBR2),ENSG00000135409(AMHR2)	0.107484	0.366605	0.222222
GO:0022858	alanine transmembrane transporter activity	MF	2	9	1027	16197	ENSG00000092068(SLC7A8),ENSG00000017483(SLC38A5)	0.107484	0.366605	0.222222
GO:0031419	cobalamin binding	MF	2	9	1027	16197	ENSG00000185339(TCN2),ENSG00000132763(MMACHC)	0.107484	0.366605	0.222222
GO:0032050	clathrin heavy chain binding	MF	2	9	1027	16197	ENSG00000065609(SNAP91),ENSG00000123384(LRP1)	0.107484	0.366605	0.222222
GO:0035381	ATP-gated ion channel activity	MF	2	9	1027	16197	ENSG00000083454(P2RX5),ENSG00000187848(P2RX2)	0.107484	0.366605	0.222222
GO:0043121	neurotrophin binding	MF	2	9	1027	16197	ENSG00000053108(FSTL4),ENSG00000134243(SORT1)	0.107484	0.366605	0.222222
GO:0048531	beta-1,3-galactosyltransferase activity	MF	2	9	1027	16197	ENSG00000235863(B3GALT4),ENSG00000171155(C1GALT1C1)	0.107484	0.366605	0.222222
GO:0016628	oxidoreductase activity, acting on the CH-CH group of donors, NAD or NADP as acceptor	MF	4	29	1027	16197	ENSG00000164039(BDH2),ENSG00000151632(AKR1C2),ENSG00000187134(AKR1C1),ENSG00000149809(TM7SF2)	0.108433	0.366605	0.137931
GO:0017147	Wnt-protein binding	MF	4	29	1027	16197	ENSG00000154856(APCDD1),ENSG00000174804(FZD4),ENSG00000145423(SFRP2),ENSG00000111432(FZD10)	0.108433	0.366605	0.137931
GO:0008373	sialyltransferase activity	MF	3	19	1027	16197	ENSG00000117069(ST6GALNAC5),ENSG00000070731(ST6GALNAC2),ENSG00000144057(ST6GAL2)	0.11557	0.366605	0.157895
GO:0070696	transmembrane receptor protein serine/threonine kinase binding	MF	3	19	1027	16197	ENSG00000187391(MAGI2),ENSG00000153162(BMP6),ENSG00000101144(BMP7)	0.11557	0.366605	0.157895
GO:0005245	voltage-gated calcium channel activity	MF	5	41	1027	16197	ENSG00000006283(CACNA1G),ENSG00000196557(CACNA1H),ENSG00000157445(CACNA2D3),ENSG00000075461(CACNG4),ENSG00000287725(-)	0.115665	0.366605	0.121951
GO:0016504	peptidase activator activity	MF	5	41	1027	16197	ENSG00000138613(APH1B),ENSG00000145423(SFRP2),ENSG00000091106(NLRC4),ENSG00000005001(PRSS22),ENSG00000115414(FN1)	0.115665	0.366605	0.121951
GO:0016903	oxidoreductase activity, acting on the aldehyde or oxo group of donors	MF	5	41	1027	16197	ENSG00000085662(AKR1B1),ENSG00000136010(ALDH1L2),ENSG00000143149(ALDH9A1),ENSG00000138356(AOX1),ENSG00000197601(FAR1)	0.115665	0.366605	0.121951
GO:0019842	vitamin binding	MF	12	129	1027	16197	ENSG00000186684(CYP27C1),ENSG00000160282(FTCD),ENSG00000137868(STRA6),ENSG00000114115(RBP1),ENSG00000143320(CRABP2),ENSG00000140287(HDC),ENSG00000128683(GAD1),ENSG00000129521(EGLN3),ENSG00000152952(PLOD2),ENSG00000110811(P3H3),ENSG00000185339(TCN2),ENSG00000132763(MMACHC)	0.117272	0.366605	0.0930233
GO:0015175	neutral amino acid transmembrane transporter activity	MF	4	30	1027	16197	ENSG00000092068(SLC7A8),ENSG00000017483(SLC38A5),ENSG00000196517(SLC6A9),ENSG00000167703(SLC43A2)	0.119184	0.366605	0.133333
GO:0043548	phosphatidylinositol 3-kinase binding	MF	4	30	1027	16197	ENSG00000147689(FAM83A),ENSG00000148180(GSN),ENSG00000167601(AXL),ENSG00000113721(PDGFRB)	0.119184	0.366605	0.133333
GO:0043178	alcohol binding	MF	8	78	1027	16197	ENSG00000141458(NPC1),ENSG00000164211(STARD4),ENSG00000023171(GRAMD1B),ENSG00000137868(STRA6),ENSG00000114115(RBP1),ENSG00000143320(CRABP2),ENSG00000143858(SYT2),ENSG00000186684(CYP27C1)	0.120294	0.366605	0.102564
GO:0002114	interleukin-33 receptor activity	MF	1	2	1027	16197	ENSG00000196083(IL1RAP)	0.122797	0.366605	0.5
GO:0002153	steroid receptor RNA activator RNA binding	MF	1	2	1027	16197	ENSG00000177192(PUS1)	0.122797	0.366605	0.5
GO:0002951	leukotriene-C(4) hydrolase	MF	1	2	1027	16197	ENSG00000100031(GGT1)	0.122797	0.366605	0.5
GO:0003835	beta-galactoside alpha-2,6-sialyltransferase activity	MF	1	2	1027	16197	ENSG00000144057(ST6GAL2)	0.122797	0.366605	0.5
GO:0003845	11-beta-hydroxysteroid dehydrogenase [NAD(P)] activity	MF	1	2	1027	16197	ENSG00000176387(HSD11B2)	0.122797	0.366605	0.5
GO:0003858	3-hydroxybutyrate dehydrogenase activity	MF	1	2	1027	16197	ENSG00000164039(BDH2)	0.122797	0.366605	0.5
GO:0003977	UDP-N-acetylglucosamine diphosphorylase activity	MF	1	2	1027	16197	ENSG00000197355(UAP1L1)	0.122797	0.366605	0.5
GO:0003990	acetylcholinesterase activity	MF	1	2	1027	16197	ENSG00000087085(ACHE)	0.122797	0.366605	0.5
GO:0004031	aldehyde oxidase activity	MF	1	2	1027	16197	ENSG00000138356(AOX1)	0.122797	0.366605	0.5
GO:0004356	glutamate-ammonia ligase activity	MF	1	2	1027	16197	ENSG00000135821(GLUL)	0.122797	0.366605	0.5
GO:0004360	glutamine-fructose-6-phosphate transaminase (isomerizing) activity	MF	1	2	1027	16197	ENSG00000131459(GFPT2)	0.122797	0.366605	0.5
GO:0004373	glycogen (starch) synthase activity	MF	1	2	1027	16197	ENSG00000112425(EPM2A)	0.122797	0.366605	0.5
GO:0004419	hydroxymethylglutaryl-CoA lyase activity	MF	1	2	1027	16197	ENSG00000146151(HMGCLL1)	0.122797	0.366605	0.5
GO:0004478	methionine adenosyltransferase activity	MF	1	2	1027	16197	ENSG00000151224(MAT1A)	0.122797	0.366605	0.5
GO:0004586	ornithine decarboxylase activity	MF	1	2	1027	16197	ENSG00000115758(ODC1)	0.122797	0.366605	0.5
GO:0004743	pyruvate kinase activity	MF	1	2	1027	16197	ENSG00000143627(PKLR)	0.122797	0.366605	0.5
GO:0004878	complement component C5a receptor activity	MF	1	2	1027	16197	ENSG00000134830(C5AR2)	0.122797	0.366605	0.5
GO:0004915	interleukin-6 receptor activity	MF	1	2	1027	16197	ENSG00000160712(IL6R)	0.122797	0.366605	0.5
GO:0004917	interleukin-7 receptor activity	MF	1	2	1027	16197	ENSG00000168685(IL7R)	0.122797	0.366605	0.5
GO:0004939	beta-adrenergic receptor activity	MF	1	2	1027	16197	ENSG00000169252(ADRB2)	0.122797	0.366605	0.5
GO:0004967	glucagon receptor activity	MF	1	2	1027	16197	ENSG00000065325(GLP2R)	0.122797	0.366605	0.5
GO:0004968	gonadotropin-releasing hormone receptor activity	MF	1	2	1027	16197	ENSG00000184194(GPR173)	0.122797	0.366605	0.5
GO:0005019	platelet-derived growth factor beta-receptor activity	MF	1	2	1027	16197	ENSG00000113721(PDGFRB)	0.122797	0.366605	0.5
GO:0005298	proline:sodium symporter activity	MF	1	2	1027	16197	ENSG00000072041(SLC6A15)	0.122797	0.366605	0.5
GO:0005365	myo-inositol transmembrane transporter activity	MF	1	2	1027	16197	ENSG00000198743(SLC5A3)	0.122797	0.366605	0.5
GO:0005549	odorant binding	MF	1	2	1027	16197	ENSG00000243896(OR2A7)	0.122797	0.366605	0.5
GO:0008160	protein tyrosine phosphatase activator activity	MF	1	2	1027	16197	ENSG00000146674(IGFBP3)	0.122797	0.366605	0.5
GO:0008294	calcium- and calmodulin-responsive adenylate cyclase activity	MF	1	2	1027	16197	ENSG00000164742(ADCY1)	0.122797	0.366605	0.5
GO:0008405	arachidonic acid 11,12-epoxygenase activity	MF	1	2	1027	16197	ENSG00000134716(CYP2J2)	0.122797	0.366605	0.5
GO:0008425	2-polyprenyl-6-methoxy-1,4-benzoquinone methyltransferase activity	MF	1	2	1027	16197	ENSG00000132423(COQ3)	0.122797	0.366605	0.5
GO:0010465	nerve growth factor receptor activity	MF	1	2	1027	16197	ENSG00000134243(SORT1)	0.122797	0.366605	0.5
GO:0010852	cyclase inhibitor activity	MF	1	2	1027	16197	ENSG00000164199(ADGRV1)	0.122797	0.366605	0.5
GO:0010854	adenylate cyclase regulator activity	MF	1	2	1027	16197	ENSG00000164199(ADGRV1)	0.122797	0.366605	0.5
GO:0010855	adenylate cyclase inhibitor activity	MF	1	2	1027	16197	ENSG00000164199(ADGRV1)	0.122797	0.366605	0.5
GO:0015665	alcohol transmembrane transporter activity	MF	1	2	1027	16197	ENSG00000137868(STRA6)	0.122797	0.366605	0.5
GO:0016155	formyltetrahydrofolate dehydrogenase activity	MF	1	2	1027	16197	ENSG00000136010(ALDH1L2)	0.122797	0.366605	0.5
GO:0016211	ammonia ligase activity	MF	1	2	1027	16197	ENSG00000135821(GLUL)	0.122797	0.366605	0.5
GO:0016263	glycoprotein-N-acetylgalactosamine 3-beta-galactosyltransferase activity	MF	1	2	1027	16197	ENSG00000171155(C1GALT1C1)	0.122797	0.366605	0.5
GO:0016603	glutaminyl-peptide cyclotransferase activity	MF	1	2	1027	16197	ENSG00000011478(QPCTL)	0.122797	0.366605	0.5
GO:0016623	oxidoreductase activity, acting on the aldehyde or oxo group of donors, oxygen as acceptor	MF	1	2	1027	16197	ENSG00000138356(AOX1)	0.122797	0.366605	0.5
GO:0019981	interleukin-6 binding	MF	1	2	1027	16197	ENSG00000160712(IL6R)	0.122797	0.366605	0.5
GO:0030298	receptor signaling protein tyrosine kinase activator activity	MF	1	2	1027	16197	ENSG00000271503(CCL5)	0.122797	0.366605	0.5
GO:0030580	quinone cofactor methyltransferase activity	MF	1	2	1027	16197	ENSG00000132423(COQ3)	0.122797	0.366605	0.5
GO:0030629	U6 snRNA 3'-end binding	MF	1	2	1027	16197	ENSG00000170860(LSM3)	0.122797	0.366605	0.5
GO:0030984	kininogen binding	MF	1	2	1027	16197	ENSG00000108561(C1QBP)	0.122797	0.366605	0.5
GO:0031691	alpha-1A adrenergic receptor binding	MF	1	2	1027	16197	ENSG00000137486(ARRB1)	0.122797	0.366605	0.5
GO:0031692	alpha-1B adrenergic receptor binding	MF	1	2	1027	16197	ENSG00000137486(ARRB1)	0.122797	0.366605	0.5
GO:0031728	CCR3 chemokine receptor binding	MF	1	2	1027	16197	ENSG00000006606(CCL26)	0.122797	0.366605	0.5
GO:0031729	CCR4 chemokine receptor binding	MF	1	2	1027	16197	ENSG00000271503(CCL5)	0.122797	0.366605	0.5
GO:0031750	D3 dopamine receptor binding	MF	1	2	1027	16197	ENSG00000099864(PALM)	0.122797	0.366605	0.5
GO:0031762	follicle-stimulating hormone receptor binding	MF	1	2	1027	16197	ENSG00000137486(ARRB1)	0.122797	0.366605	0.5
GO:0031799	type 2 metabotropic glutamate receptor binding	MF	1	2	1027	16197	ENSG00000109062(SLC9A3R1)	0.122797	0.366605	0.5
GO:0032028	myosin head/neck binding	MF	1	2	1027	16197	ENSG00000064042(LIMCH1)	0.122797	0.366605	0.5
GO:0032038	myosin II heavy chain binding	MF	1	2	1027	16197	ENSG00000064042(LIMCH1)	0.122797	0.366605	0.5
GO:0033798	thyroxine 5-deiodinase activity	MF	1	2	1027	16197	ENSG00000211448(DIO2)	0.122797	0.366605	0.5
GO:0033882	choloyl-CoA hydrolase activity	MF	1	2	1027	16197	ENSG00000136881(BAAT)	0.122797	0.366605	0.5
GO:0034416	bisphosphoglycerate phosphatase activity	MF	1	2	1027	16197	ENSG00000107789(MINPP1)	0.122797	0.366605	0.5
GO:0035575	histone H4-methyl-lysine-20 demethylase activity	MF	1	2	1027	16197	ENSG00000006459(KDM7A)	0.122797	0.366605	0.5
GO:0036130	prostaglandin H2 endoperoxidase reductase activity	MF	1	2	1027	16197	ENSG00000085662(AKR1B1)	0.122797	0.366605	0.5
GO:0036313	phosphatidylinositol 3-kinase catalytic subunit binding	MF	1	2	1027	16197	ENSG00000148180(GSN)	0.122797	0.366605	0.5
GO:0038025	reelin receptor activity	MF	1	2	1027	16197	ENSG00000157193(LRP8)	0.122797	0.366605	0.5
GO:0042015	interleukin-20 binding	MF	1	2	1027	16197	ENSG00000142677(IL22RA1)	0.122797	0.366605	0.5
GO:0043185	vascular endothelial growth factor receptor 3 binding	MF	1	2	1027	16197	ENSG00000165197(VEGFD)	0.122797	0.366605	0.5
GO:0043682	P-type divalent copper transporter activity	MF	1	2	1027	16197	ENSG00000123191(ATP7B)	0.122797	0.366605	0.5
GO:0044736	acid-sensing ion channel activity	MF	1	2	1027	16197	ENSG00000213199(ASIC3)	0.122797	0.366605	0.5
GO:0047710	bis(5'-adenosyl)-triphosphatase activity	MF	1	2	1027	16197	ENSG00000189283(FHIT)	0.122797	0.366605	0.5
GO:0047956	glycerol dehydrogenase [NADP+] activity	MF	1	2	1027	16197	ENSG00000085662(AKR1B1)	0.122797	0.366605	0.5
GO:0050196	[phosphorylase] phosphatase activity	MF	1	2	1027	16197	ENSG00000173281(PPP1R3B)	0.122797	0.366605	0.5
GO:0050486	intramolecular transferase activity, transferring hydroxy groups	MF	1	2	1027	16197	ENSG00000134716(CYP2J2)	0.122797	0.366605	0.5
GO:0050613	delta14-sterol reductase activity	MF	1	2	1027	16197	ENSG00000149809(TM7SF2)	0.122797	0.366605	0.5
GO:0050698	proteoglycan sulfotransferase activity	MF	1	2	1027	16197	ENSG00000197093(GAL3ST4)	0.122797	0.366605	0.5
GO:0052815	medium-chain acyl-CoA hydrolase activity	MF	1	2	1027	16197	ENSG00000136881(BAAT)	0.122797	0.366605	0.5
GO:0052816	long-chain acyl-CoA hydrolase activity	MF	1	2	1027	16197	ENSG00000136881(BAAT)	0.122797	0.366605	0.5
GO:0062179	vitamin D 23-hydroxylase activity	MF	1	2	1027	16197	ENSG00000019186(CYP24A1)	0.122797	0.366605	0.5
GO:0062181	1-alpha,25-dihydroxyvitamin D3 23-hydroxylase activity	MF	1	2	1027	16197	ENSG00000019186(CYP24A1)	0.122797	0.366605	0.5
GO:0070780	dihydrosphingosine-1-phosphate phosphatase activity	MF	1	2	1027	16197	ENSG00000126821(SGPP1)	0.122797	0.366605	0.5
GO:0071820	N-box binding	MF	1	2	1027	16197	ENSG00000114315(HES1)	0.122797	0.366605	0.5
GO:0080019	fatty-acyl-CoA reductase (alcohol-forming) activity	MF	1	2	1027	16197	ENSG00000197601(FAR1)	0.122797	0.366605	0.5
GO:0086059	voltage-gated calcium channel activity involved SA node cell action potential	MF	1	2	1027	16197	ENSG00000006283(CACNA1G)	0.122797	0.366605	0.5
GO:0097020	COPII receptor activity	MF	1	2	1027	16197	ENSG00000258881(-)	0.122797	0.366605	0.5
GO:0102965	alcohol-forming fatty acyl-CoA reductase activity	MF	1	2	1027	16197	ENSG00000197601(FAR1)	0.122797	0.366605	0.5
GO:0106255	hydroperoxy icosatetraenoate isomerase activity	MF	1	2	1027	16197	ENSG00000134716(CYP2J2)	0.122797	0.366605	0.5
GO:0140581	P-type monovalent copper transporter activity	MF	1	2	1027	16197	ENSG00000123191(ATP7B)	0.122797	0.366605	0.5
GO:1902379	chemoattractant activity involved in axon guidance	MF	1	2	1027	16197	ENSG00000168621(GDNF)	0.122797	0.366605	0.5
GO:1905060	calcium:cation antiporter activity involved in regulation of postsynaptic cytosolic calcium ion concentration	MF	1	2	1027	16197	ENSG00000118160(SLC8A2)	0.122797	0.366605	0.5
GO:1990042	glycerol dehydrogenase [NAD(P)+] activity	MF	1	2	1027	16197	ENSG00000085662(AKR1B1)	0.122797	0.366605	0.5
GO:1990259	histone-glutamine methyltransferase activity	MF	1	2	1027	16197	ENSG00000188573(FBLL1)	0.122797	0.366605	0.5
GO:0016298	lipase activity	MF	10	104	1027	16197	ENSG00000149527(PLCH2),ENSG00000184984(CHRM5),ENSG00000115556(PLCD4),ENSG00000271503(CCL5),ENSG00000166035(LIPC),ENSG00000121316(PLBD1),ENSG00000130653(PNPLA7),ENSG00000170835(CEL),ENSG00000144837(PLA1A),ENSG00000114771(AADAC)	0.123081	0.366706	0.0961538
GO:0003777	microtubule motor activity	MF	7	66	1027	16197	ENSG00000105877(DNAH11),ENSG00000115423(DNAH6),ENSG00000130294(KIF1A),ENSG00000167702(KIFC2),ENSG00000136883(KIF12),ENSG00000162849(KIF26B),ENSG00000116852(KIF21B)	0.12353	0.367724	0.106061
GO:0005516	calmodulin binding	MF	16	184	1027	16197	ENSG00000164742(ADCY1),ENSG00000026103(FAS),ENSG00000011347(SYT7),ENSG00000144821(MYH15),ENSG00000118160(SLC8A2),ENSG00000075340(ADD2),ENSG00000184156(KCNQ3),ENSG00000111199(TRPV4),ENSG00000172020(GAP43),ENSG00000130176(CNN1),ENSG00000079385(CEACAM1),ENSG00000143473(KCNH1),ENSG00000137766(UNC13C),ENSG00000166592(RRAD),ENSG00000117152(RGS4),ENSG00000078018(MAP2)	0.123942	0.368378	0.0869565
GO:0019904	protein domain specific binding	MF	50	668	1027	16197	ENSG00000116285(ERRFI1),ENSG00000100842(EFS),ENSG00000051523(CYBA),ENSG00000185345(PRKN),ENSG00000138347(MYPN),ENSG00000168615(ADAM9),ENSG00000188747(NOXA1),ENSG00000069696(DRD4),ENSG00000135144(DTX1),ENSG00000159314(ARHGAP27),ENSG00000027869(SH2D2A),ENSG00000134769(DTNA),ENSG00000174804(FZD4),ENSG00000107679(PLEKHA1),ENSG00000174021(GNG5),ENSG00000109062(SLC9A3R1),ENSG00000140807(NKD1),ENSG00000…	0.124598	0.370153	0.0748503
GO:0050660	flavin adenine dinucleotide binding	MF	8	79	1027	16197	ENSG00000177000(MTHFR),ENSG00000138356(AOX1),ENSG00000116260(QSOX1),ENSG00000132763(MMACHC),ENSG00000166394(CYB5R2),ENSG00000069535(MAOB),ENSG00000141994(DUS3L),ENSG00000183773(AIFM3)	0.126881	0.372695	0.101266
GO:0140677	molecular function activator activity	MF	11	118	1027	16197	ENSG00000125966(MMP24),ENSG00000163739(CXCL1),ENSG00000145423(SFRP2),ENSG00000244038(DDOST),ENSG00000271503(CCL5),ENSG00000100311(PDGFB),ENSG00000107957(SH3PXD2A),ENSG00000188747(NOXA1),ENSG00000116701(NCF2),ENSG00000130203(APOE),ENSG00000091583(APOH)	0.128318	0.372695	0.0932203
GO:0005436	sodium:phosphate symporter activity	MF	2	10	1027	16197	ENSG00000104888(SLC17A7),ENSG00000198569(SLC34A3)	0.128908	0.372695	0.2
GO:0008239	dipeptidyl-peptidase activity	MF	2	10	1027	16197	ENSG00000078098(FAP),ENSG00000197635(DPP4)	0.128908	0.372695	0.2
GO:0008494	translation activator activity	MF	2	10	1027	16197	ENSG00000108561(C1QBP),ENSG00000070756(PABPC1)	0.128908	0.372695	0.2
GO:0016303	1-phosphatidylinositol-3-kinase activity	MF	2	10	1027	16197	ENSG00000117461(PIK3R3),ENSG00000139144(PIK3C2G)	0.128908	0.372695	0.2
GO:0016595	glutamate binding	MF	2	10	1027	16197	ENSG00000128683(GAD1),ENSG00000135821(GLUL)	0.128908	0.372695	0.2
GO:0035325	Toll-like receptor binding	MF	2	10	1027	16197	ENSG00000163220(S100A9),ENSG00000135218(CD36)	0.128908	0.372695	0.2
GO:0035612	AP-2 adaptor complex binding	MF	2	10	1027	16197	ENSG00000137486(ARRB1),ENSG00000149577(SIDT2)	0.128908	0.372695	0.2
GO:0036041	long-chain fatty acid binding	MF	2	10	1027	16197	ENSG00000166900(STX3),ENSG00000163220(S100A9)	0.128908	0.372695	0.2
GO:0071837	HMG box domain binding	MF	2	10	1027	16197	ENSG00000122877(EGR2),ENSG00000052850(ALX4)	0.128908	0.372695	0.2
GO:0102545	phosphatidyl phospholipase B activity	MF	2	10	1027	16197	ENSG00000166035(LIPC),ENSG00000130653(PNPLA7)	0.128908	0.372695	0.2
GO:0005104	fibroblast growth factor receptor binding	MF	3	20	1027	16197	ENSG00000125848(FLRT3),ENSG00000113578(FGF1),ENSG00000138675(FGF5)	0.129883	0.372695	0.15
GO:0010314	phosphatidylinositol-5-phosphate binding	MF	3	20	1027	16197	ENSG00000149596(JPH2),ENSG00000107957(SH3PXD2A),ENSG00000197415(VEPH1)	0.129883	0.372695	0.15
GO:0017134	fibroblast growth factor binding	MF	3	20	1027	16197	ENSG00000137801(THBS1),ENSG00000063660(GPC1),ENSG00000259207(ITGB3)	0.129883	0.372695	0.15
GO:0031418	L-ascorbic acid binding	MF	3	20	1027	16197	ENSG00000129521(EGLN3),ENSG00000152952(PLOD2),ENSG00000110811(P3H3)	0.129883	0.372695	0.15
GO:0043274	phospholipase binding	MF	3	20	1027	16197	ENSG00000185345(PRKN),ENSG00000277586(NEFL),ENSG00000179295(PTPN11)	0.129883	0.372695	0.15
GO:0043495	protein-membrane adaptor activity	MF	3	20	1027	16197	ENSG00000160460(SPTBN4),ENSG00000151320(AKAP6),ENSG00000109062(SLC9A3R1)	0.129883	0.372695	0.15
GO:0120020	cholesterol transfer activity	MF	3	20	1027	16197	ENSG00000164211(STARD4),ENSG00000130203(APOE),ENSG00000023171(GRAMD1B)	0.129883	0.372695	0.15
GO:0016831	carboxy-lyase activity	MF	4	31	1027	16197	ENSG00000128683(GAD1),ENSG00000140287(HDC),ENSG00000115758(ODC1),ENSG00000183463(URAD)	0.130374	0.372752	0.129032
GO:0046983	protein dimerization activity	MF	68	936	1027	16197	ENSG00000125848(FLRT3),ENSG00000141639(MAPK4),ENSG00000146938(NLGN4X),ENSG00000100311(PDGFB),ENSG00000060566(CREB3L3),ENSG00000164362(TERT),ENSG00000163993(S100P),ENSG00000197548(ATG7),ENSG00000113389(NPR3),ENSG00000184160(ADRA2C),ENSG00000168621(GDNF),ENSG00000105971(CAV2),ENSG00000174804(FZD4),ENSG00000163666(HESX1),ENSG00000122694(GLIPR2),ENSG00000183691(NOG),ENSG00000075340(ADD2),ENSG00000109…	0.130858	0.37398	0.0726496
GO:0098632	cell-cell adhesion mediator activity	MF	5	43	1027	16197	ENSG00000096696(DSP),ENSG00000137699(TRIM29),ENSG00000163110(PDLIM5),ENSG00000138347(MYPN),ENSG00000085552(IGSF9)	0.134371	0.38184	0.116279
GO:0008528	G protein-coupled peptide receptor activity	MF	9	93	1027	16197	ENSG00000126353(CCR7),ENSG00000121966(CXCR4),ENSG00000144230(GPR17),ENSG00000065325(GLP2R),ENSG00000126010(GRPR),ENSG00000178623(GPR35),ENSG00000113389(NPR3),ENSG00000267534(S1PR2),ENSG00000080293(SCTR)	0.134724	0.382379	0.0967742
GO:0015294	solute:cation symporter activity	MF	8	81	1027	16197	ENSG00000196517(SLC6A9),ENSG00000072041(SLC6A15),ENSG00000109667(SLC2A9),ENSG00000198743(SLC5A3),ENSG00000197506(SLC28A3),ENSG00000156222(SLC28A1),ENSG00000198569(SLC34A3),ENSG00000104888(SLC17A7)	0.140604	0.397026	0.0987654
GO:0005154	epidermal growth factor receptor binding	MF	4	32	1027	16197	ENSG00000124882(EREG),ENSG00000163235(TGFA),ENSG00000109321(AREG),ENSG00000113070(HBEGF)	0.141979	0.39926	0.125
GO:0015248	sterol transporter activity	MF	4	32	1027	16197	ENSG00000164211(STARD4),ENSG00000130203(APOE),ENSG00000023171(GRAMD1B),ENSG00000141458(NPC1)	0.141979	0.39926	0.125
GO:0051019	mitogen-activated protein kinase binding	MF	4	32	1027	16197	ENSG00000120875(DUSP4),ENSG00000130829(DUSP9),ENSG00000120129(DUSP1),ENSG00000184545(DUSP8)	0.141979	0.39926	0.125
GO:0019789	SUMO transferase activity	MF	3	21	1027	16197	ENSG00000122877(EGR2),ENSG00000215277(RNF212B),ENSG00000147889(CDKN2A)	0.144778	0.402284	0.142857
GO:0030247	polysaccharide binding	MF	3	21	1027	16197	ENSG00000163661(PTX3),ENSG00000173281(PPP1R3B),ENSG00000112425(EPM2A)	0.144778	0.402284	0.142857
GO:0035250	UDP-galactosyltransferase activity	MF	3	21	1027	16197	ENSG00000174607(UGT8),ENSG00000121578(B4GALT4),ENSG00000235863(B3GALT4)	0.144778	0.402284	0.142857
GO:0050750	low-density lipoprotein particle receptor binding	MF	3	21	1027	16197	ENSG00000107984(DKK1),ENSG00000120885(CLU),ENSG00000130203(APOE)	0.144778	0.402284	0.142857
GO:0070300	phosphatidic acid binding	MF	3	21	1027	16197	ENSG00000149596(JPH2),ENSG00000023171(GRAMD1B),ENSG00000187583(PLEKHN1)	0.144778	0.402284	0.142857
GO:0120015	sterol transfer activity	MF	3	21	1027	16197	ENSG00000164211(STARD4),ENSG00000130203(APOE),ENSG00000023171(GRAMD1B)	0.144778	0.402284	0.142857
GO:0004860	protein kinase inhibitor activity	MF	7	69	1027	16197	ENSG00000147883(CDKN2B),ENSG00000147889(CDKN2A),ENSG00000175793(SFN),ENSG00000185614(INKA1),ENSG00000173334(TRIB1),ENSG00000185338(SOCS1),ENSG00000071575(TRIB2)	0.146202	0.405363	0.101449
GO:0008013	beta-catenin binding	MF	8	82	1027	16197	ENSG00000101665(SMAD7),ENSG00000035403(VCL),ENSG00000185345(PRKN),ENSG00000109062(SLC9A3R1),ENSG00000125398(SOX9),ENSG00000106571(GLI3),ENSG00000138795(LEF1),ENSG00000132510(KDM6B)	0.147732	0.408562	0.097561
GO:0030165	PDZ domain binding	MF	8	82	1027	16197	ENSG00000134769(DTNA),ENSG00000174804(FZD4),ENSG00000107679(PLEKHA1),ENSG00000174021(GNG5),ENSG00000185345(PRKN),ENSG00000109062(SLC9A3R1),ENSG00000140807(NKD1),ENSG00000167874(TMEM88)	0.147732	0.408562	0.097561
GO:0004725	protein tyrosine phosphatase activity	MF	9	95	1027	16197	ENSG00000179295(PTPN11),ENSG00000139505(MTMR6),ENSG00000120875(DUSP4),ENSG00000070778(PTPN21),ENSG00000130829(DUSP9),ENSG00000120129(DUSP1),ENSG00000112425(EPM2A),ENSG00000184545(DUSP8),ENSG00000112319(EYA4)	0.147754	0.408562	0.0947368
GO:0019901	protein kinase binding	MF	48	649	1027	16197	ENSG00000108561(C1QBP),ENSG00000170955(CAVIN3),ENSG00000163110(PDLIM5),ENSG00000122367(LDB3),ENSG00000111199(TRPV4),ENSG00000168615(ADAM9),ENSG00000184613(NELL2),ENSG00000096696(DSP),ENSG00000168621(GDNF),ENSG00000141232(TOB1),ENSG00000179295(PTPN11),ENSG00000129946(SHC2),ENSG00000173334(TRIB1),ENSG00000071575(TRIB2),ENSG00000163513(TGFBR2),ENSG00000125398(SOX9),ENSG00000120875(DUSP4),ENSG0000013…	0.148544	0.41036	0.0739599
GO:0004016	adenylate cyclase activity	MF	2	11	1027	16197	ENSG00000164742(ADCY1),ENSG00000143199(ADCY10)	0.151206	0.410478	0.181818
GO:0030553	cGMP binding	MF	2	11	1027	16197	ENSG00000132259(CNGA4),ENSG00000112541(PDE10A)	0.151206	0.410478	0.181818
GO:0042285	xylosyltransferase activity	MF	2	11	1027	16197	ENSG00000118600(RXYLT1),ENSG00000133424(LARGE1)	0.151206	0.410478	0.181818
GO:0072582	17-beta-hydroxysteroid dehydrogenase (NADP+) activity	MF	2	11	1027	16197	ENSG00000151632(AKR1C2),ENSG00000187134(AKR1C1)	0.151206	0.410478	0.181818
GO:1901474	azole transmembrane transporter activity	MF	2	11	1027	16197	ENSG00000017483(SLC38A5),ENSG00000156222(SLC28A1)	0.151206	0.410478	0.181818
GO:0030674	protein-macromolecule adaptor activity	MF	21	260	1027	16197	ENSG00000166900(STX3),ENSG00000099365(STX1B),ENSG00000029534(ANK1),ENSG00000154556(SORBS2),ENSG00000187391(MAGI2),ENSG00000179295(PTPN11),ENSG00000095637(SORBS1),ENSG00000188818(ZDHHC11),ENSG00000076641(PAG1),ENSG00000178078(STAP2),ENSG00000137486(ARRB1),ENSG00000151320(AKAP6),ENSG00000109062(SLC9A3R1),ENSG00000160460(SPTBN4),ENSG00000051108(HERPUD1),ENSG00000125848(FLRT3),ENSG00000138613(APH1B),…	0.151545	0.411182	0.0807692
GO:0030291	protein serine/threonine kinase inhibitor activity	MF	4	33	1027	16197	ENSG00000147883(CDKN2B),ENSG00000147889(CDKN2A),ENSG00000175793(SFN),ENSG00000185614(INKA1)	0.153974	0.416331	0.121212
GO:0042805	actinin binding	MF	4	33	1027	16197	ENSG00000172403(SYNPO2),ENSG00000163110(PDLIM5),ENSG00000138347(MYPN),ENSG00000122367(LDB3)	0.153974	0.416331	0.121212
GO:0001653	peptide receptor activity	MF	9	96	1027	16197	ENSG00000126353(CCR7),ENSG00000121966(CXCR4),ENSG00000144230(GPR17),ENSG00000065325(GLP2R),ENSG00000126010(GRPR),ENSG00000113389(NPR3),ENSG00000267534(S1PR2),ENSG00000080293(SCTR),ENSG00000178623(GPR35)	0.154497	0.416331	0.09375
GO:0008081	phosphoric diester hydrolase activity	MF	8	83	1027	16197	ENSG00000112541(PDE10A),ENSG00000184588(PDE4B),ENSG00000132915(PDE6A),ENSG00000149527(PLCH2),ENSG00000184984(CHRM5),ENSG00000115556(PLCD4),ENSG00000271503(CCL5),ENSG00000182836(PLCXD3)	0.155033	0.417118	0.0963855
GO:0019900	kinase binding	MF	53	726	1027	16197	ENSG00000108561(C1QBP),ENSG00000170955(CAVIN3),ENSG00000163110(PDLIM5),ENSG00000122367(LDB3),ENSG00000111199(TRPV4),ENSG00000168615(ADAM9),ENSG00000184613(NELL2),ENSG00000096696(DSP),ENSG00000141639(MAPK4),ENSG00000147883(CDKN2B),ENSG00000160255(ITGB2),ENSG00000116285(ERRFI1),ENSG00000107796(ACTA2),ENSG00000171877(FRMD5),ENSG00000175793(SFN),ENSG00000065609(SNAP91),ENSG00000100285(NEFH),ENSG00000…	0.156721	0.421413	0.0730028
GO:0044325	transmembrane transporter binding	MF	11	123	1027	16197	ENSG00000198743(SLC5A3),ENSG00000151320(AKAP6),ENSG00000137486(ARRB1),ENSG00000184588(PDE4B),ENSG00000130528(HRC),ENSG00000115041(KCNIP3),ENSG00000029534(ANK1),ENSG00000051108(HERPUD1),ENSG00000177098(SCN4B),ENSG00000143473(KCNH1),ENSG00000170049(KCNAB3)	0.156987	0.421413	0.0894309
GO:0008237	metallopeptidase activity	MF	14	164	1027	16197	ENSG00000088882(CPXM1),ENSG00000165923(AGBL2),ENSG00000154734(ADAMTS1),ENSG00000125966(MMP24),ENSG00000137673(MMP7),ENSG00000182752(PAPPA),ENSG00000140873(ADAMTS18),ENSG00000197140(ADAM32),ENSG00000168615(ADAM9),ENSG00000151651(ADAM8),ENSG00000073670(ADAM11),ENSG00000149968(MMP3),ENSG00000011478(QPCTL),ENSG00000116183(PAPPA2)	0.158186	0.421413	0.0853659
GO:0008093	cytoskeletal anchor activity	MF	3	22	1027	16197	ENSG00000160460(SPTBN4),ENSG00000029534(ANK1),ENSG00000154556(SORBS2)	0.1602	0.421413	0.136364
GO:0019956	chemokine binding	MF	3	22	1027	16197	ENSG00000126353(CCR7),ENSG00000121966(CXCR4),ENSG00000259207(ITGB3)	0.1602	0.421413	0.136364
GO:0030552	cAMP binding	MF	3	22	1027	16197	ENSG00000132259(CNGA4),ENSG00000184588(PDE4B),ENSG00000112541(PDE10A)	0.1602	0.421413	0.136364
GO:0051537	2 iron, 2 sulfur cluster binding	MF	3	22	1027	16197	ENSG00000277972(CISD3),ENSG00000183773(AIFM3),ENSG00000138356(AOX1)	0.1602	0.421413	0.136364
GO:0003774	cytoskeletal motor activity	MF	10	111	1027	16197	ENSG00000169994(MYO7B),ENSG00000115423(DNAH6),ENSG00000167702(KIFC2),ENSG00000136883(KIF12),ENSG00000162849(KIF26B),ENSG00000130294(KIF1A),ENSG00000116852(KIF21B),ENSG00000105877(DNAH11),ENSG00000144821(MYH15),ENSG00000266714(MYO15B)	0.165985	0.421413	0.0900901
GO:0004620	phospholipase activity	MF	8	85	1027	16197	ENSG00000149527(PLCH2),ENSG00000184984(CHRM5),ENSG00000115556(PLCD4),ENSG00000271503(CCL5),ENSG00000166035(LIPC),ENSG00000130653(PNPLA7),ENSG00000144837(PLA1A),ENSG00000121316(PLBD1)	0.170134	0.421413	0.0941176
GO:0004089	carbonate dehydratase activity	MF	2	12	1027	16197	ENSG00000107159(CA9),ENSG00000063180(CA11)	0.174179	0.421413	0.166667
GO:0004861	cyclin-dependent protein serine/threonine kinase inhibitor activity	MF	2	12	1027	16197	ENSG00000147883(CDKN2B),ENSG00000147889(CDKN2A)	0.174179	0.421413	0.166667
GO:0005024	transforming growth factor beta-activated receptor activity	MF	2	12	1027	16197	ENSG00000163513(TGFBR2),ENSG00000260001(TGFBR3L)	0.174179	0.421413	0.166667
GO:0008179	adenylate cyclase binding	MF	2	12	1027	16197	ENSG00000151320(AKAP6),ENSG00000169252(ADRB2)	0.174179	0.421413	0.166667
GO:0030955	potassium ion binding	MF	2	12	1027	16197	ENSG00000018625(ATP1A2),ENSG00000143627(PKLR)	0.174179	0.421413	0.166667
GO:0031543	peptidyl-proline dioxygenase activity	MF	2	12	1027	16197	ENSG00000110811(P3H3),ENSG00000129521(EGLN3)	0.174179	0.421413	0.166667
GO:0035004	phosphatidylinositol 3-kinase activity	MF	2	12	1027	16197	ENSG00000117461(PIK3R3),ENSG00000139144(PIK3C2G)	0.174179	0.421413	0.166667
GO:0044594	17-beta-hydroxysteroid dehydrogenase (NAD+) activity	MF	2	12	1027	16197	ENSG00000151632(AKR1C2),ENSG00000187134(AKR1C1)	0.174179	0.421413	0.166667
GO:1990825	sequence-specific mRNA binding	MF	2	12	1027	16197	ENSG00000131914(LIN28A),ENSG00000138385(SSB)	0.174179	0.421413	0.166667
GO:0015179	L-amino acid transmembrane transporter activity	MF	5	47	1027	16197	ENSG00000017483(SLC38A5),ENSG00000104888(SLC17A7),ENSG00000092068(SLC7A8),ENSG00000196517(SLC6A9),ENSG00000167703(SLC43A2)	0.175416	0.421413	0.106383
GO:0016830	carbon-carbon lyase activity	MF	5	47	1027	16197	ENSG00000128683(GAD1),ENSG00000140287(HDC),ENSG00000146151(HMGCLL1),ENSG00000115758(ODC1),ENSG00000183463(URAD)	0.175416	0.421413	0.106383
GO:0004114	3',5'-cyclic-nucleotide phosphodiesterase activity	MF	3	23	1027	16197	ENSG00000184588(PDE4B),ENSG00000112541(PDE10A),ENSG00000132915(PDE6A)	0.176089	0.421413	0.130435
GO:0008266	poly(U) RNA binding	MF	3	23	1027	16197	ENSG00000153250(RBMS1),ENSG00000070756(PABPC1),ENSG00000138385(SSB)	0.176089	0.421413	0.130435
GO:0008327	methyl-CpG binding	MF	3	23	1027	16197	ENSG00000165556(CDX2),ENSG00000138336(TET1),ENSG00000171604(CXXC5)	0.176089	0.421413	0.130435
GO:0017075	syntaxin-1 binding	MF	3	23	1027	16197	ENSG00000168993(CPLX1),ENSG00000137766(UNC13C),ENSG00000143028(SYPL2)	0.176089	0.421413	0.130435
GO:0055106	ubiquitin-protein transferase regulator activity	MF	3	23	1027	16197	ENSG00000147889(CDKN2A),ENSG00000173334(TRIB1),ENSG00000071575(TRIB2)	0.176089	0.421413	0.130435
GO:0001847	opsonin receptor activity	MF	1	3	1027	16197	ENSG00000134830(C5AR2)	0.178424	0.421413	0.333333
GO:0003886	DNA (cytosine-5-)-methyltransferase activity	MF	1	3	1027	16197	ENSG00000088305(DNMT3B)	0.178424	0.421413	0.333333
GO:0004082	bisphosphoglycerate mutase activity	MF	1	3	1027	16197	ENSG00000172331(BPGM)	0.178424	0.421413	0.333333
GO:0004104	cholinesterase activity	MF	1	3	1027	16197	ENSG00000087085(ACHE)	0.178424	0.421413	0.333333
GO:0004118	cGMP-stimulated cyclic-nucleotide phosphodiesterase activity	MF	1	3	1027	16197	ENSG00000112541(PDE10A)	0.178424	0.421413	0.333333
GO:0004308	exo-alpha-sialidase activity	MF	1	3	1027	16197	ENSG00000204386(NEU1)	0.178424	0.421413	0.333333
GO:0004619	phosphoglycerate mutase activity	MF	1	3	1027	16197	ENSG00000172331(BPGM)	0.178424	0.421413	0.333333
GO:0004800	thyroxine 5'-deiodinase activity	MF	1	3	1027	16197	ENSG00000211448(DIO2)	0.178424	0.421413	0.333333
GO:0004921	interleukin-11 receptor activity	MF	1	3	1027	16197	ENSG00000160712(IL6R)	0.178424	0.421413	0.333333
GO:0004965	G protein-coupled GABA receptor activity	MF	1	3	1027	16197	ENSG00000136928(GABBR2)	0.178424	0.421413	0.333333
GO:0004992	platelet activating factor receptor activity	MF	1	3	1027	16197	ENSG00000113721(PDGFRB)	0.178424	0.421413	0.333333
GO:0005017	platelet-derived growth factor-activated receptor activity	MF	1	3	1027	16197	ENSG00000113721(PDGFRB)	0.178424	0.421413	0.333333
GO:0005046	KDEL sequence binding	MF	1	3	1027	16197	ENSG00000136240(KDELR2)	0.178424	0.421413	0.333333
GO:0005119	smoothened binding	MF	1	3	1027	16197	ENSG00000117425(PTCH2)	0.178424	0.421413	0.333333
GO:0005153	interleukin-8 receptor binding	MF	1	3	1027	16197	ENSG00000169429(CXCL8)	0.178424	0.421413	0.333333
GO:0005250	A-type (transient outward) potassium channel activity	MF	1	3	1027	16197	ENSG00000102057(KCND1)	0.178424	0.421413	0.333333
GO:0005295	neutral amino acid:sodium symporter activity	MF	1	3	1027	16197	ENSG00000196517(SLC6A9)	0.178424	0.421413	0.333333
GO:0005502	11-cis retinal binding	MF	1	3	1027	16197	ENSG00000186684(CYP27C1)	0.178424	0.421413	0.333333
GO:0008158	hedgehog receptor activity	MF	1	3	1027	16197	ENSG00000117425(PTCH2)	0.178424	0.421413	0.333333
GO:0008240	tripeptidyl-peptidase activity	MF	1	3	1027	16197	ENSG00000166340(TPP1)	0.178424	0.421413	0.333333
GO:0008404	arachidonic acid 14,15-epoxygenase activity	MF	1	3	1027	16197	ENSG00000134716(CYP2J2)	0.178424	0.421413	0.333333
GO:0008426	protein kinase C inhibitor activity	MF	1	3	1027	16197	ENSG00000175793(SFN)	0.178424	0.421413	0.333333
GO:0008475	procollagen-lysine 5-dioxygenase activity	MF	1	3	1027	16197	ENSG00000152952(PLOD2)	0.178424	0.421413	0.333333
GO:0008489	UDP-galactose:glucosylceramide beta-1,4-galactosyltransferase activity	MF	1	3	1027	16197	ENSG00000174607(UGT8)	0.178424	0.421413	0.333333
GO:0008823	cupric reductase activity	MF	1	3	1027	16197	ENSG00000115107(STEAP3)	0.178424	0.421413	0.333333
GO:0008853	exodeoxyribonuclease III activity	MF	1	3	1027	16197	ENSG00000183479(TREX2)	0.178424	0.421413	0.333333
GO:0015182	L-asparagine transmembrane transporter activity	MF	1	3	1027	16197	ENSG00000017483(SLC38A5)	0.178424	0.421413	0.333333
GO:0015275	stretch-activated, cation-selective, calcium channel activity	MF	1	3	1027	16197	ENSG00000111199(TRPV4)	0.178424	0.421413	0.333333
GO:0016715	oxidoreductase activity, acting on paired donors, with incorporation or reduction of molecular oxygen, reduced ascorbate as one donor, and incorporation of one atom of oxygen	MF	1	3	1027	16197	ENSG00000179873(NLRP11)	0.178424	0.421413	0.333333
GO:0016825	hydrolase activity, acting on acid phosphorus-nitrogen bonds	MF	1	3	1027	16197	ENSG00000107789(MINPP1)	0.178424	0.421413	0.333333
GO:0016880	acid-ammonia (or amide) ligase activity	MF	1	3	1027	16197	ENSG00000135821(GLUL)	0.178424	0.421413	0.333333
GO:0016971	flavin-linked sulfhydryl oxidase activity	MF	1	3	1027	16197	ENSG00000116260(QSOX1)	0.178424	0.421413	0.333333
GO:0016997	alpha-sialidase activity	MF	1	3	1027	16197	ENSG00000204386(NEU1)	0.178424	0.421413	0.333333
GO:0019797	procollagen-proline 3-dioxygenase activity	MF	1	3	1027	16197	ENSG00000110811(P3H3)	0.178424	0.421413	0.333333
GO:0019970	interleukin-11 binding	MF	1	3	1027	16197	ENSG00000160712(IL6R)	0.178424	0.421413	0.333333
GO:0030226	apolipoprotein receptor activity	MF	1	3	1027	16197	ENSG00000123384(LRP1)	0.178424	0.421413	0.333333
GO:0030345	structural constituent of tooth enamel	MF	1	3	1027	16197	ENSG00000132464(ENAM)	0.178424	0.421413	0.333333
GO:0030369	ICAM-3 receptor activity	MF	1	3	1027	16197	ENSG00000160255(ITGB2)	0.178424	0.421413	0.333333
GO:0031013	troponin I binding	MF	1	3	1027	16197	ENSG00000114854(TNNC1)	0.178424	0.421413	0.333333
GO:0031726	CCR1 chemokine receptor binding	MF	1	3	1027	16197	ENSG00000271503(CCL5)	0.178424	0.421413	0.333333
GO:0032394	MHC class Ib receptor activity	MF	1	3	1027	16197	ENSG00000205809(KLRC2)	0.178424	0.421413	0.333333
GO:0032558	adenyl deoxyribonucleotide binding	MF	1	3	1027	16197	ENSG00000168298(H1-4)	0.178424	0.421413	0.333333
GO:0032564	dATP binding	MF	1	3	1027	16197	ENSG00000168298(H1-4)	0.178424	0.421413	0.333333
GO:0033829	O-fucosylpeptide 3-beta-N-acetylglucosaminyltransferase activity	MF	1	3	1027	16197	ENSG00000100060(MFNG)	0.178424	0.421413	0.333333
GO:0035240	dopamine binding	MF	1	3	1027	16197	ENSG00000069696(DRD4)	0.178424	0.421413	0.333333
GO:0035410	dihydrotestosterone 17-beta-dehydrogenase activity	MF	1	3	1027	16197	ENSG00000187134(AKR1C1)	0.178424	0.421413	0.333333
GO:0035662	Toll-like receptor 4 binding	MF	1	3	1027	16197	ENSG00000163220(S100A9)	0.178424	0.421413	0.333333
GO:0036009	protein-glutamine N-methyltransferase activity	MF	1	3	1027	16197	ENSG00000188573(FBLL1)	0.178424	0.421413	0.333333
GO:0038062	protein tyrosine kinase collagen receptor activity	MF	1	3	1027	16197	ENSG00000204580(DDR1)	0.178424	0.421413	0.333333
GO:0044729	hemi-methylated DNA-binding	MF	1	3	1027	16197	ENSG00000120738(EGR1)	0.178424	0.421413	0.333333
GO:0048403	brain-derived neurotrophic factor binding	MF	1	3	1027	16197	ENSG00000053108(FSTL4)	0.178424	0.421413	0.333333
GO:0051032	nucleic acid transmembrane transporter activity	MF	1	3	1027	16197	ENSG00000149577(SIDT2)	0.178424	0.421413	0.333333
GO:0051033	RNA transmembrane transporter activity	MF	1	3	1027	16197	ENSG00000149577(SIDT2)	0.178424	0.421413	0.333333
GO:0052794	exo-alpha-(2->3)-sialidase activity	MF	1	3	1027	16197	ENSG00000204386(NEU1)	0.178424	0.421413	0.333333
GO:0052795	exo-alpha-(2->6)-sialidase activity	MF	1	3	1027	16197	ENSG00000204386(NEU1)	0.178424	0.421413	0.333333
GO:0052796	exo-alpha-(2->8)-sialidase activity	MF	1	3	1027	16197	ENSG00000204386(NEU1)	0.178424	0.421413	0.333333
GO:0052851	ferric-chelate reductase (NADPH) activity	MF	1	3	1027	16197	ENSG00000115107(STEAP3)	0.178424	0.421413	0.333333
GO:0055077	gap junction hemi-channel activity	MF	1	3	1027	16197	ENSG00000121743(GJA3)	0.178424	0.421413	0.333333
GO:0060228	phosphatidylcholine-sterol O-acyltransferase activator activity	MF	1	3	1027	16197	ENSG00000130203(APOE)	0.178424	0.421413	0.333333
GO:0061628	H3K27me3 modified histone binding	MF	1	3	1027	16197	ENSG00000116254(CHD5)	0.178424	0.421413	0.333333
GO:0070576	vitamin D 24-hydroxylase activity	MF	1	3	1027	16197	ENSG00000019186(CYP24A1)	0.178424	0.421413	0.333333
GO:0070699	type II activin receptor binding	MF	1	3	1027	16197	ENSG00000187391(MAGI2)	0.178424	0.421413	0.333333
GO:0071209	U7 snRNA binding	MF	1	3	1027	16197	ENSG00000155858(LSM11)	0.178424	0.421413	0.333333
GO:0071714	icosanoid transmembrane transporter activity	MF	1	3	1027	16197	ENSG00000108846(ABCC3)	0.178424	0.421413	0.333333
GO:0086056	voltage-gated calcium channel activity involved in AV node cell action potential	MF	1	3	1027	16197	ENSG00000006283(CACNA1G)	0.178424	0.421413	0.333333
GO:0097621	monoamine oxidase activity	MF	1	3	1027	16197	ENSG00000069535(MAOB)	0.178424	0.421413	0.333333
GO:0101006	protein histidine phosphatase activity	MF	1	3	1027	16197	ENSG00000107789(MINPP1)	0.178424	0.421413	0.333333
GO:0102485	dATP phosphohydrolase activity	MF	1	3	1027	16197	ENSG00000168032(ENTPD3)	0.178424	0.421413	0.333333
GO:0102486	dCTP phosphohydrolase activity	MF	1	3	1027	16197	ENSG00000168032(ENTPD3)	0.178424	0.421413	0.333333
GO:0102487	dUTP phosphohydrolase activity	MF	1	3	1027	16197	ENSG00000168032(ENTPD3)	0.178424	0.421413	0.333333
GO:0102488	dTTP phosphohydrolase activity	MF	1	3	1027	16197	ENSG00000168032(ENTPD3)	0.178424	0.421413	0.333333
GO:0102489	GTP phosphohydrolase activity	MF	1	3	1027	16197	ENSG00000168032(ENTPD3)	0.178424	0.421413	0.333333
GO:0102490	8-oxo-dGTP phosphohydrolase activity	MF	1	3	1027	16197	ENSG00000168032(ENTPD3)	0.178424	0.421413	0.333333
GO:0102491	dGTP phosphohydrolase activity	MF	1	3	1027	16197	ENSG00000168032(ENTPD3)	0.178424	0.421413	0.333333
GO:0106006	cytoskeletal protein-membrane anchor activity	MF	1	3	1027	16197	ENSG00000160460(SPTBN4)	0.178424	0.421413	0.333333
GO:0140293	ADP-ribosylglutamate hydrolase activity	MF	1	3	1027	16197	ENSG00000133315(MACROD1)	0.178424	0.421413	0.333333
GO:0140575	transmembrane monodehydroascorbate reductase activity	MF	1	3	1027	16197	ENSG00000008283(CYB561)	0.178424	0.421413	0.333333
GO:1990444	F-box domain binding	MF	1	3	1027	16197	ENSG00000185345(PRKN)	0.178424	0.421413	0.333333
GO:2001070	starch binding	MF	1	3	1027	16197	ENSG00000112425(EPM2A)	0.178424	0.421413	0.333333
GO:0016620	oxidoreductase activity, acting on the aldehyde or oxo group of donors, NAD or NADP as acceptor	MF	4	35	1027	16197	ENSG00000085662(AKR1B1),ENSG00000136010(ALDH1L2),ENSG00000143149(ALDH9A1),ENSG00000197601(FAR1)	0.179031	0.421585	0.114286
GO:0019210	kinase inhibitor activity	MF	7	73	1027	16197	ENSG00000173334(TRIB1),ENSG00000185338(SOCS1),ENSG00000071575(TRIB2),ENSG00000147883(CDKN2B),ENSG00000147889(CDKN2A),ENSG00000175793(SFN),ENSG00000185614(INKA1)	0.179225	0.421654	0.0958904
GO:0017124	SH3 domain binding	MF	11	127	1027	16197	ENSG00000116285(ERRFI1),ENSG00000100842(EFS),ENSG00000051523(CYBA),ENSG00000185345(PRKN),ENSG00000138347(MYPN),ENSG00000168615(ADAM9),ENSG00000188747(NOXA1),ENSG00000069696(DRD4),ENSG00000135144(DTX1),ENSG00000159314(ARHGAP27),ENSG00000027869(SH2D2A)	0.18205	0.427812	0.0866142
GO:0016705	oxidoreductase activity, acting on paired donors, with incorporation or reduction of molecular oxygen	MF	12	141	1027	16197	ENSG00000134716(CYP2J2),ENSG00000019186(CYP24A1),ENSG00000152952(PLOD2),ENSG00000129521(EGLN3),ENSG00000006459(KDM7A),ENSG00000179873(NLRP11),ENSG00000151632(AKR1C2),ENSG00000187134(AKR1C1),ENSG00000110811(P3H3),ENSG00000186684(CYP27C1),ENSG00000138336(TET1),ENSG00000132510(KDM6B)	0.183784	0.431589	0.0851064
GO:0005112	Notch binding	MF	3	24	1027	16197	ENSG00000101384(JAG1),ENSG00000187957(DNER),ENSG00000135144(DTX1)	0.192391	0.44649	0.125
GO:0030547	signaling receptor inhibitor activity	MF	3	24	1027	16197	ENSG00000134363(FST),ENSG00000271503(CCL5),ENSG00000107984(DKK1)	0.192391	0.44649	0.125
GO:0033764	steroid dehydrogenase activity, acting on the CH-OH group of donors, NAD or NADP as acceptor	MF	3	24	1027	16197	ENSG00000176387(HSD11B2),ENSG00000151632(AKR1C2),ENSG00000187134(AKR1C1)	0.192391	0.44649	0.125
GO:0042605	peptide antigen binding	MF	3	24	1027	16197	ENSG00000211699(TRGV3),ENSG00000092068(SLC7A8),ENSG00000204267(TAP2)	0.192391	0.44649	0.125
GO:0051861	glycolipid binding	MF	3	24	1027	16197	ENSG00000154096(THY1),ENSG00000101680(LAMA1),ENSG00000166340(TPP1)	0.192391	0.44649	0.125
GO:0005496	steroid binding	MF	8	88	1027	16197	ENSG00000141458(NPC1),ENSG00000164211(STARD4),ENSG00000023171(GRAMD1B),ENSG00000018625(ATP1A2),ENSG00000170099(SERPINA6),ENSG00000176387(HSD11B2),ENSG00000137819(PAQR5),ENSG00000160781(PAQR6)	0.193965	0.449636	0.0909091
GO:0003674	molecular_function	MF	989	15504	1027	16197	ENSG00000100031(GGT1),ENSG00000164362(TERT),ENSG00000154760(SLFN13),ENSG00000177192(PUS1),ENSG00000138385(SSB),ENSG00000107897(ACBD5),ENSG00000169994(MYO7B),ENSG00000011347(SYT7),ENSG00000168993(CPLX1),ENSG00000065609(SNAP91),ENSG00000166900(STX3),ENSG00000099365(STX1B),ENSG00000143858(SYT2),ENSG00000132964(CDK8),ENSG00000141639(MAPK4),ENSG00000123191(ATP7B),ENSG00000122035(RASL11A),ENSG000001322…	0.194379	0.450394	0.06379
GO:0005506	iron ion binding	MF	11	129	1027	16197	ENSG00000129521(EGLN3),ENSG00000089472(HEPH),ENSG00000019186(CYP24A1),ENSG00000138336(TET1),ENSG00000103089(FA2H),ENSG00000134716(CYP2J2),ENSG00000006459(KDM7A),ENSG00000152952(PLOD2),ENSG00000186684(CYP27C1),ENSG00000138356(AOX1),ENSG00000110811(P3H3)	0.195242	0.45229	0.0852713
GO:0005283	amino acid:sodium symporter activity	MF	2	13	1027	16197	ENSG00000072041(SLC6A15),ENSG00000196517(SLC6A9)	0.197655	0.452973	0.153846
GO:0005545	1-phosphatidylinositol binding	MF	2	13	1027	16197	ENSG00000065609(SNAP91),ENSG00000085449(WDFY1)	0.197655	0.452973	0.153846
GO:0016493	C-C chemokine receptor activity	MF	2	13	1027	16197	ENSG00000126353(CCR7),ENSG00000121966(CXCR4)	0.197655	0.452973	0.153846
GO:0019957	C-C chemokine binding	MF	2	13	1027	16197	ENSG00000126353(CCR7),ENSG00000121966(CXCR4)	0.197655	0.452973	0.153846
GO:0031434	mitogen-activated protein kinase kinase binding	MF	2	13	1027	16197	ENSG00000173334(TRIB1),ENSG00000071575(TRIB2)	0.197655	0.452973	0.153846
GO:0045125	bioactive lipid receptor activity	MF	2	13	1027	16197	ENSG00000213694(S1PR3),ENSG00000267534(S1PR2)	0.197655	0.452973	0.153846
GO:0047555	3',5'-cyclic-GMP phosphodiesterase activity	MF	2	13	1027	16197	ENSG00000132915(PDE6A),ENSG00000112541(PDE10A)	0.197655	0.452973	0.153846
GO:0070700	BMP receptor binding	MF	2	13	1027	16197	ENSG00000153162(BMP6),ENSG00000101144(BMP7)	0.197655	0.452973	0.153846
GO:1901611	phosphatidylglycerol binding	MF	2	13	1027	16197	ENSG00000187583(PLEKHN1),ENSG00000104537(ANXA13)	0.197655	0.452973	0.153846
GO:0001228	DNA-binding transcription activator activity, RNA polymerase II-specific	MF	29	388	1027	16197	ENSG00000185022(MAFF),ENSG00000060566(CREB3L3),ENSG00000101096(NFATC2),ENSG00000156925(ZIC3),ENSG00000180818(HOXC10),ENSG00000176887(SOX11),ENSG00000134323(MYCN),ENSG00000267041(ZNF850),ENSG00000278570(NR2E3),ENSG00000135625(EGR4),ENSG00000164463(CREBRF),ENSG00000181449(SOX2),ENSG00000260428(SCX),ENSG00000107859(PITX3),ENSG00000157613(CREB3L1),ENSG00000174576(NPAS4),ENSG00000115844(DLX2),ENSG0000…	0.202719	0.463647	0.0747423
GO:0005543	phospholipid binding	MF	30	404	1027	16197	ENSG00000149596(JPH2),ENSG00000137801(THBS1),ENSG00000011347(SYT7),ENSG00000104537(ANXA13),ENSG00000167601(AXL),ENSG00000172020(GAP43),ENSG00000143858(SYT2),ENSG00000023171(GRAMD1B),ENSG00000187583(PLEKHN1),ENSG00000135636(DYSF),ENSG00000065609(SNAP91),ENSG00000085449(WDFY1),ENSG00000107957(SH3PXD2A),ENSG00000148180(GSN),ENSG00000197415(VEPH1),ENSG00000188488(SERPINA5),ENSG00000154096(THY1),ENSG0…	0.207961	0.473739	0.0742574
GO:0004112	cyclic-nucleotide phosphodiesterase activity	MF	3	25	1027	16197	ENSG00000184588(PDE4B),ENSG00000132915(PDE6A),ENSG00000112541(PDE10A)	0.209048	0.473795	0.12
GO:0046332	SMAD binding	MF	7	77	1027	16197	ENSG00000101665(SMAD7),ENSG00000124225(PMEPA1),ENSG00000163513(TGFBR2),ENSG00000141232(TOB1),ENSG00000164442(CITED2),ENSG00000187391(MAGI2),ENSG00000157613(CREB3L1)	0.215059	0.479115	0.0909091
GO:0005507	copper ion binding	MF	5	51	1027	16197	ENSG00000123191(ATP7B),ENSG00000134013(LOXL2),ENSG00000089472(HEPH),ENSG00000138131(LOXL4),ENSG00000063660(GPC1)	0.22053	0.479115	0.0980392
GO:0004993	G protein-coupled serotonin receptor activity	MF	2	14	1027	16197	ENSG00000184984(CHRM5),ENSG00000069696(DRD4)	0.221475	0.479115	0.142857
GO:0005159	insulin-like growth factor receptor binding	MF	2	14	1027	16197	ENSG00000137486(ARRB1),ENSG00000185338(SOCS1)	0.221475	0.479115	0.142857
GO:0005172	vascular endothelial growth factor receptor binding	MF	2	14	1027	16197	ENSG00000259207(ITGB3),ENSG00000165197(VEGFD)	0.221475	0.479115	0.142857
GO:0005402	carbohydrate:cation symporter activity	MF	2	14	1027	16197	ENSG00000109667(SLC2A9),ENSG00000198743(SLC5A3)	0.221475	0.479115	0.142857
GO:0005416	amino acid:cation symporter activity	MF	2	14	1027	16197	ENSG00000196517(SLC6A9),ENSG00000072041(SLC6A15)	0.221475	0.479115	0.142857
GO:0016755	aminoacyltransferase activity	MF	2	14	1027	16197	ENSG00000100031(GGT1),ENSG00000011478(QPCTL)	0.221475	0.479115	0.142857
GO:0046935	1-phosphatidylinositol-3-kinase regulator activity	MF	2	14	1027	16197	ENSG00000117461(PIK3R3),ENSG00000185338(SOCS1)	0.221475	0.479115	0.142857
GO:0051428	peptide hormone receptor binding	MF	2	14	1027	16197	ENSG00000179295(PTPN11),ENSG00000087494(PTHLH)	0.221475	0.479115	0.142857
GO:0099589	serotonin receptor activity	MF	2	14	1027	16197	ENSG00000184984(CHRM5),ENSG00000069696(DRD4)	0.221475	0.479115	0.142857
GO:0001965	G-protein alpha-subunit binding	MF	3	26	1027	16197	ENSG00000164199(ADGRV1),ENSG00000115556(PLCD4),ENSG00000117152(RGS4)	0.226007	0.479115	0.115385
GO:0005231	excitatory extracellular ligand-gated ion channel activity	MF	3	26	1027	16197	ENSG00000083454(P2RX5),ENSG00000187848(P2RX2),ENSG00000174343(CHRNA9)	0.226007	0.479115	0.115385
GO:0008187	poly-pyrimidine tract binding	MF	3	26	1027	16197	ENSG00000153250(RBMS1),ENSG00000070756(PABPC1),ENSG00000138385(SSB)	0.226007	0.479115	0.115385
GO:0001216	DNA-binding transcription activator activity	MF	29	394	1027	16197	ENSG00000185022(MAFF),ENSG00000060566(CREB3L3),ENSG00000101096(NFATC2),ENSG00000156925(ZIC3),ENSG00000180818(HOXC10),ENSG00000176887(SOX11),ENSG00000134323(MYCN),ENSG00000267041(ZNF850),ENSG00000278570(NR2E3),ENSG00000135625(EGR4),ENSG00000164463(CREBRF),ENSG00000181449(SOX2),ENSG00000260428(SCX),ENSG00000107859(PITX3),ENSG00000157613(CREB3L1),ENSG00000174576(NPAS4),ENSG00000115844(DLX2),ENSG0000…	0.226707	0.479115	0.0736041
GO:0000048	peptidyltransferase activity	MF	1	4	1027	16197	ENSG00000100031(GGT1)	0.230528	0.479115	0.25
GO:0001730	2'-5'-oligoadenylate synthetase activity	MF	1	4	1027	16197	ENSG00000135114(OASL)	0.230528	0.479115	0.25
GO:0001733	galactosylceramide sulfotransferase activity	MF	1	4	1027	16197	ENSG00000197093(GAL3ST4)	0.230528	0.479115	0.25
GO:0004035	alkaline phosphatase activity	MF	1	4	1027	16197	ENSG00000162551(ALPL)	0.230528	0.479115	0.25
GO:0004127	cytidylate kinase activity	MF	1	4	1027	16197	ENSG00000140057(AK7)	0.230528	0.479115	0.25
GO:0004465	lipoprotein lipase activity	MF	1	4	1027	16197	ENSG00000166035(LIPC)	0.230528	0.479115	0.25
GO:0004568	chitinase activity	MF	1	4	1027	16197	ENSG00000134216(CHIA)	0.230528	0.479115	0.25
GO:0004634	phosphopyruvate hydratase activity	MF	1	4	1027	16197	ENSG00000108515(ENO3)	0.230528	0.479115	0.25
GO:0004687	myosin light chain kinase activity	MF	1	4	1027	16197	ENSG00000145949(MYLK4)	0.230528	0.479115	0.25
GO:0004936	alpha-adrenergic receptor activity	MF	1	4	1027	16197	ENSG00000184160(ADRA2C)	0.230528	0.479115	0.25
GO:0005030	neurotrophin receptor activity	MF	1	4	1027	16197	ENSG00000134243(SORT1)	0.230528	0.479115	0.25
GO:0005034	osmosensor activity	MF	1	4	1027	16197	ENSG00000111199(TRPV4)	0.230528	0.479115	0.25
GO:0005143	interleukin-12 receptor binding	MF	1	4	1027	16197	ENSG00000168811(IL12A)	0.230528	0.479115	0.25
GO:0005353	fructose transmembrane transporter activity	MF	1	4	1027	16197	ENSG00000163581(SLC2A2)	0.230528	0.479115	0.25
GO:0005503	all-trans retinal binding	MF	1	4	1027	16197	ENSG00000186684(CYP27C1)	0.230528	0.479115	0.25
GO:0015143	urate transmembrane transporter activity	MF	1	4	1027	16197	ENSG00000109667(SLC2A9)	0.230528	0.479115	0.25
GO:0015432	ABC-type bile acid transporter activity	MF	1	4	1027	16197	ENSG00000108846(ABCC3)	0.230528	0.479115	0.25
GO:0015433	ABC-type peptide antigen transporter activity	MF	1	4	1027	16197	ENSG00000204267(TAP2)	0.230528	0.479115	0.25
GO:0015440	ABC-type peptide transporter activity	MF	1	4	1027	16197	ENSG00000204267(TAP2)	0.230528	0.479115	0.25
GO:0016429	tRNA (adenine-N1-)-methyltransferase activity	MF	1	4	1027	16197	ENSG00000089195(TRMT6)	0.230528	0.479115	0.25
GO:0016941	natriuretic peptide receptor activity	MF	1	4	1027	16197	ENSG00000113389(NPR3)	0.230528	0.479115	0.25
GO:0023029	MHC class Ib protein binding	MF	1	4	1027	16197	ENSG00000204267(TAP2)	0.230528	0.479115	0.25
GO:0030116	glial cell-derived neurotrophic factor receptor binding	MF	1	4	1027	16197	ENSG00000168621(GDNF)	0.230528	0.479115	0.25
GO:0030229	very-low-density lipoprotein particle receptor activity	MF	1	4	1027	16197	ENSG00000157193(LRP8)	0.230528	0.479115	0.25
GO:0030492	hemoglobin binding	MF	1	4	1027	16197	ENSG00000257017(HP)	0.230528	0.479115	0.25
GO:0031014	troponin T binding	MF	1	4	1027	16197	ENSG00000114854(TNNC1)	0.230528	0.479115	0.25
GO:0031544	peptidyl-proline 3-dioxygenase activity	MF	1	4	1027	16197	ENSG00000110811(P3H3)	0.230528	0.479115	0.25
GO:0031800	type 3 metabotropic glutamate receptor binding	MF	1	4	1027	16197	ENSG00000109062(SLC9A3R1)	0.230528	0.479115	0.25
GO:0032190	acrosin binding	MF	1	4	1027	16197	ENSG00000188488(SERPINA5)	0.230528	0.479115	0.25
GO:0032554	purine deoxyribonucleotide binding	MF	1	4	1027	16197	ENSG00000168298(H1-4)	0.230528	0.479115	0.25
GO:0033283	ATPase-coupled organic acid transmembrane transporter activity	MF	1	4	1027	16197	ENSG00000108846(ABCC3)	0.230528	0.479115	0.25
GO:0033284	ATPase-coupled carboxylic acid transmembrane transporter activity	MF	1	4	1027	16197	ENSG00000108846(ABCC3)	0.230528	0.479115	0.25
GO:0033285	ATPase-coupled monocarboxylic acid transmembrane transporter activity	MF	1	4	1027	16197	ENSG00000108846(ABCC3)	0.230528	0.479115	0.25
GO:0034191	apolipoprotein A-I receptor binding	MF	1	4	1027	16197	ENSG00000144452(ABCA12)	0.230528	0.479115	0.25
GO:0036033	mediator complex binding	MF	1	4	1027	16197	ENSG00000106571(GLI3)	0.230528	0.479115	0.25
GO:0042731	PH domain binding	MF	1	4	1027	16197	ENSG00000116106(EPHA4)	0.230528	0.479115	0.25
GO:0043398	HLH domain binding	MF	1	4	1027	16197	ENSG00000114315(HES1)	0.230528	0.479115	0.25
GO:0047024	5alpha-androstane-3beta,17beta-diol dehydrogenase activity	MF	1	4	1027	16197	ENSG00000187134(AKR1C1)	0.230528	0.479115	0.25
GO:0047655	allyl-alcohol dehydrogenase activity	MF	1	4	1027	16197	ENSG00000085662(AKR1B1)	0.230528	0.479115	0.25
GO:0050692	DNA binding domain binding	MF	1	4	1027	16197	ENSG00000117707(PROX1)	0.230528	0.479115	0.25
GO:0050694	galactose 3-O-sulfotransferase activity	MF	1	4	1027	16197	ENSG00000197093(GAL3ST4)	0.230528	0.479115	0.25
GO:0070053	thrombospondin receptor activity	MF	1	4	1027	16197	ENSG00000135218(CD36)	0.230528	0.479115	0.25
GO:0070326	very-low-density lipoprotein particle receptor binding	MF	1	4	1027	16197	ENSG00000130203(APOE)	0.230528	0.479115	0.25
GO:0070548	L-glutamine aminotransferase activity	MF	1	4	1027	16197	ENSG00000131459(GFPT2)	0.230528	0.479115	0.25
GO:0070579	methylcytosine dioxygenase activity	MF	1	4	1027	16197	ENSG00000138336(TET1)	0.230528	0.479115	0.25
GO:0070643	vitamin D 25-hydroxylase activity	MF	1	4	1027	16197	ENSG00000019186(CYP24A1)	0.230528	0.479115	0.25
GO:0070815	peptidyl-lysine 5-dioxygenase activity	MF	1	4	1027	16197	ENSG00000152952(PLOD2)	0.230528	0.479115	0.25
GO:0072320	volume-sensitive chloride channel activity	MF	1	4	1027	16197	ENSG00000167614(TTYH1)	0.230528	0.479115	0.25
GO:0086006	voltage-gated sodium channel activity involved in cardiac muscle cell action potential	MF	1	4	1027	16197	ENSG00000177098(SCN4B)	0.230528	0.479115	0.25
GO:0097108	hedgehog family protein binding	MF	1	4	1027	16197	ENSG00000117425(PTCH2)	0.230528	0.479115	0.25
GO:0097177	mitochondrial ribosome binding	MF	1	4	1027	16197	ENSG00000108561(C1QBP)	0.230528	0.479115	0.25
GO:0102148	N-acetyl-beta-D-galactosaminidase activity	MF	1	4	1027	16197	ENSG00000260729(-)	0.230528	0.479115	0.25
GO:0102953	hypoglycin A gamma-glutamyl transpeptidase activity	MF	1	4	1027	16197	ENSG00000100031(GGT1)	0.230528	0.479115	0.25
GO:0103068	leukotriene C4 gamma-glutamyl transferase activity	MF	1	4	1027	16197	ENSG00000100031(GGT1)	0.230528	0.479115	0.25
GO:0106029	tRNA pseudouridine synthase activity	MF	1	4	1027	16197	ENSG00000177192(PUS1)	0.230528	0.479115	0.25
GO:0140135	mechanosensitive cation channel activity	MF	1	4	1027	16197	ENSG00000111199(TRPV4)	0.230528	0.479115	0.25
GO:1901480	oleate transmembrane transporter activity	MF	1	4	1027	16197	ENSG00000135218(CD36)	0.230528	0.479115	0.25
GO:1901702	salt transmembrane transporter activity	MF	1	4	1027	16197	ENSG00000109667(SLC2A9)	0.230528	0.479115	0.25
GO:1902945	metalloendopeptidase activity involved in amyloid precursor protein catabolic process	MF	1	4	1027	16197	ENSG00000168615(ADAM9)	0.230528	0.479115	0.25
GO:0098631	cell adhesion mediator activity	MF	5	52	1027	16197	ENSG00000096696(DSP),ENSG00000138347(MYPN),ENSG00000085552(IGSF9),ENSG00000137699(TRIM29),ENSG00000163110(PDLIM5)	0.232326	0.482071	0.0961538
GO:0030276	clathrin binding	MF	6	66	1027	16197	ENSG00000065609(SNAP91),ENSG00000123384(LRP1),ENSG00000137486(ARRB1),ENSG00000011347(SYT7),ENSG00000187957(DNER),ENSG00000143858(SYT2)	0.239605	0.494577	0.0909091
GO:0005217	intracellular ligand-gated ion channel activity	MF	3	27	1027	16197	ENSG00000132259(CNGA4),ENSG00000055732(MCOLN3),ENSG00000287725(-)	0.243216	0.497746	0.111111
GO:0005504	fatty acid binding	MF	3	27	1027	16197	ENSG00000166900(STX3),ENSG00000163220(S100A9),ENSG00000243678(NME2)	0.243216	0.497746	0.111111
GO:0016866	intramolecular transferase activity	MF	3	27	1027	16197	ENSG00000172331(BPGM),ENSG00000177192(PUS1),ENSG00000134716(CYP2J2)	0.243216	0.497746	0.111111
GO:0035035	histone acetyltransferase binding	MF	3	27	1027	16197	ENSG00000164442(CITED2),ENSG00000106571(GLI3),ENSG00000120738(EGR1)	0.243216	0.497746	0.111111
GO:0045499	chemorepellent activity	MF	3	27	1027	16197	ENSG00000125848(FLRT3),ENSG00000012171(SEMA3B),ENSG00000197635(DPP4)	0.243216	0.497746	0.111111
GO:0001614	purinergic nucleotide receptor activity	MF	2	15	1027	16197	ENSG00000083454(P2RX5),ENSG00000187848(P2RX2)	0.245504	0.497746	0.133333
GO:0004029	aldehyde dehydrogenase (NAD+) activity	MF	2	15	1027	16197	ENSG00000143149(ALDH9A1),ENSG00000136010(ALDH1L2)	0.245504	0.497746	0.133333
GO:0004115	3',5'-cyclic-AMP phosphodiesterase activity	MF	2	15	1027	16197	ENSG00000184588(PDE4B),ENSG00000112541(PDE10A)	0.245504	0.497746	0.133333
GO:0004303	estradiol 17-beta-dehydrogenase activity	MF	2	15	1027	16197	ENSG00000151632(AKR1C2),ENSG00000187134(AKR1C1)	0.245504	0.497746	0.133333
GO:0005243	gap junction channel activity	MF	2	15	1027	16197	ENSG00000121743(GJA3),ENSG00000169562(GJB1)	0.245504	0.497746	0.133333
GO:0016502	nucleotide receptor activity	MF	2	15	1027	16197	ENSG00000083454(P2RX5),ENSG00000187848(P2RX2)	0.245504	0.497746	0.133333
GO:0017081	chloride channel regulator activity	MF	2	15	1027	16197	ENSG00000126562(WNK4),ENSG00000109062(SLC9A3R1)	0.245504	0.497746	0.133333
GO:0042813	Wnt-activated receptor activity	MF	2	15	1027	16197	ENSG00000174804(FZD4),ENSG00000111432(FZD10)	0.245504	0.497746	0.133333
GO:0042923	neuropeptide binding	MF	2	15	1027	16197	ENSG00000126010(GRPR),ENSG00000137642(SORL1)	0.245504	0.497746	0.133333
GO:0050664	oxidoreductase activity, acting on NAD(P)H, oxygen as acceptor	MF	2	15	1027	16197	ENSG00000051523(CYBA),ENSG00000116701(NCF2)	0.245504	0.497746	0.133333
GO:0052742	phosphatidylinositol kinase activity	MF	2	15	1027	16197	ENSG00000117461(PIK3R3),ENSG00000139144(PIK3C2G)	0.245504	0.497746	0.133333
GO:0060229	lipase activator activity	MF	2	15	1027	16197	ENSG00000271503(CCL5),ENSG00000091583(APOH)	0.245504	0.497746	0.133333
GO:0140416	transcription regulator inhibitor activity	MF	2	15	1027	16197	ENSG00000125968(ID1),ENSG00000101665(SMAD7)	0.245504	0.497746	0.133333
GO:0035591	signaling adaptor activity	MF	6	67	1027	16197	ENSG00000187391(MAGI2),ENSG00000179295(PTPN11),ENSG00000095637(SORBS1),ENSG00000188818(ZDHHC11),ENSG00000076641(PAG1),ENSG00000178078(STAP2)	0.2503	0.50627	0.0895522
GO:0046914	transition metal ion binding	MF	67	973	1027	16197	ENSG00000019186(CYP24A1),ENSG00000138336(TET1),ENSG00000129521(EGLN3),ENSG00000103089(FA2H),ENSG00000134716(CYP2J2),ENSG00000006459(KDM7A),ENSG00000152952(PLOD2),ENSG00000186684(CYP27C1),ENSG00000138356(AOX1),ENSG00000110811(P3H3),ENSG00000123191(ATP7B),ENSG00000134013(LOXL2),ENSG00000089472(HEPH),ENSG00000138131(LOXL4),ENSG00000063660(GPC1),ENSG00000141622(RNF165),ENSG00000154734(ADAMTS1),ENSG00…	0.253985	0.512412	0.0688592
GO:0042578	phosphoric ester hydrolase activity	MF	25	342	1027	16197	ENSG00000107789(MINPP1),ENSG00000162551(ALPL),ENSG00000112541(PDE10A),ENSG00000184588(PDE4B),ENSG00000132915(PDE6A),ENSG00000149527(PLCH2),ENSG00000184984(CHRM5),ENSG00000115556(PLCD4),ENSG00000271503(CCL5),ENSG00000139505(MTMR6),ENSG00000014914(MTMR11),ENSG00000173281(PPP1R3B),ENSG00000120875(DUSP4),ENSG00000070778(PTPN21),ENSG00000130829(DUSP9),ENSG00000120129(DUSP1),ENSG00000112425(EPM2A),ENSG…	0.257802	0.519398	0.0730994
GO:0019706	protein-cysteine S-palmitoyltransferase activity	MF	3	28	1027	16197	ENSG00000188818(ZDHHC11),ENSG00000155265(GOLGA7B),ENSG00000135821(GLUL)	0.260625	0.520108	0.107143
GO:0019707	protein-cysteine S-acyltransferase activity	MF	3	28	1027	16197	ENSG00000188818(ZDHHC11),ENSG00000155265(GOLGA7B),ENSG00000135821(GLUL)	0.260625	0.520108	0.107143
GO:0005179	hormone activity	MF	7	82	1027	16197	ENSG00000241563(CORT),ENSG00000134548(SPX),ENSG00000168913(ENHO),ENSG00000103260(METRN),ENSG00000087494(PTHLH),ENSG00000213030(CGB8),ENSG00000135744(AGT)	0.263073	0.520108	0.0853659
GO:0004030	aldehyde dehydrogenase [NAD(P)+] activity	MF	2	16	1027	16197	ENSG00000136010(ALDH1L2),ENSG00000143149(ALDH9A1)	0.269617	0.520108	0.125
GO:0005184	neuropeptide hormone activity	MF	2	16	1027	16197	ENSG00000241563(CORT),ENSG00000134548(SPX)	0.269617	0.520108	0.125
GO:0008381	mechanosensitive ion channel activity	MF	2	16	1027	16197	ENSG00000111199(TRPV4),ENSG00000141524(TMC6)	0.269617	0.520108	0.125
GO:0008527	taste receptor activity	MF	2	16	1027	16197	ENSG00000127364(TAS2R4),ENSG00000169962(TAS1R3)	0.269617	0.520108	0.125
GO:0035497	cAMP response element binding	MF	2	16	1027	16197	ENSG00000060566(CREB3L3),ENSG00000157613(CREB3L1)	0.269617	0.520108	0.125
GO:0047617	acyl-CoA hydrolase activity	MF	2	16	1027	16197	ENSG00000136881(BAAT),ENSG00000172497(ACOT12)	0.269617	0.520108	0.125
GO:0042826	histone deacetylase binding	MF	9	111	1027	16197	ENSG00000198681(MAGEA1),ENSG00000088305(DNMT3B),ENSG00000185345(PRKN),ENSG00000114315(HES1),ENSG00000204388(HSPA1B),ENSG00000106571(GLI3),ENSG00000138795(LEF1),ENSG00000112312(GMNN),ENSG00000184357(H1-5)	0.271177	0.520108	0.0810811
GO:0042562	hormone binding	MF	6	69	1027	16197	ENSG00000113389(NPR3),ENSG00000065325(GLP2R),ENSG00000080293(SCTR),ENSG00000151090(THRB),ENSG00000018625(ATP1A2),ENSG00000135409(AMHR2)	0.27207	0.520108	0.0869565
GO:0016229	steroid dehydrogenase activity	MF	3	29	1027	16197	ENSG00000176387(HSD11B2),ENSG00000151632(AKR1C2),ENSG00000187134(AKR1C1)	0.278185	0.520108	0.103448
GO:0001055	RNA polymerase II activity	MF	1	5	1027	16197	ENSG00000168255(POLR2J3)	0.279329	0.520108	0.2
GO:0003945	N-acetyllactosamine synthase activity	MF	1	5	1027	16197	ENSG00000121578(B4GALT4)	0.279329	0.520108	0.2
GO:0003986	acetyl-CoA hydrolase activity	MF	1	5	1027	16197	ENSG00000172497(ACOT12)	0.279329	0.520108	0.2
GO:0004904	interferon receptor activity	MF	1	5	1027	16197	ENSG00000142677(IL22RA1)	0.279329	0.520108	0.2
GO:0004908	interleukin-1 receptor activity	MF	1	5	1027	16197	ENSG00000196083(IL1RAP)	0.279329	0.520108	0.2
GO:0004923	leukemia inhibitory factor receptor activity	MF	1	5	1027	16197	ENSG00000205755(CRLF2)	0.279329	0.520108	0.2
GO:0004924	oncostatin-M receptor activity	MF	1	5	1027	16197	ENSG00000205755(CRLF2)	0.279329	0.520108	0.2
GO:0005042	netrin receptor activity	MF	1	5	1027	16197	ENSG00000124602(UNC5CL)	0.279329	0.520108	0.2
GO:0005223	intracellular cGMP-activated cation channel activity	MF	1	5	1027	16197	ENSG00000132259(CNGA4)	0.279329	0.520108	0.2
GO:0005290	L-histidine transmembrane transporter activity	MF	1	5	1027	16197	ENSG00000017483(SLC38A5)	0.279329	0.520108	0.2
GO:0005315	inorganic phosphate transmembrane transporter activity	MF	1	5	1027	16197	ENSG00000104888(SLC17A7)	0.279329	0.520108	0.2
GO:0005375	copper ion transmembrane transporter activity	MF	1	5	1027	16197	ENSG00000123191(ATP7B)	0.279329	0.520108	0.2
GO:0008126	acetylesterase activity	MF	1	5	1027	16197	ENSG00000170835(CEL)	0.279329	0.520108	0.2
GO:0008169	C-methyltransferase activity	MF	1	5	1027	16197	ENSG00000132423(COQ3)	0.279329	0.520108	0.2
GO:0015190	L-leucine transmembrane transporter activity	MF	1	5	1027	16197	ENSG00000092068(SLC7A8)	0.279329	0.520108	0.2
GO:0016426	tRNA (adenine) methyltransferase activity	MF	1	5	1027	16197	ENSG00000089195(TRMT6)	0.279329	0.520108	0.2
GO:0016841	ammonia-lyase activity	MF	1	5	1027	16197	ENSG00000160282(FTCD)	0.279329	0.520108	0.2
GO:0016907	G protein-coupled acetylcholine receptor activity	MF	1	5	1027	16197	ENSG00000184984(CHRM5)	0.279329	0.520108	0.2
GO:0017150	tRNA dihydrouridine synthase activity	MF	1	5	1027	16197	ENSG00000141994(DUS3L)	0.279329	0.520108	0.2
GO:0019828	aspartic-type endopeptidase inhibitor activity	MF	1	5	1027	16197	ENSG00000148204(CRB2)	0.279329	0.520108	0.2
GO:0019960	C-X3-C chemokine binding	MF	1	5	1027	16197	ENSG00000259207(ITGB3)	0.279329	0.520108	0.2
GO:0022849	glutamate-gated calcium ion channel activity	MF	1	5	1027	16197	ENSG00000105464(GRIN2D)	0.279329	0.520108	0.2
GO:0023024	MHC class I protein complex binding	MF	1	5	1027	16197	ENSG00000205809(KLRC2)	0.279329	0.520108	0.2
GO:0030284	estrogen receptor activity	MF	1	5	1027	16197	ENSG00000138795(LEF1)	0.279329	0.520108	0.2
GO:0031433	telethonin binding	MF	1	5	1027	16197	ENSG00000177791(MYOZ1)	0.279329	0.520108	0.2
GO:0031694	alpha-2A adrenergic receptor binding	MF	1	5	1027	16197	ENSG00000184160(ADRA2C)	0.279329	0.520108	0.2
GO:0031697	beta-1 adrenergic receptor binding	MF	1	5	1027	16197	ENSG00000187391(MAGI2)	0.279329	0.520108	0.2
GO:0031698	beta-2 adrenergic receptor binding	MF	1	5	1027	16197	ENSG00000109062(SLC9A3R1)	0.279329	0.520108	0.2
GO:0032552	deoxyribonucleotide binding	MF	1	5	1027	16197	ENSG00000168298(H1-4)	0.279329	0.520108	0.2
GO:0034190	apolipoprotein receptor binding	MF	1	5	1027	16197	ENSG00000144452(ABCA12)	0.279329	0.520108	0.2
GO:0035650	AP-1 adaptor complex binding	MF	1	5	1027	16197	ENSG00000149577(SIDT2)	0.279329	0.520108	0.2
GO:0036374	glutathione hydrolase activity	MF	1	5	1027	16197	ENSG00000100031(GGT1)	0.279329	0.520108	0.2
GO:0038085	vascular endothelial growth factor binding	MF	1	5	1027	16197	ENSG00000113721(PDGFRB)	0.279329	0.520108	0.2
GO:0038132	neuregulin binding	MF	1	5	1027	16197	ENSG00000259207(ITGB3)	0.279329	0.520108	0.2
GO:0042030	ATPase inhibitor activity	MF	1	5	1027	16197	ENSG00000052795(FNIP2)	0.279329	0.520108	0.2
GO:0043533	inositol 1,3,4,5 tetrakisphosphate binding	MF	1	5	1027	16197	ENSG00000143858(SYT2)	0.279329	0.520108	0.2
GO:0046923	ER retention sequence binding	MF	1	5	1027	16197	ENSG00000136240(KDELR2)	0.279329	0.520108	0.2
GO:0046978	TAP1 binding	MF	1	5	1027	16197	ENSG00000204267(TAP2)	0.279329	0.520108	0.2
GO:0048406	nerve growth factor binding	MF	1	5	1027	16197	ENSG00000134243(SORT1)	0.279329	0.520108	0.2
GO:0051373	FATZ binding	MF	1	5	1027	16197	ENSG00000177791(MYOZ1)	0.279329	0.520108	0.2
GO:0055056	D-glucose transmembrane transporter activity	MF	1	5	1027	16197	ENSG00000163581(SLC2A2)	0.279329	0.520108	0.2
GO:0086007	voltage-gated calcium channel activity involved in cardiac muscle cell action potential	MF	1	5	1027	16197	ENSG00000006283(CACNA1G)	0.279329	0.520108	0.2
GO:0086083	cell adhesive protein binding involved in bundle of His cell-Purkinje myocyte communication	MF	1	5	1027	16197	ENSG00000096696(DSP)	0.279329	0.520108	0.2
GO:0120146	sulfatide binding	MF	1	5	1027	16197	ENSG00000166340(TPP1)	0.279329	0.520108	0.2
GO:0140346	phosphatidylserine flippase activity	MF	1	5	1027	16197	ENSG00000068650(ATP11A)	0.279329	0.520108	0.2
GO:1905538	polysome binding	MF	1	5	1027	16197	ENSG00000131914(LIN28A)	0.279329	0.520108	0.2
GO:1990254	keratin filament binding	MF	1	5	1027	16197	ENSG00000261150(EPPK1)	0.279329	0.520108	0.2
GO:0106306	protein serine phosphatase activity	MF	6	70	1027	16197	ENSG00000120875(DUSP4),ENSG00000130829(DUSP9),ENSG00000120129(DUSP1),ENSG00000112425(EPM2A),ENSG00000184545(DUSP8),ENSG00000186298(PPP1CC)	0.283124	0.526123	0.0857143
GO:0106307	protein threonine phosphatase activity	MF	6	70	1027	16197	ENSG00000120875(DUSP4),ENSG00000130829(DUSP9),ENSG00000120129(DUSP1),ENSG00000112425(EPM2A),ENSG00000184545(DUSP8),ENSG00000186298(PPP1CC)	0.283124	0.526123	0.0857143
GO:0019899	enzyme binding	MF	130	1953	1027	16197	ENSG00000107957(SH3PXD2A),ENSG00000188488(SERPINA5),ENSG00000204936(CD177),ENSG00000123384(LRP1),ENSG00000197249(SERPINA1),ENSG00000259207(ITGB3),ENSG00000168542(COL3A1),ENSG00000078098(FAP),ENSG00000197635(DPP4),ENSG00000108821(COL1A1),ENSG00000115414(FN1),ENSG00000108561(C1QBP),ENSG00000170955(CAVIN3),ENSG00000163110(PDLIM5),ENSG00000122367(LDB3),ENSG00000111199(TRPV4),ENSG00000168615(ADAM9),EN…	0.284838	0.529213	0.0665643
GO:0008194	UDP-glycosyltransferase activity	MF	10	127	1027	16197	ENSG00000174607(UGT8),ENSG00000121578(B4GALT4),ENSG00000112425(EPM2A),ENSG00000141429(GALNT1),ENSG00000100060(MFNG),ENSG00000133424(LARGE1),ENSG00000214654(B3GALT9),ENSG00000235863(B3GALT4),ENSG00000174684(B4GAT1),ENSG00000118600(RXYLT1)	0.285437	0.530119	0.0787402
GO:0052689	carboxylic ester hydrolase activity	MF	9	113	1027	16197	ENSG00000087085(ACHE),ENSG00000166035(LIPC),ENSG00000130653(PNPLA7),ENSG00000170835(CEL),ENSG00000144837(PLA1A),ENSG00000114771(AADAC),ENSG00000172497(ACOT12),ENSG00000136881(BAAT),ENSG00000144959(NCEH1)	0.288473	0.535482	0.079646
GO:0004438	phosphatidylinositol-3-phosphatase activity	MF	2	17	1027	16197	ENSG00000139505(MTMR6),ENSG00000014914(MTMR11)	0.293709	0.539448	0.117647
GO:0005521	lamin binding	MF	2	17	1027	16197	ENSG00000081277(PKP1),ENSG00000186298(PPP1CC)	0.293709	0.539448	0.117647
GO:0015278	calcium-release channel activity	MF	2	17	1027	16197	ENSG00000055732(MCOLN3),ENSG00000287725(-)	0.293709	0.539448	0.117647
GO:0030296	protein tyrosine kinase activator activity	MF	2	17	1027	16197	ENSG00000271503(CCL5),ENSG00000272398(CD24)	0.293709	0.539448	0.117647
GO:0031420	alkali metal ion binding	MF	2	17	1027	16197	ENSG00000018625(ATP1A2),ENSG00000143627(PKLR)	0.293709	0.539448	0.117647
GO:0046624	sphingolipid transporter activity	MF	2	17	1027	16197	ENSG00000182327(GLTPD2),ENSG00000183018(SPNS2)	0.293709	0.539448	0.117647
GO:0098641	cadherin binding involved in cell-cell adhesion	MF	2	17	1027	16197	ENSG00000137699(TRIM29),ENSG00000163110(PDLIM5)	0.293709	0.539448	0.117647
GO:0051015	actin filament binding	MF	15	202	1027	16197	ENSG00000136167(LCP1),ENSG00000124429(POF1B),ENSG00000101311(FERMT1),ENSG00000103647(CORO2B),ENSG00000144821(MYH15),ENSG00000035403(VCL),ENSG00000075340(ADD2),ENSG00000148180(GSN),ENSG00000143549(TPM3),ENSG00000149591(TAGLN),ENSG00000111199(TRPV4),ENSG00000144488(ESPNL),ENSG00000114854(TNNC1),ENSG00000169604(ANTXR1),ENSG00000169994(MYO7B)	0.300604	0.549948	0.0742574
GO:0120013	lipid transfer activity	MF	4	44	1027	16197	ENSG00000164211(STARD4),ENSG00000130203(APOE),ENSG00000023171(GRAMD1B),ENSG00000182327(GLTPD2)	0.30409	0.555137	0.0909091
GO:0003925	G protein activity	MF	3	31	1027	16197	ENSG00000122035(RASL11A),ENSG00000181467(RAP2B),ENSG00000213281(NRAS)	0.313582	0.564761	0.0967742
GO:0035198	miRNA binding	MF	3	31	1027	16197	ENSG00000131914(LIN28A),ENSG00000181449(SOX2),ENSG00000206557(TRIM71)	0.313582	0.564761	0.0967742
GO:0043015	gamma-tubulin binding	MF	3	31	1027	16197	ENSG00000184588(PDE4B),ENSG00000173947(PIFO),ENSG00000150764(DIXDC1)	0.313582	0.564761	0.0967742
GO:0016616	oxidoreductase activity, acting on the CH-OH group of donors, NAD or NADP as acceptor	MF	9	116	1027	16197	ENSG00000140263(SORD),ENSG00000176387(HSD11B2),ENSG00000164039(BDH2),ENSG00000151632(AKR1C2),ENSG00000187134(AKR1C1),ENSG00000085662(AKR1B1),ENSG00000170049(KCNAB3),ENSG00000139988(RDH12),ENSG00000240857(RDH14)	0.314928	0.564761	0.0775862
GO:0004550	nucleoside diphosphate kinase activity	MF	2	18	1027	16197	ENSG00000140057(AK7),ENSG00000243678(NME2)	0.317686	0.564761	0.111111
GO:0005540	hyaluronic acid binding	MF	2	18	1027	16197	ENSG00000108561(C1QBP),ENSG00000204381(LAYN)	0.317686	0.564761	0.111111
GO:0008569	minus-end-directed microtubule motor activity	MF	2	18	1027	16197	ENSG00000105877(DNAH11),ENSG00000115423(DNAH6)	0.317686	0.564761	0.111111
GO:0016289	CoA hydrolase activity	MF	2	18	1027	16197	ENSG00000172497(ACOT12),ENSG00000136881(BAAT)	0.317686	0.564761	0.111111
GO:0016646	oxidoreductase activity, acting on the CH-NH group of donors, NAD or NADP as acceptor	MF	2	18	1027	16197	ENSG00000177000(MTHFR),ENSG00000136010(ALDH1L2)	0.317686	0.564761	0.111111
GO:0035014	phosphatidylinositol 3-kinase regulator activity	MF	2	18	1027	16197	ENSG00000117461(PIK3R3),ENSG00000185338(SOCS1)	0.317686	0.564761	0.111111
GO:0052744	phosphatidylinositol monophosphate phosphatase activity	MF	2	18	1027	16197	ENSG00000139505(MTMR6),ENSG00000014914(MTMR11)	0.317686	0.564761	0.111111
GO:0051213	dioxygenase activity	MF	7	88	1027	16197	ENSG00000152952(PLOD2),ENSG00000129521(EGLN3),ENSG00000006459(KDM7A),ENSG00000110811(P3H3),ENSG00000138336(TET1),ENSG00000132510(KDM6B),ENSG00000128203(ASPHD2)	0.324056	0.564761	0.0795455
GO:0000995	RNA polymerase III general transcription initiation factor activity	MF	1	6	1027	16197	ENSG00000023608(SNAPC1)	0.325039	0.564761	0.166667
GO:0003720	telomerase activity	MF	1	6	1027	16197	ENSG00000164362(TERT)	0.325039	0.564761	0.166667
GO:0003964	RNA-directed DNA polymerase activity	MF	1	6	1027	16197	ENSG00000164362(TERT)	0.325039	0.564761	0.166667
GO:0004111	creatine kinase activity	MF	1	6	1027	16197	ENSG00000131730(CKMT2)	0.325039	0.564761	0.166667
GO:0004322	ferroxidase activity	MF	1	6	1027	16197	ENSG00000089472(HEPH)	0.325039	0.564761	0.166667
GO:0004563	beta-N-acetylhexosaminidase activity	MF	1	6	1027	16197	ENSG00000260729(-)	0.325039	0.564761	0.166667
GO:0004691	cAMP-dependent protein kinase activity	MF	1	6	1027	16197	ENSG00000142875(PRKACB)	0.325039	0.564761	0.166667
GO:0005351	carbohydrate:proton symporter activity	MF	1	6	1027	16197	ENSG00000109667(SLC2A9)	0.325039	0.564761	0.166667
GO:0005412	glucose:sodium symporter activity	MF	1	6	1027	16197	ENSG00000198743(SLC5A3)	0.325039	0.564761	0.166667
GO:0009008	DNA-methyltransferase activity	MF	1	6	1027	16197	ENSG00000088305(DNMT3B)	0.325039	0.564761	0.166667
GO:0010385	double-stranded methylated DNA binding	MF	1	6	1027	16197	ENSG00000120738(EGR1)	0.325039	0.564761	0.166667
GO:0015185	gamma-aminobutyric acid transmembrane transporter activity	MF	1	6	1027	16197	ENSG00000109062(SLC9A3R1)	0.325039	0.564761	0.166667
GO:0015245	fatty acid transmembrane transporter activity	MF	1	6	1027	16197	ENSG00000135218(CD36)	0.325039	0.564761	0.166667
GO:0015247	aminophospholipid flippase activity	MF	1	6	1027	16197	ENSG00000068650(ATP11A)	0.325039	0.564761	0.166667
GO:0016724	oxidoreductase activity, acting on metal ions, oxygen as acceptor	MF	1	6	1027	16197	ENSG00000089472(HEPH)	0.325039	0.564761	0.166667
GO:0016972	thiol oxidase activity	MF	1	6	1027	16197	ENSG00000116260(QSOX1)	0.325039	0.564761	0.166667
GO:0034235	GPI anchor binding	MF	1	6	1027	16197	ENSG00000154096(THY1)	0.325039	0.564761	0.166667
GO:0034338	short-chain carboxylesterase activity	MF	1	6	1027	16197	ENSG00000170835(CEL)	0.325039	0.564761	0.166667
GO:0036042	long-chain fatty acyl-CoA binding	MF	1	6	1027	16197	ENSG00000172497(ACOT12)	0.325039	0.564761	0.166667
GO:0038064	collagen receptor activity	MF	1	6	1027	16197	ENSG00000204580(DDR1)	0.325039	0.564761	0.166667
GO:0043546	molybdopterin cofactor binding	MF	1	6	1027	16197	ENSG00000138356(AOX1)	0.325039	0.564761	0.166667
GO:0043878	glyceraldehyde-3-phosphate dehydrogenase (NAD+) (non-phosphorylating) activity	MF	1	6	1027	16197	ENSG00000143149(ALDH9A1)	0.325039	0.564761	0.166667
GO:0047045	testosterone 17-beta-dehydrogenase (NADP+) activity	MF	1	6	1027	16197	ENSG00000187134(AKR1C1)	0.325039	0.564761	0.166667
GO:0055131	C3HC4-type RING finger domain binding	MF	1	6	1027	16197	ENSG00000204388(HSPA1B)	0.325039	0.564761	0.166667
GO:0070324	thyroid hormone binding	MF	1	6	1027	16197	ENSG00000151090(THRB)	0.325039	0.564761	0.166667
GO:0070697	activin receptor binding	MF	1	6	1027	16197	ENSG00000187391(MAGI2)	0.325039	0.564761	0.166667
GO:0090555	phosphatidylethanolamine flippase activity	MF	1	6	1027	16197	ENSG00000068650(ATP11A)	0.325039	0.564761	0.166667
GO:0098821	BMP receptor activity	MF	1	6	1027	16197	ENSG00000171243(SOSTDC1)	0.325039	0.564761	0.166667
GO:1904929	coreceptor activity involved in Wnt signaling pathway, planar cell polarity pathway	MF	1	6	1027	16197	ENSG00000183098(GPC6)	0.325039	0.564761	0.166667
GO:1990239	steroid hormone binding	MF	1	6	1027	16197	ENSG00000018625(ATP1A2)	0.325039	0.564761	0.166667
GO:1990817	RNA adenylyltransferase activity	MF	1	6	1027	16197	ENSG00000183508(TENT5C)	0.325039	0.564761	0.166667
GO:0030234	enzyme regulator activity	MF	73	1091	1027	16197	ENSG00000137486(ARRB1),ENSG00000157782(CABP1),ENSG00000173334(TRIB1),ENSG00000185338(SOCS1),ENSG00000071575(TRIB2),ENSG00000147883(CDKN2B),ENSG00000147889(CDKN2A),ENSG00000225968(ELFN1),ENSG00000177791(MYOZ1),ENSG00000124107(SLPI),ENSG00000125730(C3),ENSG00000167642(SPINT2),ENSG00000206075(SERPINB5),ENSG00000105825(TFPI2),ENSG00000188488(SERPINA5),ENSG00000170099(SERPINA6),ENSG00000197249(SERPINA…	0.329727	0.572326	0.0669111
GO:0016417	S-acyltransferase activity	MF	3	32	1027	16197	ENSG00000188818(ZDHHC11),ENSG00000155265(GOLGA7B),ENSG00000135821(GLUL)	0.331334	0.573405	0.09375
GO:0016538	cyclin-dependent protein serine/threonine kinase regulator activity	MF	4	46	1027	16197	ENSG00000147883(CDKN2B),ENSG00000147889(CDKN2A),ENSG00000105173(CCNE1),ENSG00000145386(CCNA2)	0.333364	0.575139	0.0869565
GO:0042803	protein homodimerization activity	MF	42	616	1027	16197	ENSG00000125848(FLRT3),ENSG00000141639(MAPK4),ENSG00000146938(NLGN4X),ENSG00000100311(PDGFB),ENSG00000060566(CREB3L3),ENSG00000164362(TERT),ENSG00000163993(S100P),ENSG00000197548(ATG7),ENSG00000113389(NPR3),ENSG00000184160(ADRA2C),ENSG00000168621(GDNF),ENSG00000105971(CAV2),ENSG00000174804(FZD4),ENSG00000163666(HESX1),ENSG00000122694(GLIPR2),ENSG00000183691(NOG),ENSG00000075340(ADD2),ENSG00000109…	0.333501	0.575278	0.0681818
GO:0022853	active ion transmembrane transporter activity	MF	16	222	1027	16197	ENSG00000166920(C15orf48),ENSG00000196517(SLC6A9),ENSG00000072041(SLC6A15),ENSG00000109667(SLC2A9),ENSG00000198743(SLC5A3),ENSG00000018625(ATP1A2),ENSG00000197506(SLC28A3),ENSG00000156222(SLC28A1),ENSG00000118160(SLC8A2),ENSG00000198569(SLC34A3),ENSG00000104888(SLC17A7),ENSG00000164037(SLC9B1),ENSG00000101187(SLCO4A1),ENSG00000134538(SLCO1B1),ENSG00000084453(SLCO1A2),ENSG00000123191(ATP7B)	0.334414	0.576639	0.0720721
GO:0008017	microtubule binding	MF	19	268	1027	16197	ENSG00000160282(FTCD),ENSG00000157851(DPYSL5),ENSG00000100285(NEFH),ENSG00000214595(EML6),ENSG00000176049(JAKMIP2),ENSG00000109846(CRYAB),ENSG00000111087(GLI1),ENSG00000167702(KIFC2),ENSG00000163220(S100A9),ENSG00000198624(CCDC69),ENSG00000111199(TRPV4),ENSG00000197959(DNM3),ENSG00000136883(KIF12),ENSG00000162849(KIF26B),ENSG00000154493(C10orf90),ENSG00000130294(KIF1A),ENSG00000116852(KIF21B),ENS…	0.340487	0.585082	0.0708955
GO:0015662	P-type ion transporter activity	MF	2	19	1027	16197	ENSG00000018625(ATP1A2),ENSG00000123191(ATP7B)	0.341464	0.585082	0.105263
GO:0030506	ankyrin binding	MF	2	19	1027	16197	ENSG00000140519(RHCG),ENSG00000160460(SPTBN4)	0.341464	0.585082	0.105263
GO:0140358	P-type transmembrane transporter activity	MF	2	19	1027	16197	ENSG00000018625(ATP1A2),ENSG00000123191(ATP7B)	0.341464	0.585082	0.105263
GO:0048029	monosaccharide binding	MF	5	61	1027	16197	ENSG00000059804(SLC2A3),ENSG00000074695(LMAN1),ENSG00000129521(EGLN3),ENSG00000152952(PLOD2),ENSG00000110811(P3H3)	0.344353	0.589245	0.0819672
GO:0030551	cyclic nucleotide binding	MF	3	33	1027	16197	ENSG00000132259(CNGA4),ENSG00000184588(PDE4B),ENSG00000112541(PDE10A)	0.34907	0.594148	0.0909091
GO:0016627	oxidoreductase activity, acting on the CH-CH group of donors	MF	5	62	1027	16197	ENSG00000164039(BDH2),ENSG00000149809(TM7SF2),ENSG00000141994(DUS3L),ENSG00000151632(AKR1C2),ENSG00000187134(AKR1C1)	0.357159	0.59624	0.0806452
GO:0000149	SNARE binding	MF	8	106	1027	16197	ENSG00000168993(CPLX1),ENSG00000137766(UNC13C),ENSG00000143028(SYPL2),ENSG00000011347(SYT7),ENSG00000143858(SYT2),ENSG00000065609(SNAP91),ENSG00000166900(STX3),ENSG00000099365(STX1B)	0.358207	0.59624	0.0754717
GO:0008022	protein C-terminus binding	MF	14	196	1027	16197	ENSG00000101680(LAMA1),ENSG00000169635(HIC2),ENSG00000164362(TERT),ENSG00000125968(ID1),ENSG00000163666(HESX1),ENSG00000096093(EFHC1),ENSG00000277586(NEFL),ENSG00000053254(FOXN3),ENSG00000140092(FBLN5),ENSG00000070756(PABPC1),ENSG00000116701(NCF2),ENSG00000186298(PPP1CC),ENSG00000109906(ZBTB16),ENSG00000115414(FN1)	0.361766	0.59624	0.0714286
GO:0004721	phosphoprotein phosphatase activity	MF	12	166	1027	16197	ENSG00000139505(MTMR6),ENSG00000120875(DUSP4),ENSG00000130829(DUSP9),ENSG00000120129(DUSP1),ENSG00000112425(EPM2A),ENSG00000184545(DUSP8),ENSG00000186298(PPP1CC),ENSG00000070778(PTPN21),ENSG00000179295(PTPN11),ENSG00000112319(EYA4),ENSG00000173281(PPP1R3B),ENSG00000107789(MINPP1)	0.362039	0.59624	0.0722892
GO:0005544	calcium-dependent phospholipid binding	MF	4	48	1027	16197	ENSG00000011347(SYT7),ENSG00000104537(ANXA13),ENSG00000143858(SYT2),ENSG00000135636(DYSF)	0.362758	0.59624	0.0833333
GO:0008375	acetylglucosaminyltransferase activity	MF	4	48	1027	16197	ENSG00000100060(MFNG),ENSG00000133424(LARGE1),ENSG00000214654(B3GALT9),ENSG00000235863(B3GALT4)	0.362758	0.59624	0.0833333
GO:0001223	transcription coactivator binding	MF	2	20	1027	16197	ENSG00000144560(VGLL4),ENSG00000164362(TERT)	0.364973	0.59624	0.1
GO:0009975	cyclase activity	MF	2	20	1027	16197	ENSG00000164742(ADCY1),ENSG00000143199(ADCY10)	0.364973	0.59624	0.1
GO:0044183	protein folding chaperone	MF	3	34	1027	16197	ENSG00000044574(HSPA5),ENSG00000204388(HSPA1B),ENSG00000173110(HSPA6)	0.366754	0.59624	0.0882353
GO:0016491	oxidoreductase activity	MF	46	686	1027	16197	ENSG00000008283(CYB561),ENSG00000140263(SORD),ENSG00000085662(AKR1B1),ENSG00000176387(HSD11B2),ENSG00000164039(BDH2),ENSG00000136010(ALDH1L2),ENSG00000143149(ALDH9A1),ENSG00000138356(AOX1),ENSG00000151632(AKR1C2),ENSG00000187134(AKR1C1),ENSG00000170049(KCNAB3),ENSG00000166394(CYB5R2),ENSG00000166920(C15orf48),ENSG00000089472(HEPH),ENSG00000177000(MTHFR),ENSG00000019186(CYP24A1),ENSG00000134716(CY…	0.367039	0.59624	0.0670554
GO:0008233	peptidase activity	MF	35	517	1027	16197	ENSG00000100031(GGT1),ENSG00000137673(MMP7),ENSG00000182752(PAPPA),ENSG00000175426(PCSK1),ENSG00000166340(TPP1),ENSG00000149968(MMP3),ENSG00000078098(FAP),ENSG00000197635(DPP4),ENSG00000088882(CPXM1),ENSG00000165923(AGBL2),ENSG00000197312(DDI2),ENSG00000105141(CASP14),ENSG00000182472(CAPN12),ENSG00000154734(ADAMTS1),ENSG00000125966(MMP24),ENSG00000140873(ADAMTS18),ENSG00000197140(ADAM32),ENSG0000…	0.367818	0.59624	0.0676983
GO:0001758	retinal dehydrogenase activity	MF	1	7	1027	16197	ENSG00000085662(AKR1B1)	0.367852	0.59624	0.142857
GO:0004128	cytochrome-b5 reductase activity, acting on NAD(P)H	MF	1	7	1027	16197	ENSG00000166394(CYB5R2)	0.367852	0.59624	0.142857
GO:0004523	RNA-DNA hybrid ribonuclease activity	MF	1	7	1027	16197	ENSG00000104889(RNASEH2A)	0.367852	0.59624	0.142857
GO:0004679	AMP-activated protein kinase activity	MF	1	7	1027	16197	ENSG00000142875(PRKACB)	0.367852	0.59624	0.142857
GO:0004690	cyclic nucleotide-dependent protein kinase activity	MF	1	7	1027	16197	ENSG00000142875(PRKACB)	0.367852	0.59624	0.142857
GO:0004771	sterol esterase activity	MF	1	7	1027	16197	ENSG00000170835(CEL)	0.367852	0.59624	0.142857
GO:0004875	complement receptor activity	MF	1	7	1027	16197	ENSG00000134830(C5AR2)	0.367852	0.59624	0.142857
GO:0005004	GPI-linked ephrin receptor activity	MF	1	7	1027	16197	ENSG00000116106(EPHA4)	0.367852	0.59624	0.142857
GO:0005047	signal recognition particle binding	MF	1	7	1027	16197	ENSG00000182934(SRPRA)	0.367852	0.59624	0.142857
GO:0005222	intracellular cAMP-activated cation channel activity	MF	1	7	1027	16197	ENSG00000132259(CNGA4)	0.367852	0.59624	0.142857
GO:0005344	oxygen carrier activity	MF	1	7	1027	16197	ENSG00000198125(MB)	0.367852	0.59624	0.142857
GO:0005391	P-type sodium:potassium-exchanging transporter activity	MF	1	7	1027	16197	ENSG00000018625(ATP1A2)	0.367852	0.59624	0.142857
GO:0005432	calcium:sodium antiporter activity	MF	1	7	1027	16197	ENSG00000118160(SLC8A2)	0.367852	0.59624	0.142857
GO:0008061	chitin binding	MF	1	7	1027	16197	ENSG00000134216(CHIA)	0.367852	0.59624	0.142857
GO:0008499	UDP-galactose:beta-N-acetylglucosamine beta-1,3-galactosyltransferase activity	MF	1	7	1027	16197	ENSG00000235863(B3GALT4)	0.367852	0.59624	0.142857
GO:0008554	P-type sodium transporter activity	MF	1	7	1027	16197	ENSG00000018625(ATP1A2)	0.367852	0.59624	0.142857
GO:0008556	P-type potassium transmembrane transporter activity	MF	1	7	1027	16197	ENSG00000018625(ATP1A2)	0.367852	0.59624	0.142857
GO:0015166	polyol transmembrane transporter activity	MF	1	7	1027	16197	ENSG00000198743(SLC5A3)	0.367852	0.59624	0.142857
GO:0015180	L-alanine transmembrane transporter activity	MF	1	7	1027	16197	ENSG00000092068(SLC7A8)	0.367852	0.59624	0.142857
GO:0015194	L-serine transmembrane transporter activity	MF	1	7	1027	16197	ENSG00000017483(SLC38A5)	0.367852	0.59624	0.142857
GO:0015271	outward rectifier potassium channel activity	MF	1	7	1027	16197	ENSG00000102057(KCND1)	0.367852	0.59624	0.142857
GO:0015431	ABC-type glutathione S-conjugate transporter activity	MF	1	7	1027	16197	ENSG00000108846(ABCC3)	0.367852	0.59624	0.142857
GO:0015658	branched-chain amino acid transmembrane transporter activity	MF	1	7	1027	16197	ENSG00000092068(SLC7A8)	0.367852	0.59624	0.142857
GO:0016833	oxo-acid-lyase activity	MF	1	7	1027	16197	ENSG00000146151(HMGCLL1)	0.367852	0.59624	0.142857
GO:0019534	toxin transmembrane transporter activity	MF	1	7	1027	16197	ENSG00000092068(SLC7A8)	0.367852	0.59624	0.142857
GO:0031402	sodium ion binding	MF	1	7	1027	16197	ENSG00000018625(ATP1A2)	0.367852	0.59624	0.142857
GO:0031702	type 1 angiotensin receptor binding	MF	1	7	1027	16197	ENSG00000135744(AGT)	0.367852	0.59624	0.142857
GO:0033300	dehydroascorbic acid transmembrane transporter activity	MF	1	7	1027	16197	ENSG00000163581(SLC2A2)	0.367852	0.59624	0.142857
GO:0035005	1-phosphatidylinositol-4-phosphate 3-kinase activity	MF	1	7	1027	16197	ENSG00000139144(PIK3C2G)	0.367852	0.59624	0.142857
GO:0042392	sphingosine-1-phosphate phosphatase activity	MF	1	7	1027	16197	ENSG00000126821(SGPP1)	0.367852	0.59624	0.142857
GO:0050786	RAGE receptor binding	MF	1	7	1027	16197	ENSG00000163220(S100A9)	0.367852	0.59624	0.142857
GO:0052629	phosphatidylinositol-3,5-bisphosphate 3-phosphatase activity	MF	1	7	1027	16197	ENSG00000139505(MTMR6)	0.367852	0.59624	0.142857
GO:0070492	oligosaccharide binding	MF	1	7	1027	16197	ENSG00000134013(LOXL2)	0.367852	0.59624	0.142857
GO:0070569	uridylyltransferase activity	MF	1	7	1027	16197	ENSG00000197355(UAP1L1)	0.367852	0.59624	0.142857
GO:1902387	ceramide 1-phosphate binding	MF	1	7	1027	16197	ENSG00000182327(GLTPD2)	0.367852	0.59624	0.142857
GO:1902388	ceramide 1-phosphate transfer activity	MF	1	7	1027	16197	ENSG00000182327(GLTPD2)	0.367852	0.59624	0.142857
GO:1990405	protein antigen binding	MF	1	7	1027	16197	ENSG00000205809(KLRC2)	0.367852	0.59624	0.142857
GO:0003727	single-stranded RNA binding	MF	6	78	1027	16197	ENSG00000177192(PUS1),ENSG00000153250(RBMS1),ENSG00000070756(PABPC1),ENSG00000138385(SSB),ENSG00000240563(L1TD1),ENSG00000115844(DLX2)	0.374086	0.605508	0.0769231
GO:0015291	secondary active transmembrane transporter activity	MF	14	198	1027	16197	ENSG00000196517(SLC6A9),ENSG00000072041(SLC6A15),ENSG00000104888(SLC17A7),ENSG00000109667(SLC2A9),ENSG00000198743(SLC5A3),ENSG00000197506(SLC28A3),ENSG00000156222(SLC28A1),ENSG00000118160(SLC8A2),ENSG00000198569(SLC34A3),ENSG00000164037(SLC9B1),ENSG00000101187(SLCO4A1),ENSG00000134538(SLCO1B1),ENSG00000084453(SLCO1A2),ENSG00000092068(SLC7A8)	0.376096	0.608571	0.0707071
GO:0016614	oxidoreductase activity, acting on CH-OH group of donors	MF	9	123	1027	16197	ENSG00000140263(SORD),ENSG00000176387(HSD11B2),ENSG00000164039(BDH2),ENSG00000151632(AKR1C2),ENSG00000187134(AKR1C1),ENSG00000085662(AKR1B1),ENSG00000170049(KCNAB3),ENSG00000139988(RDH12),ENSG00000240857(RDH14)	0.378296	0.610975	0.0731707
GO:0032451	demethylase activity	MF	3	35	1027	16197	ENSG00000006459(KDM7A),ENSG00000132510(KDM6B),ENSG00000132763(MMACHC)	0.384353	0.61881	0.0857143
GO:0008270	zinc ion binding	MF	49	737	1027	16197	ENSG00000141622(RNF165),ENSG00000154734(ADAMTS1),ENSG00000101695(RNF125),ENSG00000138336(TET1),ENSG00000166432(ZMAT1),ENSG00000171703(TCEA2),ENSG00000139174(PRICKLE1),ENSG00000154760(SLFN13),ENSG00000125966(MMP24),ENSG00000131914(LIN28A),ENSG00000134769(DTNA),ENSG00000137673(MMP7),ENSG00000203867(RBM20),ENSG00000182752(PAPPA),ENSG00000187772(LIN28B),ENSG00000243811(APOBEC3D),ENSG00000137699(TRIM2…	0.384924	0.619485	0.0664858
GO:0008514	organic anion transmembrane transporter activity	MF	11	154	1027	16197	ENSG00000017483(SLC38A5),ENSG00000104888(SLC17A7),ENSG00000092068(SLC7A8),ENSG00000109062(SLC9A3R1),ENSG00000196517(SLC6A9),ENSG00000101187(SLCO4A1),ENSG00000134538(SLCO1B1),ENSG00000084453(SLCO1A2),ENSG00000163581(SLC2A2),ENSG00000213199(ASIC3),ENSG00000135218(CD36)	0.386334	0.619485	0.0714286
GO:0004722	protein serine/threonine phosphatase activity	MF	7	94	1027	16197	ENSG00000120875(DUSP4),ENSG00000130829(DUSP9),ENSG00000120129(DUSP1),ENSG00000112425(EPM2A),ENSG00000184545(DUSP8),ENSG00000186298(PPP1CC),ENSG00000139505(MTMR6)	0.38699	0.619485	0.0744681
GO:0031072	heat shock protein binding	MF	9	124	1027	16197	ENSG00000185345(PRKN),ENSG00000113578(FGF1),ENSG00000267060(PTGES3L),ENSG00000117228(GBP1),ENSG00000160255(ITGB2),ENSG00000169896(ITGAM),ENSG00000044574(HSPA5),ENSG00000204388(HSPA1B),ENSG00000173110(HSPA6)	0.387458	0.619485	0.0725806
GO:0000062	fatty-acyl-CoA binding	MF	2	21	1027	16197	ENSG00000172497(ACOT12),ENSG00000107897(ACBD5)	0.388151	0.619485	0.0952381
GO:0003707	steroid hormone receptor activity	MF	2	21	1027	16197	ENSG00000138795(LEF1),ENSG00000278570(NR2E3)	0.388151	0.619485	0.0952381
GO:0004622	lysophospholipase activity	MF	2	21	1027	16197	ENSG00000166035(LIPC),ENSG00000130653(PNPLA7)	0.388151	0.619485	0.0952381
GO:0008143	poly(A) binding	MF	2	21	1027	16197	ENSG00000153250(RBMS1),ENSG00000070756(PABPC1)	0.388151	0.619485	0.0952381
GO:0016849	phosphorus-oxygen lyase activity	MF	2	21	1027	16197	ENSG00000164742(ADCY1),ENSG00000143199(ADCY10)	0.388151	0.619485	0.0952381
GO:0022829	wide pore channel activity	MF	2	21	1027	16197	ENSG00000121743(GJA3),ENSG00000169562(GJB1)	0.388151	0.619485	0.0952381
GO:0015631	tubulin binding	MF	25	368	1027	16197	ENSG00000160282(FTCD),ENSG00000157851(DPYSL5),ENSG00000100285(NEFH),ENSG00000214595(EML6),ENSG00000176049(JAKMIP2),ENSG00000109846(CRYAB),ENSG00000111087(GLI1),ENSG00000167702(KIFC2),ENSG00000163220(S100A9),ENSG00000198624(CCDC69),ENSG00000111199(TRPV4),ENSG00000197959(DNM3),ENSG00000136883(KIF12),ENSG00000162849(KIF26B),ENSG00000154493(C10orf90),ENSG00000130294(KIF1A),ENSG00000116852(KIF21B),ENS…	0.389581	0.621477	0.0679348
GO:1902936	phosphatidylinositol bisphosphate binding	MF	7	95	1027	16197	ENSG00000149596(JPH2),ENSG00000011347(SYT7),ENSG00000107957(SH3PXD2A),ENSG00000065609(SNAP91),ENSG00000148180(GSN),ENSG00000177182(CLVS1),ENSG00000143473(KCNH1)	0.397545	0.629112	0.0736842
GO:0008307	structural constituent of muscle	MF	3	36	1027	16197	ENSG00000101335(MYL9),ENSG00000171345(KRT19),ENSG00000154556(SORBS2)	0.401836	0.629112	0.0833333
GO:0003993	acid phosphatase activity	MF	1	8	1027	16197	ENSG00000107789(MINPP1)	0.407952	0.629112	0.125
GO:0004972	NMDA glutamate receptor activity	MF	1	8	1027	16197	ENSG00000105464(GRIN2D)	0.407952	0.629112	0.125
GO:0005031	tumor necrosis factor-activated receptor activity	MF	1	8	1027	16197	ENSG00000026103(FAS)	0.407952	0.629112	0.125
GO:0005127	ciliary neurotrophic factor receptor binding	MF	1	8	1027	16197	ENSG00000205755(CRLF2)	0.407952	0.629112	0.125
GO:0005381	iron ion transmembrane transporter activity	MF	1	8	1027	16197	ENSG00000167614(TTYH1)	0.407952	0.629112	0.125
GO:0008046	axon guidance receptor activity	MF	1	8	1027	16197	ENSG00000198910(L1CAM)	0.407952	0.629112	0.125
GO:0008430	selenium binding	MF	1	8	1027	16197	ENSG00000211448(DIO2)	0.407952	0.629112	0.125
GO:0010997	anaphase-promoting complex binding	MF	1	8	1027	16197	ENSG00000108106(UBE2S)	0.407952	0.629112	0.125
GO:0015186	L-glutamine transmembrane transporter activity	MF	1	8	1027	16197	ENSG00000017483(SLC38A5)	0.407952	0.629112	0.125
GO:0015368	calcium:cation antiporter activity	MF	1	8	1027	16197	ENSG00000118160(SLC8A2)	0.407952	0.629112	0.125
GO:0019203	carbohydrate phosphatase activity	MF	1	8	1027	16197	ENSG00000112425(EPM2A)	0.407952	0.629112	0.125
GO:0019798	procollagen-proline dioxygenase activity	MF	1	8	1027	16197	ENSG00000110811(P3H3)	0.407952	0.629112	0.125
GO:0030283	testosterone dehydrogenase [NAD(P)] activity	MF	1	8	1027	16197	ENSG00000187134(AKR1C1)	0.407952	0.629112	0.125
GO:0030911	TPR domain binding	MF	1	8	1027	16197	ENSG00000166128(RAB8B)	0.407952	0.629112	0.125
GO:0031545	peptidyl-proline 4-dioxygenase activity	MF	1	8	1027	16197	ENSG00000129521(EGLN3)	0.407952	0.629112	0.125
GO:0031748	D1 dopamine receptor binding	MF	1	8	1027	16197	ENSG00000179295(PTPN11)	0.407952	0.629112	0.125
GO:0031957	very long-chain fatty acid-CoA ligase activity	MF	1	8	1027	16197	ENSG00000103740(ACSBG1)	0.407952	0.629112	0.125
GO:0046977	TAP binding	MF	1	8	1027	16197	ENSG00000204267(TAP2)	0.407952	0.629112	0.125
GO:0048495	Roundabout binding	MF	1	8	1027	16197	ENSG00000133067(LGR6)	0.407952	0.629112	0.125
GO:0050656	3'-phosphoadenosine 5'-phosphosulfate binding	MF	1	8	1027	16197	ENSG00000197093(GAL3ST4)	0.407952	0.629112	0.125
GO:0052739	phosphatidylserine 1-acylhydrolase activity	MF	1	8	1027	16197	ENSG00000166035(LIPC)	0.407952	0.629112	0.125
GO:0052740	1-acyl-2-lysophosphatidylserine acylhydrolase activity	MF	1	8	1027	16197	ENSG00000166035(LIPC)	0.407952	0.629112	0.125
GO:0089720	caspase binding	MF	1	8	1027	16197	ENSG00000091106(NLRC4)	0.407952	0.629112	0.125
GO:0099528	G protein-coupled neurotransmitter receptor activity	MF	1	8	1027	16197	ENSG00000184984(CHRM5)	0.407952	0.629112	0.125
GO:0106018	phosphatidylinositol-3,5-bisphosphate phosphatase activity	MF	1	8	1027	16197	ENSG00000139505(MTMR6)	0.407952	0.629112	0.125
GO:0120017	ceramide transfer activity	MF	1	8	1027	16197	ENSG00000182327(GLTPD2)	0.407952	0.629112	0.125
GO:1905394	retromer complex binding	MF	1	8	1027	16197	ENSG00000134243(SORT1)	0.407952	0.629112	0.125
GO:1990763	arrestin family protein binding	MF	1	8	1027	16197	ENSG00000137486(ARRB1)	0.407952	0.629112	0.125
GO:0004497	monooxygenase activity	MF	6	81	1027	16197	ENSG00000134716(CYP2J2),ENSG00000019186(CYP24A1),ENSG00000179873(NLRP11),ENSG00000151632(AKR1C2),ENSG00000187134(AKR1C1),ENSG00000186684(CYP27C1)	0.408644	0.629112	0.0740741
GO:0000987	cis-regulatory region sequence-specific DNA binding	MF	70	1070	1027	16197	ENSG00000165556(CDX2),ENSG00000185022(MAFF),ENSG00000101493(ZNF516),ENSG00000198185(ZNF334),ENSG00000169635(HIC2),ENSG00000060566(CREB3L3),ENSG00000101096(NFATC2),ENSG00000156925(ZIC3),ENSG00000196653(ZNF502),ENSG00000186446(ZNF501),ENSG00000187559(FOXD4L3),ENSG00000214652(ZNF727),ENSG00000165244(ZNF367),ENSG00000009950(MLXIPL),ENSG00000179772(FOXS1),ENSG00000180818(HOXC10),ENSG00000171956(FOXB1)…	0.408894	0.629403	0.0654206
GO:0005158	insulin receptor binding	MF	2	22	1027	16197	ENSG00000179295(PTPN11),ENSG00000095637(SORBS1)	0.410947	0.630765	0.0909091
GO:0005343	organic acid:sodium symporter activity	MF	2	22	1027	16197	ENSG00000196517(SLC6A9),ENSG00000072041(SLC6A15)	0.410947	0.630765	0.0909091
GO:0008198	ferrous iron binding	MF	2	22	1027	16197	ENSG00000129521(EGLN3),ENSG00000089472(HEPH)	0.410947	0.630765	0.0909091
GO:0051427	hormone receptor binding	MF	2	22	1027	16197	ENSG00000179295(PTPN11),ENSG00000087494(PTHLH)	0.410947	0.630765	0.0909091
GO:1901567	fatty acid derivative binding	MF	2	22	1027	16197	ENSG00000107897(ACBD5),ENSG00000172497(ACOT12)	0.410947	0.630765	0.0909091
GO:0060090	molecular adaptor activity	MF	22	326	1027	16197	ENSG00000166900(STX3),ENSG00000099365(STX1B),ENSG00000029534(ANK1),ENSG00000154556(SORBS2),ENSG00000187391(MAGI2),ENSG00000179295(PTPN11),ENSG00000095637(SORBS1),ENSG00000125848(FLRT3),ENSG00000138613(APH1B),ENSG00000100285(NEFH),ENSG00000105971(CAV2),ENSG00000172403(SYNPO2),ENSG00000277586(NEFL),ENSG00000188818(ZDHHC11),ENSG00000076641(PAG1),ENSG00000178078(STAP2),ENSG00000137486(ARRB1),ENSG0000…	0.412437	0.632958	0.0674847
GO:0019199	transmembrane receptor protein kinase activity	MF	10	142	1027	16197	ENSG00000163513(TGFBR2),ENSG00000135409(AMHR2),ENSG00000111816(FRK),ENSG00000167601(AXL),ENSG00000113721(PDGFRB),ENSG00000062524(LTK),ENSG00000116106(EPHA4),ENSG00000204580(DDR1),ENSG00000260001(TGFBR3L),ENSG00000171243(SOSTDC1)	0.413021	0.63357	0.0704225
GO:0016409	palmitoyltransferase activity	MF	3	37	1027	16197	ENSG00000188818(ZDHHC11),ENSG00000155265(GOLGA7B),ENSG00000135821(GLUL)	0.419174	0.640236	0.0810811
GO:0017046	peptide hormone binding	MF	3	37	1027	16197	ENSG00000113389(NPR3),ENSG00000065325(GLP2R),ENSG00000080293(SCTR)	0.419174	0.640236	0.0810811
GO:0031492	nucleosomal DNA binding	MF	3	37	1027	16197	ENSG00000168298(H1-4),ENSG00000184357(H1-5),ENSG00000124575(H1-3)	0.419174	0.640236	0.0810811
GO:0042169	SH2 domain binding	MF	3	37	1027	16197	ENSG00000127561(SYNGR3),ENSG00000076641(PAG1),ENSG00000111199(TRPV4)	0.419174	0.640236	0.0810811
GO:0043621	protein self-association	MF	4	52	1027	16197	ENSG00000109062(SLC9A3R1),ENSG00000151651(ADAM8),ENSG00000087085(ACHE),ENSG00000271503(CCL5)	0.421231	0.642422	0.0769231
GO:0008139	nuclear localization sequence binding	MF	2	23	1027	16197	ENSG00000157782(CABP1),ENSG00000185467(KPNA7)	0.433314	0.658344	0.0869565
GO:0015020	glucuronosyltransferase activity	MF	2	23	1027	16197	ENSG00000133424(LARGE1),ENSG00000174684(B4GAT1)	0.433314	0.658344	0.0869565
GO:0090482	vitamin transmembrane transporter activity	MF	2	23	1027	16197	ENSG00000163581(SLC2A2),ENSG00000137868(STRA6)	0.433314	0.658344	0.0869565
GO:0140359	ABC-type transporter activity	MF	2	23	1027	16197	ENSG00000108846(ABCC3),ENSG00000204267(TAP2)	0.433314	0.658344	0.0869565
GO:0003689	DNA clamp loader activity	MF	1	9	1027	16197	ENSG00000111445(RFC5)	0.44551	0.661373	0.111111
GO:0004017	adenylate kinase activity	MF	1	9	1027	16197	ENSG00000140057(AK7)	0.44551	0.661373	0.111111
GO:0004143	diacylglycerol kinase activity	MF	1	9	1027	16197	ENSG00000157680(DGKI)	0.44551	0.661373	0.111111
GO:0004382	guanosine-diphosphatase activity	MF	1	9	1027	16197	ENSG00000168032(ENTPD3)	0.44551	0.661373	0.111111
GO:0004726	non-membrane spanning protein tyrosine phosphatase activity	MF	1	9	1027	16197	ENSG00000179295(PTPN11)	0.44551	0.661373	0.111111
GO:0004954	prostanoid receptor activity	MF	1	9	1027	16197	ENSG00000006638(TBXA2R)	0.44551	0.661373	0.111111
GO:0005221	intracellular cyclic nucleotide activated cation channel activity	MF	1	9	1027	16197	ENSG00000132259(CNGA4)	0.44551	0.661373	0.111111
GO:0005225	volume-sensitive anion channel activity	MF	1	9	1027	16197	ENSG00000167614(TTYH1)	0.44551	0.661373	0.111111
GO:0005536	glucose binding	MF	1	9	1027	16197	ENSG00000059804(SLC2A3)	0.44551	0.661373	0.111111
GO:0008519	ammonium transmembrane transporter activity	MF	1	9	1027	16197	ENSG00000140519(RHCG)	0.44551	0.661373	0.111111
GO:0010851	cyclase regulator activity	MF	1	9	1027	16197	ENSG00000164199(ADGRV1)	0.44551	0.661373	0.111111
GO:0015173	aromatic amino acid transmembrane transporter activity	MF	1	9	1027	16197	ENSG00000017483(SLC38A5)	0.44551	0.661373	0.111111
GO:0016671	oxidoreductase activity, acting on a sulfur group of donors, disulfide as acceptor	MF	1	9	1027	16197	ENSG00000197930(ERO1A)	0.44551	0.661373	0.111111
GO:0019870	potassium channel inhibitor activity	MF	1	9	1027	16197	ENSG00000126562(WNK4)	0.44551	0.661373	0.111111
GO:0022889	serine transmembrane transporter activity	MF	1	9	1027	16197	ENSG00000017483(SLC38A5)	0.44551	0.661373	0.111111
GO:0035252	UDP-xylosyltransferase activity	MF	1	9	1027	16197	ENSG00000118600(RXYLT1)	0.44551	0.661373	0.111111
GO:0036312	phosphatidylinositol 3-kinase regulatory subunit binding	MF	1	9	1027	16197	ENSG00000147689(FAM83A)	0.44551	0.661373	0.111111
GO:0043184	vascular endothelial growth factor receptor 2 binding	MF	1	9	1027	16197	ENSG00000259207(ITGB3)	0.44551	0.661373	0.111111
GO:0043208	glycosphingolipid binding	MF	1	9	1027	16197	ENSG00000101680(LAMA1)	0.44551	0.661373	0.111111
GO:0043855	cyclic nucleotide-gated ion channel activity	MF	1	9	1027	16197	ENSG00000132259(CNGA4)	0.44551	0.661373	0.111111
GO:0045134	uridine-diphosphatase activity	MF	1	9	1027	16197	ENSG00000168032(ENTPD3)	0.44551	0.661373	0.111111
GO:0045503	dynein light chain binding	MF	1	9	1027	16197	ENSG00000135821(GLUL)	0.44551	0.661373	0.111111
GO:0046790	virion binding	MF	1	9	1027	16197	ENSG00000163661(PTX3)	0.44551	0.661373	0.111111
GO:0047844	deoxycytidine deaminase activity	MF	1	9	1027	16197	ENSG00000243811(APOBEC3D)	0.44551	0.661373	0.111111
GO:0070008	serine-type exopeptidase activity	MF	1	9	1027	16197	ENSG00000166340(TPP1)	0.44551	0.661373	0.111111
GO:0071936	coreceptor activity involved in Wnt signaling pathway	MF	1	9	1027	16197	ENSG00000183098(GPC6)	0.44551	0.661373	0.111111
GO:0097200	cysteine-type endopeptidase activity involved in execution phase of apoptosis	MF	1	9	1027	16197	ENSG00000105141(CASP14)	0.44551	0.661373	0.111111
GO:0120016	sphingolipid transfer activity	MF	1	9	1027	16197	ENSG00000182327(GLTPD2)	0.44551	0.661373	0.111111
GO:1901612	cardiolipin binding	MF	1	9	1027	16197	ENSG00000187583(PLEKHN1)	0.44551	0.661373	0.111111
GO:1990948	ubiquitin ligase inhibitor activity	MF	1	9	1027	16197	ENSG00000147889(CDKN2A)	0.44551	0.661373	0.111111
GO:0046872	metal ion binding	MF	245	3830	1027	16197	ENSG00000108515(ENO3),ENSG00000068650(ATP11A),ENSG00000211455(STK38L),ENSG00000163788(SNRK),ENSG00000163993(S100P),ENSG00000116954(RRAGC),ENSG00000183479(TREX2),ENSG00000143199(ADCY10),ENSG00000142875(PRKACB),ENSG00000143627(PKLR),ENSG00000135821(GLUL),ENSG00000091106(NLRC4),ENSG00000019186(CYP24A1),ENSG00000138336(TET1),ENSG00000129521(EGLN3),ENSG00000103089(FA2H),ENSG00000134716(CYP2J2),ENSG000…	0.447859	0.663995	0.0639687
GO:0000978	RNA polymerase II cis-regulatory region sequence-specific DNA binding	MF	68	1051	1027	16197	ENSG00000060566(CREB3L3),ENSG00000157613(CREB3L1),ENSG00000009950(MLXIPL),ENSG00000260428(SCX),ENSG00000114315(HES1),ENSG00000165556(CDX2),ENSG00000185022(MAFF),ENSG00000101493(ZNF516),ENSG00000198185(ZNF334),ENSG00000169635(HIC2),ENSG00000101096(NFATC2),ENSG00000156925(ZIC3),ENSG00000196653(ZNF502),ENSG00000186446(ZNF501),ENSG00000187559(FOXD4L3),ENSG00000214652(ZNF727),ENSG00000165244(ZNF367),E…	0.448737	0.665201	0.0647003
GO:0005230	extracellular ligand-gated ion channel activity	MF	4	54	1027	16197	ENSG00000083454(P2RX5),ENSG00000187848(P2RX2),ENSG00000105464(GRIN2D),ENSG00000174343(CHRNA9)	0.450015	0.666423	0.0740741
GO:0061980	regulatory RNA binding	MF	3	39	1027	16197	ENSG00000131914(LIN28A),ENSG00000181449(SOX2),ENSG00000206557(TRIM71)	0.453315	0.670246	0.0769231
GO:0004181	metallocarboxypeptidase activity	MF	2	24	1027	16197	ENSG00000088882(CPXM1),ENSG00000165923(AGBL2)	0.455216	0.671123	0.0833333
GO:0120227	acyl-CoA binding	MF	2	24	1027	16197	ENSG00000107897(ACBD5),ENSG00000172497(ACOT12)	0.455216	0.671123	0.0833333
GO:0019905	syntaxin binding	MF	5	70	1027	16197	ENSG00000168993(CPLX1),ENSG00000137766(UNC13C),ENSG00000143028(SYPL2),ENSG00000011347(SYT7),ENSG00000143858(SYT2)	0.459065	0.676312	0.0714286
GO:0016791	phosphatase activity	MF	17	257	1027	16197	ENSG00000107789(MINPP1),ENSG00000162551(ALPL),ENSG00000139505(MTMR6),ENSG00000014914(MTMR11),ENSG00000173281(PPP1R3B),ENSG00000120875(DUSP4),ENSG00000070778(PTPN21),ENSG00000130829(DUSP9),ENSG00000120129(DUSP1),ENSG00000112425(EPM2A),ENSG00000179295(PTPN11),ENSG00000184545(DUSP8),ENSG00000112319(EYA4),ENSG00000186298(PPP1CC),ENSG00000135318(NT5E),ENSG00000126821(SGPP1),ENSG00000018625(ATP1A2)	0.464462	0.683479	0.0661479
GO:0046906	tetrapyrrole binding	MF	8	117	1027	16197	ENSG00000198125(MB),ENSG00000019186(CYP24A1),ENSG00000103089(FA2H),ENSG00000134716(CYP2J2),ENSG00000051523(CYBA),ENSG00000186684(CYP27C1),ENSG00000185339(TCN2),ENSG00000132763(MMACHC)	0.465603	0.684654	0.0683761
GO:0030159	signaling receptor complex adaptor activity	MF	3	40	1027	16197	ENSG00000187391(MAGI2),ENSG00000179295(PTPN11),ENSG00000095637(SORBS1)	0.470072	0.687453	0.075
GO:0015293	symporter activity	MF	8	118	1027	16197	ENSG00000196517(SLC6A9),ENSG00000072041(SLC6A15),ENSG00000109667(SLC2A9),ENSG00000198743(SLC5A3),ENSG00000197506(SLC28A3),ENSG00000156222(SLC28A1),ENSG00000198569(SLC34A3),ENSG00000104888(SLC17A7)	0.475258	0.687453	0.0677966
GO:0031625	ubiquitin protein ligase binding	MF	19	290	1027	16197	ENSG00000120885(CLU),ENSG00000101665(SMAD7),ENSG00000137486(ARRB1),ENSG00000174804(FZD4),ENSG00000211448(DIO2),ENSG00000189283(FHIT),ENSG00000035403(VCL),ENSG00000056558(TRAF1),ENSG00000185345(PRKN),ENSG00000173334(TRIB1),ENSG00000121966(CXCR4),ENSG00000044574(HSPA5),ENSG00000204388(HSPA1B),ENSG00000122877(EGR2),ENSG00000142875(PRKACB),ENSG00000173110(HSPA6),ENSG00000135144(DTX1),ENSG00000071575(…	0.475471	0.687453	0.0655172
GO:0035255	ionotropic glutamate receptor binding	MF	2	25	1027	16197	ENSG00000166342(NETO1),ENSG00000075461(CACNG4)	0.476622	0.687453	0.08
GO:0043425	bHLH transcription factor binding	MF	2	25	1027	16197	ENSG00000260428(SCX),ENSG00000125398(SOX9)	0.476622	0.687453	0.08
GO:0046625	sphingolipid binding	MF	2	25	1027	16197	ENSG00000101680(LAMA1),ENSG00000182327(GLTPD2)	0.476622	0.687453	0.08
GO:0097602	cullin family protein binding	MF	2	25	1027	16197	ENSG00000146021(KLHL3),ENSG00000185345(PRKN)	0.476622	0.687453	0.08
GO:0016651	oxidoreductase activity, acting on NAD(P)H	MF	6	87	1027	16197	ENSG00000166394(CYB5R2),ENSG00000109390(NDUFC1),ENSG00000051523(CYBA),ENSG00000116701(NCF2),ENSG00000151632(AKR1C2),ENSG00000187134(AKR1C1)	0.476988	0.687453	0.0689655
GO:0051287	NAD binding	MF	4	56	1027	16197	ENSG00000164039(BDH2),ENSG00000138356(AOX1),ENSG00000176387(HSD11B2),ENSG00000140263(SORD)	0.478326	0.687453	0.0714286
GO:0004126	cytidine deaminase activity	MF	1	10	1027	16197	ENSG00000243811(APOBEC3D)	0.480688	0.687453	0.1
GO:0008641	ubiquitin-like modifier activating enzyme activity	MF	1	10	1027	16197	ENSG00000197548(ATG7)	0.480688	0.687453	0.1
GO:0016653	oxidoreductase activity, acting on NAD(P)H, heme protein as acceptor	MF	1	10	1027	16197	ENSG00000166394(CYB5R2)	0.480688	0.687453	0.1
GO:0016783	sulfurtransferase activity	MF	1	10	1027	16197	ENSG00000215845(TSTD1)	0.480688	0.687453	0.1
GO:0016868	intramolecular transferase activity, phosphotransferases	MF	1	10	1027	16197	ENSG00000172331(BPGM)	0.480688	0.687453	0.1
GO:0019869	chloride channel inhibitor activity	MF	1	10	1027	16197	ENSG00000126562(WNK4)	0.480688	0.687453	0.1
GO:0022841	potassium ion leak channel activity	MF	1	10	1027	16197	ENSG00000099337(KCNK6)	0.480688	0.687453	0.1
GO:0031996	thioesterase binding	MF	1	10	1027	16197	ENSG00000056558(TRAF1)	0.480688	0.687453	0.1
GO:0039706	co-receptor binding	MF	1	10	1027	16197	ENSG00000107984(DKK1)	0.480688	0.687453	0.1
GO:0043295	glutathione binding	MF	1	10	1027	16197	ENSG00000132763(MMACHC)	0.480688	0.687453	0.1
GO:0045294	alpha-catenin binding	MF	1	10	1027	16197	ENSG00000035403(VCL)	0.480688	0.687453	0.1
GO:0045295	gamma-catenin binding	MF	1	10	1027	16197	ENSG00000138795(LEF1)	0.480688	0.687453	0.1
GO:0051864	histone H3-methyl-lysine-36 demethylase activity	MF	1	10	1027	16197	ENSG00000006459(KDM7A)	0.480688	0.687453	0.1
GO:0051880	G-quadruplex DNA binding	MF	1	10	1027	16197	ENSG00000243678(NME2)	0.480688	0.687453	0.1
GO:0055105	ubiquitin-protein transferase inhibitor activity	MF	1	10	1027	16197	ENSG00000147889(CDKN2A)	0.480688	0.687453	0.1
GO:0061665	SUMO ligase activity	MF	1	10	1027	16197	ENSG00000122877(EGR2)	0.480688	0.687453	0.1
GO:0070016	armadillo repeat domain binding	MF	1	10	1027	16197	ENSG00000138795(LEF1)	0.480688	0.687453	0.1
GO:1990459	transferrin receptor binding	MF	1	10	1027	16197	ENSG00000182175(RGMA)	0.480688	0.687453	0.1
GO:0005488	binding	MF	922	14525	1027	16197	ENSG00000164362(TERT),ENSG00000154760(SLFN13),ENSG00000177192(PUS1),ENSG00000138385(SSB),ENSG00000107897(ACBD5),ENSG00000011347(SYT7),ENSG00000168993(CPLX1),ENSG00000065609(SNAP91),ENSG00000166900(STX3),ENSG00000099365(STX1B),ENSG00000143858(SYT2),ENSG00000132964(CDK8),ENSG00000141639(MAPK4),ENSG00000123191(ATP7B),ENSG00000122035(RASL11A),ENSG00000132259(CNGA4),ENSG00000083454(P2RX5),ENSG00000105…	0.483062	0.690464	0.0634768
GO:0019887	protein kinase regulator activity	MF	12	182	1027	16197	ENSG00000173334(TRIB1),ENSG00000185338(SOCS1),ENSG00000071575(TRIB2),ENSG00000147883(CDKN2B),ENSG00000147889(CDKN2A),ENSG00000175793(SFN),ENSG00000105173(CCNE1),ENSG00000145386(CCNA2),ENSG00000185614(INKA1),ENSG00000013588(GPRC5A),ENSG00000272398(CD24),ENSG00000271503(CCL5)	0.487331	0.69579	0.0659341
GO:0005515	protein binding	MF	822	12951	1027	16197	ENSG00000011347(SYT7),ENSG00000168993(CPLX1),ENSG00000065609(SNAP91),ENSG00000166900(STX3),ENSG00000099365(STX1B),ENSG00000143858(SYT2),ENSG00000144560(VGLL4),ENSG00000164362(TERT),ENSG00000137486(ARRB1),ENSG00000185345(PRKN),ENSG00000267534(S1PR2),ENSG00000204388(HSPA1B),ENSG00000241563(CORT),ENSG00000117461(PIK3R3),ENSG00000179295(PTPN11),ENSG00000108561(C1QBP),ENSG00000163661(PTX3),ENSG0000016…	0.49257	0.702391	0.06347
GO:0005546	phosphatidylinositol-4,5-bisphosphate binding	MF	5	73	1027	16197	ENSG00000149596(JPH2),ENSG00000011347(SYT7),ENSG00000107957(SH3PXD2A),ENSG00000065609(SNAP91),ENSG00000148180(GSN)	0.496229	0.706194	0.0684932
GO:0015298	solute:cation antiporter activity	MF	2	26	1027	16197	ENSG00000118160(SLC8A2),ENSG00000164037(SLC9B1)	0.497507	0.706194	0.0769231
GO:0019239	deaminase activity	MF	2	26	1027	16197	ENSG00000243811(APOBEC3D),ENSG00000119125(GDA)	0.497507	0.706194	0.0769231
GO:0032452	histone demethylase activity	MF	2	26	1027	16197	ENSG00000006459(KDM7A),ENSG00000132510(KDM6B)	0.497507	0.706194	0.0769231
GO:0042287	MHC protein binding	MF	2	26	1027	16197	ENSG00000204267(TAP2),ENSG00000211699(TRGV3)	0.497507	0.706194	0.0769231
GO:0043325	phosphatidylinositol-3,4-bisphosphate binding	MF	2	26	1027	16197	ENSG00000107957(SH3PXD2A),ENSG00000107679(PLEKHA1)	0.497507	0.706194	0.0769231
GO:0140457	protein demethylase activity	MF	2	26	1027	16197	ENSG00000006459(KDM7A),ENSG00000132510(KDM6B)	0.497507	0.706194	0.0769231
GO:0019894	kinesin binding	MF	3	42	1027	16197	ENSG00000100285(NEFH),ENSG00000157193(LRP8),ENSG00000173947(PIFO)	0.50286	0.711825	0.0714286
GO:0034062	5'-3' RNA polymerase activity	MF	3	42	1027	16197	ENSG00000168255(POLR2J3),ENSG00000113356(POLR3G),ENSG00000164362(TERT)	0.50286	0.711825	0.0714286
GO:0097747	RNA polymerase activity	MF	3	42	1027	16197	ENSG00000168255(POLR2J3),ENSG00000113356(POLR3G),ENSG00000164362(TERT)	0.50286	0.711825	0.0714286
GO:0000981	DNA-binding transcription factor activity, RNA polymerase II-specific	MF	75	1179	1027	16197	ENSG00000165556(CDX2),ENSG00000169635(HIC2),ENSG00000101096(NFATC2),ENSG00000177599(ZNF491),ENSG00000009950(MLXIPL),ENSG00000179772(FOXS1),ENSG00000163666(HESX1),ENSG00000120068(HOXB8),ENSG00000115041(KCNIP3),ENSG00000204644(ZFP57),ENSG00000114315(HES1),ENSG00000157613(CREB3L1),ENSG00000050344(NFE2L3),ENSG00000117707(PROX1),ENSG00000109906(ZBTB16),ENSG00000182568(SATB1),ENSG00000185022(MAFF),ENSG…	0.50654	0.71389	0.0636132
GO:1990782	protein tyrosine kinase binding	MF	6	90	1027	16197	ENSG00000168621(GDNF),ENSG00000141232(TOB1),ENSG00000179295(PTPN11),ENSG00000129946(SHC2),ENSG00000079385(CEACAM1),ENSG00000116106(EPHA4)	0.510318	0.71389	0.0666667
GO:0051082	unfolded protein binding	MF	7	106	1027	16197	ENSG00000074695(LMAN1),ENSG00000120885(CLU),ENSG00000109846(CRYAB),ENSG00000044574(HSPA5),ENSG00000204388(HSPA1B),ENSG00000187726(DNAJB13),ENSG00000173110(HSPA6)	0.511959	0.71389	0.0660377
GO:0004596	peptide alpha-N-acetyltransferase activity	MF	1	11	1027	16197	ENSG00000121579(NAA50)	0.513636	0.71389	0.0909091
GO:0005035	death receptor activity	MF	1	11	1027	16197	ENSG00000026103(FAS)	0.513636	0.71389	0.0909091
GO:0005542	folic acid binding	MF	1	11	1027	16197	ENSG00000160282(FTCD)	0.513636	0.71389	0.0909091
GO:0008296	3'-5'-exodeoxyribonuclease activity	MF	1	11	1027	16197	ENSG00000183479(TREX2)	0.513636	0.71389	0.0909091
GO:0010485	H4 histone acetyltransferase activity	MF	1	11	1027	16197	ENSG00000121579(NAA50)	0.513636	0.71389	0.0909091
GO:0016670	oxidoreductase activity, acting on a sulfur group of donors, oxygen as acceptor	MF	1	11	1027	16197	ENSG00000116260(QSOX1)	0.513636	0.71389	0.0909091
GO:0033130	acetylcholine receptor binding	MF	1	11	1027	16197	ENSG00000167653(PSCA)	0.513636	0.71389	0.0909091
GO:0034987	immunoglobulin receptor binding	MF	1	11	1027	16197	ENSG00000224650(IGHV3-74)	0.513636	0.71389	0.0909091
GO:0035251	UDP-glucosyltransferase activity	MF	1	11	1027	16197	ENSG00000112425(EPM2A)	0.513636	0.71389	0.0909091
GO:0036122	BMP binding	MF	1	11	1027	16197	ENSG00000171243(SOSTDC1)	0.513636	0.71389	0.0909091
GO:0042166	acetylcholine binding	MF	1	11	1027	16197	ENSG00000087085(ACHE)	0.513636	0.71389	0.0909091
GO:0042301	phosphate ion binding	MF	1	11	1027	16197	ENSG00000144959(NCEH1)	0.513636	0.71389	0.0909091
GO:0043560	insulin receptor substrate binding	MF	1	11	1027	16197	ENSG00000179295(PTPN11)	0.513636	0.71389	0.0909091
GO:0086080	protein binding involved in heterotypic cell-cell adhesion	MF	1	11	1027	16197	ENSG00000096696(DSP)	0.513636	0.71389	0.0909091
GO:1900750	oligopeptide binding	MF	1	11	1027	16197	ENSG00000132763(MMACHC)	0.513636	0.71389	0.0909091
GO:1990226	histone methyltransferase binding	MF	1	11	1027	16197	ENSG00000130711(PRDM12)	0.513636	0.71389	0.0909091
GO:0003700	DNA-binding transcription factor activity	MF	78	1229	1027	16197	ENSG00000165556(CDX2),ENSG00000185022(MAFF),ENSG00000101493(ZNF516),ENSG00000198185(ZNF334),ENSG00000060566(CREB3L3),ENSG00000101096(NFATC2),ENSG00000156925(ZIC3),ENSG00000196653(ZNF502),ENSG00000177599(ZNF491),ENSG00000187559(FOXD4L3),ENSG00000214652(ZNF727),ENSG00000165244(ZNF367),ENSG00000009950(MLXIPL),ENSG00000179772(FOXS1),ENSG00000180818(HOXC10),ENSG00000037965(HOXC8),ENSG00000171956(FOXB1…	0.514739	0.715326	0.0634662
GO:0008157	protein phosphatase 1 binding	MF	2	27	1027	16197	ENSG00000173281(PPP1R3B),ENSG00000186298(PPP1CC)	0.51785	0.717609	0.0740741
GO:0051959	dynein light intermediate chain binding	MF	2	27	1027	16197	ENSG00000105877(DNAH11),ENSG00000115423(DNAH6)	0.51785	0.717609	0.0740741
GO:0070717	poly-purine tract binding	MF	2	27	1027	16197	ENSG00000153250(RBMS1),ENSG00000070756(PABPC1)	0.51785	0.717609	0.0740741
GO:0080025	phosphatidylinositol-3,5-bisphosphate binding	MF	2	27	1027	16197	ENSG00000149596(JPH2),ENSG00000177182(CLVS1)	0.51785	0.717609	0.0740741
GO:0008376	acetylgalactosaminyltransferase activity	MF	3	43	1027	16197	ENSG00000141429(GALNT1),ENSG00000214654(B3GALT9),ENSG00000235863(B3GALT4)	0.518858	0.718425	0.0697674
GO:0098960	postsynaptic neurotransmitter receptor activity	MF	3	43	1027	16197	ENSG00000069696(DRD4),ENSG00000184984(CHRM5),ENSG00000174343(CHRNA9)	0.518858	0.718425	0.0697674
GO:0043169	cation binding	MF	247	3901	1027	16197	ENSG00000108515(ENO3),ENSG00000068650(ATP11A),ENSG00000211455(STK38L),ENSG00000163788(SNRK),ENSG00000163993(S100P),ENSG00000116954(RRAGC),ENSG00000183479(TREX2),ENSG00000143199(ADCY10),ENSG00000142875(PRKACB),ENSG00000143627(PKLR),ENSG00000135821(GLUL),ENSG00000091106(NLRC4),ENSG00000019186(CYP24A1),ENSG00000138336(TET1),ENSG00000129521(EGLN3),ENSG00000103089(FA2H),ENSG00000134716(CYP2J2),ENSG000…	0.523291	0.723976	0.0633171
GO:0016829	lyase activity	MF	12	187	1027	16197	ENSG00000164742(ADCY1),ENSG00000143199(ADCY10),ENSG00000107159(CA9),ENSG00000063180(CA11),ENSG00000128683(GAD1),ENSG00000140287(HDC),ENSG00000146151(HMGCLL1),ENSG00000124767(GLO1),ENSG00000115758(ODC1),ENSG00000108515(ENO3),ENSG00000183463(URAD),ENSG00000160282(FTCD)	0.525771	0.727212	0.0641711
GO:0004879	nuclear receptor activity	MF	3	44	1027	16197	ENSG00000278570(NR2E3),ENSG00000151090(THRB),ENSG00000116833(NR5A2)	0.534573	0.737201	0.0681818
GO:0016860	intramolecular oxidoreductase activity	MF	3	44	1027	16197	ENSG00000197930(ERO1A),ENSG00000116260(QSOX1),ENSG00000259207(ITGB3)	0.534573	0.737201	0.0681818
GO:0048156	tau protein binding	MF	3	44	1027	16197	ENSG00000120885(CLU),ENSG00000130203(APOE),ENSG00000078018(MAP2)	0.534573	0.737201	0.0681818
GO:0098531	ligand-activated transcription factor activity	MF	3	44	1027	16197	ENSG00000278570(NR2E3),ENSG00000151090(THRB),ENSG00000116833(NR5A2)	0.534573	0.737201	0.0681818
GO:0004693	cyclin-dependent protein serine/threonine kinase activity	MF	2	28	1027	16197	ENSG00000132964(CDK8),ENSG00000138395(CDK15)	0.537636	0.737707	0.0714286
GO:0015035	protein-disulfide reductase activity	MF	2	28	1027	16197	ENSG00000116260(QSOX1),ENSG00000197930(ERO1A)	0.537636	0.737707	0.0714286
GO:0016645	oxidoreductase activity, acting on the CH-NH group of donors	MF	2	28	1027	16197	ENSG00000177000(MTHFR),ENSG00000136010(ALDH1L2)	0.537636	0.737707	0.0714286
GO:0016814	hydrolase activity, acting on carbon-nitrogen (but not peptide) bonds, in cyclic amidines	MF	2	28	1027	16197	ENSG00000243811(APOBEC3D),ENSG00000119125(GDA)	0.537636	0.737707	0.0714286
[truncated: 8,268 more rows]
