# Supplementary material for: A Novel tRF, HCETSR, Derived From tRNA‐Glu/TTC, Inhibits HCC Malignancy by Regulating the SPBTN1‐catenin Complex Axis
Source: Adv Sci (Weinh). 2025 Feb 8;12(13):2415229. doi: 10.1002/advs.202415229 (PMC11967833; doi:10.1002/advs.202415229)
Supplement: Supplementary file 5 — Supplemental Appendix E [file ADVS-12-2415229-s008.xlsx]

## Sheet: DEG_KEGG_enriched_result
Pathway_Hierarchy1	Pathway_Hierarchy2	ID	Description	Test	TestAll	Ref	RefAll	Pvalue	FDR	richFactor	Gene_id	KEGG_id	URL
Cellular Processes	Cellular community - eukaryotes	hsa04510	Focal adhesion	21	377	196	6709	0.0031437	0.0435324	0.107143	ENSG00000101680(LAMA1)|ENSG00000100311(PDGFB)|ENSG00000142156(COL6A1)|ENSG00000137801(THBS1)|ENSG00000101335(MYL9)|ENSG00000041982(TNC)|ENSG00000165197(VEGFD)|ENSG00000105971(CAV2)|ENSG00000035403(VCL)|ENSG00000112769(LAMA4)|ENSG00000117461(PIK3R3)|ENSG00000113721(PDGFRB)|ENSG00000259207(ITGB3)|ENSG00000129946(SHC2)|ENSG00000186298(PPP1CC)|ENSG00000049089(COL9A2)|ENSG00000108821(COL1A1)|ENSG00000…	hsa:284217|hsa:5155|hsa:1291|hsa:7057|hsa:10398|hsa:3371|hsa:2277|hsa:858|hsa:7414|hsa:3910|hsa:8503|hsa:5159|hsa:3690|hsa:25759|hsa:5501|hsa:1298|hsa:1277|hsa:3674|hsa:2335|hsa:1285|hsa:1286	http://www.kegg.jp/kegg-bin/show_pathway?hsa04510+hsa:284217+hsa:5155+hsa:1291+hsa:7057+hsa:10398+hsa:3371+hsa:2277+hsa:858+hsa:7414+hsa:3910+hsa:8503+hsa:5159+hsa:3690+hsa:25759+hsa:5501+hsa:1298+hsa:1277+hsa:3674+hsa:2335+hsa:1285+hsa:1286
Cellular Processes	Cell growth and death	hsa04115	p53 signaling pathway	7	377	72	6709	0.108288	0.462757	0.0972222	ENSG00000026103(FAS)|ENSG00000206075(SERPINB5)|ENSG00000137801(THBS1)|ENSG00000175793(SFN)|ENSG00000105173(CCNE1)|ENSG00000115107(STEAP3)|ENSG00000146674(IGFBP3)	hsa:355|hsa:5268|hsa:7057|hsa:2810|hsa:898|hsa:55240|hsa:3486	http://www.kegg.jp/kegg-bin/show_pathway?hsa04115+hsa:355+hsa:5268+hsa:7057+hsa:2810+hsa:898+hsa:55240+hsa:3486
Cellular Processes	Cell motility	hsa04810	Regulation of actin cytoskeleton	16	377	204	6709	0.1096	0.462757	0.0784314	ENSG00000100311(PDGFB)|ENSG00000160255(ITGB2)|ENSG00000101335(MYL9)|ENSG00000035403(VCL)|ENSG00000117461(PIK3R3)|ENSG00000113578(FGF1)|ENSG00000148180(GSN)|ENSG00000169896(ITGAM)|ENSG00000121966(CXCR4)|ENSG00000113721(PDGFRB)|ENSG00000259207(ITGB3)|ENSG00000138675(FGF5)|ENSG00000186298(PPP1CC)|ENSG00000005961(ITGA2B)|ENSG00000115414(FN1)|ENSG00000213281(NRAS)	hsa:5155|hsa:3689|hsa:10398|hsa:7414|hsa:8503|hsa:2246|hsa:2934|hsa:3684|hsa:7852|hsa:5159|hsa:3690|hsa:2250|hsa:5501|hsa:3674|hsa:2335|hsa:4893	http://www.kegg.jp/kegg-bin/show_pathway?hsa04810+hsa:5155+hsa:3689+hsa:10398+hsa:7414+hsa:8503+hsa:2246+hsa:2934+hsa:3684+hsa:7852+hsa:5159+hsa:3690+hsa:2250+hsa:5501+hsa:3674+hsa:2335+hsa:4893
Cellular Processes	Cell growth and death	hsa04218	Cellular senescence	12	377	152	6709	0.146192	0.529075	0.0789474	ENSG00000147883(CDKN2B)|ENSG00000101096(NFATC2)|ENSG00000163513(TGFBR2)|ENSG00000105173(CCNE1)|ENSG00000169429(CXCL8)|ENSG00000119699(TGFB3)|ENSG00000117461(PIK3R3)|ENSG00000145386(CCNA2)|ENSG00000136244(IL6)|ENSG00000146674(IGFBP3)|ENSG00000186298(PPP1CC)|ENSG00000213281(NRAS)	hsa:1030|hsa:4773|hsa:7048|hsa:898|hsa:3576|hsa:7043|hsa:8503|hsa:890|hsa:3569|hsa:3486|hsa:5501|hsa:4893	http://www.kegg.jp/kegg-bin/show_pathway?hsa04218+hsa:1030+hsa:4773+hsa:7048+hsa:898+hsa:3576+hsa:7043+hsa:8503+hsa:890+hsa:3569+hsa:3486+hsa:5501+hsa:4893
Cellular Processes	Transport and catabolism	hsa04145	Phagosome	9	377	129	6709	0.299802	0.677433	0.0697674	ENSG00000160255(ITGB2)|ENSG00000137801(THBS1)|ENSG00000051523(CYBA)|ENSG00000125730(C3)|ENSG00000169896(ITGAM)|ENSG00000259207(ITGB3)|ENSG00000204267(TAP2)|ENSG00000116701(NCF2)|ENSG00000167552(TUBA1A)	hsa:3689|hsa:7057|hsa:1535|hsa:718|hsa:3684|hsa:3690|hsa:6891|hsa:4688|hsa:7846	http://www.kegg.jp/kegg-bin/show_pathway?hsa04145+hsa:3689+hsa:7057+hsa:1535+hsa:718+hsa:3684+hsa:3690+hsa:6891+hsa:4688+hsa:7846
Cellular Processes	Cellular community - eukaryotes	hsa04540	Gap junction	6	377	81	6709	0.303062	0.677433	0.0740741	ENSG00000100311(PDGFB)|ENSG00000164742(ADCY1)|ENSG00000113721(PDGFRB)|ENSG00000142875(PRKACB)|ENSG00000167552(TUBA1A)|ENSG00000213281(NRAS)	hsa:5155|hsa:107|hsa:5159|hsa:5567|hsa:7846|hsa:4893	http://www.kegg.jp/kegg-bin/show_pathway?hsa04540+hsa:5155+hsa:107+hsa:5159+hsa:5567+hsa:7846+hsa:4893
Cellular Processes	Cellular community - eukaryotes	hsa04550	Signaling pathways regulating pluripotency of stem cells	9	377	132	6709	0.323466	0.702806	0.0681818	ENSG00000125968(ID1)|ENSG00000130829(DUSP9)|ENSG00000174804(FZD4)|ENSG00000117461(PIK3R3)|ENSG00000181449(SOX2)|ENSG00000143816(WNT9A)|ENSG00000111432(FZD10)|ENSG00000143768(LEFTY2)|ENSG00000213281(NRAS)	hsa:3397|hsa:1852|hsa:8322|hsa:8503|hsa:6657|hsa:7483|hsa:11211|hsa:7044|hsa:4893	http://www.kegg.jp/kegg-bin/show_pathway?hsa04550+hsa:3397+hsa:1852+hsa:8322+hsa:8503+hsa:6657+hsa:7483+hsa:11211+hsa:7044+hsa:4893
Cellular Processes	Cellular community - eukaryotes	hsa04520	Adherens junction	4	377	71	6709	0.571139	0.885849	0.056338	ENSG00000163513(TGFBR2)|ENSG00000035403(VCL)|ENSG00000095637(SORBS1)|ENSG00000138795(LEF1)	hsa:7048|hsa:7414|hsa:10580|hsa:51176	http://www.kegg.jp/kegg-bin/show_pathway?hsa04520+hsa:7048+hsa:7414+hsa:10580+hsa:51176
Cellular Processes	Cell growth and death	hsa04216	Ferroptosis	2	377	40	6709	0.666333	0.947868	0.05	ENSG00000197548(ATG7)|ENSG00000115107(STEAP3)	hsa:10533|hsa:55240	http://www.kegg.jp/kegg-bin/show_pathway?hsa04216+hsa:10533+hsa:55240
Cellular Processes	Cell growth and death	hsa04210	Apoptosis	6	377	132	6709	0.759938	0.985996	0.0454545	ENSG00000026103(FAS)|ENSG00000056558(TRAF1)|ENSG00000117461(PIK3R3)|ENSG00000135116(HRK)|ENSG00000167552(TUBA1A)|ENSG00000213281(NRAS)	hsa:355|hsa:7185|hsa:8503|hsa:8739|hsa:7846|hsa:4893	http://www.kegg.jp/kegg-bin/show_pathway?hsa04210+hsa:355+hsa:7185+hsa:8503+hsa:8739+hsa:7846+hsa:4893
Cellular Processes	Transport and catabolism	hsa04137	Mitophagy - animal	3	377	71	6709	0.770354	0.985996	0.0422535	ENSG00000185345(PRKN)|ENSG00000164442(CITED2)|ENSG00000213281(NRAS)	hsa:5071|hsa:10370|hsa:4893	http://www.kegg.jp/kegg-bin/show_pathway?hsa04137+hsa:5071+hsa:10370+hsa:4893
Cellular Processes	Transport and catabolism	hsa04140	Autophagy - animal	6	377	138	6709	0.796028	0.986542	0.0434783	ENSG00000197548(ATG7)|ENSG00000116954(RRAGC)|ENSG00000025039(RRAGD)|ENSG00000117461(PIK3R3)|ENSG00000142875(PRKACB)|ENSG00000213281(NRAS)	hsa:10533|hsa:64121|hsa:58528|hsa:8503|hsa:5567|hsa:4893	http://www.kegg.jp/kegg-bin/show_pathway?hsa04140+hsa:10533+hsa:64121+hsa:58528+hsa:8503+hsa:5567+hsa:4893
Cellular Processes	Cellular community - eukaryotes	hsa04530	Tight junction	7	377	159	6709	0.79832	0.986542	0.0440252	ENSG00000101335(MYL9)|ENSG00000166128(RAB8B)|ENSG00000213937(CLDN9)|ENSG00000109062(SLC9A3R1)|ENSG00000142875(PRKACB)|ENSG00000167552(TUBA1A)|ENSG00000082126(MPP4)	hsa:10398|hsa:51762|hsa:9080|hsa:9368|hsa:5567|hsa:7846|hsa:58538	http://www.kegg.jp/kegg-bin/show_pathway?hsa04530+hsa:10398+hsa:51762+hsa:9080+hsa:9368+hsa:5567+hsa:7846+hsa:58538
Cellular Processes	Transport and catabolism	hsa04136	Autophagy - other	1	377	31	6709	0.834202	0.998718	0.0322581	ENSG00000197548(ATG7)	hsa:10533	http://www.kegg.jp/kegg-bin/show_pathway?hsa04136+hsa:10533
Cellular Processes	Cell growth and death	hsa04110	Cell cycle	5	377	124	6709	0.834455	0.998718	0.0403226	ENSG00000147883(CDKN2B)|ENSG00000175793(SFN)|ENSG00000105173(CCNE1)|ENSG00000119699(TGFB3)|ENSG00000145386(CCNA2)	hsa:1030|hsa:2810|hsa:898|hsa:7043|hsa:890	http://www.kegg.jp/kegg-bin/show_pathway?hsa04110+hsa:1030+hsa:2810+hsa:898+hsa:7043+hsa:890
Cellular Processes	Cell growth and death	hsa04217	Necroptosis	5	377	138	6709	0.89478	0.999847	0.0362319	ENSG00000026103(FAS)|ENSG00000276368(H2AC14)|ENSG00000276903(H2AC16)|ENSG00000135821(GLUL)|ENSG00000184260(H2AC20)	hsa:355|hsa:8331|hsa:8332|hsa:2752|hsa:8338	http://www.kegg.jp/kegg-bin/show_pathway?hsa04217+hsa:355+hsa:8331+hsa:8332+hsa:2752+hsa:8338
Cellular Processes	Cell growth and death	hsa04114	Oocyte meiosis	4	377	122	6709	0.918488	0.999847	0.0327869	ENSG00000164742(ADCY1)|ENSG00000105173(CCNE1)|ENSG00000142875(PRKACB)|ENSG00000186298(PPP1CC)	hsa:107|hsa:898|hsa:5567|hsa:5501	http://www.kegg.jp/kegg-bin/show_pathway?hsa04114+hsa:107+hsa:898+hsa:5567+hsa:5501
Cellular Processes	Transport and catabolism	hsa04142	Lysosome	4	377	126	6709	0.929904	0.999847	0.031746	ENSG00000141458(NPC1)|ENSG00000134243(SORT1)|ENSG00000204386(NEU1)|ENSG00000166340(TPP1)	hsa:4864|hsa:6272|hsa:4758|hsa:1200	http://www.kegg.jp/kegg-bin/show_pathway?hsa04142+hsa:4864+hsa:6272+hsa:4758+hsa:1200
Cellular Processes	Transport and catabolism	hsa04144	Endocytosis	9	377	244	6709	0.937584	0.999847	0.0368852	ENSG00000078053(AMPH)|ENSG00000137486(ARRB1)|ENSG00000105971(CAV2)|ENSG00000163513(TGFBR2)|ENSG00000121966(CXCR4)|ENSG00000108669(CYTH1)|ENSG00000204388(HSPA1B)|ENSG00000197959(DNM3)|ENSG00000173110(HSPA6)	hsa:273|hsa:408|hsa:858|hsa:7048|hsa:7852|hsa:9267|hsa:3304|hsa:26052|hsa:3310	http://www.kegg.jp/kegg-bin/show_pathway?hsa04144+hsa:273+hsa:408+hsa:858+hsa:7048+hsa:7852+hsa:9267+hsa:3304+hsa:26052+hsa:3310
Cellular Processes	Transport and catabolism	hsa04146	Peroxisome	2	377	78	6709	0.939021	0.999847	0.025641	ENSG00000156968(MPV17L)|ENSG00000146151(HMGCLL1)	hsa:255027|hsa:54511	http://www.kegg.jp/kegg-bin/show_pathway?hsa04146+hsa:255027+hsa:54511
Environmental Information Processing	Signaling molecules and interaction	hsa04512	ECM-receptor interaction	15	377	80	6709	3.07e-05	0.00155682	0.1875	ENSG00000101680(LAMA1)|ENSG00000142156(COL6A1)|ENSG00000137801(THBS1)|ENSG00000041982(TNC)|ENSG00000112769(LAMA4)|ENSG00000164946(FREM1)|ENSG00000259207(ITGB3)|ENSG00000138759(FRAS1)|ENSG00000049089(COL9A2)|ENSG00000108821(COL1A1)|ENSG00000005961(ITGA2B)|ENSG00000115414(FN1)|ENSG00000159164(SV2A)|ENSG00000169031(COL4A3)|ENSG00000081052(COL4A4)	hsa:284217|hsa:1291|hsa:7057|hsa:3371|hsa:3910|hsa:158326|hsa:3690|hsa:80144|hsa:1298|hsa:1277|hsa:3674|hsa:2335|hsa:9900|hsa:1285|hsa:1286	http://www.kegg.jp/kegg-bin/show_pathway?hsa04512+hsa:284217+hsa:1291+hsa:7057+hsa:3371+hsa:3910+hsa:158326+hsa:3690+hsa:80144+hsa:1298+hsa:1277+hsa:3674+hsa:2335+hsa:9900+hsa:1285+hsa:1286
Environmental Information Processing	Signal transduction	hsa04668	TNF signaling pathway	17	377	109	6709	0.000107243	0.00362243	0.155963	ENSG00000101384(JAG1)|ENSG00000060566(CREB3L3)|ENSG00000026103(FAS)|ENSG00000108691(CCL2)|ENSG00000165197(VEGFD)|ENSG00000163739(CXCL1)|ENSG00000163734(CXCL3)|ENSG00000124875(CXCL6)|ENSG00000056558(TRAF1)|ENSG00000117461(PIK3R3)|ENSG00000162692(VCAM1)|ENSG00000090339(ICAM1)|ENSG00000136244(IL6)|ENSG00000081041(CXCL2)|ENSG00000115009(CCL20)|ENSG00000149968(MMP3)|ENSG00000271503(CCL5)	hsa:182|hsa:84699|hsa:355|hsa:6347|hsa:2277|hsa:2919|hsa:2921|hsa:6372|hsa:7185|hsa:8503|hsa:7412|hsa:3383|hsa:3569|hsa:2920|hsa:6364|hsa:4314|hsa:6352	http://www.kegg.jp/kegg-bin/show_pathway?hsa04668+hsa:182+hsa:84699+hsa:355+hsa:6347+hsa:2277+hsa:2919+hsa:2921+hsa:6372+hsa:7185+hsa:8503+hsa:7412+hsa:3383+hsa:3569+hsa:2920+hsa:6364+hsa:4314+hsa:6352
Environmental Information Processing	Signaling molecules and interaction	hsa04060	Cytokine-cytokine receptor interaction	24	377	200	6709	0.000320767	0.0097513	0.12	ENSG00000205755(CRLF2)|ENSG00000153162(BMP6)|ENSG00000101144(BMP7)|ENSG00000026103(FAS)|ENSG00000108691(CCL2)|ENSG00000142677(IL22RA1)|ENSG00000168685(IL7R)|ENSG00000163739(CXCL1)|ENSG00000163734(CXCL3)|ENSG00000163513(TGFBR2)|ENSG00000169429(CXCL8)|ENSG00000124875(CXCL6)|ENSG00000119699(TGFB3)|ENSG00000168811(IL12A)|ENSG00000196083(IL1RAP)|ENSG00000121966(CXCR4)|ENSG00000006606(CCL26)|ENSG000001…	hsa:64109|hsa:654|hsa:655|hsa:355|hsa:6347|hsa:58985|hsa:3575|hsa:2919|hsa:2921|hsa:7048|hsa:3576|hsa:6372|hsa:7043|hsa:3592|hsa:3556|hsa:7852|hsa:10344|hsa:3569|hsa:269|hsa:2920|hsa:9235|hsa:6364|hsa:6352|hsa:3570	http://www.kegg.jp/kegg-bin/show_pathway?hsa04060+hsa:64109+hsa:654+hsa:655+hsa:355+hsa:6347+hsa:58985+hsa:3575+hsa:2919+hsa:2921+hsa:7048+hsa:3576+hsa:6372+hsa:7043+hsa:3592+hsa:3556+hsa:7852+hsa:10344+hsa:3569+hsa:269+hsa:2920+hsa:9235+hsa:6364+hsa:6352+hsa:3570
Environmental Information Processing	Signal transduction	hsa04151	PI3K-Akt signaling pathway	30	377	310	6709	0.00229982	0.0379963	0.0967742	ENSG00000101680(LAMA1)|ENSG00000100311(PDGFB)|ENSG00000099617(EFNA2)|ENSG00000060566(CREB3L3)|ENSG00000142156(COL6A1)|ENSG00000137801(THBS1)|ENSG00000041982(TNC)|ENSG00000165197(VEGFD)|ENSG00000168685(IL7R)|ENSG00000105173(CCNE1)|ENSG00000124882(EREG)|ENSG00000174021(GNG5)|ENSG00000112769(LAMA4)|ENSG00000117461(PIK3R3)|ENSG00000163235(TGFA)|ENSG00000113578(FGF1)|ENSG00000187391(MAGI2)|ENSG0000010…	hsa:284217|hsa:5155|hsa:1943|hsa:84699|hsa:1291|hsa:7057|hsa:3371|hsa:2277|hsa:3575|hsa:898|hsa:2069|hsa:2787|hsa:3910|hsa:8503|hsa:7039|hsa:2246|hsa:9863|hsa:374|hsa:5159|hsa:3690|hsa:3569|hsa:2250|hsa:1298|hsa:1277|hsa:3674|hsa:2335|hsa:3570|hsa:1285|hsa:1286|hsa:4893	http://www.kegg.jp/kegg-bin/show_pathway?hsa04151+hsa:284217+hsa:5155+hsa:1943+hsa:84699+hsa:1291+hsa:7057+hsa:3371+hsa:2277+hsa:3575+hsa:898+hsa:2069+hsa:2787+hsa:3910+hsa:8503+hsa:7039+hsa:2246+hsa:9863+hsa:374+hsa:5159+hsa:3690+hsa:3569+hsa:2250+hsa:1298+hsa:1277+hsa:3674+hsa:2335+hsa:3570+hsa:1285+hsa:1286+hsa:4893
Environmental Information Processing	Signal transduction	hsa04390	Hippo signaling pathway	18	377	154	6709	0.00237477	0.0379963	0.116883	ENSG00000160255(ITGB2)|ENSG00000153162(BMP6)|ENSG00000101144(BMP7)|ENSG00000125968(ID1)|ENSG00000148204(CRB2)|ENSG00000101665(SMAD7)|ENSG00000174804(FZD4)|ENSG00000163513(TGFBR2)|ENSG00000119699(TGFB3)|ENSG00000181449(SOX2)|ENSG00000113578(FGF1)|ENSG00000109321(AREG)|ENSG00000140807(NKD1)|ENSG00000018408(WWTR1)|ENSG00000143816(WNT9A)|ENSG00000138795(LEF1)|ENSG00000186298(PPP1CC)|ENSG00000111432(F…	hsa:3689|hsa:654|hsa:655|hsa:3397|hsa:286204|hsa:4092|hsa:8322|hsa:7048|hsa:7043|hsa:6657|hsa:2246|hsa:374|hsa:85407|hsa:25937|hsa:7483|hsa:51176|hsa:5501|hsa:11211	http://www.kegg.jp/kegg-bin/show_pathway?hsa04390+hsa:3689+hsa:654+hsa:655+hsa:3397+hsa:286204+hsa:4092+hsa:8322+hsa:7048+hsa:7043+hsa:6657+hsa:2246+hsa:374+hsa:85407+hsa:25937+hsa:7483+hsa:51176+hsa:5501+hsa:11211
Environmental Information Processing	Signal transduction	hsa04350	TGF-beta signaling pathway	12	377	91	6709	0.00466731	0.0591192	0.131868	ENSG00000147883(CDKN2B)|ENSG00000153162(BMP6)|ENSG00000101144(BMP7)|ENSG00000137801(THBS1)|ENSG00000125968(ID1)|ENSG00000134363(FST)|ENSG00000101665(SMAD7)|ENSG00000163513(TGFBR2)|ENSG00000119699(TGFB3)|ENSG00000095739(BAMBI)|ENSG00000135409(AMHR2)|ENSG00000143768(LEFTY2)	hsa:1030|hsa:654|hsa:655|hsa:7057|hsa:3397|hsa:10468|hsa:4092|hsa:7048|hsa:7043|hsa:25805|hsa:269|hsa:7044	http://www.kegg.jp/kegg-bin/show_pathway?hsa04350+hsa:1030+hsa:654+hsa:655+hsa:7057+hsa:3397+hsa:10468+hsa:4092+hsa:7048+hsa:7043+hsa:25805+hsa:269+hsa:7044
Environmental Information Processing	Signal transduction	hsa04010	MAPK signaling pathway	26	377	282	6709	0.0082938	0.0869419	0.0921986	ENSG00000100311(PDGFB)|ENSG00000099617(EFNA2)|ENSG00000026103(FAS)|ENSG00000120875(DUSP4)|ENSG00000157445(CACNA2D3)|ENSG00000137486(ARRB1)|ENSG00000165197(VEGFD)|ENSG00000130829(DUSP9)|ENSG00000163513(TGFBR2)|ENSG00000124882(EREG)|ENSG00000119699(TGFB3)|ENSG00000075461(CACNG4)|ENSG00000163235(TGFA)|ENSG00000006283(CACNA1G)|ENSG00000120129(DUSP1)|ENSG00000113578(FGF1)|ENSG00000196083(IL1RAP)|ENSG0…	hsa:5155|hsa:1943|hsa:355|hsa:1846|hsa:55799|hsa:408|hsa:2277|hsa:1852|hsa:7048|hsa:2069|hsa:7043|hsa:27092|hsa:7039|hsa:8913|hsa:1843|hsa:2246|hsa:3556|hsa:374|hsa:5159|hsa:3304|hsa:8912|hsa:1850|hsa:5567|hsa:2250|hsa:3310|hsa:4893	http://www.kegg.jp/kegg-bin/show_pathway?hsa04010+hsa:5155+hsa:1943+hsa:355+hsa:1846+hsa:55799+hsa:408+hsa:2277+hsa:1852+hsa:7048+hsa:2069+hsa:7043+hsa:27092+hsa:7039+hsa:8913+hsa:1843+hsa:2246+hsa:3556+hsa:374+hsa:5159+hsa:3304+hsa:8912+hsa:1850+hsa:5567+hsa:2250+hsa:3310+hsa:4893
Environmental Information Processing	Signal transduction	hsa04310	Wnt signaling pathway	15	377	152	6709	0.0232673	0.191169	0.0986842	ENSG00000107984(DKK1)|ENSG00000101096(NFATC2)|ENSG00000139174(PRICKLE1)|ENSG00000137673(MMP7)|ENSG00000174804(FZD4)|ENSG00000100592(DAAM1)|ENSG00000162738(VANGL2)|ENSG00000140807(NKD1)|ENSG00000095739(BAMBI)|ENSG00000143816(WNT9A)|ENSG00000138795(LEF1)|ENSG00000142875(PRKACB)|ENSG00000108375(RNF43)|ENSG00000111432(FZD10)|ENSG00000133067(LGR6)	hsa:22943|hsa:4773|hsa:144165|hsa:4316|hsa:8322|hsa:23002|hsa:57216|hsa:85407|hsa:25805|hsa:7483|hsa:51176|hsa:5567|hsa:54894|hsa:11211|hsa:59352	http://www.kegg.jp/kegg-bin/show_pathway?hsa04310+hsa:22943+hsa:4773+hsa:144165+hsa:4316+hsa:8322+hsa:23002+hsa:57216+hsa:85407+hsa:25805+hsa:7483+hsa:51176+hsa:5567+hsa:54894+hsa:11211+hsa:59352
Environmental Information Processing	Signal transduction	hsa04630	JAK-STAT signaling pathway	12	377	121	6709	0.0385722	0.272696	0.0991736	ENSG00000205755(CRLF2)|ENSG00000100311(PDGFB)|ENSG00000142677(IL22RA1)|ENSG00000168685(IL7R)|ENSG00000117461(PIK3R3)|ENSG00000168811(IL12A)|ENSG00000179295(PTPN11)|ENSG00000138356(AOX1)|ENSG00000113721(PDGFRB)|ENSG00000136244(IL6)|ENSG00000185338(SOCS1)|ENSG00000160712(IL6R)	hsa:64109|hsa:5155|hsa:58985|hsa:3575|hsa:8503|hsa:3592|hsa:5781|hsa:316|hsa:5159|hsa:3569|hsa:8651|hsa:3570	http://www.kegg.jp/kegg-bin/show_pathway?hsa04630+hsa:64109+hsa:5155+hsa:58985+hsa:3575+hsa:8503+hsa:3592+hsa:5781+hsa:316+hsa:5159+hsa:3569+hsa:8651+hsa:3570
Environmental Information Processing	Signal transduction	hsa04020	Calcium signaling pathway	18	377	209	6709	0.0458479	0.309728	0.0861244	ENSG00000126010(GRPR)|ENSG00000100311(PDGFB)|ENSG00000083454(P2RX5)|ENSG00000164742(ADCY1)|ENSG00000165197(VEGFD)|ENSG00000118160(SLC8A2)|ENSG00000130528(HRC)|ENSG00000055732(MCOLN3)|ENSG00000006283(CACNA1G)|ENSG00000113578(FGF1)|ENSG00000121966(CXCR4)|ENSG00000113721(PDGFRB)|ENSG00000196557(CACNA1H)|ENSG00000169252(ADRB2)|ENSG00000142875(PRKACB)|ENSG00000105464(GRIN2D)|ENSG00000006638(TBXA2R)|EN…	hsa:2925|hsa:5155|hsa:5026|hsa:107|hsa:2277|hsa:6543|hsa:3270|hsa:55283|hsa:8913|hsa:2246|hsa:7852|hsa:5159|hsa:8912|hsa:154|hsa:5567|hsa:2906|hsa:6915|hsa:2250	http://www.kegg.jp/kegg-bin/show_pathway?hsa04020+hsa:2925+hsa:5155+hsa:5026+hsa:107+hsa:2277+hsa:6543+hsa:3270+hsa:55283+hsa:8913+hsa:2246+hsa:7852+hsa:5159+hsa:8912+hsa:154+hsa:5567+hsa:2906+hsa:6915+hsa:2250
Environmental Information Processing	Signaling molecules and interaction	hsa04080	Neuroactive ligand-receptor interaction	18	377	217	6709	0.0618262	0.368533	0.0829493	ENSG00000126010(GRPR)|ENSG00000083454(P2RX5)|ENSG00000213694(S1PR3)|ENSG00000184160(ADRA2C)|ENSG00000174343(CHRNA9)|ENSG00000136928(GABBR2)|ENSG00000125730(C3)|ENSG00000267534(S1PR2)|ENSG00000151090(THRB)|ENSG00000176358(TAC4)|ENSG00000065325(GLP2R)|ENSG00000169252(ADRB2)|ENSG00000105464(GRIN2D)|ENSG00000006638(TBXA2R)|ENSG00000080293(SCTR)|ENSG00000178623(GPR35)|ENSG00000241563(CORT)|ENSG0000013…	hsa:2925|hsa:5026|hsa:1903|hsa:152|hsa:55584|hsa:9568|hsa:718|hsa:9294|hsa:7068|hsa:255061|hsa:9340|hsa:154|hsa:2906|hsa:6915|hsa:6344|hsa:2859|hsa:1325|hsa:183	http://www.kegg.jp/kegg-bin/show_pathway?hsa04080+hsa:2925+hsa:5026+hsa:1903+hsa:152+hsa:55584+hsa:9568+hsa:718+hsa:9294+hsa:7068+hsa:255061+hsa:9340+hsa:154+hsa:2906+hsa:6915+hsa:6344+hsa:2859+hsa:1325+hsa:183
Environmental Information Processing	Signal transduction	hsa04072	Phospholipase D signaling pathway	12	377	133	6709	0.0698435	0.393193	0.0902256	ENSG00000100311(PDGFB)|ENSG00000164742(ADCY1)|ENSG00000169429(CXCL8)|ENSG00000117461(PIK3R3)|ENSG00000179295(PTPN11)|ENSG00000113721(PDGFRB)|ENSG00000108669(CYTH1)|ENSG00000197959(DNM3)|ENSG00000157680(DGKI)|ENSG00000129946(SHC2)|ENSG00000135744(AGT)|ENSG00000213281(NRAS)	hsa:5155|hsa:107|hsa:3576|hsa:8503|hsa:5781|hsa:5159|hsa:9267|hsa:26052|hsa:9162|hsa:25759|hsa:183|hsa:4893	http://www.kegg.jp/kegg-bin/show_pathway?hsa04072+hsa:5155+hsa:107+hsa:3576+hsa:8503+hsa:5781+hsa:5159+hsa:9267+hsa:26052+hsa:9162+hsa:25759+hsa:183+hsa:4893
Environmental Information Processing	Signal transduction	hsa04330	Notch signaling pathway	6	377	56	6709	0.092592	0.435567	0.107143	ENSG00000101384(JAG1)|ENSG00000100060(MFNG)|ENSG00000138613(APH1B)|ENSG00000196782(MAML3)|ENSG00000114315(HES1)|ENSG00000074181(NOTCH3)	hsa:182|hsa:4242|hsa:83464|hsa:55534|hsa:3280|hsa:4854	http://www.kegg.jp/kegg-bin/show_pathway?hsa04330+hsa:182+hsa:4242+hsa:83464+hsa:55534+hsa:3280+hsa:4854
Environmental Information Processing	Signal transduction	hsa04015	Rap1 signaling pathway	16	377	199	6709	0.0931311	0.435567	0.080402	ENSG00000100311(PDGFB)|ENSG00000099617(EFNA2)|ENSG00000160255(ITGB2)|ENSG00000164742(ADCY1)|ENSG00000137801(THBS1)|ENSG00000125968(ID1)|ENSG00000165197(VEGFD)|ENSG00000117461(PIK3R3)|ENSG00000113578(FGF1)|ENSG00000169896(ITGAM)|ENSG00000187391(MAGI2)|ENSG00000113721(PDGFRB)|ENSG00000259207(ITGB3)|ENSG00000138675(FGF5)|ENSG00000005961(ITGA2B)|ENSG00000213281(NRAS)	hsa:5155|hsa:1943|hsa:3689|hsa:107|hsa:7057|hsa:3397|hsa:2277|hsa:8503|hsa:2246|hsa:3684|hsa:9863|hsa:5159|hsa:3690|hsa:2250|hsa:3674|hsa:4893	http://www.kegg.jp/kegg-bin/show_pathway?hsa04015+hsa:5155+hsa:1943+hsa:3689+hsa:107+hsa:7057+hsa:3397+hsa:2277+hsa:8503+hsa:2246+hsa:3684+hsa:9863+hsa:5159+hsa:3690+hsa:2250+hsa:3674+hsa:4893
Environmental Information Processing	Signal transduction	hsa04024	cAMP signaling pathway	15	377	186	6709	0.0997408	0.439438	0.0806452	ENSG00000060566(CREB3L3)|ENSG00000164742(ADCY1)|ENSG00000101335(MYL9)|ENSG00000136928(GABBR2)|ENSG00000184588(PDE4B)|ENSG00000117461(PIK3R3)|ENSG00000111087(GLI1)|ENSG00000018625(ATP1A2)|ENSG00000143199(ADCY10)|ENSG00000125398(SOX9)|ENSG00000169252(ADRB2)|ENSG00000112541(PDE10A)|ENSG00000142875(PRKACB)|ENSG00000105464(GRIN2D)|ENSG00000186298(PPP1CC)	hsa:84699|hsa:107|hsa:10398|hsa:9568|hsa:5142|hsa:8503|hsa:2735|hsa:477|hsa:55811|hsa:6662|hsa:154|hsa:10846|hsa:5567|hsa:2906|hsa:5501	http://www.kegg.jp/kegg-bin/show_pathway?hsa04024+hsa:84699+hsa:107+hsa:10398+hsa:9568+hsa:5142+hsa:8503+hsa:2735+hsa:477+hsa:55811+hsa:6662+hsa:154+hsa:10846+hsa:5567+hsa:2906+hsa:5501
Environmental Information Processing	Signal transduction	hsa04371	Apelin signaling pathway	10	377	125	6709	0.16408	0.573338	0.08	ENSG00000101384(JAG1)|ENSG00000164742(ADCY1)|ENSG00000107796(ACTA2)|ENSG00000118160(SLC8A2)|ENSG00000174021(GNG5)|ENSG00000143199(ADCY10)|ENSG00000074181(NOTCH3)|ENSG00000142875(PRKACB)|ENSG00000120738(EGR1)|ENSG00000213281(NRAS)	hsa:182|hsa:107|hsa:59|hsa:6543|hsa:2787|hsa:55811|hsa:4854|hsa:5567|hsa:1958|hsa:4893	http://www.kegg.jp/kegg-bin/show_pathway?hsa04371+hsa:182+hsa:107+hsa:59+hsa:6543+hsa:2787+hsa:55811+hsa:4854+hsa:5567+hsa:1958+hsa:4893
Environmental Information Processing	Signal transduction	hsa04012	ErbB signaling pathway	7	377	84	6709	0.191818	0.613817	0.0833333	ENSG00000124882(EREG)|ENSG00000117461(PIK3R3)|ENSG00000163235(TGFA)|ENSG00000109321(AREG)|ENSG00000113070(HBEGF)|ENSG00000129946(SHC2)|ENSG00000213281(NRAS)	hsa:2069|hsa:8503|hsa:7039|hsa:374|hsa:1839|hsa:25759|hsa:4893	http://www.kegg.jp/kegg-bin/show_pathway?hsa04012+hsa:2069+hsa:8503+hsa:7039+hsa:374+hsa:1839+hsa:25759+hsa:4893
Environmental Information Processing	Signal transduction	hsa04370	VEGF signaling pathway	5	377	58	6709	0.225387	0.635915	0.0862069	ENSG00000101096(NFATC2)|ENSG00000117461(PIK3R3)|ENSG00000129946(SHC2)|ENSG00000027869(SH2D2A)|ENSG00000213281(NRAS)	hsa:4773|hsa:8503|hsa:25759|hsa:9047|hsa:4893	http://www.kegg.jp/kegg-bin/show_pathway?hsa04370+hsa:4773+hsa:8503+hsa:25759+hsa:9047+hsa:4893
Environmental Information Processing	Signal transduction	hsa04014	Ras signaling pathway	14	377	210	6709	0.291783	0.677433	0.0666667	ENSG00000100311(PDGFB)|ENSG00000099617(EFNA2)|ENSG00000165197(VEGFD)|ENSG00000144837(PLA1A)|ENSG00000174021(GNG5)|ENSG00000117461(PIK3R3)|ENSG00000163235(TGFA)|ENSG00000113578(FGF1)|ENSG00000179295(PTPN11)|ENSG00000113721(PDGFRB)|ENSG00000142875(PRKACB)|ENSG00000138675(FGF5)|ENSG00000129946(SHC2)|ENSG00000213281(NRAS)	hsa:5155|hsa:1943|hsa:2277|hsa:51365|hsa:2787|hsa:8503|hsa:7039|hsa:2246|hsa:5781|hsa:5159|hsa:5567|hsa:2250|hsa:25759|hsa:4893	http://www.kegg.jp/kegg-bin/show_pathway?hsa04014+hsa:5155+hsa:1943+hsa:2277+hsa:51365+hsa:2787+hsa:8503+hsa:7039+hsa:2246+hsa:5781+hsa:5159+hsa:5567+hsa:2250+hsa:25759+hsa:4893
Environmental Information Processing	Signaling molecules and interaction	hsa04514	Cell adhesion molecules	9	377	128	6709	0.29201	0.677433	0.0703125	ENSG00000146938(NLGN4X)|ENSG00000197646(PDCD1LG2)|ENSG00000160255(ITGB2)|ENSG00000198910(L1CAM)|ENSG00000213937(CLDN9)|ENSG00000162692(VCAM1)|ENSG00000169896(ITGAM)|ENSG00000090339(ICAM1)|ENSG00000149294(NCAM1)	hsa:57502|hsa:80380|hsa:3689|hsa:3897|hsa:9080|hsa:7412|hsa:3684|hsa:3383|hsa:4684	http://www.kegg.jp/kegg-bin/show_pathway?hsa04514+hsa:57502+hsa:80380+hsa:3689+hsa:3897+hsa:9080+hsa:7412+hsa:3684+hsa:3383+hsa:4684
Environmental Information Processing	Signal transduction	hsa04064	NF-kappa B signaling pathway	7	377	96	6709	0.293908	0.677433	0.0729167	ENSG00000163739(CXCL1)|ENSG00000163734(CXCL3)|ENSG00000169429(CXCL8)|ENSG00000056558(TRAF1)|ENSG00000162692(VCAM1)|ENSG00000090339(ICAM1)|ENSG00000081041(CXCL2)	hsa:2919|hsa:2921|hsa:3576|hsa:7185|hsa:7412|hsa:3383|hsa:2920	http://www.kegg.jp/kegg-bin/show_pathway?hsa04064+hsa:2919+hsa:2921+hsa:3576+hsa:7185+hsa:7412+hsa:3383+hsa:2920
Environmental Information Processing	Signal transduction	hsa04340	Hedgehog signaling pathway	4	377	54	6709	0.360625	0.745782	0.0740741	ENSG00000137486(ARRB1)|ENSG00000111087(GLI1)|ENSG00000142875(PRKACB)|ENSG00000117425(PTCH2)	hsa:408|hsa:2735|hsa:5567|hsa:8643	http://www.kegg.jp/kegg-bin/show_pathway?hsa04340+hsa:408+hsa:2735+hsa:5567+hsa:8643
Environmental Information Processing	Signal transduction	hsa04068	FoxO signaling pathway	8	377	125	6709	0.404898	0.774144	0.064	ENSG00000147883(CDKN2B)|ENSG00000168685(IL7R)|ENSG00000163513(TGFBR2)|ENSG00000119699(TGFB3)|ENSG00000117461(PIK3R3)|ENSG00000166349(RAG1)|ENSG00000136244(IL6)|ENSG00000213281(NRAS)	hsa:1030|hsa:3575|hsa:7048|hsa:7043|hsa:8503|hsa:5896|hsa:3569|hsa:4893	http://www.kegg.jp/kegg-bin/show_pathway?hsa04068+hsa:1030+hsa:3575+hsa:7048+hsa:7043+hsa:8503+hsa:5896+hsa:3569+hsa:4893
Environmental Information Processing	Membrane transport	hsa02010	ABC transporters	3	377	41	6709	0.407504	0.774258	0.0731707	ENSG00000108846(ABCC3)|ENSG00000144452(ABCA12)|ENSG00000204267(TAP2)	hsa:8714|hsa:26154|hsa:6891	http://www.kegg.jp/kegg-bin/show_pathway?hsa02010+hsa:8714+hsa:26154+hsa:6891
Environmental Information Processing	Signal transduction	hsa04022	cGMP-PKG signaling pathway	9	377	149	6709	0.461322	0.807347	0.0604027	ENSG00000060566(CREB3L3)|ENSG00000101096(NFATC2)|ENSG00000164742(ADCY1)|ENSG00000101335(MYL9)|ENSG00000184160(ADRA2C)|ENSG00000118160(SLC8A2)|ENSG00000018625(ATP1A2)|ENSG00000169252(ADRB2)|ENSG00000186298(PPP1CC)	hsa:84699|hsa:4773|hsa:107|hsa:10398|hsa:152|hsa:6543|hsa:477|hsa:154|hsa:5501	http://www.kegg.jp/kegg-bin/show_pathway?hsa04022+hsa:84699+hsa:4773+hsa:107+hsa:10398+hsa:152+hsa:6543+hsa:477+hsa:154+hsa:5501
Environmental Information Processing	Signal transduction	hsa04150	mTOR signaling pathway	9	377	150	6709	0.469407	0.807347	0.06	ENSG00000085415(SEH1L)|ENSG00000116954(RRAGC)|ENSG00000025039(RRAGD)|ENSG00000174804(FZD4)|ENSG00000117461(PIK3R3)|ENSG00000052795(FNIP2)|ENSG00000143816(WNT9A)|ENSG00000111432(FZD10)|ENSG00000213281(NRAS)	hsa:81929|hsa:64121|hsa:58528|hsa:8322|hsa:8503|hsa:57600|hsa:7483|hsa:11211|hsa:4893	http://www.kegg.jp/kegg-bin/show_pathway?hsa04150+hsa:81929+hsa:64121+hsa:58528+hsa:8322+hsa:8503+hsa:57600+hsa:7483+hsa:11211+hsa:4893
Environmental Information Processing	Signal transduction	hsa04066	HIF-1 signaling pathway	5	377	101	6709	0.678227	0.956482	0.0495049	ENSG00000108515(ENO3)|ENSG00000129521(EGLN3)|ENSG00000117461(PIK3R3)|ENSG00000136244(IL6)|ENSG00000160712(IL6R)	hsa:2027|hsa:112399|hsa:8503|hsa:3569|hsa:3570	http://www.kegg.jp/kegg-bin/show_pathway?hsa04066+hsa:2027+hsa:112399+hsa:8503+hsa:3569+hsa:3570
Environmental Information Processing	Signal transduction	hsa04071	Sphingolipid signaling pathway	5	377	113	6709	0.769404	0.985996	0.0442478	ENSG00000213694(S1PR3)|ENSG00000126821(SGPP1)|ENSG00000117461(PIK3R3)|ENSG00000267534(S1PR2)|ENSG00000213281(NRAS)	hsa:1903|hsa:81537|hsa:8503|hsa:9294|hsa:4893	http://www.kegg.jp/kegg-bin/show_pathway?hsa04071+hsa:1903+hsa:81537+hsa:8503+hsa:9294+hsa:4893
Environmental Information Processing	Signal transduction	hsa04070	Phosphatidylinositol signaling system	4	377	93	6709	0.775431	0.985996	0.0430108	ENSG00000139505(MTMR6)|ENSG00000117461(PIK3R3)|ENSG00000139144(PIK3C2G)|ENSG00000157680(DGKI)	hsa:9107|hsa:8503|hsa:5288|hsa:9162	http://www.kegg.jp/kegg-bin/show_pathway?hsa04070+hsa:9107+hsa:8503+hsa:5288+hsa:9162
Environmental Information Processing	Signal transduction	hsa04392	Hippo signaling pathway - multiple species	1	377	27	6709	0.790836	0.985996	0.037037	ENSG00000018408(WWTR1)	hsa:25937	http://www.kegg.jp/kegg-bin/show_pathway?hsa04392+hsa:25937
Environmental Information Processing	Signal transduction	hsa04152	AMPK signaling pathway	3	377	111	6709	0.953608	0.999847	0.027027	ENSG00000060566(CREB3L3)|ENSG00000117461(PIK3R3)|ENSG00000145386(CCNA2)	hsa:84699|hsa:8503|hsa:890	http://www.kegg.jp/kegg-bin/show_pathway?hsa04152+hsa:84699+hsa:8503+hsa:890
Genetic Information Processing	Folding, sorting and degradation	hsa03060	Protein export	2	377	23	6709	0.373609	0.752166	0.0869565	ENSG00000044574(HSPA5)|ENSG00000182934(SRPRA)	hsa:3309|hsa:6734	http://www.kegg.jp/kegg-bin/show_pathway?hsa03060+hsa:3309+hsa:6734
Genetic Information Processing	Folding, sorting and degradation	hsa04141	Protein processing in endoplasmic reticulum	10	377	168	6709	0.472723	0.807347	0.0595238	ENSG00000074695(LMAN1)|ENSG00000197930(ERO1A)|ENSG00000116661(FBXO2)|ENSG00000185345(PRKN)|ENSG00000109846(CRYAB)|ENSG00000044574(HSPA5)|ENSG00000051108(HERPUD1)|ENSG00000204388(HSPA1B)|ENSG00000244038(DDOST)|ENSG00000173110(HSPA6)	hsa:3998|hsa:30001|hsa:26232|hsa:5071|hsa:1410|hsa:3309|hsa:9709|hsa:3304|hsa:1650|hsa:3310	http://www.kegg.jp/kegg-bin/show_pathway?hsa04141+hsa:3998+hsa:30001+hsa:26232+hsa:5071+hsa:1410+hsa:3309+hsa:9709+hsa:3304+hsa:1650+hsa:3310
Genetic Information Processing	Folding, sorting and degradation	hsa04130	SNARE interactions in vesicular transport	2	377	33	6709	0.56091	0.878952	0.0606061	ENSG00000166900(STX3)|ENSG00000099365(STX1B)	hsa:6809|hsa:112755	http://www.kegg.jp/kegg-bin/show_pathway?hsa04130+hsa:6809+hsa:112755
Genetic Information Processing	Folding, sorting and degradation	hsa03018	RNA degradation	4	377	76	6709	0.62552	0.919828	0.0526316	ENSG00000108515(ENO3)|ENSG00000170860(LSM3)|ENSG00000141232(TOB1)|ENSG00000070756(PABPC1)	hsa:2027|hsa:27258|hsa:10140|hsa:26986	http://www.kegg.jp/kegg-bin/show_pathway?hsa03018+hsa:2027+hsa:27258+hsa:10140+hsa:26986
Genetic Information Processing	Replication and repair	hsa03430	Mismatch repair	1	377	23	6709	0.736164	0.985996	0.0434783	ENSG00000111445(RFC5)	hsa:5985	http://www.kegg.jp/kegg-bin/show_pathway?hsa03430+hsa:5985
Genetic Information Processing	Replication and repair	hsa03420	Nucleotide excision repair	2	377	46	6709	0.739614	0.985996	0.0434783	ENSG00000111445(RFC5)|ENSG00000111358(GTF2H3)	hsa:5985|hsa:2967	http://www.kegg.jp/kegg-bin/show_pathway?hsa03420+hsa:5985+hsa:2967
Genetic Information Processing	Replication and repair	hsa03460	Fanconi anemia pathway	2	377	54	6709	0.81561	0.995765	0.037037	ENSG00000175643(RMI2)|ENSG00000114315(HES1)	hsa:116028|hsa:3280	http://www.kegg.jp/kegg-bin/show_pathway?hsa03460+hsa:116028+hsa:3280
Genetic Information Processing	Transcription	hsa03020	RNA polymerase	1	377	32	6709	0.843562	0.999847	0.03125	ENSG00000113356(POLR3G)	hsa:10622	http://www.kegg.jp/kegg-bin/show_pathway?hsa03020+hsa:10622
Genetic Information Processing	Replication and repair	hsa03030	DNA replication	1	377	36	6709	0.876019	0.999847	0.0277778	ENSG00000111445(RFC5)	hsa:5985	http://www.kegg.jp/kegg-bin/show_pathway?hsa03030+hsa:5985
Genetic Information Processing	Transcription	hsa03022	Basal transcription factors	1	377	43	6709	0.917495	0.999847	0.0232558	ENSG00000111358(GTF2H3)	hsa:2967	http://www.kegg.jp/kegg-bin/show_pathway?hsa03022+hsa:2967
Genetic Information Processing	Translation	hsa03013	Nucleocytoplasmic transport	3	377	103	6709	0.934785	0.999847	0.0291262	ENSG00000085415(SEH1L)|ENSG00000075188(NUP37)|ENSG00000185467(KPNA7)	hsa:81929|hsa:79023|hsa:402569	http://www.kegg.jp/kegg-bin/show_pathway?hsa03013+hsa:81929+hsa:79023+hsa:402569
Genetic Information Processing	Folding, sorting and degradation	hsa04120	Ubiquitin mediated proteolysis	4	377	141	6709	0.96097	0.999847	0.0283688	ENSG00000116661(FBXO2)|ENSG00000185345(PRKN)|ENSG00000108106(UBE2S)|ENSG00000185338(SOCS1)	hsa:26232|hsa:5071|hsa:27338|hsa:8651	http://www.kegg.jp/kegg-bin/show_pathway?hsa04120+hsa:26232+hsa:5071+hsa:27338+hsa:8651
Genetic Information Processing	Translation	hsa03015	mRNA surveillance pathway	2	377	89	6709	0.964211	0.999847	0.0224719	ENSG00000070756(PABPC1)|ENSG00000186298(PPP1CC)	hsa:26986|hsa:5501	http://www.kegg.jp/kegg-bin/show_pathway?hsa03015+hsa:26986+hsa:5501
Genetic Information Processing	Translation	hsa03010	Ribosome	3	377	130	6709	0.979965	0.999847	0.0230769	ENSG00000243147(MRPL33)|ENSG00000130312(MRPL34)|ENSG00000086504(MRPL28)	hsa:9553|hsa:64981|hsa:10573	http://www.kegg.jp/kegg-bin/show_pathway?hsa03010+hsa:9553+hsa:64981+hsa:10573
Genetic Information Processing	Translation	hsa03008	Ribosome biogenesis in eukaryotes	1	377	75	6709	0.987252	0.999847	0.0133333	ENSG00000188573(FBLL1)	hsa:345630	http://www.kegg.jp/kegg-bin/show_pathway?hsa03008+hsa:345630
Genetic Information Processing	Transcription	hsa03040	Spliceosome	3	377	140	6709	0.987312	0.999847	0.0214286	ENSG00000170860(LSM3)|ENSG00000204388(HSPA1B)|ENSG00000173110(HSPA6)	hsa:27258|hsa:3304|hsa:3310	http://www.kegg.jp/kegg-bin/show_pathway?hsa03040+hsa:27258+hsa:3304+hsa:3310
Metabolism	Amino acid metabolism	hsa00340	Histidine metabolism	5	377	19	6709	0.00329357	0.0435324	0.263158	ENSG00000069535(MAOB)|ENSG00000160282(FTCD)|ENSG00000140287(HDC)|ENSG00000150540(HNMT)|ENSG00000143149(ALDH9A1)	hsa:4129|hsa:10841|hsa:3067|hsa:3176|hsa:223	http://www.kegg.jp/kegg-bin/show_pathway?hsa00340+hsa:4129+hsa:10841+hsa:3067+hsa:3176+hsa:223
Metabolism	Metabolism of cofactors and vitamins	hsa00670	One carbon pool by folate	3	377	19	6709	0.0874699	0.422077	0.157895	ENSG00000160282(FTCD)|ENSG00000177000(MTHFR)|ENSG00000136010(ALDH1L2)	hsa:10841|hsa:4524|hsa:160428	http://www.kegg.jp/kegg-bin/show_pathway?hsa00670+hsa:10841+hsa:4524+hsa:160428
Metabolism	Lipid metabolism	hsa00100	Steroid biosynthesis	3	377	20	6709	0.0988088	0.439438	0.15	ENSG00000019186(CYP24A1)|ENSG00000170835(CEL)|ENSG00000149809(TM7SF2)	hsa:1591|hsa:1056|hsa:7108	http://www.kegg.jp/kegg-bin/show_pathway?hsa00100+hsa:1591+hsa:1056+hsa:7108
Metabolism	Amino acid metabolism	hsa00330	Arginine and proline metabolism	5	377	47	6709	0.121958	0.463439	0.106383	ENSG00000069535(MAOB)|ENSG00000131730(CKMT2)|ENSG00000171766(GATM)|ENSG00000143149(ALDH9A1)|ENSG00000115758(ODC1)	hsa:4129|hsa:1160|hsa:2628|hsa:223|hsa:4953	http://www.kegg.jp/kegg-bin/show_pathway?hsa00330+hsa:4129+hsa:1160+hsa:2628+hsa:223+hsa:4953
Metabolism	Carbohydrate metabolism	hsa00520	Amino sugar and nucleotide sugar metabolism	5	377	47	6709	0.121958	0.463439	0.106383	ENSG00000197355(UAP1L1)|ENSG00000157353(FCSK)|ENSG00000131459(GFPT2)|ENSG00000134216(CHIA)|ENSG00000166394(CYB5R2)	hsa:91373|hsa:197258|hsa:9945|hsa:27159|hsa:51700	http://www.kegg.jp/kegg-bin/show_pathway?hsa00520+hsa:91373+hsa:197258+hsa:9945+hsa:27159+hsa:51700
Metabolism	Glycan biosynthesis and metabolism	hsa00515	Mannose type O-glycan biosynthesis	3	377	23	6709	0.136003	0.504207	0.130435	ENSG00000133424(LARGE1)|ENSG00000118600(RXYLT1)|ENSG00000174684(B4GAT1)	hsa:9215|hsa:10329|hsa:11041	http://www.kegg.jp/kegg-bin/show_pathway?hsa00515+hsa:9215+hsa:10329+hsa:11041
Metabolism	Lipid metabolism	hsa00561	Glycerolipid metabolism	5	377	51	6709	0.156629	0.555557	0.0980392	ENSG00000166035(LIPC)|ENSG00000085662(AKR1B1)|ENSG00000170835(CEL)|ENSG00000157680(DGKI)|ENSG00000143149(ALDH9A1)	hsa:3990|hsa:231|hsa:1056|hsa:9162|hsa:223	http://www.kegg.jp/kegg-bin/show_pathway?hsa00561+hsa:3990+hsa:231+hsa:1056+hsa:9162+hsa:223
Metabolism	Energy metabolism	hsa00910	Nitrogen metabolism	2	377	15	6709	0.204821	0.635364	0.133333	ENSG00000107159(CA9)|ENSG00000135821(GLUL)	hsa:768|hsa:2752	http://www.kegg.jp/kegg-bin/show_pathway?hsa00910+hsa:768+hsa:2752
Metabolism	Glycan biosynthesis and metabolism	hsa00512	Mucin type O-glycan biosynthesis	3	377	29	6709	0.221156	0.635915	0.103448	ENSG00000141429(GALNT1)|ENSG00000171155(C1GALT1C1)|ENSG00000070731(ST6GALNAC2)	hsa:2589|hsa:29071|hsa:10610	http://www.kegg.jp/kegg-bin/show_pathway?hsa00512+hsa:2589+hsa:29071+hsa:10610
Metabolism	Glycan biosynthesis and metabolism	hsa00604	Glycosphingolipid biosynthesis - ganglio series	2	377	16	6709	0.225917	0.635915	0.125	ENSG00000117069(ST6GALNAC5)|ENSG00000235863(B3GALT4)	hsa:81849|hsa:8705	http://www.kegg.jp/kegg-bin/show_pathway?hsa00604+hsa:81849+hsa:8705
Metabolism	Carbohydrate metabolism	hsa00051	Fructose and mannose metabolism	3	377	31	6709	0.251603	0.671779	0.0967742	ENSG00000085662(AKR1B1)|ENSG00000157353(FCSK)|ENSG00000140263(SORD)	hsa:231|hsa:197258|hsa:6652	http://www.kegg.jp/kegg-bin/show_pathway?hsa00051+hsa:231+hsa:197258+hsa:6652
Metabolism	Nucleotide metabolism	hsa00230	Purine metabolism	9	377	124	6709	0.261422	0.673768	0.0725806	ENSG00000183463(URAD)|ENSG00000164742(ADCY1)|ENSG00000140057(AK7)|ENSG00000189283(FHIT)|ENSG00000184588(PDE4B)|ENSG00000143199(ADCY10)|ENSG00000112541(PDE10A)|ENSG00000243678(NME2)|ENSG00000135318(NT5E)	hsa:646625|hsa:107|hsa:122481|hsa:2272|hsa:5142|hsa:55811|hsa:10846|hsa:4831|hsa:4907	http://www.kegg.jp/kegg-bin/show_pathway?hsa00230+hsa:646625+hsa:107+hsa:122481+hsa:2272+hsa:5142+hsa:55811+hsa:10846+hsa:4831+hsa:4907
Metabolism	Metabolism of cofactors and vitamins	hsa00750	Vitamin B6 metabolism	1	377	6	6709	0.293291	0.677433	0.166667	ENSG00000138356(AOX1)	hsa:316	http://www.kegg.jp/kegg-bin/show_pathway?hsa00750+hsa:316
Metabolism	Metabolism of cofactors and vitamins	hsa00760	Nicotinate and nicotinamide metabolism	3	377	34	6709	0.298242	0.677433	0.0882353	ENSG00000138356(AOX1)|ENSG00000166741(NNMT)|ENSG00000135318(NT5E)	hsa:316|hsa:4837|hsa:4907	http://www.kegg.jp/kegg-bin/show_pathway?hsa00760+hsa:316+hsa:4837+hsa:4907
Metabolism	Amino acid metabolism	hsa00380	Tryptophan metabolism	3	377	36	6709	0.329619	0.705662	0.0833333	ENSG00000069535(MAOB)|ENSG00000138356(AOX1)|ENSG00000143149(ALDH9A1)	hsa:4129|hsa:316|hsa:223	http://www.kegg.jp/kegg-bin/show_pathway?hsa00380+hsa:4129+hsa:316+hsa:223
Metabolism	Amino acid metabolism	hsa00260	Glycine, serine and threonine metabolism	3	377	37	6709	0.345308	0.7238	0.0810811	ENSG00000069535(MAOB)|ENSG00000172331(BPGM)|ENSG00000171766(GATM)	hsa:4129|hsa:669|hsa:2628	http://www.kegg.jp/kegg-bin/show_pathway?hsa00260+hsa:4129+hsa:669+hsa:2628
Metabolism	Carbohydrate metabolism	hsa00040	Pentose and glucuronate interconversions	2	377	23	6709	0.373609	0.752166	0.0869565	ENSG00000085662(AKR1B1)|ENSG00000140263(SORD)	hsa:231|hsa:6652	http://www.kegg.jp/kegg-bin/show_pathway?hsa00040+hsa:231+hsa:6652
Metabolism	Carbohydrate metabolism	hsa00650	Butanoate metabolism	2	377	23	6709	0.373609	0.752166	0.0869565	ENSG00000164039(BDH2)|ENSG00000146151(HMGCLL1)	hsa:56898|hsa:54511	http://www.kegg.jp/kegg-bin/show_pathway?hsa00650+hsa:56898+hsa:54511
Metabolism	Lipid metabolism	hsa00140	Steroid hormone biosynthesis	3	377	39	6709	0.376563	0.753126	0.0769231	ENSG00000151632(AKR1C2)|ENSG00000187134(AKR1C1)|ENSG00000176387(HSD11B2)	hsa:1646|hsa:1645|hsa:3291	http://www.kegg.jp/kegg-bin/show_pathway?hsa00140+hsa:1646+hsa:1645+hsa:3291
Metabolism	Carbohydrate metabolism	hsa00010	Glycolysis / Gluconeogenesis	4	377	56	6709	0.386612	0.768169	0.0714286	ENSG00000108515(ENO3)|ENSG00000107789(MINPP1)|ENSG00000172331(BPGM)|ENSG00000143149(ALDH9A1)	hsa:2027|hsa:9562|hsa:669|hsa:223	http://www.kegg.jp/kegg-bin/show_pathway?hsa00010+hsa:2027+hsa:9562+hsa:669+hsa:223
Metabolism	Carbohydrate metabolism	hsa00562	Inositol phosphate metabolism	5	377	73	6709	0.391682	0.768202	0.0684932	ENSG00000139505(MTMR6)|ENSG00000107789(MINPP1)|ENSG00000149527(PLCH2)|ENSG00000105655(ISYNA1)|ENSG00000139144(PIK3C2G)	hsa:9107|hsa:9562|hsa:9651|hsa:51477|hsa:5288	http://www.kegg.jp/kegg-bin/show_pathway?hsa00562+hsa:9107+hsa:9562+hsa:9651+hsa:51477+hsa:5288
Metabolism	Glycan biosynthesis and metabolism	hsa00514	Other types of O-glycan biosynthesis	3	377	42	6709	0.422807	0.792535	0.0714286	ENSG00000100060(MFNG)|ENSG00000141429(GALNT1)|ENSG00000171155(C1GALT1C1)	hsa:4242|hsa:2589|hsa:29071	http://www.kegg.jp/kegg-bin/show_pathway?hsa00514+hsa:4242+hsa:2589+hsa:29071
Metabolism	Carbohydrate metabolism	hsa00620	Pyruvate metabolism	3	377	43	6709	0.437973	0.795094	0.0697674	ENSG00000172497(ACOT12)|ENSG00000124767(GLO1)|ENSG00000143149(ALDH9A1)	hsa:134526|hsa:2739|hsa:223	http://www.kegg.jp/kegg-bin/show_pathway?hsa00620+hsa:134526+hsa:2739+hsa:223
Metabolism	Metabolism of other amino acids	hsa00430	Taurine and hypotaurine metabolism	1	377	10	6709	0.439394	0.795094	0.1	ENSG00000100031(GGT1)	hsa:2678	http://www.kegg.jp/kegg-bin/show_pathway?hsa00430+hsa:2678
Metabolism	Lipid metabolism	hsa00600	Sphingolipid metabolism	3	377	45	6709	0.467833	0.807347	0.0666667	ENSG00000174607(UGT8)|ENSG00000126821(SGPP1)|ENSG00000204386(NEU1)	hsa:7368|hsa:81537|hsa:4758	http://www.kegg.jp/kegg-bin/show_pathway?hsa00600+hsa:7368+hsa:81537+hsa:4758
Metabolism	Metabolism of cofactors and vitamins	hsa00130	Ubiquinone and other terpenoid-quinone biosynthesis	1	377	11	6709	0.470944	0.807347	0.0909091	ENSG00000132423(COQ3)	hsa:51805	http://www.kegg.jp/kegg-bin/show_pathway?hsa00130+hsa:51805
Metabolism	Amino acid metabolism	hsa00280	Valine, leucine and isoleucine degradation	3	377	46	6709	0.482498	0.814886	0.0652174	ENSG00000146151(HMGCLL1)|ENSG00000138356(AOX1)|ENSG00000143149(ALDH9A1)	hsa:54511|hsa:316|hsa:223	http://www.kegg.jp/kegg-bin/show_pathway?hsa00280+hsa:54511+hsa:316+hsa:223
Metabolism	Amino acid metabolism	hsa00350	Tyrosine metabolism	2	377	29	6709	0.490802	0.824331	0.0689655	ENSG00000069535(MAOB)|ENSG00000138356(AOX1)	hsa:4129|hsa:316	http://www.kegg.jp/kegg-bin/show_pathway?hsa00350+hsa:4129+hsa:316
Metabolism	Amino acid metabolism	hsa00250	Alanine, aspartate and glutamate metabolism	2	377	32	6709	0.544044	0.875075	0.0625	ENSG00000131459(GFPT2)|ENSG00000135821(GLUL)	hsa:9945|hsa:2752	http://www.kegg.jp/kegg-bin/show_pathway?hsa00250+hsa:9945+hsa:2752
Metabolism	Glycan biosynthesis and metabolism	hsa00533	Glycosaminoglycan biosynthesis - keratan sulfate	1	377	14	6709	0.555356	0.878952	0.0714286	ENSG00000121578(B4GALT4)	hsa:8702	http://www.kegg.jp/kegg-bin/show_pathway?hsa00533+hsa:8702
Metabolism	Amino acid metabolism	hsa00360	Phenylalanine metabolism	1	377	16	6709	0.604026	0.905433	0.0625	ENSG00000069535(MAOB)	hsa:4129	http://www.kegg.jp/kegg-bin/show_pathway?hsa00360+hsa:4129
Metabolism	Metabolism of cofactors and vitamins	hsa00730	Thiamine metabolism	1	377	16	6709	0.604026	0.905433	0.0625	ENSG00000140057(AK7)	hsa:122481	http://www.kegg.jp/kegg-bin/show_pathway?hsa00730+hsa:122481
Metabolism	Glycan biosynthesis and metabolism	hsa00511	Other glycan degradation	1	377	17	6709	0.62633	0.919828	0.0588235	ENSG00000204386(NEU1)	hsa:4758	http://www.kegg.jp/kegg-bin/show_pathway?hsa00511+hsa:4758
Metabolism	Amino acid metabolism	hsa00220	Arginine biosynthesis	1	377	18	6709	0.647381	0.935505	0.0555556	ENSG00000135821(GLUL)	hsa:2752	http://www.kegg.jp/kegg-bin/show_pathway?hsa00220+hsa:2752
Metabolism	Carbohydrate metabolism	hsa00053	Ascorbate and aldarate metabolism	1	377	19	6709	0.667249	0.947868	0.0526316	ENSG00000143149(ALDH9A1)	hsa:223	http://www.kegg.jp/kegg-bin/show_pathway?hsa00053+hsa:223
Metabolism	Lipid metabolism	hsa00591	Linoleic acid metabolism	1	377	20	6709	0.686001	0.956625	0.05	ENSG00000134716(CYP2J2)	hsa:1573	http://www.kegg.jp/kegg-bin/show_pathway?hsa00591+hsa:1573
Metabolism	Carbohydrate metabolism	hsa00500	Starch and sucrose metabolism	1	377	23	6709	0.736164	0.985996	0.0434783	ENSG00000118094(TREH)	hsa:11181	http://www.kegg.jp/kegg-bin/show_pathway?hsa00500+hsa:11181
Metabolism	Lipid metabolism	hsa00590	Arachidonic acid metabolism	2	377	47	6709	0.750398	0.985996	0.0425532	ENSG00000100031(GGT1)|ENSG00000134716(CYP2J2)	hsa:2678|hsa:1573	http://www.kegg.jp/kegg-bin/show_pathway?hsa00590+hsa:2678+hsa:1573
Metabolism	Carbohydrate metabolism	hsa00052	Galactose metabolism	1	377	24	6709	0.751041	0.985996	0.0416667	ENSG00000085662(AKR1B1)	hsa:231	http://www.kegg.jp/kegg-bin/show_pathway?hsa00052+hsa:231
Metabolism	Metabolism of cofactors and vitamins	hsa00790	Folate biosynthesis	1	377	24	6709	0.751041	0.985996	0.0416667	ENSG00000085662(AKR1B1)	hsa:231	http://www.kegg.jp/kegg-bin/show_pathway?hsa00790+hsa:231
Metabolism	Metabolism of other amino acids	hsa00480	Glutathione metabolism	2	377	48	6709	0.760797	0.985996	0.0416667	ENSG00000100031(GGT1)|ENSG00000115758(ODC1)	hsa:2678|hsa:4953	http://www.kegg.jp/kegg-bin/show_pathway?hsa00480+hsa:2678+hsa:4953
Metabolism	Xenobiotics biodegradation and metabolism	hsa00982	Drug metabolism - cytochrome P450	2	377	48	6709	0.760797	0.985996	0.0416667	ENSG00000069535(MAOB)|ENSG00000138356(AOX1)	hsa:4129|hsa:316	http://www.kegg.jp/kegg-bin/show_pathway?hsa00982+hsa:4129+hsa:316
Metabolism	Glycan biosynthesis and metabolism	hsa00601	Glycosphingolipid biosynthesis - lacto and neolacto series	1	377	25	6709	0.765081	0.985996	0.04	ENSG00000121578(B4GALT4)	hsa:8702	http://www.kegg.jp/kegg-bin/show_pathway?hsa00601+hsa:8702
Metabolism	Amino acid metabolism	hsa00270	Cysteine and methionine metabolism	2	377	49	6709	0.770819	0.985996	0.0408163	ENSG00000151224(MAT1A)|ENSG00000088305(DNMT3B)	hsa:4143|hsa:1789	http://www.kegg.jp/kegg-bin/show_pathway?hsa00270+hsa:4143+hsa:1789
Metabolism	Carbohydrate metabolism	hsa00630	Glyoxylate and dicarboxylate metabolism	1	377	26	6709	0.778331	0.985996	0.0384615	ENSG00000135821(GLUL)	hsa:2752	http://www.kegg.jp/kegg-bin/show_pathway?hsa00630+hsa:2752
Metabolism	Metabolism of cofactors and vitamins	hsa00830	Retinol metabolism	2	377	50	6709	0.780473	0.985996	0.04	ENSG00000186684(CYP27C1)|ENSG00000138356(AOX1)	hsa:339761|hsa:316	http://www.kegg.jp/kegg-bin/show_pathway?hsa00830+hsa:339761+hsa:316
Metabolism	Nucleotide metabolism	hsa00240	Pyrimidine metabolism	2	377	54	6709	0.81561	0.995765	0.037037	ENSG00000243678(NME2)|ENSG00000135318(NT5E)	hsa:4831|hsa:4907	http://www.kegg.jp/kegg-bin/show_pathway?hsa00240+hsa:4831+hsa:4907
Metabolism	Metabolism of other amino acids	hsa00410	beta-Alanine metabolism	1	377	30	6709	0.824284	0.998718	0.0333333	ENSG00000143149(ALDH9A1)	hsa:223	http://www.kegg.jp/kegg-bin/show_pathway?hsa00410+hsa:223
Metabolism	Metabolism of cofactors and vitamins	hsa00860	Porphyrin and chlorophyll metabolism	1	377	33	6709	0.852395	0.999847	0.030303	ENSG00000089472(HEPH)	hsa:9843	http://www.kegg.jp/kegg-bin/show_pathway?hsa00860+hsa:9843
Metabolism	Lipid metabolism	hsa00564	Glycerophospholipid metabolism	3	377	85	6709	0.864483	0.999847	0.0352941	ENSG00000144837(PLA1A)|ENSG00000087085(ACHE)|ENSG00000157680(DGKI)	hsa:51365|hsa:43|hsa:9162	http://www.kegg.jp/kegg-bin/show_pathway?hsa00564+hsa:51365+hsa:43+hsa:9162
Metabolism	Amino acid metabolism	hsa00310	Lysine degradation	2	377	61	6709	0.865174	0.999847	0.0327869	ENSG00000152952(PLOD2)|ENSG00000143149(ALDH9A1)	hsa:5352|hsa:223	http://www.kegg.jp/kegg-bin/show_pathway?hsa00310+hsa:5352+hsa:223
Metabolism	Glycan biosynthesis and metabolism	hsa00513	Various types of N-glycan biosynthesis	1	377	37	6709	0.883023	0.999847	0.027027	ENSG00000244038(DDOST)	hsa:1650	http://www.kegg.jp/kegg-bin/show_pathway?hsa00513+hsa:1650
Metabolism	Lipid metabolism	hsa00565	Ether lipid metabolism	1	377	38	6709	0.889633	0.999847	0.0263158	ENSG00000174607(UGT8)	hsa:7368	http://www.kegg.jp/kegg-bin/show_pathway?hsa00565+hsa:7368
Metabolism	Lipid metabolism	hsa00071	Fatty acid degradation	1	377	40	6709	0.901756	0.999847	0.025	ENSG00000143149(ALDH9A1)	hsa:223	http://www.kegg.jp/kegg-bin/show_pathway?hsa00071+hsa:223
Metabolism	Glycan biosynthesis and metabolism	hsa00510	N-Glycan biosynthesis	1	377	48	6709	0.938338	0.999847	0.0208333	ENSG00000244038(DDOST)	hsa:1650	http://www.kegg.jp/kegg-bin/show_pathway?hsa00510+hsa:1650
Metabolism	Xenobiotics biodegradation and metabolism	hsa00980	Metabolism of xenobiotics by cytochrome P450	1	377	53	6709	0.953925	0.999847	0.0188679	ENSG00000187134(AKR1C1)	hsa:1645	http://www.kegg.jp/kegg-bin/show_pathway?hsa00980+hsa:1645
Metabolism	Xenobiotics biodegradation and metabolism	hsa00983	Drug metabolism - other enzymes	1	377	62	6709	0.972747	0.999847	0.016129	ENSG00000243678(NME2)	hsa:4831	http://www.kegg.jp/kegg-bin/show_pathway?hsa00983+hsa:4831
Metabolism	Energy metabolism	hsa00190	Oxidative phosphorylation	1	377	128	6709	0.999433	0.999847	0.0078125	ENSG00000109390(NDUFC1)	hsa:4717	http://www.kegg.jp/kegg-bin/show_pathway?hsa00190+hsa:4717
Organismal Systems	Immune system	hsa04610	Complement and coagulation cascades	15	377	70	6709	5.6e-06	0.000682389	0.214286	ENSG00000178726(THBD)|ENSG00000160255(ITGB2)|ENSG00000120885(CLU)|ENSG00000011422(PLAUR)|ENSG00000188488(SERPINA5)|ENSG00000171557(FGG)|ENSG00000125730(C3)|ENSG00000169896(ITGAM)|ENSG00000197249(SERPINA1)|ENSG00000000971(CFH)|ENSG00000171564(FGB)|ENSG00000196352(CD55)|ENSG00000143278(F13B)|ENSG00000009724(MASP2)|ENSG00000115718(PROC)	hsa:7056|hsa:3689|hsa:1191|hsa:5329|hsa:5104|hsa:2266|hsa:718|hsa:3684|hsa:5265|hsa:3075|hsa:2244|hsa:1604|hsa:2165|hsa:10747|hsa:5624	http://www.kegg.jp/kegg-bin/show_pathway?hsa04610+hsa:7056+hsa:3689+hsa:1191+hsa:5329+hsa:5104+hsa:2266+hsa:718+hsa:3684+hsa:5265+hsa:3075+hsa:2244+hsa:1604+hsa:2165+hsa:10747+hsa:5624
Organismal Systems	Endocrine system	hsa04915	Estrogen signaling pathway	16	377	118	6709	0.00085613	0.0200769	0.135593	ENSG00000060566(CREB3L3)|ENSG00000164742(ADCY1)|ENSG00000128422(KRT17)|ENSG00000171346(KRT15)|ENSG00000136928(GABBR2)|ENSG00000117461(PIK3R3)|ENSG00000163235(TGFA)|ENSG00000204388(HSPA1B)|ENSG00000113070(HBEGF)|ENSG00000142875(PRKACB)|ENSG00000129946(SHC2)|ENSG00000171446(KRT27)|ENSG00000186395(KRT10)|ENSG00000173110(HSPA6)|ENSG00000131737(KRT34)|ENSG00000213281(NRAS)	hsa:84699|hsa:107|hsa:3872|hsa:3866|hsa:9568|hsa:8503|hsa:7039|hsa:3304|hsa:1839|hsa:5567|hsa:25759|hsa:342574|hsa:3858|hsa:3310|hsa:3885|hsa:4893	http://www.kegg.jp/kegg-bin/show_pathway?hsa04915+hsa:84699+hsa:107+hsa:3872+hsa:3866+hsa:9568+hsa:8503+hsa:7039+hsa:3304+hsa:1839+hsa:5567+hsa:25759+hsa:342574+hsa:3858+hsa:3310+hsa:3885+hsa:4893
Organismal Systems	Immune system	hsa04657	IL-17 signaling pathway	12	377	81	6709	0.00173421	0.0310118	0.148148	ENSG00000141639(MAPK4)|ENSG00000117983(MUC5B)|ENSG00000108691(CCL2)|ENSG00000163739(CXCL1)|ENSG00000163734(CXCL3)|ENSG00000169429(CXCL8)|ENSG00000124875(CXCL6)|ENSG00000163220(S100A9)|ENSG00000136244(IL6)|ENSG00000081041(CXCL2)|ENSG00000115009(CCL20)|ENSG00000149968(MMP3)	hsa:5596|hsa:727897|hsa:6347|hsa:2919|hsa:2921|hsa:3576|hsa:6372|hsa:6280|hsa:3569|hsa:2920|hsa:6364|hsa:4314	http://www.kegg.jp/kegg-bin/show_pathway?hsa04657+hsa:5596+hsa:727897+hsa:6347+hsa:2919+hsa:2921+hsa:3576+hsa:6372+hsa:6280+hsa:3569+hsa:2920+hsa:6364+hsa:4314
Organismal Systems	Digestive system	hsa04974	Protein digestion and absorption	12	377	81	6709	0.00173421	0.0310118	0.148148	ENSG00000142156(COL6A1)|ENSG00000124749(COL21A1)|ENSG00000118160(SLC8A2)|ENSG00000018625(ATP1A2)|ENSG00000168542(COL3A1)|ENSG00000114270(COL7A1)|ENSG00000049089(COL9A2)|ENSG00000197635(DPP4)|ENSG00000108821(COL1A1)|ENSG00000084636(COL16A1)|ENSG00000169031(COL4A3)|ENSG00000081052(COL4A4)	hsa:1291|hsa:81578|hsa:6543|hsa:477|hsa:1281|hsa:1294|hsa:1298|hsa:1803|hsa:1277|hsa:1307|hsa:1285|hsa:1286	http://www.kegg.jp/kegg-bin/show_pathway?hsa04974+hsa:1291+hsa:81578+hsa:6543+hsa:477+hsa:1281+hsa:1294+hsa:1298+hsa:1803+hsa:1277+hsa:1307+hsa:1285+hsa:1286
Organismal Systems	Endocrine system	hsa04926	Relaxin signaling pathway	15	377	119	6709	0.00258122	0.0392345	0.12605	ENSG00000060566(CREB3L3)|ENSG00000164742(ADCY1)|ENSG00000107796(ACTA2)|ENSG00000137486(ARRB1)|ENSG00000165197(VEGFD)|ENSG00000163513(TGFBR2)|ENSG00000174021(GNG5)|ENSG00000117461(PIK3R3)|ENSG00000142875(PRKACB)|ENSG00000168542(COL3A1)|ENSG00000129946(SHC2)|ENSG00000108821(COL1A1)|ENSG00000169031(COL4A3)|ENSG00000081052(COL4A4)|ENSG00000213281(NRAS)	hsa:84699|hsa:107|hsa:59|hsa:408|hsa:2277|hsa:7048|hsa:2787|hsa:8503|hsa:5567|hsa:1281|hsa:25759|hsa:1277|hsa:1285|hsa:1286|hsa:4893	http://www.kegg.jp/kegg-bin/show_pathway?hsa04926+hsa:84699+hsa:107+hsa:59+hsa:408+hsa:2277+hsa:7048+hsa:2787+hsa:8503+hsa:5567+hsa:1281+hsa:25759+hsa:1277+hsa:1285+hsa:1286+hsa:4893
Organismal Systems	Immune system	hsa04670	Leukocyte transendothelial migration	13	377	104	6709	0.0052423	0.0637464	0.125	ENSG00000160255(ITGB2)|ENSG00000101335(MYL9)|ENSG00000051523(CYBA)|ENSG00000035403(VCL)|ENSG00000213937(CLDN9)|ENSG00000117461(PIK3R3)|ENSG00000162692(VCAM1)|ENSG00000154096(THY1)|ENSG00000169896(ITGAM)|ENSG00000121966(CXCR4)|ENSG00000090339(ICAM1)|ENSG00000179295(PTPN11)|ENSG00000116701(NCF2)	hsa:3689|hsa:10398|hsa:1535|hsa:7414|hsa:9080|hsa:8503|hsa:7412|hsa:7070|hsa:3684|hsa:7852|hsa:3383|hsa:5781|hsa:4688	http://www.kegg.jp/kegg-bin/show_pathway?hsa04670+hsa:3689+hsa:10398+hsa:1535+hsa:7414+hsa:9080+hsa:8503+hsa:7412+hsa:7070+hsa:3684+hsa:7852+hsa:3383+hsa:5781+hsa:4688
Organismal Systems	Immune system	hsa04062	Chemokine signaling pathway	17	377	154	6709	0.00559788	0.0654521	0.11039	ENSG00000164742(ADCY1)|ENSG00000108691(CCL2)|ENSG00000137486(ARRB1)|ENSG00000163739(CXCL1)|ENSG00000163734(CXCL3)|ENSG00000169429(CXCL8)|ENSG00000124875(CXCL6)|ENSG00000174021(GNG5)|ENSG00000117461(PIK3R3)|ENSG00000121966(CXCR4)|ENSG00000006606(CCL26)|ENSG00000142875(PRKACB)|ENSG00000081041(CXCL2)|ENSG00000129946(SHC2)|ENSG00000115009(CCL20)|ENSG00000271503(CCL5)|ENSG00000213281(NRAS)	hsa:107|hsa:6347|hsa:408|hsa:2919|hsa:2921|hsa:3576|hsa:6372|hsa:2787|hsa:8503|hsa:7852|hsa:10344|hsa:5567|hsa:2920|hsa:25759|hsa:6364|hsa:6352|hsa:4893	http://www.kegg.jp/kegg-bin/show_pathway?hsa04062+hsa:107+hsa:6347+hsa:408+hsa:2919+hsa:2921+hsa:3576+hsa:6372+hsa:2787+hsa:8503+hsa:7852+hsa:10344+hsa:5567+hsa:2920+hsa:25759+hsa:6364+hsa:6352+hsa:4893
Organismal Systems	Endocrine system	hsa04928	Parathyroid hormone synthesis, secretion and action	12	377	96	6709	0.00718356	0.077993	0.125	ENSG00000019186(CYP24A1)|ENSG00000060566(CREB3L3)|ENSG00000164742(ADCY1)|ENSG00000125966(MMP24)|ENSG00000137486(ARRB1)|ENSG00000184588(PDE4B)|ENSG00000109062(SLC9A3R1)|ENSG00000198569(SLC34A3)|ENSG00000113070(HBEGF)|ENSG00000087494(PTHLH)|ENSG00000142875(PRKACB)|ENSG00000120738(EGR1)	hsa:1591|hsa:84699|hsa:107|hsa:10893|hsa:408|hsa:5142|hsa:9368|hsa:142680|hsa:1839|hsa:5744|hsa:5567|hsa:1958	http://www.kegg.jp/kegg-bin/show_pathway?hsa04928+hsa:1591+hsa:84699+hsa:107+hsa:10893+hsa:408+hsa:5142+hsa:9368+hsa:142680+hsa:1839+hsa:5744+hsa:5567+hsa:1958
Organismal Systems	Digestive system	hsa04979	Cholesterol metabolism	7	377	44	6709	0.0105663	0.0980807	0.159091	ENSG00000141458(NPC1)|ENSG00000166035(LIPC)|ENSG00000091583(APOH)|ENSG00000123384(LRP1)|ENSG00000134243(SORT1)|ENSG00000144959(NCEH1)|ENSG00000130203(APOE)	hsa:4864|hsa:3990|hsa:350|hsa:4035|hsa:6272|hsa:57552|hsa:348	http://www.kegg.jp/kegg-bin/show_pathway?hsa04979+hsa:4864+hsa:3990+hsa:350+hsa:4035+hsa:6272+hsa:57552+hsa:348
Organismal Systems	Endocrine system	hsa04927	Cortisol synthesis and secretion	7	377	54	6709	0.0302987	0.225659	0.12963	ENSG00000060566(CREB3L3)|ENSG00000164742(ADCY1)|ENSG00000006283(CACNA1G)|ENSG00000144959(NCEH1)|ENSG00000196557(CACNA1H)|ENSG00000142875(PRKACB)|ENSG00000135744(AGT)	hsa:84699|hsa:107|hsa:8913|hsa:57552|hsa:8912|hsa:5567|hsa:183	http://www.kegg.jp/kegg-bin/show_pathway?hsa04927+hsa:84699+hsa:107+hsa:8913+hsa:57552+hsa:8912+hsa:5567+hsa:183
Organismal Systems	Digestive system	hsa04976	Bile secretion	8	377	68	6709	0.0357245	0.258577	0.117647	ENSG00000164742(ADCY1)|ENSG00000108846(ABCC3)|ENSG00000018625(ATP1A2)|ENSG00000144959(NCEH1)|ENSG00000142875(PRKACB)|ENSG00000080293(SCTR)|ENSG00000134538(SLCO1B1)|ENSG00000084453(SLCO1A2)	hsa:107|hsa:8714|hsa:477|hsa:57552|hsa:5567|hsa:6344|hsa:10599|hsa:6579	http://www.kegg.jp/kegg-bin/show_pathway?hsa04976+hsa:107+hsa:8714+hsa:477+hsa:57552+hsa:5567+hsa:6344+hsa:10599+hsa:6579
Organismal Systems	Aging	hsa04213	Longevity regulating pathway - multiple species	7	377	60	6709	0.0497504	0.317213	0.116667	ENSG00000164742(ADCY1)|ENSG00000117461(PIK3R3)|ENSG00000109846(CRYAB)|ENSG00000204388(HSPA1B)|ENSG00000142875(PRKACB)|ENSG00000173110(HSPA6)|ENSG00000213281(NRAS)	hsa:107|hsa:8503|hsa:1410|hsa:3304|hsa:5567|hsa:3310|hsa:4893	http://www.kegg.jp/kegg-bin/show_pathway?hsa04213+hsa:107+hsa:8503+hsa:1410+hsa:3304+hsa:5567+hsa:3310+hsa:4893
Organismal Systems	Immune system	hsa04611	Platelet activation	11	377	116	6709	0.0605754	0.368298	0.0948276	ENSG00000164742(ADCY1)|ENSG00000117461(PIK3R3)|ENSG00000171557(FGG)|ENSG00000259207(ITGB3)|ENSG00000171564(FGB)|ENSG00000142875(PRKACB)|ENSG00000006638(TBXA2R)|ENSG00000168542(COL3A1)|ENSG00000186298(PPP1CC)|ENSG00000108821(COL1A1)|ENSG00000005961(ITGA2B)	hsa:107|hsa:8503|hsa:2266|hsa:3690|hsa:2244|hsa:5567|hsa:6915|hsa:1281|hsa:5501|hsa:1277|hsa:3674	http://www.kegg.jp/kegg-bin/show_pathway?hsa04611+hsa:107+hsa:8503+hsa:2266+hsa:3690+hsa:2244+hsa:5567+hsa:6915+hsa:1281+hsa:5501+hsa:1277+hsa:3674
Organismal Systems	Immune system	hsa04640	Hematopoietic cell lineage	8	377	77	6709	0.0661445	0.382043	0.103896	ENSG00000272398(CD24)|ENSG00000168685(IL7R)|ENSG00000169896(ITGAM)|ENSG00000259207(ITGB3)|ENSG00000136244(IL6)|ENSG00000196352(CD55)|ENSG00000005961(ITGA2B)|ENSG00000160712(IL6R)	hsa:100133941|hsa:3575|hsa:3684|hsa:3690|hsa:3569|hsa:1604|hsa:3674|hsa:3570	http://www.kegg.jp/kegg-bin/show_pathway?hsa04640+hsa:100133941+hsa:3575+hsa:3684+hsa:3690+hsa:3569+hsa:1604+hsa:3674+hsa:3570
Organismal Systems	Immune system	hsa04650	Natural killer cell mediated cytotoxicity	9	377	94	6709	0.0806135	0.414314	0.0957447	ENSG00000160255(ITGB2)|ENSG00000101096(NFATC2)|ENSG00000026103(FAS)|ENSG00000117461(PIK3R3)|ENSG00000090339(ICAM1)|ENSG00000179295(PTPN11)|ENSG00000129946(SHC2)|ENSG00000205809(KLRC2)|ENSG00000213281(NRAS)	hsa:3689|hsa:4773|hsa:355|hsa:8503|hsa:3383|hsa:5781|hsa:25759|hsa:3822|hsa:4893	http://www.kegg.jp/kegg-bin/show_pathway?hsa04650+hsa:3689+hsa:4773+hsa:355+hsa:8503+hsa:3383+hsa:5781+hsa:25759+hsa:3822+hsa:4893
Organismal Systems	Circulatory system	hsa04261	Adrenergic signaling in cardiomyocytes	12	377	137	6709	0.0831354	0.414314	0.0875912	ENSG00000060566(CREB3L3)|ENSG00000164742(ADCY1)|ENSG00000157445(CACNA2D3)|ENSG00000118160(SLC8A2)|ENSG00000075461(CACNG4)|ENSG00000143549(TPM3)|ENSG00000018625(ATP1A2)|ENSG00000177098(SCN4B)|ENSG00000169252(ADRB2)|ENSG00000142875(PRKACB)|ENSG00000186298(PPP1CC)|ENSG00000135744(AGT)	hsa:84699|hsa:107|hsa:55799|hsa:6543|hsa:27092|hsa:7170|hsa:477|hsa:6330|hsa:154|hsa:5567|hsa:5501|hsa:183	http://www.kegg.jp/kegg-bin/show_pathway?hsa04261+hsa:84699+hsa:107+hsa:55799+hsa:6543+hsa:27092+hsa:7170+hsa:477+hsa:6330+hsa:154+hsa:5567+hsa:5501+hsa:183
Organismal Systems	Excretory system	hsa04960	Aldosterone-regulated sodium reabsorption	4	377	33	6709	0.111487	0.463439	0.121212	ENSG00000175793(SFN)|ENSG00000117461(PIK3R3)|ENSG00000018625(ATP1A2)|ENSG00000176387(HSD11B2)	hsa:2810|hsa:8503|hsa:477|hsa:3291	http://www.kegg.jp/kegg-bin/show_pathway?hsa04960+hsa:2810+hsa:8503+hsa:477+hsa:3291
Organismal Systems	Digestive system	hsa04978	Mineral absorption	5	377	46	6709	0.113912	0.463439	0.108696	ENSG00000123191(ATP7B)|ENSG00000118160(SLC8A2)|ENSG00000198569(SLC34A3)|ENSG00000089472(HEPH)|ENSG00000018625(ATP1A2)	hsa:540|hsa:6543|hsa:142680|hsa:9843|hsa:477	http://www.kegg.jp/kegg-bin/show_pathway?hsa04978+hsa:540+hsa:6543+hsa:142680+hsa:9843+hsa:477
Organismal Systems	Sensory system	hsa04750	Inflammatory mediator regulation of TRP channels	8	377	91	6709	0.138026	0.505539	0.0879121	ENSG00000164742(ADCY1)|ENSG00000134716(CYP2J2)|ENSG00000117461(PIK3R3)|ENSG00000213199(ASIC3)|ENSG00000196083(IL1RAP)|ENSG00000142875(PRKACB)|ENSG00000144481(TRPM8)|ENSG00000186298(PPP1CC)	hsa:107|hsa:1573|hsa:8503|hsa:9311|hsa:3556|hsa:5567|hsa:79054|hsa:5501	http://www.kegg.jp/kegg-bin/show_pathway?hsa04750+hsa:107+hsa:1573+hsa:8503+hsa:9311+hsa:3556+hsa:5567+hsa:79054+hsa:5501
Organismal Systems	Endocrine system	hsa04916	Melanogenesis	8	377	94	6709	0.157164	0.555557	0.0851064	ENSG00000060566(CREB3L3)|ENSG00000164742(ADCY1)|ENSG00000174804(FZD4)|ENSG00000143816(WNT9A)|ENSG00000138795(LEF1)|ENSG00000142875(PRKACB)|ENSG00000111432(FZD10)|ENSG00000213281(NRAS)	hsa:84699|hsa:107|hsa:8322|hsa:7483|hsa:51176|hsa:5567|hsa:11211|hsa:4893	http://www.kegg.jp/kegg-bin/show_pathway?hsa04916+hsa:84699+hsa:107+hsa:8322+hsa:7483+hsa:51176+hsa:5567+hsa:11211+hsa:4893
Organismal Systems	Endocrine system	hsa04913	Ovarian steroidogenesis	4	377	39	6709	0.173773	0.580516	0.102564	ENSG00000153162(BMP6)|ENSG00000164742(ADCY1)|ENSG00000134716(CYP2J2)|ENSG00000142875(PRKACB)	hsa:654|hsa:107|hsa:1573|hsa:5567	http://www.kegg.jp/kegg-bin/show_pathway?hsa04913+hsa:654+hsa:107+hsa:1573+hsa:5567
Organismal Systems	Nervous system	hsa04721	Synaptic vesicle cycle	6	377	69	6709	0.19005	0.613817	0.0869565	ENSG00000168993(CPLX1)|ENSG00000166900(STX3)|ENSG00000099365(STX1B)|ENSG00000104888(SLC17A7)|ENSG00000197959(DNM3)|ENSG00000196517(SLC6A9)	hsa:10815|hsa:6809|hsa:112755|hsa:57030|hsa:26052|hsa:6536	http://www.kegg.jp/kegg-bin/show_pathway?hsa04721+hsa:10815+hsa:6809+hsa:112755+hsa:57030+hsa:26052+hsa:6536
Organismal Systems	Environmental adaptation	hsa04713	Circadian entrainment	7	377	85	6709	0.199736	0.632498	0.0823529	ENSG00000164742(ADCY1)|ENSG00000174021(GNG5)|ENSG00000006283(CACNA1G)|ENSG00000196557(CACNA1H)|ENSG00000143199(ADCY10)|ENSG00000142875(PRKACB)|ENSG00000105464(GRIN2D)	hsa:107|hsa:2787|hsa:8913|hsa:8912|hsa:55811|hsa:5567|hsa:2906	http://www.kegg.jp/kegg-bin/show_pathway?hsa04713+hsa:107+hsa:2787+hsa:8913+hsa:8912+hsa:55811+hsa:5567+hsa:2906
Organismal Systems	Immune system	hsa04621	NOD-like receptor signaling pathway	11	377	147	6709	0.20325	0.635364	0.0748299	ENSG00000108691(CCL2)|ENSG00000163739(CXCL1)|ENSG00000051523(CYBA)|ENSG00000163734(CXCL3)|ENSG00000169429(CXCL8)|ENSG00000136244(IL6)|ENSG00000081041(CXCL2)|ENSG00000091106(NLRC4)|ENSG00000271503(CCL5)|ENSG00000169604(ANTXR1)|ENSG00000117228(GBP1)	hsa:6347|hsa:2919|hsa:1535|hsa:2921|hsa:3576|hsa:3569|hsa:2920|hsa:58484|hsa:6352|hsa:84168|hsa:2633	http://www.kegg.jp/kegg-bin/show_pathway?hsa04621+hsa:6347+hsa:2919+hsa:1535+hsa:2921+hsa:3576+hsa:3569+hsa:2920+hsa:58484+hsa:6352+hsa:84168+hsa:2633
Organismal Systems	Endocrine system	hsa04925	Aldosterone synthesis and secretion	7	377	86	6709	0.20778	0.635915	0.0813953	ENSG00000060566(CREB3L3)|ENSG00000164742(ADCY1)|ENSG00000006283(CACNA1G)|ENSG00000018625(ATP1A2)|ENSG00000196557(CACNA1H)|ENSG00000142875(PRKACB)|ENSG00000135744(AGT)	hsa:84699|hsa:107|hsa:8913|hsa:477|hsa:8912|hsa:5567|hsa:183	http://www.kegg.jp/kegg-bin/show_pathway?hsa04925+hsa:84699+hsa:107+hsa:8913+hsa:477+hsa:8912+hsa:5567+hsa:183
Organismal Systems	Nervous system	hsa04725	Cholinergic synapse	8	377	103	6709	0.22131	0.635915	0.0776699	ENSG00000060566(CREB3L3)|ENSG00000164742(ADCY1)|ENSG00000174021(GNG5)|ENSG00000184156(KCNQ3)|ENSG00000117461(PIK3R3)|ENSG00000087085(ACHE)|ENSG00000142875(PRKACB)|ENSG00000213281(NRAS)	hsa:84699|hsa:107|hsa:2787|hsa:3786|hsa:8503|hsa:43|hsa:5567|hsa:4893	http://www.kegg.jp/kegg-bin/show_pathway?hsa04725+hsa:84699+hsa:107+hsa:2787+hsa:3786+hsa:8503+hsa:43+hsa:5567+hsa:4893
Organismal Systems	Immune system	hsa04612	Antigen processing and presentation	5	377	58	6709	0.225387	0.635915	0.0862069	ENSG00000044574(HSPA5)|ENSG00000204388(HSPA1B)|ENSG00000204267(TAP2)|ENSG00000205809(KLRC2)|ENSG00000173110(HSPA6)	hsa:3309|hsa:3304|hsa:6891|hsa:3822|hsa:3310	http://www.kegg.jp/kegg-bin/show_pathway?hsa04612+hsa:3309+hsa:3304+hsa:6891+hsa:3822+hsa:3310
Organismal Systems	Nervous system	hsa04727	GABAergic synapse	6	377	73	6709	0.225907	0.635915	0.0821918	ENSG00000164742(ADCY1)|ENSG00000017483(SLC38A5)|ENSG00000136928(GABBR2)|ENSG00000174021(GNG5)|ENSG00000142875(PRKACB)|ENSG00000135821(GLUL)	hsa:107|hsa:92745|hsa:9568|hsa:2787|hsa:5567|hsa:2752	http://www.kegg.jp/kegg-bin/show_pathway?hsa04727+hsa:107+hsa:92745+hsa:9568+hsa:2787+hsa:5567+hsa:2752
Organismal Systems	Excretory system	hsa04961	Endocrine and other factor-regulated calcium reabsorption	4	377	45	6709	0.245141	0.671779	0.0888889	ENSG00000118160(SLC8A2)|ENSG00000018625(ATP1A2)|ENSG00000197959(DNM3)|ENSG00000142875(PRKACB)	hsa:6543|hsa:477|hsa:26052|hsa:5567	http://www.kegg.jp/kegg-bin/show_pathway?hsa04961+hsa:6543+hsa:477+hsa:26052+hsa:5567
Organismal Systems	Immune system	hsa04625	C-type lectin receptor signaling pathway	7	377	91	6709	0.249693	0.671779	0.0769231	ENSG00000101096(NFATC2)|ENSG00000117461(PIK3R3)|ENSG00000168811(IL12A)|ENSG00000179295(PTPN11)|ENSG00000122877(EGR2)|ENSG00000136244(IL6)|ENSG00000213281(NRAS)	hsa:4773|hsa:8503|hsa:3592|hsa:5781|hsa:1959|hsa:3569|hsa:4893	http://www.kegg.jp/kegg-bin/show_pathway?hsa04625+hsa:4773+hsa:8503+hsa:3592+hsa:5781+hsa:1959+hsa:3569+hsa:4893
Organismal Systems	Endocrine system	hsa04917	Prolactin signaling pathway	5	377	61	6709	0.25725	0.673768	0.0819672	ENSG00000117461(PIK3R3)|ENSG00000163581(SLC2A2)|ENSG00000185338(SOCS1)|ENSG00000129946(SHC2)|ENSG00000213281(NRAS)	hsa:8503|hsa:6514|hsa:8651|hsa:25759|hsa:4893	http://www.kegg.jp/kegg-bin/show_pathway?hsa04917+hsa:8503+hsa:6514+hsa:8651+hsa:25759+hsa:4893
Organismal Systems	Circulatory system	hsa04260	Cardiac muscle contraction	6	377	77	6709	0.263745	0.673768	0.0779221	ENSG00000157445(CACNA2D3)|ENSG00000118160(SLC8A2)|ENSG00000130528(HRC)|ENSG00000075461(CACNG4)|ENSG00000143549(TPM3)|ENSG00000018625(ATP1A2)	hsa:55799|hsa:6543|hsa:3270|hsa:27092|hsa:7170|hsa:477	http://www.kegg.jp/kegg-bin/show_pathway?hsa04260+hsa:55799+hsa:6543+hsa:3270+hsa:27092+hsa:7170+hsa:477
Organismal Systems	Digestive system	hsa04973	Carbohydrate digestion and absorption	3	377	33	6709	0.28261	0.677433	0.0909091	ENSG00000117461(PIK3R3)|ENSG00000163581(SLC2A2)|ENSG00000018625(ATP1A2)	hsa:8503|hsa:6514|hsa:477	http://www.kegg.jp/kegg-bin/show_pathway?hsa04973+hsa:8503+hsa:6514+hsa:477
Organismal Systems	Nervous system	hsa04720	Long-term potentiation	5	377	64	6709	0.29011	0.677433	0.078125	ENSG00000164742(ADCY1)|ENSG00000142875(PRKACB)|ENSG00000105464(GRIN2D)|ENSG00000186298(PPP1CC)|ENSG00000213281(NRAS)	hsa:107|hsa:5567|hsa:2906|hsa:5501|hsa:4893	http://www.kegg.jp/kegg-bin/show_pathway?hsa04720+hsa:107+hsa:5567+hsa:2906+hsa:5501+hsa:4893
Organismal Systems	Development	hsa04360	Axon guidance	12	377	177	6709	0.291859	0.677433	0.0677966	ENSG00000099617(EFNA2)|ENSG00000101144(BMP7)|ENSG00000101096(NFATC2)|ENSG00000196220(SRGAP3)|ENSG00000101335(MYL9)|ENSG00000157851(DPYSL5)|ENSG00000198910(L1CAM)|ENSG00000117461(PIK3R3)|ENSG00000121966(CXCR4)|ENSG00000179295(PTPN11)|ENSG00000012171(SEMA3B)|ENSG00000213281(NRAS)	hsa:1943|hsa:655|hsa:4773|hsa:9901|hsa:10398|hsa:56896|hsa:3897|hsa:8503|hsa:7852|hsa:5781|hsa:7869|hsa:4893	http://www.kegg.jp/kegg-bin/show_pathway?hsa04360+hsa:1943+hsa:655+hsa:4773+hsa:9901+hsa:10398+hsa:56896+hsa:3897+hsa:8503+hsa:7852+hsa:5781+hsa:7869+hsa:4893
Organismal Systems	Digestive system	hsa04971	Gastric acid secretion	5	377	65	6709	0.301231	0.677433	0.0769231	ENSG00000157551(KCNJ15)|ENSG00000164742(ADCY1)|ENSG00000018625(ATP1A2)|ENSG00000142875(PRKACB)|ENSG00000153822(KCNJ16)	hsa:3772|hsa:107|hsa:477|hsa:5567|hsa:3773	http://www.kegg.jp/kegg-bin/show_pathway?hsa04971+hsa:3772+hsa:107+hsa:477+hsa:5567+hsa:3773
Organismal Systems	Endocrine system	hsa04923	Regulation of lipolysis in adipocytes	4	377	50	6709	0.30869	0.684977	0.08	ENSG00000164742(ADCY1)|ENSG00000117461(PIK3R3)|ENSG00000169252(ADRB2)|ENSG00000142875(PRKACB)	hsa:107|hsa:8503|hsa:154|hsa:5567	http://www.kegg.jp/kegg-bin/show_pathway?hsa04923+hsa:107+hsa:8503+hsa:154+hsa:5567
Organismal Systems	Digestive system	hsa04977	Vitamin digestion and absorption	2	377	20	6709	0.310972	0.685041	0.1	ENSG00000185339(TCN2)|ENSG00000132763(MMACHC)	hsa:6948|hsa:25974	http://www.kegg.jp/kegg-bin/show_pathway?hsa04977+hsa:6948+hsa:25974
Organismal Systems	Endocrine system	hsa04918	Thyroid hormone synthesis	5	377	67	6709	0.323661	0.702806	0.0746269	ENSG00000060566(CREB3L3)|ENSG00000164742(ADCY1)|ENSG00000044574(HSPA5)|ENSG00000018625(ATP1A2)|ENSG00000142875(PRKACB)	hsa:84699|hsa:107|hsa:3309|hsa:477|hsa:5567	http://www.kegg.jp/kegg-bin/show_pathway?hsa04918+hsa:84699+hsa:107+hsa:3309+hsa:477+hsa:5567
Organismal Systems	Endocrine system	hsa04919	Thyroid hormone signaling pathway	8	377	118	6709	0.344237	0.7238	0.0677966	ENSG00000211448(DIO2)|ENSG00000117461(PIK3R3)|ENSG00000151090(THRB)|ENSG00000018625(ATP1A2)|ENSG00000259207(ITGB3)|ENSG00000074181(NOTCH3)|ENSG00000142875(PRKACB)|ENSG00000213281(NRAS)	hsa:1734|hsa:8503|hsa:7068|hsa:477|hsa:3690|hsa:4854|hsa:5567|hsa:4893	http://www.kegg.jp/kegg-bin/show_pathway?hsa04919+hsa:1734+hsa:8503+hsa:7068+hsa:477+hsa:3690+hsa:4854+hsa:5567+hsa:4893
Organismal Systems	Endocrine system	hsa04911	Insulin secretion	5	377	73	6709	0.391682	0.768202	0.0684932	ENSG00000060566(CREB3L3)|ENSG00000164742(ADCY1)|ENSG00000163581(SLC2A2)|ENSG00000018625(ATP1A2)|ENSG00000142875(PRKACB)	hsa:84699|hsa:107|hsa:6514|hsa:477|hsa:5567	http://www.kegg.jp/kegg-bin/show_pathway?hsa04911+hsa:84699+hsa:107+hsa:6514+hsa:477+hsa:5567
Organismal Systems	Digestive system	hsa04970	Salivary secretion	5	377	74	6709	0.403021	0.774144	0.0675676	ENSG00000117983(MUC5B)|ENSG00000164742(ADCY1)|ENSG00000018625(ATP1A2)|ENSG00000169252(ADRB2)|ENSG00000142875(PRKACB)	hsa:727897|hsa:107|hsa:477|hsa:154|hsa:5567	http://www.kegg.jp/kegg-bin/show_pathway?hsa04970+hsa:727897+hsa:107+hsa:477+hsa:154+hsa:5567
Organismal Systems	Endocrine system	hsa04910	Insulin signaling pathway	8	377	125	6709	0.404898	0.774144	0.064	ENSG00000173281(PPP1R3B)|ENSG00000117461(PIK3R3)|ENSG00000095637(SORBS1)|ENSG00000142875(PRKACB)|ENSG00000185338(SOCS1)|ENSG00000129946(SHC2)|ENSG00000186298(PPP1CC)|ENSG00000213281(NRAS)	hsa:79660|hsa:8503|hsa:10580|hsa:5567|hsa:8651|hsa:25759|hsa:5501|hsa:4893	http://www.kegg.jp/kegg-bin/show_pathway?hsa04910+hsa:79660+hsa:8503+hsa:10580+hsa:5567+hsa:8651+hsa:25759+hsa:5501+hsa:4893
Organismal Systems	Development	hsa04380	Osteoclast differentiation	7	377	109	6709	0.414411	0.782489	0.0642202	ENSG00000101096(NFATC2)|ENSG00000051523(CYBA)|ENSG00000163513(TGFBR2)|ENSG00000117461(PIK3R3)|ENSG00000259207(ITGB3)|ENSG00000185338(SOCS1)|ENSG00000116701(NCF2)	hsa:4773|hsa:1535|hsa:7048|hsa:8503|hsa:3690|hsa:8651|hsa:4688	http://www.kegg.jp/kegg-bin/show_pathway?hsa04380+hsa:4773+hsa:1535+hsa:7048+hsa:8503+hsa:3690+hsa:8651+hsa:4688
Organismal Systems	Circulatory system	hsa04270	Vascular smooth muscle contraction	7	377	111	6709	0.433095	0.794474	0.0630631	ENSG00000164742(ADCY1)|ENSG00000107796(ACTA2)|ENSG00000101335(MYL9)|ENSG00000142875(PRKACB)|ENSG00000186298(PPP1CC)|ENSG00000135744(AGT)|ENSG00000163017(ACTG2)	hsa:107|hsa:59|hsa:10398|hsa:5567|hsa:5501|hsa:183|hsa:72	http://www.kegg.jp/kegg-bin/show_pathway?hsa04270+hsa:107+hsa:59+hsa:10398+hsa:5567+hsa:5501+hsa:183+hsa:72
Organismal Systems	Immune system	hsa04623	Cytosolic DNA-sensing pathway	3	377	44	6709	0.452987	0.807347	0.0681818	ENSG00000113356(POLR3G)|ENSG00000136244(IL6)|ENSG00000271503(CCL5)	hsa:10622|hsa:3569|hsa:6352	http://www.kegg.jp/kegg-bin/show_pathway?hsa04623+hsa:10622+hsa:3569+hsa:6352
Organismal Systems	Nervous system	hsa04726	Serotonergic synapse	6	377	96	6709	0.455313	0.807347	0.0625	ENSG00000069535(MAOB)|ENSG00000134716(CYP2J2)|ENSG00000174021(GNG5)|ENSG00000120129(DUSP1)|ENSG00000142875(PRKACB)|ENSG00000213281(NRAS)	hsa:4129|hsa:1573|hsa:2787|hsa:1843|hsa:5567|hsa:4893	http://www.kegg.jp/kegg-bin/show_pathway?hsa04726+hsa:4129+hsa:1573+hsa:2787+hsa:1843+hsa:5567+hsa:4893
Organismal Systems	Immune system	hsa04620	Toll-like receptor signaling pathway	5	377	80	6709	0.470259	0.807347	0.0625	ENSG00000169429(CXCL8)|ENSG00000117461(PIK3R3)|ENSG00000168811(IL12A)|ENSG00000136244(IL6)|ENSG00000271503(CCL5)	hsa:3576|hsa:8503|hsa:3592|hsa:3569|hsa:6352	http://www.kegg.jp/kegg-bin/show_pathway?hsa04620+hsa:3576+hsa:8503+hsa:3592+hsa:3569+hsa:6352
Organismal Systems	Immune system	hsa04658	Th1 and Th2 cell differentiation	5	377	81	6709	0.481258	0.814886	0.0617284	ENSG00000101384(JAG1)|ENSG00000101096(NFATC2)|ENSG00000168811(IL12A)|ENSG00000196782(MAML3)|ENSG00000074181(NOTCH3)	hsa:182|hsa:4773|hsa:3592|hsa:55534|hsa:4854	http://www.kegg.jp/kegg-bin/show_pathway?hsa04658+hsa:182+hsa:4773+hsa:3592+hsa:55534+hsa:4854
Organismal Systems	Aging	hsa04211	Longevity regulating pathway	5	377	84	6709	0.513764	0.84424	0.0595238	ENSG00000060566(CREB3L3)|ENSG00000164742(ADCY1)|ENSG00000117461(PIK3R3)|ENSG00000142875(PRKACB)|ENSG00000213281(NRAS)	hsa:84699|hsa:107|hsa:8503|hsa:5567|hsa:4893	http://www.kegg.jp/kegg-bin/show_pathway?hsa04211+hsa:84699+hsa:107+hsa:8503+hsa:5567+hsa:4893
Organismal Systems	Nervous system	hsa04728	Dopaminergic synapse	7	377	121	6709	0.524597	0.853938	0.0578512	ENSG00000069535(MAOB)|ENSG00000060566(CREB3L3)|ENSG00000137486(ARRB1)|ENSG00000174021(GNG5)|ENSG00000142875(PRKACB)|ENSG00000186298(PPP1CC)|ENSG00000144285(SCN1A)	hsa:4129|hsa:84699|hsa:408|hsa:2787|hsa:5567|hsa:5501|hsa:6323	http://www.kegg.jp/kegg-bin/show_pathway?hsa04728+hsa:4129+hsa:84699+hsa:408+hsa:2787+hsa:5567+hsa:5501+hsa:6323
Organismal Systems	Nervous system	hsa04724	Glutamatergic synapse	6	377	104	6709	0.534034	0.863545	0.0576923	ENSG00000164742(ADCY1)|ENSG00000174021(GNG5)|ENSG00000104888(SLC17A7)|ENSG00000142875(PRKACB)|ENSG00000105464(GRIN2D)|ENSG00000135821(GLUL)	hsa:107|hsa:2787|hsa:57030|hsa:5567|hsa:2906|hsa:2752	http://www.kegg.jp/kegg-bin/show_pathway?hsa04724+hsa:107+hsa:2787+hsa:57030+hsa:5567+hsa:2906+hsa:2752
Organismal Systems	Endocrine system	hsa04912	GnRH signaling pathway	5	377	88	6709	0.555736	0.878952	0.0568182	ENSG00000164742(ADCY1)|ENSG00000113070(HBEGF)|ENSG00000142875(PRKACB)|ENSG00000120738(EGR1)|ENSG00000213281(NRAS)	hsa:107|hsa:1839|hsa:5567|hsa:1958|hsa:4893	http://www.kegg.jp/kegg-bin/show_pathway?hsa04912+hsa:107+hsa:1839+hsa:5567+hsa:1958+hsa:4893
Organismal Systems	Endocrine system	hsa04921	Oxytocin signaling pathway	8	377	143	6709	0.55769	0.878952	0.0559441	ENSG00000101096(NFATC2)|ENSG00000164742(ADCY1)|ENSG00000101335(MYL9)|ENSG00000157445(CACNA2D3)|ENSG00000075461(CACNG4)|ENSG00000142875(PRKACB)|ENSG00000186298(PPP1CC)|ENSG00000213281(NRAS)	hsa:4773|hsa:107|hsa:10398|hsa:55799|hsa:27092|hsa:5567|hsa:5501|hsa:4893	http://www.kegg.jp/kegg-bin/show_pathway?hsa04921+hsa:4773+hsa:107+hsa:10398+hsa:55799+hsa:27092+hsa:5567+hsa:5501+hsa:4893
Organismal Systems	Endocrine system	hsa04614	Renin-angiotensin system	1	377	15	6709	0.580394	0.895634	0.0666667	ENSG00000135744(AGT)	hsa:183	http://www.kegg.jp/kegg-bin/show_pathway?hsa04614+hsa:183
Organismal Systems	Immune system	hsa04659	Th17 cell differentiation	5	377	91	6709	0.586014	0.899738	0.0549451	ENSG00000101096(NFATC2)|ENSG00000163513(TGFBR2)|ENSG00000196083(IL1RAP)|ENSG00000136244(IL6)|ENSG00000160712(IL6R)	hsa:4773|hsa:7048|hsa:3556|hsa:3569|hsa:3570	http://www.kegg.jp/kegg-bin/show_pathway?hsa04659+hsa:4773+hsa:7048+hsa:3556+hsa:3569+hsa:3570
Organismal Systems	Immune system	hsa04622	RIG-I-like receptor signaling pathway	3	377	54	6709	0.592015	0.904385	0.0555556	ENSG00000101695(RNF125)|ENSG00000169429(CXCL8)|ENSG00000168811(IL12A)	hsa:54941|hsa:3576|hsa:3592	http://www.kegg.jp/kegg-bin/show_pathway?hsa04622+hsa:54941+hsa:3576+hsa:3592
Organismal Systems	Endocrine system	hsa04924	Renin secretion	3	377	55	6709	0.604615	0.905433	0.0545455	ENSG00000169252(ADRB2)|ENSG00000142875(PRKACB)|ENSG00000135744(AGT)	hsa:154|hsa:5567|hsa:183	http://www.kegg.jp/kegg-bin/show_pathway?hsa04924+hsa:154+hsa:5567+hsa:183
Organismal Systems	Immune system	hsa04672	Intestinal immune network for IgA production	2	377	37	6709	0.623858	0.919828	0.0540541	ENSG00000121966(CXCR4)|ENSG00000136244(IL6)	hsa:7852|hsa:3569	http://www.kegg.jp/kegg-bin/show_pathway?hsa04672+hsa:7852+hsa:3569
Organismal Systems	Digestive system	hsa04972	Pancreatic secretion	4	377	77	6709	0.635858	0.929331	0.0519481	ENSG00000164742(ADCY1)|ENSG00000170835(CEL)|ENSG00000018625(ATP1A2)|ENSG00000080293(SCTR)	hsa:107|hsa:1056|hsa:477|hsa:6344	http://www.kegg.jp/kegg-bin/show_pathway?hsa04972+hsa:107+hsa:1056+hsa:477+hsa:6344
Organismal Systems	Sensory system	hsa04740	Olfactory transduction	3	377	59	6709	0.652392	0.935505	0.0508475	ENSG00000137486(ARRB1)|ENSG00000118160(SLC8A2)|ENSG00000142875(PRKACB)	hsa:408|hsa:6543|hsa:5567	http://www.kegg.jp/kegg-bin/show_pathway?hsa04740+hsa:408+hsa:6543+hsa:5567
Organismal Systems	Sensory system	hsa04742	Taste transduction	3	377	59	6709	0.652392	0.935505	0.0508475	ENSG00000136928(GABBR2)|ENSG00000127364(TAS2R4)|ENSG00000142875(PRKACB)	hsa:9568|hsa:50832|hsa:5567	http://www.kegg.jp/kegg-bin/show_pathway?hsa04742+hsa:9568+hsa:50832+hsa:5567
Organismal Systems	Excretory system	hsa04962	Vasopressin-regulated water reabsorption	2	377	41	6709	0.679606	0.956482	0.0487805	ENSG00000060566(CREB3L3)|ENSG00000142875(PRKACB)	hsa:84699|hsa:5567	http://www.kegg.jp/kegg-bin/show_pathway?hsa04962+hsa:84699+hsa:5567
Organismal Systems	Excretory system	hsa04964	Proximal tubule bicarbonate reclamation	1	377	22	6709	0.720401	0.985996	0.0454545	ENSG00000018625(ATP1A2)	hsa:477	http://www.kegg.jp/kegg-bin/show_pathway?hsa04964+hsa:477
Organismal Systems	Digestive system	hsa04975	Fat digestion and absorption	1	377	26	6709	0.778331	0.985996	0.0384615	ENSG00000170835(CEL)	hsa:1056	http://www.kegg.jp/kegg-bin/show_pathway?hsa04975+hsa:1056
Organismal Systems	Immune system	hsa04662	B cell receptor signaling pathway	3	377	72	6709	0.778527	0.985996	0.0416667	ENSG00000101096(NFATC2)|ENSG00000117461(PIK3R3)|ENSG00000213281(NRAS)	hsa:4773|hsa:8503|hsa:4893	http://www.kegg.jp/kegg-bin/show_pathway?hsa04662+hsa:4773+hsa:8503+hsa:4893
Organismal Systems	Nervous system	hsa04722	Neurotrophin signaling pathway	5	377	115	6709	0.782508	0.985996	0.0434783	ENSG00000117461(PIK3R3)|ENSG00000134243(SORT1)|ENSG00000179295(PTPN11)|ENSG00000129946(SHC2)|ENSG00000213281(NRAS)	hsa:8503|hsa:6272|hsa:5781|hsa:25759|hsa:4893	http://www.kegg.jp/kegg-bin/show_pathway?hsa04722+hsa:8503+hsa:6272+hsa:5781+hsa:25759+hsa:4893
Organismal Systems	Endocrine system	hsa04914	Progesterone-mediated oocyte maturation	4	377	95	6709	0.789499	0.985996	0.0421053	ENSG00000164742(ADCY1)|ENSG00000117461(PIK3R3)|ENSG00000145386(CCNA2)|ENSG00000142875(PRKACB)	hsa:107|hsa:8503|hsa:890|hsa:5567	http://www.kegg.jp/kegg-bin/show_pathway?hsa04914+hsa:107+hsa:8503+hsa:890+hsa:5567
Organismal Systems	Nervous system	hsa04723	Retrograde endocannabinoid signaling	5	377	128	6709	0.854066	0.999847	0.0390625	ENSG00000164742(ADCY1)|ENSG00000174021(GNG5)|ENSG00000109390(NDUFC1)|ENSG00000104888(SLC17A7)|ENSG00000142875(PRKACB)	hsa:107|hsa:2787|hsa:4717|hsa:57030|hsa:5567	http://www.kegg.jp/kegg-bin/show_pathway?hsa04723+hsa:107+hsa:2787+hsa:4717+hsa:57030+hsa:5567
Organismal Systems	Endocrine system	hsa03320	PPAR signaling pathway	2	377	62	6709	0.871165	0.999847	0.0322581	ENSG00000167676(PLIN4)|ENSG00000095637(SORBS1)	hsa:729359|hsa:10580	http://www.kegg.jp/kegg-bin/show_pathway?hsa03320+hsa:729359+hsa:10580
Organismal Systems	Immune system	hsa04664	Fc epsilon RI signaling pathway	2	377	62	6709	0.871165	0.999847	0.0322581	ENSG00000117461(PIK3R3)|ENSG00000213281(NRAS)	hsa:8503|hsa:4893	http://www.kegg.jp/kegg-bin/show_pathway?hsa04664+hsa:8503+hsa:4893
Organismal Systems	Immune system	hsa04660	T cell receptor signaling pathway	3	377	90	6709	0.888803	0.999847	0.0333333	ENSG00000101096(NFATC2)|ENSG00000117461(PIK3R3)|ENSG00000213281(NRAS)	hsa:4773|hsa:8503|hsa:4893	http://www.kegg.jp/kegg-bin/show_pathway?hsa04660+hsa:4773+hsa:8503+hsa:4893
Organismal Systems	Immune system	hsa04666	Fc gamma R-mediated phagocytosis	3	377	91	6709	0.893172	0.999847	0.032967	ENSG00000078053(AMPH)|ENSG00000117461(PIK3R3)|ENSG00000148180(GSN)	hsa:273|hsa:8503|hsa:2934	http://www.kegg.jp/kegg-bin/show_pathway?hsa04666+hsa:273+hsa:8503+hsa:2934
Organismal Systems	Endocrine system	hsa04922	Glucagon signaling pathway	3	377	96	6709	0.912792	0.999847	0.03125	ENSG00000060566(CREB3L3)|ENSG00000163581(SLC2A2)|ENSG00000142875(PRKACB)	hsa:84699|hsa:6514|hsa:5567	http://www.kegg.jp/kegg-bin/show_pathway?hsa04922+hsa:84699+hsa:6514+hsa:5567
Organismal Systems	Nervous system	hsa04730	Long-term depression	1	377	53	6709	0.953925	0.999847	0.0188679	ENSG00000213281(NRAS)	hsa:4893	http://www.kegg.jp/kegg-bin/show_pathway?hsa04730+hsa:4893
Organismal Systems	Environmental adaptation	hsa04714	Thermogenesis	7	377	224	6709	0.972502	0.999847	0.03125	ENSG00000101493(ZNF516)|ENSG00000060566(CREB3L3)|ENSG00000164742(ADCY1)|ENSG00000109390(NDUFC1)|ENSG00000143199(ADCY10)|ENSG00000142875(PRKACB)|ENSG00000213281(NRAS)	hsa:9658|hsa:84699|hsa:107|hsa:4717|hsa:55811|hsa:5567|hsa:4893	http://www.kegg.jp/kegg-bin/show_pathway?hsa04714+hsa:9658+hsa:84699+hsa:107+hsa:4717+hsa:55811+hsa:5567+hsa:4893
Organismal Systems	Endocrine system	hsa04920	Adipocytokine signaling pathway	1	377	62	6709	0.972747	0.999847	0.016129	ENSG00000179295(PTPN11)	hsa:5781	http://www.kegg.jp/kegg-bin/show_pathway?hsa04920+hsa:5781
