# Supplementary material for: A Novel tRF, HCETSR, Derived From tRNA‐Glu/TTC, Inhibits HCC Malignancy by Regulating the SPBTN1‐catenin Complex Axis
Source: Adv Sci (Weinh). 2025 Feb 8;12(13):2415229. doi: 10.1002/advs.202415229 (PMC11967833; doi:10.1002/advs.202415229)
Supplement: Supplementary file 6 — Supplemental Appendix F [file ADVS-12-2415229-s004.xlsx]

## Sheet: HCETSR
Checked	Protein FDR Confidence	Master	Accession	Description	Contaminant	Exp. q-value	Sum PEP Score	Coverage	# Peptides	# PSMs	# Unique Peptides	# Protein Groups	# AAs	MW [kDa]	calc. pI	Found in Sample: [S2] F2: Sample	Modifications	Area: F2: Sample	emPAI	Score Sequest HT	# Peptides Sequest HT
FALSE	High	Master Protein	Q13085	Acetyl-CoA carboxylase 1 OS=Homo sapiens OX=9606 GN=ACACA PE=1 SV=2	FALSE	0	601.636	67.6897	130	248	114	1	2346	265.385	6.37	High	Acetyl [N-Term]	170000000	17.439	722.877	130
FALSE	High	Master Protein	P13645	Keratin, type I cytoskeletal 10 OS=Homo sapiens OX=9606 GN=KRT10 PE=1 SV=6	FALSE	0	368.825	64.0411	47	168	38	1	584	58.792	5.21	High		630000000	2681.7	489.71	47
FALSE	High	Master Protein	P04264	Keratin, type II cytoskeletal 1 OS=Homo sapiens OX=9606 GN=KRT1 PE=1 SV=6	FALSE	0	355.336	63.6646	54	165	47	1	644	65.999	8.12	High		1100000000	218.839	537.65	54
FALSE	High	Master Protein	P35527	Keratin, type I cytoskeletal 9 OS=Homo sapiens OX=9606 GN=KRT9 PE=1 SV=3	FALSE	0	329.052	61.4767	42	168	41	1	623	62.027	5.24	High		560000000	473.756	414.376	42
FALSE	High	Master Protein	P11498	Pyruvate carboxylase, mitochondrial OS=Homo sapiens OX=9606 GN=PC PE=1 SV=2	FALSE	0	314.027	68.5059	59	128	58	1	1178	129.551	6.84	High		200000000	17.792	384.394	59
FALSE	High	Master Protein	P35908	Keratin, type II cytoskeletal 2 epidermal OS=Homo sapiens OX=9606 GN=KRT2 PE=1 SV=2	FALSE	0	228.87	80.9077	51	100	39	1	639	65.393	8	High		190000000	46.252	298.556	51
FALSE	High	Master Protein	P35579	Myosin-9 OS=Homo sapiens OX=9606 GN=MYH9 PE=1 SV=4	FALSE	0	198.874	34.7449	53	68	53	1	1960	226.392	5.6	High		22000000	2.024	180.704	53
FALSE	High	Master Protein	P21333	Filamin-A OS=Homo sapiens OX=9606 GN=FLNA PE=1 SV=4	FALSE	0	166.322	35.8141	63	72	61	1	2647	280.564	6.06	High		24000000	1.976	166.491	63
FALSE	High	Master Protein	Q99575	Ribonucleases P/MRP protein subunit POP1 OS=Homo sapiens OX=9606 GN=POP1 PE=1 SV=2	FALSE	0	145.437	41.6016	34	57	34	1	1024	114.636	9.22	High		79000000	4.78	153.2	34
FALSE	High	Master Protein	Q15149	Plectin OS=Homo sapiens OX=9606 GN=PLEC PE=1 SV=3	FALSE	0	134.204	15.6277	61	62	61	1	4684	531.466	5.96	High		14000000	0.502	142.422	61
FALSE	High	Master Protein	Q9H0A0	RNA cytidine acetyltransferase OS=Homo sapiens OX=9606 GN=NAT10 PE=1 SV=2	FALSE	0	126.76	46.8293	35	48	35	1	1025	115.657	8.27	High		43000000	4.264	115.22	35
FALSE	High	Master Protein	P02533	Keratin, type I cytoskeletal 14 OS=Homo sapiens OX=9606 GN=KRT14 PE=1 SV=4	FALSE	0	121.404	64.4068	31	49	18	1	472	51.529	5.16	High		48000000	14.849	125.914	31
FALSE	High	Master Protein	P11387	DNA topoisomerase 1 OS=Homo sapiens OX=9606 GN=TOP1 PE=1 SV=2	FALSE	0	106.749	37.3856	32	52	32	1	765	90.669	9.31	High		98000000	7.633	106.65	32
FALSE	High	Master Protein	Q9HCC0	Methylcrotonoyl-CoA carboxylase beta chain, mitochondrial OS=Homo sapiens OX=9606 GN=MCCC2 PE=1 SV=1	FALSE	0	102.772	68.206	28	40	28	1	563	61.294	7.68	High		43000000	9	112.3	28
FALSE	High	Master Protein	P13647	Keratin, type II cytoskeletal 5 OS=Homo sapiens OX=9606 GN=KRT5 PE=1 SV=3	TRUE	0	93.2163	47.4576	30	42	19	1	590	62.34	7.74	High		53000000	9	106.443	30
FALSE	High	Master Protein	P11142	Heat shock cognate 71 kDa protein OS=Homo sapiens OX=9606 GN=HSPA8 PE=1 SV=1	FALSE	0	83.3205	41.6409	23	31	19	1	646	70.854	5.52	High		40000000	3.642	75.6558	23
FALSE	High	Master Protein	O00763	Acetyl-CoA carboxylase 2 OS=Homo sapiens OX=9606 GN=ACACB PE=1 SV=3	FALSE	0	77.2246	7.64849	18	31	1	1	2458	276.365	6.49	High		1400000	0.408	85.1193	18
FALSE	High	Master Protein	P07900	Heat shock protein HSP 90-alpha OS=Homo sapiens OX=9606 GN=HSP90AA1 PE=1 SV=5	FALSE	0	75.5484	38.5246	23	27	12	1	732	84.607	5.02	High		18000000	2.938	71.8918	23
FALSE	High	Master Protein	P08238	Heat shock protein HSP 90-beta OS=Homo sapiens OX=9606 GN=HSP90AB1 PE=1 SV=4	FALSE	0	75.1627	43.6464	23	28	11	1	724	83.212	5.03	High		23000000	3.024	75.3951	23
FALSE	High	Master Protein	P49327	Fatty acid synthase OS=Homo sapiens OX=9606 GN=FASN PE=1 SV=3	FALSE	0	74.9832	15.8104	27	32	27	1	2511	273.254	6.44	High		12000000	0.596	70.5147	27
FALSE	High	Master Protein	Q96RQ3	Methylcrotonoyl-CoA carboxylase subunit alpha, mitochondrial OS=Homo sapiens OX=9606 GN=MCCC1 PE=1 SV=3	FALSE	0	74.3432	38.069	20	28	20	1	725	80.422	7.78	High		32000000	2.415	71.7714	20
FALSE	High	Master Protein	P04259	Keratin, type II cytoskeletal 6B OS=Homo sapiens OX=9606 GN=KRT6B PE=1 SV=5	FALSE	0	74.0099	31.7376	20	30	1	1	564	60.03	8	High		6000000	3.354	87.2291	20
FALSE	High	Master Protein	P02538	Keratin, type II cytoskeletal 6A OS=Homo sapiens OX=9606 GN=KRT6A PE=1 SV=3	TRUE	0	72.1071	33.6879	20	30	2	1	564	60.008	8	High		10000000	3.354	86.671	20
FALSE	High	Master Protein	Q00610	Clathrin heavy chain 1 OS=Homo sapiens OX=9606 GN=CLTC PE=1 SV=5	FALSE	0	65.7018	16.6567	19	28	19	1	1675	191.493	5.69	High		12000000	0.789	61.0777	19
FALSE	High	Master Protein	O00159	Unconventional myosin-Ic OS=Homo sapiens OX=9606 GN=MYO1C PE=1 SV=4	FALSE	0	64.6487	29.9153	24	25	24	1	1063	121.606	9.41	High		17000000	1.332	64.4139	24
FALSE	High	Master Protein	P14618	Pyruvate kinase PKM OS=Homo sapiens OX=9606 GN=PKM PE=1 SV=4	FALSE	0	61.3911	51.2241	19	22	19	1	531	57.9	7.84	High		29000000	2.695	64.2045	19
FALSE	High	Master Protein	P08779	Keratin, type I cytoskeletal 16 OS=Homo sapiens OX=9606 GN=KRT16 PE=1 SV=4	TRUE	0	57.4765	37.4207	18	30	5	1	473	51.236	5.05	High		5300000	3.85	65.2579	18
FALSE	High	Master Protein	P10809	60 kDa heat shock protein, mitochondrial OS=Homo sapiens OX=9606 GN=HSPD1 PE=1 SV=2	FALSE	0	56.5148	38.918	16	18	16	1	573	61.016	5.87	High		12000000	1.966	53.1397	16
FALSE	High	Master Protein	Q07065	Cytoskeleton-associated protein 4 OS=Homo sapiens OX=9606 GN=CKAP4 PE=1 SV=2	FALSE	0	53.9808	38.0399	19	21	19	1	602	65.983	5.92	High		16000000	1.798	58.0456	19
FALSE	High	Master Protein	O15013	Rho guanine nucleotide exchange factor 10 OS=Homo sapiens OX=9606 GN=ARHGEF10 PE=1 SV=4	FALSE	0	51.3089	19.1381	19	22	19	1	1369	151.516	5.68	High		15000000	1.181	52.6659	19
FALSE	High	Master Protein	O00411	DNA-directed RNA polymerase, mitochondrial OS=Homo sapiens OX=9606 GN=POLRMT PE=1 SV=2	FALSE	0	50.13	20.7317	17	19	17	1	1230	138.532	8.98	High		16000000	0.823	45.6118	17
FALSE	High	Master Protein	P0DMV9	Heat shock 70 kDa protein 1B OS=Homo sapiens OX=9606 GN=HSPA1B PE=1 SV=1	FALSE	0	50.006	34.7894	18	22	15	1	641	70.009	5.66	High		20000000	2.57	54.6636	18
FALSE	High	Master Protein	P13639	Elongation factor 2 OS=Homo sapiens OX=9606 GN=EEF2 PE=1 SV=4	FALSE	0	48.7611	26.8065	16	16	16	1	858	95.277	6.83	High		15000000	0.978	42.5905	16
FALSE	High	Master Protein	P05787	Keratin, type II cytoskeletal 8 OS=Homo sapiens OX=9606 GN=KRT8 PE=1 SV=7	TRUE	0	48.2975	32.2981	16	24	11	1	483	53.671	5.59	High		19000000	2.162	59.0372	16
FALSE	High	Master Protein	P11021	Endoplasmic reticulum chaperone BiP OS=Homo sapiens OX=9606 GN=HSPA5 PE=1 SV=2	FALSE	0	47.8603	32.4159	16	16	14	1	654	72.288	5.16	High		17000000	1.456	45.2103	16
FALSE	High	Master Protein	P26038	Moesin OS=Homo sapiens OX=9606 GN=MSN PE=1 SV=3	FALSE	0	47.3446	31.1958	17	18	11	1	577	67.778	6.4	High		11000000	1.748	41.4397	17
FALSE	High	Master Protein	O75369	Filamin-B OS=Homo sapiens OX=9606 GN=FLNB PE=1 SV=2	FALSE	0	46.5151	13.1437	22	24	20	1	2602	277.99	5.73	High		6200000	0.384	42.4748	22
FALSE	High	Master Protein	Q9BQG0	Myb-binding protein 1A OS=Homo sapiens OX=9606 GN=MYBBP1A PE=1 SV=2	FALSE	0	45.2668	16.0392	18	22	18	1	1328	148.762	9.28	High		21000000	0.844	51.6414	18
FALSE	High	Master Protein	P15924	Desmoplakin OS=Homo sapiens OX=9606 GN=DSP PE=1 SV=3	FALSE	0	41.9758	7.87182	17	18	17	1	2871	331.569	6.81	High		9100000	0.222	41.0521	17
FALSE	High	Master Protein	Q9UJV9	Probable ATP-dependent RNA helicase DDX41 OS=Homo sapiens OX=9606 GN=DDX41 PE=1 SV=2	FALSE	0	40.735	29.2605	15	18	15	1	622	69.793	6.84	High		23000000	1.415	46.0429	15
FALSE	High	Master Protein	Q86YZ3	Hornerin OS=Homo sapiens OX=9606 GN=HRNR PE=1 SV=2	TRUE	0	38.5428	5.4386	7	12	7	1	2850	282.228	10.04	High		27000000	0.239	37.6143	7
FALSE	High	Master Protein	P49711	Transcriptional repressor CTCF OS=Homo sapiens OX=9606 GN=CTCF PE=1 SV=1	FALSE	0	36.8884	18.8446	10	11	10	1	727	82.732	6.96	High		14000000	1.021	24.8476	10
FALSE	High	Master Protein	P49756	RNA-binding protein 25 OS=Homo sapiens OX=9606 GN=RBM25 PE=1 SV=3	FALSE	0	33.1381	18.7426	14	14	14	1	843	100.124	6.32	High		23000000	1.581	32.159	14
FALSE	High	Master Protein	P55072	Transitional endoplasmic reticulum ATPase OS=Homo sapiens OX=9606 GN=VCP PE=1 SV=4	FALSE	0	28.6434	18.3623	11	11	11	1	806	89.266	5.26	High		8200000	0.695	30.8673	11
FALSE	High	Master Protein	P05165	Propionyl-CoA carboxylase alpha chain, mitochondrial OS=Homo sapiens OX=9606 GN=PCCA PE=1 SV=4	FALSE	0	28.5748	16.3462	9	10	9	1	728	80.008	7.52	High		16000000	0.557	24.2329	9
FALSE	High	Master Protein	P13646	Keratin, type I cytoskeletal 13 OS=Homo sapiens OX=9606 GN=KRT13 PE=1 SV=4	FALSE	0	28.3443	11.1354	8	14	1	1	458	49.557	4.96	High		5200000	1.371	38.8204	8
FALSE	High	Master Protein	Q9H2G2	STE20-like serine/threonine-protein kinase OS=Homo sapiens OX=9606 GN=SLK PE=1 SV=1	FALSE	0	28.157	8.34008	11	12	11	1	1235	142.607	5.15	High		14000000	0.46	26.2102	11
FALSE	High	Master Protein	O76021	Ribosomal L1 domain-containing protein 1 OS=Homo sapiens OX=9606 GN=RSL1D1 PE=1 SV=3	FALSE	0	28.0836	28.1633	12	12	12	1	490	54.939	10.13	High		20000000	1.894	29.9739	12
FALSE	High	Master Protein	P02545	Prelamin-A/C OS=Homo sapiens OX=9606 GN=LMNA PE=1 SV=1	FALSE	0	27.3706	16.8675	11	13	11	1	664	74.095	7.02	High		9100000	0.848	31.508	11
FALSE	High	Master Protein	P60709	Actin, cytoplasmic 1 OS=Homo sapiens OX=9606 GN=ACTB PE=1 SV=1	FALSE	0	27.2694	36.5333	11	12	11	1	375	41.71	5.48	High		34000000	2.325	27.9713	11
FALSE	High	Master Protein	O75400	Pre-mRNA-processing factor 40 homolog A OS=Homo sapiens OX=9606 GN=PRPF40A PE=1 SV=2	FALSE	0	26.1524	7.41902	7	10	7	1	957	108.737	7.56	High		14000000	0.753	22.5892	7
FALSE	High	Master Protein	P15311	Ezrin OS=Homo sapiens OX=9606 GN=EZR PE=1 SV=4	FALSE	0	24.3829	19.7952	12	12	6	1	586	69.37	6.27	High		8700000	1.031	27.7392	12
FALSE	High	Master Protein	Q13428	Treacle protein OS=Homo sapiens OX=9606 GN=TCOF1 PE=1 SV=3	FALSE	0	23.3757	9.67742	12	13	12	1	1488	152.015	9.04	High		19000000	0.434	32.6417	12
FALSE	High	Master Protein	Q7Z794	Keratin, type II cytoskeletal 1b OS=Homo sapiens OX=9606 GN=KRT77 PE=2 SV=3	FALSE	0	23.0376	10.3806	6	14	3	1	578	61.864	5.99	High		270000000	0.693	36.0295	6
FALSE	High	Master Protein	P14625	Endoplasmin OS=Homo sapiens OX=9606 GN=HSP90B1 PE=1 SV=1	FALSE	0	22.2457	14.6949	9	9	8	1	803	92.411	4.84	High		10000000	0.501	23.8729	9
FALSE	High	Master Protein	Q9Y490	Talin-1 OS=Homo sapiens OX=9606 GN=TLN1 PE=1 SV=3	FALSE	0	21.1	3.54191	5	5	5	1	2541	269.599	6.07	High		2500000	0.076	16.1197	5
FALSE	High	Master Protein	P29401	Transketolase OS=Homo sapiens OX=9606 GN=TKT PE=1 SV=3	FALSE	0	20.9968	18.138	9	10	9	1	623	67.835	7.66	High		13000000	0.896	24.1492	9
FALSE	High	Master Protein	Q02539	Histone H1.1 OS=Homo sapiens OX=9606 GN=HIST1H1A PE=1 SV=3	FALSE	0	20.5741	20.4651	4	9	1	1	215	21.829	10.99	High		5000000	4.337	19.2996	4
FALSE	High	Master Protein	P68104	Elongation factor 1-alpha 1 OS=Homo sapiens OX=9606 GN=EEF1A1 PE=1 SV=1	FALSE	0	19.5616	19.4805	7	8	7	1	462	50.109	9.01	High		18000000	1.089	23.0622	7
FALSE	High	Master Protein	Q9UER7	Death domain-associated protein 6 OS=Homo sapiens OX=9606 GN=DAXX PE=1 SV=2	FALSE	0	18.1861	10.1351	6	6	6	1	740	81.323	4.87	High		6500000	0.487	15.9114	6
FALSE	High	Master Protein	Q9GZR7	ATP-dependent RNA helicase DDX24 OS=Homo sapiens OX=9606 GN=DDX24 PE=1 SV=1	FALSE	0	18.1272	12.4563	8	8	8	1	859	96.271	9.06	High		10000000	0.425	18.059	8
FALSE	High	Master Protein	P04406	Glyceraldehyde-3-phosphate dehydrogenase OS=Homo sapiens OX=9606 GN=GAPDH PE=1 SV=3	FALSE	0	17.9056	32.5373	7	7	7	1	335	36.03	8.46	High		16000000	1.154	12.8434	7
FALSE	High	Master Protein	Q09666	Neuroblast differentiation-associated protein AHNAK OS=Homo sapiens OX=9606 GN=AHNAK PE=1 SV=2	FALSE	0	17.823	9.16808	9	11	9	1	5890	628.699	6.15	High		9300000	0.045	14.1334	9
FALSE	High	Master Protein	P26368	Splicing factor U2AF 65 kDa subunit OS=Homo sapiens OX=9606 GN=U2AF2 PE=1 SV=4	FALSE	0	17.4301	16.6316	4	6	4	1	475	53.467	9.09	High		7500000	0.73	15.469	4
FALSE	High	Master Protein	P16402	Histone H1.3 OS=Homo sapiens OX=9606 GN=HIST1H1D PE=1 SV=2	FALSE	0	17.2422	15.3846	4	8	1	1	221	22.336	11.02	High		42000000	2.455	18.102	4
FALSE	High	Master Protein	P22314	Ubiquitin-like modifier-activating enzyme 1 OS=Homo sapiens OX=9606 GN=UBA1 PE=1 SV=3	FALSE	0	16.9083	10.2079	8	8	8	1	1058	117.774	5.76	High		2700000	0.359	17.4455	8
FALSE	High	Master Protein	P00558	Phosphoglycerate kinase 1 OS=Homo sapiens OX=9606 GN=PGK1 PE=1 SV=3	FALSE	0	16.7399	21.5827	7	7	7	1	417	44.586	8.1	High		8900000	0.711	15.1312	7
FALSE	High	Master Protein	O43491	Band 4.1-like protein 2 OS=Homo sapiens OX=9606 GN=EPB41L2 PE=1 SV=1	FALSE	0	16.6566	8.35821	7	7	7	1	1005	112.519	5.44	High		7800000	0.281	16.771	7
FALSE	High	Master Protein	P00352	Retinal dehydrogenase 1 OS=Homo sapiens OX=9606 GN=ALDH1A1 PE=1 SV=2	FALSE	0	15.9238	22.1557	8	8	8	1	501	54.827	6.73	High		6100000	0.978	14.559	8
FALSE	High	Master Protein	P06733	Alpha-enolase OS=Homo sapiens OX=9606 GN=ENO1 PE=1 SV=2	FALSE	0	15.5549	24.8848	6	6	6	1	434	47.139	7.39	High		5000000	0.61	15.7463	6
FALSE	High	Master Protein	P46940	Ras GTPase-activating-like protein IQGAP1 OS=Homo sapiens OX=9606 GN=IQGAP1 PE=1 SV=1	FALSE	0	15.5278	5.61255	8	8	8	1	1657	189.134	6.48	High		4000000	0.214	13.4336	8
FALSE	High	Master Protein	Q13813	Spectrin alpha chain, non-erythrocytic 1 OS=Homo sapiens OX=9606 GN=SPTAN1 PE=1 SV=3	FALSE	0	15.4677	3.80259	8	8	8	1	2472	284.364	5.35	High		2600000	0.089	14.6727	8
FALSE	High	Master Protein	P07237	Protein disulfide-isomerase OS=Homo sapiens OX=9606 GN=P4HB PE=1 SV=3	FALSE	0	15.3605	11.2205	5	5	5	1	508	57.081	4.87	High		4500000	0.334	11.6748	5
FALSE	High	Master Protein	P11413	Glucose-6-phosphate 1-dehydrogenase OS=Homo sapiens OX=9606 GN=G6PD PE=1 SV=4	FALSE	0	15.2475	15.3398	7	7	7	1	515	59.219	6.84	High		6400000	0.528	14.7491	7
FALSE	High	Master Protein	A3KN83	Protein strawberry notch homolog 1 OS=Homo sapiens OX=9606 GN=SBNO1 PE=1 SV=1	FALSE	0	15.1172	6.38909	7	7	7	1	1393	154.216	7.88	High		2700000	0.233	14.6617	7
FALSE	High	Master Protein	Q9NVP1	ATP-dependent RNA helicase DDX18 OS=Homo sapiens OX=9606 GN=DDX18 PE=1 SV=2	FALSE	0	14.6184	10.7463	5	5	5	1	670	75.359	9.5	High		6600000	0.377	12.8446	5
FALSE	High	Master Protein	Q01082	Spectrin beta chain, non-erythrocytic 1 OS=Homo sapiens OX=9606 GN=SPTBN1 PE=1 SV=2	FALSE	0	14.5375	3.17259	6	6	6	1	2364	274.439	5.57	High		1900000	0.089	13.9985	6
FALSE	High	Master Protein	P07355	Annexin A2 OS=Homo sapiens OX=9606 GN=ANXA2 PE=1 SV=2	FALSE	0	14.224	17.4041	5	5	5	1	339	38.58	7.75	High		8000000	0.616	16.28	5
FALSE	High	Master Protein	Q5T749	Keratinocyte proline-rich protein OS=Homo sapiens OX=9606 GN=KPRP PE=1 SV=1	FALSE	0	13.9413	14.1623	6	7	6	1	579	64.093	8.27	High		6400000	1.015	16.005	6
FALSE	High	Master Protein	O94804	Serine/threonine-protein kinase 10 OS=Homo sapiens OX=9606 GN=STK10 PE=1 SV=1	FALSE	0	13.312	9.81405	7	7	7	1	968	112.065	6.95	High		5500000	0.355	14.5804	7
FALSE	High	Master Protein	P02768	Serum albumin OS=Homo sapiens OX=9606 GN=ALB PE=1 SV=2	TRUE	0	13.002	7.22496	4	7	4	1	609	69.321	6.28	High		55000000	0.389	18.7525	4
FALSE	High	Master Protein	P16401	Histone H1.5 OS=Homo sapiens OX=9606 GN=HIST1H1B PE=1 SV=3	FALSE	0	12.4541	20.354	5	6	4	1	226	22.566	10.92	High		21000000	1.894	13.9746	5
FALSE	High	Master Protein	P84098	60S ribosomal protein L19 OS=Homo sapiens OX=9606 GN=RPL19 PE=1 SV=1	FALSE	0	12.3851	21.9388	4	4	4	1	196	23.451	11.47	High		25000000	1.783	10.8533	4
FALSE	High	Master Protein	Q8WUM4	Programmed cell death 6-interacting protein OS=Homo sapiens OX=9606 GN=PDCD6IP PE=1 SV=1	FALSE	0	12.29	8.75576	6	6	6	1	868	95.963	6.52	High		3900000	0.286	9.58979	6
FALSE	High	Master Protein	Q96PY5	Formin-like protein 2 OS=Homo sapiens OX=9606 GN=FMNL2 PE=1 SV=3	FALSE	0	11.9193	6.26151	6	6	6	1	1086	123.243	7.4	High		38000000	0.218	12.47	6
FALSE	High	Master Protein	P06744	Glucose-6-phosphate isomerase OS=Homo sapiens OX=9606 GN=GPI PE=1 SV=4	FALSE	0	11.7469	9.49821	5	5	5	1	558	63.107	8.32	High		3700000	0.377	8.1131	5
FALSE	High	Master Protein	P14923	Junction plakoglobin OS=Homo sapiens OX=9606 GN=JUP PE=1 SV=3	FALSE	0	11.6307	7.78523	5	5	5	1	745	81.693	6.14	High		5300000	0.299	12.525	5
FALSE	High	Master Protein	P05783	Keratin, type I cytoskeletal 18 OS=Homo sapiens OX=9606 GN=KRT18 PE=1 SV=2	FALSE	0	11.475	12.3256	5	5	4	1	430	48.029	5.45	High		5000000	0.468	12.2738	5
FALSE	High	Master Protein	Q9Y383	Putative RNA-binding protein Luc7-like 2 OS=Homo sapiens OX=9606 GN=LUC7L2 PE=1 SV=2	FALSE	0	11.4558	14.2857	5	5	3	1	392	46.486	10.01	High		4800000	0.833	12.7049	5
FALSE	High	Master Protein	O95470	Sphingosine-1-phosphate lyase 1 OS=Homo sapiens OX=9606 GN=SGPL1 PE=1 SV=3	FALSE	0	10.615	10.0352	5	5	5	1	568	63.483	9.16	High		6000000	0.433	8.76312	5
FALSE	High	Master Protein	Q2NL82	Pre-rRNA-processing protein TSR1 homolog OS=Homo sapiens OX=9606 GN=TSR1 PE=1 SV=1	FALSE	0	10.4955	4.85075	3	3	3	1	804	91.752	7.42	High		5600000	0.199	9.02834	3
FALSE	High	Master Protein	O60218	Aldo-keto reductase family 1 member B10 OS=Homo sapiens OX=9606 GN=AKR1B10 PE=1 SV=2	FALSE	0	10.2123	23.4177	6	6	6	1	316	35.997	7.84	High		6300000	0.931	7.68127	6
FALSE	High	Master Protein	Q96GQ7	Probable ATP-dependent RNA helicase DDX27 OS=Homo sapiens OX=9606 GN=DDX27 PE=1 SV=2	FALSE	0	10.1596	6.78392	5	5	5	1	796	89.779	9.28	High		10000000	0.292	13.1172	5
FALSE	High	Master Protein	Q16881	Thioredoxin reductase 1, cytoplasmic OS=Homo sapiens OX=9606 GN=TXNRD1 PE=1 SV=3	FALSE	0	10.0792	10.6317	3	5	3	1	649	70.862	7.39	High		3400000	0.274	6.54441	3
FALSE	High	Master Protein	Q8NHQ9	ATP-dependent RNA helicase DDX55 OS=Homo sapiens OX=9606 GN=DDX55 PE=1 SV=3	FALSE	0	10.0486	8.16667	5	5	5	1	600	68.503	9.25	High		4900000	0.354	9.87655	5
FALSE	High	Master Protein	Q9H4G0	Band 4.1-like protein 1 OS=Homo sapiens OX=9606 GN=EPB41L1 PE=1 SV=2	FALSE	0	9.89932	4.76731	4	4	4	1	881	98.442	5.62	High		5300000	0.19	9.16733	4
FALSE	High	Master Protein	O60814	Histone H2B type 1-K OS=Homo sapiens OX=9606 GN=HIST1H2BK PE=1 SV=3	FALSE	0	9.73839	34.9206	4	6	4	1	126	13.882	10.32	High		53000000	1.31	16.2574	4
FALSE	High	Master Protein	P18206	Vinculin OS=Homo sapiens OX=9606 GN=VCL PE=1 SV=4	FALSE	0	9.64734	6.17284	5	5	5	1	1134	123.722	5.66	High		3300000	0.147	10.617	5
FALSE	High	Master Protein	O60841	Eukaryotic translation initiation factor 5B OS=Homo sapiens OX=9606 GN=EIF5B PE=1 SV=4	FALSE	0	9.62785	5.90164	4	5	4	1	1220	138.742	5.49	High		4300000	0.16	9.37521	4
FALSE	High	Master Protein	P41091	Eukaryotic translation initiation factor 2 subunit 3 OS=Homo sapiens OX=9606 GN=EIF2S3 PE=1 SV=3	FALSE	0	9.59651	16.7373	5	5	5	1	472	51.077	8.4	High		6600000	0.616	7.59482	5
FALSE	High	Master Protein	Q02413	Desmoglein-1 OS=Homo sapiens OX=9606 GN=DSG1 PE=1 SV=2	FALSE	0	8.98615	7.43565	4	5	4	1	1049	113.676	5.03	High		6400000	0.233	5.17892	4
FALSE	High	Master Protein	O60701	UDP-glucose 6-dehydrogenase OS=Homo sapiens OX=9606 GN=UGDH PE=1 SV=1	FALSE	0	8.74965	11.1336	4	4	4	1	494	54.989	7.12	High		3300000	0.322	5.67661	4
FALSE	High	Master Protein	P61353	60S ribosomal protein L27 OS=Homo sapiens OX=9606 GN=RPL27 PE=1 SV=2	FALSE	0	8.50883	22.0588	3	4	3	1	136	15.788	10.56	High		7100000	3.642	9.55594	3
FALSE	High	Master Protein	Q8IY81	pre-rRNA processing protein FTSJ3 OS=Homo sapiens OX=9606 GN=FTSJ3 PE=1 SV=2	FALSE	0	8.29258	6.02125	4	4	4	1	847	96.499	8.4	High		3800000	0.233	7.58508	4
FALSE	High	Master Protein	P62805	Histone H4 OS=Homo sapiens OX=9606 GN=HIST1H4A PE=1 SV=2	FALSE	0	8.10994	31.068	3	3	3	1	103	11.36	11.36	High		9900000	2.162	8.39836	3
FALSE	High	Master Protein	P81605	Dermcidin OS=Homo sapiens OX=9606 GN=DCD PE=1 SV=2	FALSE	0	8.09496	22.7273	3	4	3	1	110	11.277	6.54	High		39000000	1.783	13.0614	3
FALSE	High	Master Protein	P62241	40S ribosomal protein S8 OS=Homo sapiens OX=9606 GN=RPS8 PE=1 SV=2	FALSE	0	7.82903	16.8269	3	3	3	1	208	24.19	10.32	High		2700000	0.995	8.16992	3
FALSE	High	Master Protein	P38646	Stress-70 protein, mitochondrial OS=Homo sapiens OX=9606 GN=HSPA9 PE=1 SV=2	FALSE	0	7.81616	7.8056	4	4	4	1	679	73.635	6.16	High		3500000	0.233	9.61958	4
FALSE	High	Master Protein	P19338	Nucleolin OS=Homo sapiens OX=9606 GN=NCL PE=1 SV=3	FALSE	0	7.79427	6.47887	5	5	5	1	710	76.568	4.7	High		5000000	0.271	8.11205	5
FALSE	High	Master Protein	P18124	60S ribosomal protein L7 OS=Homo sapiens OX=9606 GN=RPL7 PE=1 SV=1	FALSE	0	7.79018	19.7581	4	4	4	1	248	29.207	10.65	High		8800000	0.778	6.88688	4
FALSE	High	Master Protein	Q5VT25	Serine/threonine-protein kinase MRCK alpha OS=Homo sapiens OX=9606 GN=CDC42BPA PE=1 SV=1	FALSE	0	7.63687	2.42494	3	3	3	1	1732	197.182	6.58	High		2400000	0.071	7.91249	3
FALSE	High	Master Protein	Q9H2K8	Serine/threonine-protein kinase TAO3 OS=Homo sapiens OX=9606 GN=TAOK3 PE=1 SV=2	FALSE	0	7.22864	4.12027	3	3	3	1	898	105.34	7.3	High		3600000	0.155	7.7118	3
FALSE	High	Master Protein	Q13885	Tubulin beta-2A chain OS=Homo sapiens OX=9606 GN=TUBB2A PE=1 SV=1	FALSE	0	7.21338	8.31461	3	3	3	1	445	49.875	4.89	High		2900000	0.35	6.86673	3
FALSE	High	Master Protein	P62979	Ubiquitin-40S ribosomal protein S27a OS=Homo sapiens OX=9606 GN=RPS27A PE=1 SV=2	FALSE	0	7.02298	24.359	3	3	3	1	156	17.953	9.64	High		17000000	0.874	5.17027	3
FALSE	High	Master Protein	Q9BVP2	Guanine nucleotide-binding protein-like 3 OS=Homo sapiens OX=9606 GN=GNL3 PE=1 SV=2	FALSE	0	6.97377	8.19672	4	4	4	1	549	61.954	9.16	High		5200000	0.334	9.36905	4
FALSE	High	Master Protein	P42766	60S ribosomal protein L35 OS=Homo sapiens OX=9606 GN=RPL35 PE=1 SV=2	FALSE	0	6.85478	26.0163	3	3	3	1	123	14.543	11.05	High		8300000	2.162	5.08021	3
FALSE	High	Master Protein	Q5T3I0	G patch domain-containing protein 4 OS=Homo sapiens OX=9606 GN=GPATCH4 PE=1 SV=2	FALSE	0	6.84285	7.84753	2	2	2	1	446	50.351	9.63	High		5300000	0.166	6.62915	2
FALSE	High	Master Protein	Q9HCE6	Rho guanine nucleotide exchange factor 10-like protein OS=Homo sapiens OX=9606 GN=ARHGEF10L PE=1 SV=4	FALSE	0	6.28333	4.61298	4	4	4	1	1279	140.291	5.94	High		4900000	0.157	7.88142	4
FALSE	High	Master Protein	P0C0S8	Histone H2A type 1 OS=Homo sapiens OX=9606 GN=HIST1H2AG PE=1 SV=2	FALSE	0	6.27747	35.3846	4	4	3	1	130	14.083	10.9	High		11000000	2.728	8.20455	4
FALSE	High	Master Protein	O00541	Pescadillo homolog OS=Homo sapiens OX=9606 GN=PES1 PE=1 SV=1	FALSE	0	6.20251	8.33333	4	4	4	1	588	67.96	7.33	High		2700000	0.274	6.19927	4
FALSE	High	Master Protein	P11216	Glycogen phosphorylase, brain form OS=Homo sapiens OX=9606 GN=PYGB PE=1 SV=5	FALSE	0	6.19882	2.72835	2	2	2	1	843	96.635	6.86	High		3500000	0.084	4.20172	2
FALSE	High	Master Protein	P68363	Tubulin alpha-1B chain OS=Homo sapiens OX=9606 GN=TUBA1B PE=1 SV=1	FALSE	0	5.83078	8.42572	2	2	2	1	451	50.12	5.06	High		4600000	0.212	4.86381	2
FALSE	High	Master Protein	P49458	Signal recognition particle 9 kDa protein OS=Homo sapiens OX=9606 GN=SRP9 PE=1 SV=2	FALSE	0	5.5471	22.093	2	2	2	1	86	10.105	7.97	High		10000000	0.931	5.32249	2
FALSE	High	Master Protein	Q96PZ2	Protein FAM111A OS=Homo sapiens OX=9606 GN=FAM111A PE=1 SV=2	FALSE	0	5.5443	6.87398	3	5	3	1	611	70.151	8.53	High		3000000	0.212	5.12133	3
FALSE	High	Master Protein	P09874	Poly [ADP-ribose] polymerase 1 OS=Homo sapiens OX=9606 GN=PARP1 PE=1 SV=4	FALSE	0	5.53062	1.47929	1	1	1	1	1014	113.012	8.88	High		7500000	0.037	3.16547	1
FALSE	High	Master Protein	P25705	ATP synthase subunit alpha, mitochondrial OS=Homo sapiens OX=9606 GN=ATP5F1A PE=1 SV=1	FALSE	0	5.19574	5.60579	2	2	2	1	553	59.714	9.13	High		2100000	0.133	6.23085	2
FALSE	High	Master Protein	P04083	Annexin A1 OS=Homo sapiens OX=9606 GN=ANXA1 PE=1 SV=2	FALSE	0	5.02563	4.62428	1	1	1	1	346	38.69	7.02	High		850000	0.116	3.40554	1
FALSE	High	Master Protein	P35659	Protein DEK OS=Homo sapiens OX=9606 GN=DEK PE=1 SV=1	FALSE	0	4.9042	8.26667	3	3	3	1	375	42.648	8.56	High		4400000	0.334	5.7393	3
FALSE	High	Master Protein	P62851	40S ribosomal protein S25 OS=Homo sapiens OX=9606 GN=RPS25 PE=1 SV=1	FALSE	0	4.8812	24	3	3	3	1	125	13.734	10.11	High		6700000	2.162	6.91851	3
FALSE	High	Master Protein	P61254	60S ribosomal protein L26 OS=Homo sapiens OX=9606 GN=RPL26 PE=1 SV=1	FALSE	0	4.72534	17.2414	3	3	3	1	145	17.248	10.55	High		5400000	1.154	7.33732	3
FALSE	High	Master Protein	P36578	60S ribosomal protein L4 OS=Homo sapiens OX=9606 GN=RPL4 PE=1 SV=5	FALSE	0	4.51273	5.38642	2	2	2	1	427	47.667	11.06	High		4200000	0.166	5.91581	2
FALSE	High	Master Protein	Q9UHX1	Poly(U)-binding-splicing factor PUF60 OS=Homo sapiens OX=9606 GN=PUF60 PE=1 SV=1	FALSE	0	4.34505	3.9356	1	1	1	1	559	59.838	5.29	High		3500000	0.077	3.85578	1
FALSE	High	Master Protein	Q5D862	Filaggrin-2 OS=Homo sapiens OX=9606 GN=FLG2 PE=1 SV=1	TRUE	0	4.31765	0.961941	2	2	2	1	2391	247.928	8.31	High		11000000	0.052	4.20523	2
FALSE	High	Master Protein	Q6NZI2	Caveolae-associated protein 1 OS=Homo sapiens OX=9606 GN=CAVIN1 PE=1 SV=1	FALSE	0	4.17005	2.82051	1	1	1	1	390	43.45	5.6	High		2400000	0.136	3.20425	1
FALSE	High	Master Protein	Q9NQ29	Putative RNA-binding protein Luc7-like 1 OS=Homo sapiens OX=9606 GN=LUC7L PE=1 SV=1	FALSE	0	4.00682	8.89488	3	3	1	1	371	43.701	9.92	High		1300000	0.413	6.46574	3
FALSE	High	Master Protein	O15042	U2 snRNP-associated SURP motif-containing protein OS=Homo sapiens OX=9606 GN=U2SURP PE=1 SV=2	FALSE	0	3.9642	2.42954	2	2	2	1	1029	118.219	8.47	High		3100000	0.094	1.75457	2
FALSE	High	Master Protein	Q9NQ55	Suppressor of SWI4 1 homolog OS=Homo sapiens OX=9606 GN=PPAN PE=2 SV=1	FALSE	0	3.85109	2.537	1	1	1	1	473	53.161	10.13	High		1800000	0.089	2.77291	1
FALSE	High	Master Protein	P35268	60S ribosomal protein L22 OS=Homo sapiens OX=9606 GN=RPL22 PE=1 SV=2	FALSE	0	3.84164	10.1562	1	1	1	1	128	14.778	9.19	High		6400000	0.468	2.59728	1
FALSE	High	Master Protein	Q9H0S4	Probable ATP-dependent RNA helicase DDX47 OS=Homo sapiens OX=9606 GN=DDX47 PE=1 SV=1	FALSE	0	3.80611	7.47253	3	3	3	1	455	50.615	9.1	High		1800000	0.304	4.63672	3
FALSE	High	Master Protein	O95232	Luc7-like protein 3 OS=Homo sapiens OX=9606 GN=LUC7L3 PE=1 SV=2	FALSE	0	3.55129	3.24074	1	1	1	1	432	51.435	9.79	High		1900000	0.116	2.72584	1
FALSE	High	Master Protein	P55884	Eukaryotic translation initiation factor 3 subunit B OS=Homo sapiens OX=9606 GN=EIF3B PE=1 SV=3	FALSE	0	3.53654	2.82555	2	2	2	1	814	92.424	5	High		2900000	0.116	2.78846	2
FALSE	High	Master Protein	P63010	AP-2 complex subunit beta OS=Homo sapiens OX=9606 GN=AP2B1 PE=1 SV=1	FALSE	0	3.46585	3.20171	3	3	3	1	937	104.486	5.38	High		2000000	0.148	3.39619	3
FALSE	High	Master Protein	P40429	60S ribosomal protein L13a OS=Homo sapiens OX=9606 GN=RPL13A PE=1 SV=2	FALSE	0	3.46332	5.41872	1	1	1	1	203	23.562	10.93	High		5900000	0.145	2.43554	1
FALSE	High	Master Protein	Q8IUE6	Histone H2A type 2-B OS=Homo sapiens OX=9606 GN=HIST2H2AB PE=1 SV=3	FALSE	0	3.45376	12.3077	2	2	1	1	130	13.987	10.89	High		3400000	0.931	4.2922	2
FALSE	High	Master Protein	Q8N1N4	Keratin, type II cytoskeletal 78 OS=Homo sapiens OX=9606 GN=KRT78 PE=1 SV=2	FALSE	0	3.30155	2.30769	1	1	1	1	520	56.83	6.02	High		3400000	0.064	2.12915	1
FALSE	High	Master Protein	P52209	6-phosphogluconate dehydrogenase, decarboxylating OS=Homo sapiens OX=9606 GN=PGD PE=1 SV=3	FALSE	0	3.29774	3.51967	1	1	1	1	483	53.106	7.23	High		3900000	0.08	2.762	1
FALSE	High	Master Protein	P21741	Midkine OS=Homo sapiens OX=9606 GN=MDK PE=1 SV=1	FALSE	0	3.27067	6.99301	1	1	1	1	143	15.575	9.79	High		7200000	0.292	2.89352	1
FALSE	High	Master Protein	O14617	AP-3 complex subunit delta-1 OS=Homo sapiens OX=9606 GN=AP3D1 PE=1 SV=1	FALSE	0	3.16628	1.12749	1	1	1	1	1153	130.076	8.48	High		2400000	0.038	3.01882	1
FALSE	High	Master Protein	P50914	60S ribosomal protein L14 OS=Homo sapiens OX=9606 GN=RPL14 PE=1 SV=4	FALSE	0	3.14394	5.5814	1	1	1	1	215	23.417	10.93	High		6300000	0.212	2.91194	1
FALSE	High	Master Protein	P56537	Eukaryotic translation initiation factor 6 OS=Homo sapiens OX=9606 GN=EIF6 PE=1 SV=1	FALSE	0	3.10674	7.34694	1	1	1	1	245	26.582	4.68	High		910000	0.212	2.22241	1
FALSE	High	Master Protein	P26447	Protein S100-A4 OS=Homo sapiens OX=9606 GN=S100A4 PE=1 SV=1	FALSE	0	3.06586	19.802	2	2	2	1	101	11.721	6.11	High		4100000	1.154	2.14852	2
FALSE	High	Master Protein	O95782	AP-2 complex subunit alpha-1 OS=Homo sapiens OX=9606 GN=AP2A1 PE=1 SV=3	FALSE	0	2.89521	2.25179	2	2	2	1	977	107.478	7.03	High		3300000	0.078	1.73354	2
FALSE	High	Master Protein	Q6ZVX7	F-box only protein 50 OS=Homo sapiens OX=9606 GN=NCCRP1 PE=1 SV=1	FALSE	0	2.88174	4	1	1	1	1	275	30.828	6.62	High		1200000	0.194	2.33123	1
FALSE	High	Master Protein	P23141	Liver carboxylesterase 1 OS=Homo sapiens OX=9606 GN=CES1 PE=1 SV=2	FALSE	0	2.78067	4.2328	2	2	2	1	567	62.481	6.6	High		1700000	0.15	0	2
FALSE	High	Master Protein	Q9UHA3	Probable ribosome biogenesis protein RLP24 OS=Homo sapiens OX=9606 GN=RSL24D1 PE=1 SV=1	FALSE	0	2.74934	7.36196	1	1	1	1	163	19.608	9.98	High		4500000	0.468	3.23595	1
FALSE	High	Master Protein	Q14204	Cytoplasmic dynein 1 heavy chain 1 OS=Homo sapiens OX=9606 GN=DYNC1H1 PE=1 SV=5	FALSE	0	2.74	0.602669	2	2	2	1	4646	532.072	6.4	High			0.016	0	2
FALSE	High	Master Protein	Q06830	Peroxiredoxin-1 OS=Homo sapiens OX=9606 GN=PRDX1 PE=1 SV=1	FALSE	0	2.66294	5.02513	1	1	1	1	199	22.096	8.13	High		2500000	0.179	2.28845	1
FALSE	High	Master Protein	Q5SSJ5	Heterochromatin protein 1-binding protein 3 OS=Homo sapiens OX=9606 GN=HP1BP3 PE=1 SV=1	FALSE	0	2.59448	1.80832	1	1	1	1	553	61.169	9.67	High		3800000	0.072	2.30901	1
FALSE	High	Master Protein	Q8TDD1	ATP-dependent RNA helicase DDX54 OS=Homo sapiens OX=9606 GN=DDX54 PE=1 SV=2	FALSE	0	2.5921	1.36209	1	1	1	1	881	98.534	10.02	High		2300000	0.044	3.16612	1
FALSE	High	Master Protein	Q9Y3B9	RRP15-like protein OS=Homo sapiens OX=9606 GN=RRP15 PE=1 SV=2	FALSE	0	2.57203	3.90071	1	1	1	1	282	31.465	5.52	High		3900000	0.155	2.16848	1
FALSE	High	Master Protein	P05089	Arginase-1 OS=Homo sapiens OX=9606 GN=ARG1 PE=1 SV=2	FALSE	0	2.52798	3.41615	1	1	1	1	322	34.713	7.21	High		3500000	0.129	2.86817	1
FALSE	High	Master Protein	O14776	Transcription elongation regulator 1 OS=Homo sapiens OX=9606 GN=TCERG1 PE=1 SV=2	FALSE	0	2.38653	1.82149	2	2	2	1	1098	123.823	8.65	High		3000000	0.094	2.13063	2
FALSE	High	Master Protein	P49368	T-complex protein 1 subunit gamma OS=Homo sapiens OX=9606 GN=CCT3 PE=1 SV=4	FALSE	0	2.35763	2.01835	1	1	1	1	545	60.495	6.49	High		1500000	0.062	3.33444	1
FALSE	High	Master Protein	P00338	L-lactate dehydrogenase A chain OS=Homo sapiens OX=9606 GN=LDHA PE=1 SV=2	FALSE	0	2.32914	5.72289	2	2	2	1	332	36.665	8.27	High		2200000	0.202	3.98203	2
FALSE	High	Master Protein	P59665	Neutrophil defensin 1 OS=Homo sapiens OX=9606 GN=DEFA1 PE=1 SV=1	FALSE	0	2.29022	9.57447	1	1	1	1	94	10.194	6.99	High			0.468	2.40296	1
FALSE	High	Master Protein	Q9BU76	Multiple myeloma tumor-associated protein 2 OS=Homo sapiens OX=9606 GN=MMTAG2 PE=1 SV=1	FALSE	0	2.27737	5.32319	1	1	1	1	263	29.394	10.02	High		3300000	0.145	2.19797	1
FALSE	High	Master Protein	Q9UL54	Serine/threonine-protein kinase TAO2 OS=Homo sapiens OX=9606 GN=TAOK2 PE=1 SV=2	FALSE	0	2.24048	0.890688	1	1	1	1	1235	138.166	7.27	High		2800000	0.037	3.11226	1
FALSE	High	Master Protein	Q9BZI7	Regulator of nonsense transcripts 3B OS=Homo sapiens OX=9606 GN=UPF3B PE=1 SV=1	FALSE	0	2.19179	1.86335	1	1	1	1	483	57.727	9.48	High		1100000	0.116	2.12331	1
FALSE	High	Master Protein	O00139	Kinesin-like protein KIF2A OS=Homo sapiens OX=9606 GN=KIF2A PE=1 SV=3	FALSE	0.0031746	2.12523	2.12465	1	1	1	1	706	79.905	6.68	High		1000000	0.051	2.12808	1
FALSE	High	Master Protein	Q96P63	Serpin B12 OS=Homo sapiens OX=9606 GN=SERPINB12 PE=1 SV=1	FALSE	0.0031746	2.12517	3.95062	1	1	1	1	405	46.247	5.53	High		2400000	0.116	2.80706	1
FALSE	High	Master Protein	P78527	DNA-dependent protein kinase catalytic subunit OS=Homo sapiens OX=9606 GN=PRKDC PE=1 SV=3	FALSE	0.0031746	2.11385	0.484496	1	1	1	1	4128	468.788	7.12	High		2200000	0.009	2.66986	1
FALSE	High	Master Protein	Q3LI72	Keratin-associated protein 19-5 OS=Homo sapiens OX=9606 GN=KRTAP19-5 PE=1 SV=1	TRUE	0.0031746	2.05345	30.5556	1	1	1	1	72	7.619	8.13	High		3600000	1.154	3.04403	1
FALSE	High	Master Protein	P34932	Heat shock 70 kDa protein 4 OS=Homo sapiens OX=9606 GN=HSPA4 PE=1 SV=4	FALSE	0.0031746	2.0175	1.66667	1	1	1	1	840	94.271	5.19	High		2300000	0.04	2.05389	1
FALSE	High	Master Protein	P62888	60S ribosomal protein L30 OS=Homo sapiens OX=9606 GN=RPL30 PE=1 SV=2	FALSE	0.0031746	1.92628	16.5217	1	1	1	1	115	12.776	9.63	High		1800000	0.334	2.1914	1
FALSE	High	Master Protein	O76094	Signal recognition particle subunit SRP72 OS=Homo sapiens OX=9606 GN=SRP72 PE=1 SV=3	FALSE	0.0031746	1.89722	2.53353	1	1	1	1	671	74.56	9.26	High		8300000	0.056	2.59415	1
FALSE	High	Master Protein	P83731	60S ribosomal protein L24 OS=Homo sapiens OX=9606 GN=RPL24 PE=1 SV=1	FALSE	0.0031746	1.88074	8.28025	1	1	1	1	157	17.768	11.25	High		13000000	0.259	3.12118	1
FALSE	High	Master Protein	O00203	AP-3 complex subunit beta-1 OS=Homo sapiens OX=9606 GN=AP3B1 PE=1 SV=3	FALSE	0.00626959	1.85511	1.00548	1	1	1	1	1094	121.244	6.04	High		2900000	0.036	2.3255	1
FALSE	High	Master Protein	P05109	Protein S100-A8 OS=Homo sapiens OX=9606 GN=S100A8 PE=1 SV=1	FALSE	0.00923077	1.77211	11.828	1	1	1	1	93	10.828	7.03	High		2800000	0.334	0	1
FALSE	Medium	Master Protein	Q15393	Splicing factor 3B subunit 3 OS=Homo sapiens OX=9606 GN=SF3B3 PE=1 SV=4	FALSE	0.0118694	1.71919	0.903862	1	1	1	1	1217	135.492	5.26	High		1500000	0.036	0	1
FALSE	Medium	Master Protein	Q14240	Eukaryotic initiation factor 4A-II OS=Homo sapiens OX=9606 GN=EIF4A2 PE=1 SV=2	FALSE	0.0118694	1.61261	3.1941	1	1	1	1	407	46.373	5.48	High		570000	0.101	2.227	1
FALSE	Medium	Master Protein	O95994	Anterior gradient protein 2 homolog OS=Homo sapiens OX=9606 GN=AGR2 PE=1 SV=1	FALSE	0.0118694	1.60836	4	1	1	1	1	175	19.967	9	High		2000000	0.233	0	1
FALSE	Medium	Master Protein	P27824	Calnexin OS=Homo sapiens OX=9606 GN=CANX PE=1 SV=2	FALSE	0.0118694	1.60432	2.7027	1	1	1	1	592	67.526	4.6	High		2000000	0.083	2.60701	1
FALSE	Medium	Master Protein	Q86YS7	C2 domain-containing protein 5 OS=Homo sapiens OX=9606 GN=C2CD5 PE=1 SV=1	FALSE	0.0118694	1.60119	1.3	1	1	1	1	1000	110.377	5.69	High		1600000	0.043	1.99502	1
FALSE	Medium	Master Protein	P13473	Lysosome-associated membrane glycoprotein 2 OS=Homo sapiens OX=9606 GN=LAMP2 PE=1 SV=2	FALSE	0.0118694	1.59722	1.95122	1	1	1	1	410	44.932	5.63	High		1500000	0.11	1.83861	1
FALSE	Medium	Master Protein	P04792	Heat shock protein beta-1 OS=Homo sapiens OX=9606 GN=HSPB1 PE=1 SV=2	FALSE	0.0118694	1.56607	4.87805	1	1	1	1	205	22.768	6.4	High		2100000	0.194	1.82944	1
FALSE	Medium	Master Protein	P62750	60S ribosomal protein L23a OS=Homo sapiens OX=9606 GN=RPL23A PE=1 SV=1	FALSE	0.0118694	1.5632	5.12821	1	1	1	1	156	17.684	10.45	High		3000000	0.292	1.67718	1
FALSE	Medium	Master Protein	O43795	Unconventional myosin-Ib OS=Homo sapiens OX=9606 GN=MYO1B PE=1 SV=3	FALSE	0.0142857	1.51018	1.23239	1	1	1	1	1136	131.902	9.38	High		1200000	0.033	0	1
FALSE	Medium	Master Protein	P62424	60S ribosomal protein L7a OS=Homo sapiens OX=9606 GN=RPL7A PE=1 SV=2	FALSE	0.0142857	1.50585	5.26316	1	1	1	1	266	29.977	10.61	High			0.166	0	1
FALSE	Medium	Master Protein	P78362	SRSF protein kinase 2 OS=Homo sapiens OX=9606 GN=SRPK2 PE=1 SV=3	FALSE	0.0142857	1.4912	1.74419	1	1	1	1	688	77.478	4.97	High		1900000	0.072	0	1
FALSE	Medium	Master Protein	Q14697	Neutral alpha-glucosidase AB OS=Homo sapiens OX=9606 GN=GANAB PE=1 SV=3	FALSE	0.0142857	1.4828	0.95339	1	1	1	1	944	106.807	6.14	High		1000000	0.043	1.90497	1
FALSE	Medium	Master Protein	O43707	Alpha-actinin-4 OS=Homo sapiens OX=9606 GN=ACTN4 PE=1 SV=2	FALSE	0.0142857	1.48057	0.987925	1	1	1	1	911	104.788	5.44	High		2300000	0.037	2.01095	1
FALSE	Medium	Master Protein	Q15517	Corneodesmosin OS=Homo sapiens OX=9606 GN=CDSN PE=1 SV=3	FALSE	0.0142857	1.47677	3.40265	1	1	1	1	529	51.49	8.35	High		1700000	0.179	2.51798	1
FALSE	Medium	Master Protein	P62899	60S ribosomal protein L31 OS=Homo sapiens OX=9606 GN=RPL31 PE=1 SV=1	FALSE	0.0142857	1.45112	7.2	1	1	1	1	125	14.454	10.54	High		3900000	0.389	2.33082	1
FALSE	Medium	Master Protein	Q99832	T-complex protein 1 subunit eta OS=Homo sapiens OX=9606 GN=CCT7 PE=1 SV=2	FALSE	0.0142857	1.39696	4.60405	1	1	1	1	543	59.329	7.65	High		1300000	0.066	2.36097	1
FALSE	Medium	Master Protein	Q13523	Serine/threonine-protein kinase PRP4 homolog OS=Homo sapiens OX=9606 GN=PRPF4B PE=1 SV=3	FALSE	0.0142857	1.37151	1.09235	1	1	1	1	1007	116.916	10.26	High		2900000	0.043	0	1
FALSE	Medium	Master Protein	P29508	Serpin B3 OS=Homo sapiens OX=9606 GN=SERPINB3 PE=1 SV=2	FALSE	0.0168539	1.29585	2.5641	1	1	1	1	390	44.537	6.81	High		2200000	0.101	2.41086	1
FALSE	Medium	Master Protein	Q02878	60S ribosomal protein L6 OS=Homo sapiens OX=9606 GN=RPL6 PE=1 SV=3	FALSE	0.0168539	1.28408	3.47222	1	1	1	1	288	32.708	10.58	High		3900000	0.129	2.01218	1
FALSE	Medium	Master Protein	P37108	Signal recognition particle 14 kDa protein OS=Homo sapiens OX=9606 GN=SRP14 PE=1 SV=2	FALSE	0.0194444	1.26376	10.2941	1	1	1	1	136	14.561	10.04	High		3800000	0.334	0	1
FALSE	Medium	Master Protein	O14646	Chromodomain-helicase-DNA-binding protein 1 OS=Homo sapiens OX=9606 GN=CHD1 PE=1 SV=2	FALSE	0.0194444	1.26209	0.409357	1	1	1	1	1710	196.567	7.14	High		2900000	0.022	1.83817	1
FALSE	Medium	Master Protein	Q5T280	Putative methyltransferase C9orf114 OS=Homo sapiens OX=9606 GN=SPOUT1 PE=1 SV=3	FALSE	0.0194444	1.25563	3.7234	1	1	1	1	376	41.982	7.43	High		930000	0.122	0	1
FALSE	Medium	Master Protein	P46087	Probable 28S rRNA (cytosine(4447)-C(5))-methyltransferase OS=Homo sapiens OX=9606 GN=NOP2 PE=1 SV=2	FALSE	0.0194444	1.24972	1.47783	1	1	1	1	812	89.247	9.23	High		3400000	0.054	1.74005	1
FALSE	Medium	Master Protein	Q9P265	Disco-interacting protein 2 homolog B OS=Homo sapiens OX=9606 GN=DIP2B PE=1 SV=3	FALSE	0.0242588	1.19757	0.507614	1	1	1	1	1576	171.382	8.09	High		1100000	0.029	0	1
FALSE	Medium	Master Protein	P46781	40S ribosomal protein S9 OS=Homo sapiens OX=9606 GN=RPS9 PE=1 SV=3	FALSE	0.0242588	1.16008	5.6701	1	1	1	1	194	22.578	10.65	High		2200000	0.179	1.94906	1
FALSE	Medium	Master Protein	Q07157	Tight junction protein ZO-1 OS=Homo sapiens OX=9606 GN=TJP1 PE=1 SV=3	FALSE	0.0242588	1.15058	0.629291	1	1	1	1	1748	195.34	6.7	High			0.024	1.80671	1
FALSE	Medium	Master Protein	Q63HN8	E3 ubiquitin-protein ligase RNF213 OS=Homo sapiens OX=9606 GN=RNF213 PE=1 SV=3	FALSE	0.0242588	1.14424	0.268869	1	1	1	1	5207	591.03	6.48	High			0.007	2.11217	1
FALSE	Medium	Master Protein	P07195	L-lactate dehydrogenase B chain OS=Homo sapiens OX=9606 GN=LDHB PE=1 SV=2	FALSE	0.0242588	1.14212	4.79042	1	1	1	1	334	36.615	6.05	High		1800000	0.116	0	1
FALSE	Medium	Master Protein	P42858	Huntingtin OS=Homo sapiens OX=9606 GN=HTT PE=1 SV=2	FALSE	0.0289474	1.12621	0.222788	1	1	1	1	3142	347.383	6.2	High		2400000	0.014	1.90371	1
FALSE	Medium	Master Protein	Q8WWW0	Ras association domain-containing protein 5 OS=Homo sapiens OX=9606 GN=RASSF5 PE=1 SV=1	FALSE	0.0498688	1.0447	2.39234	1	1	1	1	418	47.061	9.14	High		3400000	0.093	0	1
FALSE	Low	Master Protein	Q9UK12	Zinc finger protein 222 OS=Homo sapiens OX=9606 GN=ZNF222 PE=2 SV=2	FALSE	0.0531646	1.00309	4.43459	1	2	1	1	451	52.45	8.63	High			0.068	0	1
FALSE	Low	Master Protein	P62258	14-3-3 protein epsilon OS=Homo sapiens OX=9606 GN=YWHAE PE=1 SV=1	FALSE	0.0531646	1.00013	3.13725	1	1	1	1	255	29.155	4.74	High		3800000	0.136	1.84496	1
FALSE	Low	Master Protein	Q9UNQ2	Probable dimethyladenosine transferase OS=Homo sapiens OX=9606 GN=DIMT1 PE=1 SV=1	FALSE	0.0531646	0.98632	3.19489	1	1	1	1	313	35.214	9.99	High		1900000	0.105	1.76636	1
FALSE	Low	Master Protein	Q6NV74	Uncharacterized protein KIAA1211-like OS=Homo sapiens OX=9606 GN=KIAA1211L PE=1 SV=3	FALSE	0.07	0.952336	1.35135	1	1	1	1	962	102.095	7.96	High		8800000	0	0	1
FALSE	Low	Master Protein	Q9H444	Charged multivesicular body protein 4b OS=Homo sapiens OX=9606 GN=CHMP4B PE=1 SV=1	FALSE	0.07	0.93968	4.46429	1	1	1	1	224	24.935	4.82	High		2600000	0.179	1.82444	1
FALSE	Low	Master Protein	P47914	60S ribosomal protein L29 OS=Homo sapiens OX=9606 GN=RPL29 PE=1 SV=2	FALSE	0.0763547	0.904482	9.43396	1	1	1	1	159	17.741	11.66	High		4000000	0.468	2.3927	1
FALSE	Low	Master Protein	P20930	Filaggrin OS=Homo sapiens OX=9606 GN=FLG PE=1 SV=3	TRUE	0.0763547	0.904134	0.22162	1	1	1	1	4061	434.922	9.25	High		3700000	0.009	0	1
FALSE	Low	Master Protein	P53999	Activated RNA polymerase II transcriptional coactivator p15 OS=Homo sapiens OX=9606 GN=SUB1 PE=1 SV=3	FALSE	0.0786241	0.899285	4.72441	1	1	1	1	127	14.386	9.6	High		1900000	0.259	0	1
FALSE	Low	Master Protein	Q6NSX1	Coiled-coil domain-containing protein 70 OS=Homo sapiens OX=9606 GN=CCDC70 PE=1 SV=1	FALSE	0.0808824	0.877784	17.1674	1	1	1	1	233	28.748	5.83	High			0.166	0	1
FALSE	Low	Master Protein	Q6P5X7	Transmembrane protein 71 OS=Homo sapiens OX=9606 GN=TMEM71 PE=2 SV=2	FALSE	0.0825243	0.85855	12.5424	1	1	1	1	295	32.962	6.52	High			0.194	0	1

## Sheet: NC
Checked	Protein FDR Confidence	Master	Accession	Description	Contaminant	Exp. q-value	Sum PEP Score	Coverage	# Peptides	# PSMs	# Unique Peptides	# Protein Groups	# AAs	MW [kDa]	calc. pI	Found in Sample: [S1] F1: Sample	Modifications	Area: F1: Sample	emPAI	Score Sequest HT	# Peptides Sequest HT
FALSE	High	Master Protein	Q13085	Acetyl-CoA carboxylase 1 OS=Homo sapiens OX=9606 GN=ACACA PE=1 SV=2	FALSE	0	414.556	59.676	116	200	116	1	2346	265.385	6.37	High	Acetyl [N-Term]	160000000	11.328	581.073	116
FALSE	High	Master Protein	P04264	Keratin, type II cytoskeletal 1 OS=Homo sapiens OX=9606 GN=KRT1 PE=1 SV=6	FALSE	0	333.871	68.323	53	180	46	1	644	65.999	8.12	High		1400000000	378.269	648.035	53
FALSE	High	Master Protein	P13645	Keratin, type I cytoskeletal 10 OS=Homo sapiens OX=9606 GN=KRT10 PE=1 SV=6	FALSE	0	312.247	64.5548	48	183	42	1	584	58.792	5.21	High		1000000000	1929.7	560.34	48
FALSE	High	Master Protein	P35908	Keratin, type II cytoskeletal 2 epidermal OS=Homo sapiens OX=9606 GN=KRT2 PE=1 SV=2	FALSE	0	272.559	85.446	57	131	43	1	639	65.393	8	High		360000000	122.886	435.095	57
FALSE	High	Master Protein	P35527	Keratin, type I cytoskeletal 9 OS=Homo sapiens OX=9606 GN=KRT9 PE=1 SV=3	FALSE	0	245.941	67.8973	40	140	39	1	623	62.027	5.24	High		630000000	182.953	423.643	40
FALSE	High	Master Protein	P11498	Pyruvate carboxylase, mitochondrial OS=Homo sapiens OX=9606 GN=PC PE=1 SV=2	FALSE	0	217.357	57.3005	52	109	52	1	1178	129.551	6.84	High		170000000	12.283	324.189	52
FALSE	High	Master Protein	P35579	Myosin-9 OS=Homo sapiens OX=9606 GN=MYH9 PE=1 SV=4	FALSE	0	165.021	32.3469	55	63	55	1	1960	226.392	5.6	High		27000000	2.024	180.021	55
FALSE	High	Master Protein	P13647	Keratin, type II cytoskeletal 5 OS=Homo sapiens OX=9606 GN=KRT5 PE=1 SV=3	TRUE	0	112.377	58.3051	38	58	22	1	590	62.34	7.74	High		80000000	24.119	152.605	38
FALSE	High	Master Protein	Q99575	Ribonucleases P/MRP protein subunit POP1 OS=Homo sapiens OX=9606 GN=POP1 PE=1 SV=2	FALSE	0	109.166	39.2578	31	52	31	1	1024	114.636	9.22	High		59000000	3.642	144.3	31
FALSE	High	Master Protein	P02533	Keratin, type I cytoskeletal 14 OS=Homo sapiens OX=9606 GN=KRT14 PE=1 SV=4	FALSE	0	107.449	57.2034	28	57	8	1	472	51.529	5.16	High		65000000	13.84	159.751	28
FALSE	High	Master Protein	Q96RQ3	Methylcrotonoyl-CoA carboxylase subunit alpha, mitochondrial OS=Homo sapiens OX=9606 GN=MCCC1 PE=1 SV=3	FALSE	0	93.824	44.9655	23	37	23	1	725	80.422	7.78	High		56000000	4.142	108.529	23
FALSE	High	Master Protein	P21333	Filamin-A OS=Homo sapiens OX=9606 GN=FLNA PE=1 SV=4	FALSE	0	91.3694	25.7272	43	47	42	1	2647	280.564	6.06	High		18000000	1.007	102.006	43
FALSE	High	Master Protein	P04259	Keratin, type II cytoskeletal 6B OS=Homo sapiens OX=9606 GN=KRT6B PE=1 SV=5	FALSE	0	90.5826	40.0709	27	41	1	1	564	60.03	8	High		20000000	7.254	129.136	27
FALSE	High	Master Protein	Q9HCC0	Methylcrotonoyl-CoA carboxylase beta chain, mitochondrial OS=Homo sapiens OX=9606 GN=MCCC2 PE=1 SV=1	FALSE	0	86.9961	61.6341	26	36	26	1	563	61.294	7.68	High		40000000	7.209	107.393	26
FALSE	High	Master Protein	P02538	Keratin, type II cytoskeletal 6A OS=Homo sapiens OX=9606 GN=KRT6A PE=1 SV=3	TRUE	0	84.3068	40.7801	27	39	2	1	564	60.008	8	High		28000000	6.743	121.276	27
FALSE	High	Master Protein	P08779	Keratin, type I cytoskeletal 16 OS=Homo sapiens OX=9606 GN=KRT16 PE=1 SV=4	TRUE	0	78.3241	47.9915	24	49	10	1	473	51.236	5.05	High		26000000	8.363	130.928	24
FALSE	High	Master Protein	P11387	DNA topoisomerase 1 OS=Homo sapiens OX=9606 GN=TOP1 PE=1 SV=2	FALSE	0	72.81	31.3725	25	35	25	1	765	90.669	9.31	High		61000000	4.036	81.0505	25
FALSE	High	Master Protein	Q9H0A0	RNA cytidine acetyltransferase OS=Homo sapiens OX=9606 GN=NAT10 PE=1 SV=2	FALSE	0	67.3006	31.6098	25	31	25	1	1025	115.657	8.27	High		34000000	1.988	72.778	25
FALSE	High	Master Protein	P08238	Heat shock protein HSP 90-beta OS=Homo sapiens OX=9606 GN=HSP90AB1 PE=1 SV=4	FALSE	0	60.7226	32.4586	22	25	11	1	724	83.212	5.03	High		24000000	2.814	66.6978	22
FALSE	High	Master Protein	P11142	Heat shock cognate 71 kDa protein OS=Homo sapiens OX=9606 GN=HSPA8 PE=1 SV=1	FALSE	0	58.2722	40.4025	22	28	19	1	646	70.854	5.52	High		42000000	3.642	74.6867	22
FALSE	High	Master Protein	P14618	Pyruvate kinase PKM OS=Homo sapiens OX=9606 GN=PKM PE=1 SV=4	FALSE	0	49.2923	41.6196	15	19	15	1	531	57.9	7.84	High		33000000	2.262	55.257	15
FALSE	High	Master Protein	Q15149	Plectin OS=Homo sapiens OX=9606 GN=PLEC PE=1 SV=3	FALSE	0	48.8003	7.4082	29	30	29	1	4684	531.466	5.96	High		7200000	0.214	70.5486	29
FALSE	High	Master Protein	P26038	Moesin OS=Homo sapiens OX=9606 GN=MSN PE=1 SV=3	FALSE	0	44.6741	42.9809	24	25	16	1	577	67.778	6.4	High		12000000	3.072	49.5403	24
FALSE	High	Master Protein	Q04695	Keratin, type I cytoskeletal 17 OS=Homo sapiens OX=9606 GN=KRT17 PE=1 SV=2	TRUE	0	41.3346	32.8704	19	26	5	1	432	48.076	5.02	High		7400000	2.981	66.3624	19
FALSE	High	Master Protein	P11021	Endoplasmic reticulum chaperone BiP OS=Homo sapiens OX=9606 GN=HSPA5 PE=1 SV=2	FALSE	0	41.1682	33.1804	15	15	14	1	654	72.288	5.16	High		18000000	1.322	45.2617	15
FALSE	High	Master Protein	P07900	Heat shock protein HSP 90-alpha OS=Homo sapiens OX=9606 GN=HSP90AA1 PE=1 SV=5	FALSE	0	40.5658	24.0437	17	18	8	1	732	84.607	5.02	High		22000000	1.683	44.8672	17
FALSE	High	Master Protein	P05787	Keratin, type II cytoskeletal 8 OS=Homo sapiens OX=9606 GN=KRT8 PE=1 SV=7	TRUE	0	39.6293	26.7081	16	25	11	1	483	53.671	5.59	High		310000000	2.621	63.1936	16
FALSE	High	Master Protein	Q9UJV9	Probable ATP-dependent RNA helicase DDX41 OS=Homo sapiens OX=9606 GN=DDX41 PE=1 SV=2	FALSE	0	38.2294	34.2444	20	21	20	1	622	69.793	6.84	High		20000000	1.537	47.6359	20
FALSE	High	Master Protein	Q00610	Clathrin heavy chain 1 OS=Homo sapiens OX=9606 GN=CLTC PE=1 SV=5	FALSE	0	36.0069	11.7612	14	16	14	1	1675	191.493	5.69	High		12000000	0.438	41.5265	14
FALSE	High	Master Protein	P60709	Actin, cytoplasmic 1 OS=Homo sapiens OX=9606 GN=ACTB PE=1 SV=1	FALSE	0	34.3994	38.4	13	15	13	1	375	41.71	5.48	High		45000000	3.489	36.1352	13
FALSE	High	Master Protein	P49327	Fatty acid synthase OS=Homo sapiens OX=9606 GN=FASN PE=1 SV=3	FALSE	0	33.7796	7.84548	14	14	14	1	2511	273.254	6.44	High		7200000	0.263	39.1618	14
FALSE	High	Master Protein	Q07065	Cytoskeleton-associated protein 4 OS=Homo sapiens OX=9606 GN=CKAP4 PE=1 SV=2	FALSE	0	32.1125	29.5681	14	16	14	1	602	65.983	5.92	High		11000000	1.19	43.7925	14
FALSE	High	Master Protein	P05165	Propionyl-CoA carboxylase alpha chain, mitochondrial OS=Homo sapiens OX=9606 GN=PCCA PE=1 SV=4	FALSE	0	31.6362	23.2143	13	14	13	1	728	80.008	7.52	High		78000000	0.859	34.1912	13
FALSE	High	Master Protein	P10809	60 kDa heat shock protein, mitochondrial OS=Homo sapiens OX=9606 GN=HSPD1 PE=1 SV=2	FALSE	0	30.223	26.8761	12	12	12	1	573	61.016	5.87	High		11000000	1.154	33.7773	12
FALSE	High	Master Protein	P29401	Transketolase OS=Homo sapiens OX=9606 GN=TKT PE=1 SV=3	FALSE	0	29.7707	21.8299	10	12	10	1	623	67.835	7.66	High		19000000	1.154	31.5971	10
FALSE	High	Master Protein	P0DMV9	Heat shock 70 kDa protein 1B OS=Homo sapiens OX=9606 GN=HSPA1B PE=1 SV=1	FALSE	0	29.4871	20.7488	12	15	9	1	641	70.009	5.66	High		15000000	1.336	41.4468	12
FALSE	High	Master Protein	P02545	Prelamin-A/C OS=Homo sapiens OX=9606 GN=LMNA PE=1 SV=1	FALSE	0	28.7229	23.1928	14	15	14	1	664	74.095	7.02	High		9500000	1.047	33.3684	14
FALSE	High	Master Protein	O15013	Rho guanine nucleotide exchange factor 10 OS=Homo sapiens OX=9606 GN=ARHGEF10 PE=1 SV=4	FALSE	0	27.3831	11.8335	12	14	12	1	1369	151.516	5.68	High		13000000	0.682	36.4102	12
FALSE	High	Master Protein	P15924	Desmoplakin OS=Homo sapiens OX=9606 GN=DSP PE=1 SV=3	FALSE	0	27.2493	5.50331	13	15	13	1	2871	331.569	6.81	High		9700000	0.169	35.4447	13
FALSE	High	Master Protein	Q9BQG0	Myb-binding protein 1A OS=Homo sapiens OX=9606 GN=MYBBP1A PE=1 SV=2	FALSE	0	26.6187	9.63855	11	15	11	1	1328	148.762	9.28	High		15000000	0.378	28.6346	11
FALSE	High	Master Protein	P15311	Ezrin OS=Homo sapiens OX=9606 GN=EZR PE=1 SV=4	FALSE	0	26.1921	22.8669	15	16	6	1	586	69.37	6.27	High		6000000	1.424	35.308	15
FALSE	High	Master Protein	Q9H2G2	STE20-like serine/threonine-protein kinase OS=Homo sapiens OX=9606 GN=SLK PE=1 SV=1	FALSE	0	25.9806	10.2834	13	13	13	1	1235	142.607	5.15	High		19000000	0.507	34.3401	13
FALSE	High	Master Protein	P55072	Transitional endoplasmic reticulum ATPase OS=Homo sapiens OX=9606 GN=VCP PE=1 SV=4	FALSE	0	24.9858	17.1216	10	10	10	1	806	89.266	5.26	High		8000000	0.616	27.514	10
FALSE	High	Master Protein	P14625	Endoplasmin OS=Homo sapiens OX=9606 GN=HSP90B1 PE=1 SV=1	FALSE	0	23.7155	14.0722	10	10	8	1	803	92.411	4.84	High		12000000	0.571	28.2799	10
FALSE	High	Master Protein	P13639	Elongation factor 2 OS=Homo sapiens OX=9606 GN=EEF2 PE=1 SV=4	FALSE	0	23.3331	16.2005	12	13	12	1	858	95.277	6.83	High		13000000	0.668	34.8047	12
FALSE	High	Master Protein	O00159	Unconventional myosin-Ic OS=Homo sapiens OX=9606 GN=MYO1C PE=1 SV=4	FALSE	0	23.3005	16.2747	12	12	12	1	1063	121.606	9.41	High		11000000	0.501	27.8557	12
FALSE	High	Master Protein	O00411	DNA-directed RNA polymerase, mitochondrial OS=Homo sapiens OX=9606 GN=POLRMT PE=1 SV=2	FALSE	0	23.2006	13.1707	11	12	11	1	1230	138.532	8.98	High		15000000	0.492	26.3844	11
FALSE	High	Master Protein	Q86YZ3	Hornerin OS=Homo sapiens OX=9606 GN=HRNR PE=1 SV=2	TRUE	0	22.8933	3.92982	5	10	5	1	2850	282.228	10.04	High		35000000	0.215	31.267	5
FALSE	High	Master Protein	P04406	Glyceraldehyde-3-phosphate dehydrogenase OS=Homo sapiens OX=9606 GN=GAPDH PE=1 SV=3	FALSE	0	21.8745	28.3582	6	7	6	1	335	36.03	8.46	High		24000000	1.154	21.8593	6
FALSE	High	Master Protein	P49711	Transcriptional repressor CTCF OS=Homo sapiens OX=9606 GN=CTCF PE=1 SV=1	FALSE	0	20.7095	12.1045	8	10	8	1	727	82.732	6.96	High		12000000	0.896	22.1904	8
FALSE	High	Master Protein	P41091	Eukaryotic translation initiation factor 2 subunit 3 OS=Homo sapiens OX=9606 GN=EIF2S3 PE=1 SV=3	FALSE	0	19.255	29.2373	9	10	9	1	472	51.077	8.4	High		11000000	1.61	21.293	9
FALSE	High	Master Protein	Q9GZR7	ATP-dependent RNA helicase DDX24 OS=Homo sapiens OX=9606 GN=DDX24 PE=1 SV=1	FALSE	0	19.1604	10.2445	7	7	7	1	859	96.271	9.06	High		11000000	0.363	20.4075	7
FALSE	High	Master Protein	Q7Z794	Keratin, type II cytoskeletal 1b OS=Homo sapiens OX=9606 GN=KRT77 PE=2 SV=3	FALSE	0	19.0626	8.82353	6	15	2	1	578	61.864	5.99	High		500000000	0.693	40.0591	6
FALSE	High	Master Protein	Q9UER7	Death domain-associated protein 6 OS=Homo sapiens OX=9606 GN=DAXX PE=1 SV=2	FALSE	0	18.7813	12.4324	7	8	7	1	740	81.323	4.87	High		11000000	0.887	22.8848	7
FALSE	High	Master Protein	Q9NVP1	ATP-dependent RNA helicase DDX18 OS=Homo sapiens OX=9606 GN=DDX18 PE=1 SV=2	FALSE	0	18.3829	11.9403	6	8	6	1	670	75.359	9.5	High		11000000	0.668	19.9533	6
FALSE	High	Master Protein	P68104	Elongation factor 1-alpha 1 OS=Homo sapiens OX=9606 GN=EEF1A1 PE=1 SV=1	FALSE	0	18.2459	20.1299	7	8	7	1	462	50.109	9.01	High		17000000	1.089	22.6787	7
FALSE	High	Master Protein	O75369	Filamin-B OS=Homo sapiens OX=9606 GN=FLNB PE=1 SV=2	FALSE	0	17.4155	5.80323	11	11	10	1	2602	277.99	5.73	High		3500000	0.176	25.2006	11
FALSE	High	Master Protein	O60218	Aldo-keto reductase family 1 member B10 OS=Homo sapiens OX=9606 GN=AKR1B10 PE=1 SV=2	FALSE	0	16.8094	32.2785	8	8	8	1	316	35.997	7.84	High		8900000	1.404	14.8781	8
FALSE	High	Master Protein	O76021	Ribosomal L1 domain-containing protein 1 OS=Homo sapiens OX=9606 GN=RSL1D1 PE=1 SV=3	FALSE	0	16.3205	16.1224	8	9	8	1	490	54.939	10.13	High		12000000	1.219	19.6573	8
FALSE	High	Master Protein	P07237	Protein disulfide-isomerase OS=Homo sapiens OX=9606 GN=P4HB PE=1 SV=3	FALSE	0	16.2941	15.1575	7	7	7	1	508	57.081	4.87	High		6000000	0.496	14.912	7
FALSE	High	Master Protein	P02768	Serum albumin OS=Homo sapiens OX=9606 GN=ALB PE=1 SV=2	TRUE	0	15.3106	8.53859	6	8	6	1	609	69.321	6.28	High		55000000	0.468	22.831	6
FALSE	High	Master Protein	Q02413	Desmoglein-1 OS=Homo sapiens OX=9606 GN=DSG1 PE=1 SV=2	FALSE	0	14.8137	6.67302	4	5	4	1	1049	113.676	5.03	High		9900000	0.299	15.1652	4
FALSE	High	Master Protein	P11413	Glucose-6-phosphate 1-dehydrogenase OS=Homo sapiens OX=9606 GN=G6PD PE=1 SV=4	FALSE	0	14.2557	13.9806	7	7	7	1	515	59.219	6.84	High		6500000	0.528	13.5007	7
FALSE	High	Master Protein	P07355	Annexin A2 OS=Homo sapiens OX=9606 GN=ANXA2 PE=1 SV=2	FALSE	0	13.0267	19.469	6	6	6	1	339	38.58	7.75	High		9700000	0.778	16.5556	6
FALSE	High	Master Protein	Q5T749	Keratinocyte proline-rich protein OS=Homo sapiens OX=9606 GN=KPRP PE=1 SV=1	FALSE	0	12.849	18.3074	6	9	6	1	579	64.093	8.27	High		8200000	1.015	15.0087	6
FALSE	High	Master Protein	P05783	Keratin, type I cytoskeletal 18 OS=Homo sapiens OX=9606 GN=KRT18 PE=1 SV=2	FALSE	0	12.7017	16.5116	6	8	5	1	430	48.029	5.45	High		5200000	0.468	17.4462	6
FALSE	High	Master Protein	P00352	Retinal dehydrogenase 1 OS=Homo sapiens OX=9606 GN=ALDH1A1 PE=1 SV=2	FALSE	0	11.9069	10.1796	4	4	4	1	501	54.827	6.73	High		5300000	0.407	10.6191	4
FALSE	High	Master Protein	P06733	Alpha-enolase OS=Homo sapiens OX=9606 GN=ENO1 PE=1 SV=2	FALSE	0	11.8722	15.2074	4	5	4	1	434	47.139	7.39	High		6800000	0.487	15.8148	4
FALSE	High	Master Protein	P14923	Junction plakoglobin OS=Homo sapiens OX=9606 GN=JUP PE=1 SV=3	FALSE	0	11.7	8.05369	5	5	5	1	745	81.693	6.14	High		6500000	0.299	12.0437	5
FALSE	High	Master Protein	Q96GQ7	Probable ATP-dependent RNA helicase DDX27 OS=Homo sapiens OX=9606 GN=DDX27 PE=1 SV=2	FALSE	0	11.5832	7.91457	6	6	6	1	796	89.779	9.28	High		9300000	0.359	13.1959	6
FALSE	High	Master Protein	O75400	Pre-mRNA-processing factor 40 homolog A OS=Homo sapiens OX=9606 GN=PRPF40A PE=1 SV=2	FALSE	0	11.1458	7.41902	6	7	6	1	957	108.737	7.56	High		6300000	0.482	13.5148	6
FALSE	High	Master Protein	Q13428	Treacle protein OS=Homo sapiens OX=9606 GN=TCOF1 PE=1 SV=3	FALSE	0	9.93165	5.44355	7	7	7	1	1488	152.015	9.04	High		12000000	0.214	16.4419	7
FALSE	High	Master Protein	Q9H4G0	Band 4.1-like protein 1 OS=Homo sapiens OX=9606 GN=EPB41L1 PE=1 SV=2	FALSE	0	9.82179	7.26447	5	5	4	1	881	98.442	5.62	High		7500000	0.243	11.0436	5
FALSE	High	Master Protein	O43491	Band 4.1-like protein 2 OS=Homo sapiens OX=9606 GN=EPB41L2 PE=1 SV=1	FALSE	0	9.77636	6.36816	5	5	4	1	1005	112.519	5.44	High		4700000	0.194	10.0768	5
FALSE	High	Master Protein	P62979	Ubiquitin-40S ribosomal protein S27a OS=Homo sapiens OX=9606 GN=RPS27A PE=1 SV=2	FALSE	0	9.45907	33.9744	5	5	5	1	156	17.953	9.64	High		24000000	1.848	10.5334	5
FALSE	High	Master Protein	O94804	Serine/threonine-protein kinase 10 OS=Homo sapiens OX=9606 GN=STK10 PE=1 SV=1	FALSE	0	9.38336	4.85537	5	5	5	1	968	112.065	6.95	High		8900000	0.243	7.56647	5
FALSE	High	Master Protein	P81605	Dermcidin OS=Homo sapiens OX=9606 GN=DCD PE=1 SV=2	FALSE	0	9.07496	22.7273	3	4	3	1	110	11.277	6.54	High		36000000	1.783	13.1814	3
FALSE	High	Master Protein	A3KN83	Protein strawberry notch homolog 1 OS=Homo sapiens OX=9606 GN=SBNO1 PE=1 SV=1	FALSE	0	9.03796	3.66116	4	4	4	1	1393	154.216	7.88	High		3900000	0.127	9.07198	4
FALSE	High	Master Protein	O95470	Sphingosine-1-phosphate lyase 1 OS=Homo sapiens OX=9606 GN=SGPL1 PE=1 SV=3	FALSE	0	8.78938	9.33099	5	5	5	1	568	63.483	9.16	High		6400000	0.433	8.9506	5
FALSE	High	Master Protein	P68363	Tubulin alpha-1B chain OS=Homo sapiens OX=9606 GN=TUBA1B PE=1 SV=1	FALSE	0	8.76059	13.7472	4	4	4	1	451	50.12	5.06	High		7500000	0.468	10.8109	4
FALSE	High	Master Protein	P35659	Protein DEK OS=Homo sapiens OX=9606 GN=DEK PE=1 SV=1	FALSE	0	8.69913	15.2	5	5	5	1	375	42.648	8.56	High		6000000	0.468	8.21177	5
FALSE	High	Master Protein	Q8NHQ9	ATP-dependent RNA helicase DDX55 OS=Homo sapiens OX=9606 GN=DDX55 PE=1 SV=3	FALSE	0	8.60449	8.5	5	5	5	1	600	68.503	9.25	High		8900000	0.354	8.01044	5
FALSE	High	Master Protein	P00558	Phosphoglycerate kinase 1 OS=Homo sapiens OX=9606 GN=PGK1 PE=1 SV=3	FALSE	0	8.52539	11.5108	4	4	4	1	417	44.586	8.1	High		8000000	0.359	9.11158	4
FALSE	High	Master Protein	P06744	Glucose-6-phosphate isomerase OS=Homo sapiens OX=9606 GN=GPI PE=1 SV=4	FALSE	0	7.95719	6.98925	3	3	3	1	558	63.107	8.32	High		4000000	0.212	8.82364	3
FALSE	High	Master Protein	Q8WUM4	Programmed cell death 6-interacting protein OS=Homo sapiens OX=9606 GN=PDCD6IP PE=1 SV=1	FALSE	0	7.62316	5.64516	4	4	4	1	868	95.963	6.52	High		3500000	0.182	9.03116	4
FALSE	High	Master Protein	Q8N1N4	Keratin, type II cytoskeletal 78 OS=Homo sapiens OX=9606 GN=KRT78 PE=1 SV=2	FALSE	0	7.52133	8.07692	4	4	3	1	520	56.83	6.02	High		4800000	0.283	9.20833	4
FALSE	High	Master Protein	Q9H2K8	Serine/threonine-protein kinase TAO3 OS=Homo sapiens OX=9606 GN=TAOK3 PE=1 SV=2	FALSE	0	7.22716	5.79065	5	5	5	1	898	105.34	7.3	High		4500000	0.271	8.79012	5
FALSE	High	Master Protein	P38646	Stress-70 protein, mitochondrial OS=Homo sapiens OX=9606 GN=HSPA9 PE=1 SV=2	FALSE	0	7.2162	6.03829	3	3	3	1	679	73.635	6.16	High		4600000	0.17	7.973	3
FALSE	High	Master Protein	O60814	Histone H2B type 1-K OS=Homo sapiens OX=9606 GN=HIST1H2BK PE=1 SV=3	FALSE	0	7.2119	27.7778	3	5	3	1	126	13.882	10.32	High		59000000	1.31	11.6835	3
FALSE	High	Master Protein	P16402	Histone H1.3 OS=Homo sapiens OX=9606 GN=HIST1H1D PE=1 SV=2	FALSE	0	6.88289	11.3122	3	4	3	1	221	22.336	11.02	High		9200000	0.701	10.1671	3
FALSE	High	Master Protein	Q14137	Ribosome biogenesis protein BOP1 OS=Homo sapiens OX=9606 GN=BOP1 PE=1 SV=2	FALSE	0	6.86776	3.21716	2	2	2	1	746	83.577	6.19	High		5100000	0.113	6.01066	2
FALSE	High	Master Protein	P49756	RNA-binding protein 25 OS=Homo sapiens OX=9606 GN=RBM25 PE=1 SV=3	FALSE	0	6.84397	5.57533	5	5	5	1	843	100.124	6.32	High		6900000	0.403	9.22193	5
FALSE	High	Master Protein	Q09666	Neuroblast differentiation-associated protein AHNAK OS=Homo sapiens OX=9606 GN=AHNAK PE=1 SV=2	FALSE	0	6.56478	5.9253	4	6	4	1	5890	628.699	6.15	High		3900000	0.022	5.56011	4
FALSE	High	Master Protein	Q96PY5	Formin-like protein 2 OS=Homo sapiens OX=9606 GN=FMNL2 PE=1 SV=3	FALSE	0	6.52214	2.94659	3	3	3	1	1086	123.243	7.4	High		29000000	0.104	7.12942	3
FALSE	High	Master Protein	O43707	Alpha-actinin-4 OS=Homo sapiens OX=9606 GN=ACTN4 PE=1 SV=2	FALSE	0	6.41822	4.61032	4	4	4	1	911	104.788	5.44	High		3400000	0.157	7.2925	4
FALSE	High	Master Protein	Q08554	Desmocollin-1 OS=Homo sapiens OX=9606 GN=DSC1 PE=1 SV=2	FALSE	0	6.0408	3.3557	3	3	3	1	894	99.924	5.43	High		5000000	0.145	2.80616	3
FALSE	High	Master Protein	P46940	Ras GTPase-activating-like protein IQGAP1 OS=Homo sapiens OX=9606 GN=IQGAP1 PE=1 SV=1	FALSE	0	6.01176	1.8105	3	3	3	1	1657	189.134	6.48	High		2700000	0.075	6.39894	3
FALSE	High	Master Protein	P84098	60S ribosomal protein L19 OS=Homo sapiens OX=9606 GN=RPL19 PE=1 SV=1	FALSE	0	5.92646	13.7755	3	3	3	1	196	23.451	11.47	High		6300000	1.154	4.96666	3
FALSE	High	Master Protein	O00541	Pescadillo homolog OS=Homo sapiens OX=9606 GN=PES1 PE=1 SV=1	FALSE	0	5.16073	6.29252	4	4	4	1	588	67.96	7.33	High		5400000	0.274	6.88902	4
FALSE	High	Master Protein	Q2NL82	Pre-rRNA-processing protein TSR1 homolog OS=Homo sapiens OX=9606 GN=TSR1 PE=1 SV=1	FALSE	0	5.1502	5.0995	3	3	3	1	804	91.752	7.42	High		4200000	0.199	7.49271	3
FALSE	High	Master Protein	Q16881	Thioredoxin reductase 1, cytoplasmic OS=Homo sapiens OX=9606 GN=TXNRD1 PE=1 SV=3	FALSE	0	4.98549	3.85208	2	2	2	1	649	70.862	7.39	High		4900000	0.129	4.98677	2
FALSE	High	Master Protein	O60841	Eukaryotic translation initiation factor 5B OS=Homo sapiens OX=9606 GN=EIF5B PE=1 SV=4	FALSE	0	4.97812	3.27869	2	2	2	1	1220	138.742	5.49	High		1700000	0.077	6.55397	2
FALSE	High	Master Protein	P49458	Signal recognition particle 9 kDa protein OS=Homo sapiens OX=9606 GN=SRP9 PE=1 SV=2	FALSE	0	4.77786	22.093	2	2	2	1	86	10.105	7.97	High		8300000	0.931	5.57235	2
FALSE	High	Master Protein	Q8IY81	pre-rRNA processing protein FTSJ3 OS=Homo sapiens OX=9606 GN=FTSJ3 PE=1 SV=2	FALSE	0	4.73199	2.5974	2	2	2	1	847	96.499	8.4	High		3100000	0.11	4.66548	2
FALSE	High	Master Protein	Q8N3E9	1-phosphatidylinositol 4,5-bisphosphate phosphodiesterase delta-3 OS=Homo sapiens OX=9606 GN=PLCD3 PE=1 SV=3	FALSE	0	4.56045	5.70342	3	3	3	1	789	89.202	6.98	High		2000000	0.194	7.08386	3
FALSE	High	Master Protein	P0C0S8	Histone H2A type 1 OS=Homo sapiens OX=9606 GN=HIST1H2AG PE=1 SV=2	FALSE	0	4.47441	20.7692	3	3	3	1	130	14.083	10.9	High		28000000	1.683	8.49782	3
FALSE	High	Master Protein	P22314	Ubiquitin-like modifier-activating enzyme 1 OS=Homo sapiens OX=9606 GN=UBA1 PE=1 SV=3	FALSE	0	4.40085	3.11909	2	2	2	1	1058	117.774	5.76	High		2200000	0.08	3.49037	2
FALSE	High	Master Protein	Q9Y383	Putative RNA-binding protein Luc7-like 2 OS=Homo sapiens OX=9606 GN=LUC7L2 PE=1 SV=2	FALSE	0	4.39611	5.61224	2	2	2	1	392	46.486	10.01	High		2500000	0.274	2.95335	2
FALSE	High	Master Protein	P12273	Prolactin-inducible protein OS=Homo sapiens OX=9606 GN=PIP PE=1 SV=1	FALSE	0	4.38626	13.6986	2	2	2	1	146	16.562	8.05	High		2300000	0.468	3.14151	2
FALSE	High	Master Protein	Q9Y490	Talin-1 OS=Homo sapiens OX=9606 GN=TLN1 PE=1 SV=3	FALSE	0	4.19833	1.2987	2	2	2	1	2541	269.599	6.07	High		2700000	0.03	5.05484	2
FALSE	High	Master Protein	Q5SSJ5	Heterochromatin protein 1-binding protein 3 OS=Homo sapiens OX=9606 GN=HP1BP3 PE=1 SV=1	FALSE	0	4.18267	3.4358	2	2	2	1	553	61.169	9.67	High		7900000	0.15	4.24393	2
FALSE	High	Master Protein	P61353	60S ribosomal protein L27 OS=Homo sapiens OX=9606 GN=RPL27 PE=1 SV=2	FALSE	0	4.14853	14.7059	2	2	2	1	136	15.788	10.56	High		4700000	1.154	4.21073	2
FALSE	High	Master Protein	Q9HCE6	Rho guanine nucleotide exchange factor 10-like protein OS=Homo sapiens OX=9606 GN=ARHGEF10L PE=1 SV=4	FALSE	0	4.08099	2.65833	3	3	3	1	1279	140.291	5.94	High		4200000	0.116	4.32312	3
FALSE	High	Master Protein	P62829	60S ribosomal protein L23 OS=Homo sapiens OX=9606 GN=RPL23 PE=1 SV=1	FALSE	0	4.04687	20	2	2	2	1	140	14.856	10.51	High		3200000	0.585	4.94531	2
FALSE	High	Master Protein	P62805	Histone H4 OS=Homo sapiens OX=9606 GN=HIST1H4A PE=1 SV=2	FALSE	0	3.72331	19.4175	2	2	2	1	103	11.36	11.36	High		14000000	1.154	4.74107	2
FALSE	High	Master Protein	Q13813	Spectrin alpha chain, non-erythrocytic 1 OS=Homo sapiens OX=9606 GN=SPTAN1 PE=1 SV=3	FALSE	0	3.72032	1.05178	2	2	2	1	2472	284.364	5.35	High		1900000	0.025	4.54555	2
FALSE	High	Master Protein	Q6NZI2	Caveolae-associated protein 1 OS=Homo sapiens OX=9606 GN=CAVIN1 PE=1 SV=1	FALSE	0	3.72024	6.15385	2	2	2	1	390	43.45	5.6	High		5100000	0.292	3.05773	2
FALSE	High	Master Protein	P05089	Arginase-1 OS=Homo sapiens OX=9606 GN=ARG1 PE=1 SV=2	FALSE	0	3.69262	7.14286	2	2	2	1	322	34.713	7.21	High		2700000	0.274	4.26105	2
FALSE	High	Master Protein	P42330	Aldo-keto reductase family 1 member C3 OS=Homo sapiens OX=9606 GN=AKR1C3 PE=1 SV=4	FALSE	0	3.67647	8.35913	2	3	2	1	323	36.83	7.94	High		2900000	0.233	4.97306	2
FALSE	High	Master Protein	P35268	60S ribosomal protein L22 OS=Homo sapiens OX=9606 GN=RPL22 PE=1 SV=2	FALSE	0	3.65363	14.8438	2	2	2	1	128	14.778	9.19	High		3500000	1.154	2.67908	2
FALSE	High	Master Protein	P50914	60S ribosomal protein L14 OS=Homo sapiens OX=9606 GN=RPL14 PE=1 SV=4	FALSE	0	3.56177	5.5814	1	1	1	1	215	23.417	10.93	High		2800000	0.212	2.98772	1
FALSE	High	Master Protein	P52209	6-phosphogluconate dehydrogenase, decarboxylating OS=Homo sapiens OX=9606 GN=PGD PE=1 SV=3	FALSE	0	3.3674	6.00414	2	2	2	1	483	53.106	7.23	High		2400000	0.166	4.65823	2
FALSE	High	Master Protein	Q5H9U9	Probable ATP-dependent RNA helicase DDX60-like OS=Homo sapiens OX=9606 GN=DDX60L PE=2 SV=2	FALSE	0	3.08325	1.81712	2	3	2	1	1706	197.547	8.29	High		1400000	0.043	0	2
FALSE	High	Master Protein	Q6ZVX7	F-box only protein 50 OS=Homo sapiens OX=9606 GN=NCCRP1 PE=1 SV=1	FALSE	0	3.06103	4	1	1	1	1	275	30.828	6.62	High		2000000	0.194	2.66512	1
FALSE	High	Master Protein	Q96PZ2	Protein FAM111A OS=Homo sapiens OX=9606 GN=FAM111A PE=1 SV=2	FALSE	0	3.05206	1.473	1	2	1	1	611	70.151	8.53	High		4500000	0.136	2.08798	1
FALSE	High	Master Protein	Q14240	Eukaryotic initiation factor 4A-II OS=Homo sapiens OX=9606 GN=EIF4A2 PE=1 SV=2	FALSE	0	3.02713	6.38821	2	2	2	1	407	46.373	5.48	High		4300000	0.212	4.00353	2
FALSE	High	Master Protein	P23141	Liver carboxylesterase 1 OS=Homo sapiens OX=9606 GN=CES1 PE=1 SV=2	FALSE	0	3.00168	4.58554	2	2	2	1	567	62.481	6.6	High		3000000	0.15	4.57195	2
FALSE	High	Master Protein	Q5T3I0	G patch domain-containing protein 4 OS=Homo sapiens OX=9606 GN=GPATCH4 PE=1 SV=2	FALSE	0	2.98548	2.46637	1	1	1	1	446	50.351	9.63	High		3700000	0.08	2.80287	1
FALSE	High	Master Protein	Q02040	A-kinase anchor protein 17A OS=Homo sapiens OX=9606 GN=AKAP17A PE=1 SV=2	FALSE	0	2.92272	2.44604	2	2	2	1	695	80.686	9.73	High		3000000	0.129	2.49627	2
FALSE	High	Master Protein	Q9UHB9	Signal recognition particle subunit SRP68 OS=Homo sapiens OX=9606 GN=SRP68 PE=1 SV=2	FALSE	0	2.86678	2.55183	1	1	1	1	627	70.686	8.56	High			0.055	2.396	1
FALSE	High	Master Protein	P42766	60S ribosomal protein L35 OS=Homo sapiens OX=9606 GN=RPL35 PE=1 SV=2	FALSE	0	2.86551	15.4472	2	2	2	1	123	14.543	11.05	High		4300000	1.154	2.15606	2
FALSE	High	Master Protein	P55884	Eukaryotic translation initiation factor 3 subunit B OS=Homo sapiens OX=9606 GN=EIF3B PE=1 SV=3	FALSE	0	2.82616	2.82555	2	2	2	1	814	92.424	5	High		3000000	0.116	4.49353	2
FALSE	High	Master Protein	Q5TZA2	Rootletin OS=Homo sapiens OX=9606 GN=CROCC PE=1 SV=1	FALSE	0	2.76535	0.6941	2	2	1	1	2017	228.388	5.5	High		4600000	0.016	3.95572	2
FALSE	High	Master Protein	O00139	Kinesin-like protein KIF2A OS=Homo sapiens OX=9606 GN=KIF2A PE=1 SV=3	FALSE	0.0037594	2.65072	1.55807	1	1	1	1	706	79.905	6.68	High		3600000	0.051	2.33089	1
FALSE	High	Master Protein	Q9BVP2	Guanine nucleotide-binding protein-like 3 OS=Homo sapiens OX=9606 GN=GNL3 PE=1 SV=2	FALSE	0.0037594	2.6138	3.46084	2	2	2	1	549	61.954	9.16	High		4000000	0.155	2.42225	2
FALSE	High	Master Protein	P12956	X-ray repair cross-complementing protein 6 OS=Homo sapiens OX=9606 GN=XRCC6 PE=1 SV=2	FALSE	0.0037594	2.59654	1.80624	1	1	1	1	609	69.799	6.64	High		2100000	0.059	2.35379	1
FALSE	High	Master Protein	P62851	40S ribosomal protein S25 OS=Homo sapiens OX=9606 GN=RPS25 PE=1 SV=1	FALSE	0.0037594	2.57598	15.2	2	2	2	1	125	13.734	10.11	High		4600000	1.154	4.25911	2
FALSE	High	Master Protein	P07195	L-lactate dehydrogenase B chain OS=Homo sapiens OX=9606 GN=LDHB PE=1 SV=2	FALSE	0.0037594	2.50272	7.18563	2	2	2	1	334	36.615	6.05	High		4000000	0.245	2.29824	2
FALSE	High	Master Protein	P61254	60S ribosomal protein L26 OS=Homo sapiens OX=9606 GN=RPL26 PE=1 SV=1	FALSE	0.0037594	2.3306	8.96552	2	2	2	1	145	17.248	10.55	High		3600000	0.668	3.47426	2
FALSE	High	Master Protein	Q9H0S4	Probable ATP-dependent RNA helicase DDX47 OS=Homo sapiens OX=9606 GN=DDX47 PE=1 SV=1	FALSE	0.0037594	2.31981	4.83516	2	2	2	1	455	50.615	9.1	High		2200000	0.194	2.63899	2
FALSE	High	Master Protein	P18206	Vinculin OS=Homo sapiens OX=9606 GN=VCL PE=1 SV=4	FALSE	0.0037594	2.3019	1.94004	1	1	1	1	1134	123.722	5.66	High			0.028	2.98925	1
FALSE	High	Master Protein	P11216	Glycogen phosphorylase, brain form OS=Homo sapiens OX=9606 GN=PYGB PE=1 SV=5	FALSE	0.0037594	2.29048	1.42349	1	1	1	1	843	96.635	6.86	High		1100000	0.041	2.4729	1
FALSE	High	Master Protein	Q14697	Neutral alpha-glucosidase AB OS=Homo sapiens OX=9606 GN=GANAB PE=1 SV=3	FALSE	0.0037594	2.27811	0.95339	1	1	1	1	944	106.807	6.14	High		2300000	0.043	2.3177	1
FALSE	High	Master Protein	Q8TDD1	ATP-dependent RNA helicase DDX54 OS=Homo sapiens OX=9606 GN=DDX54 PE=1 SV=2	FALSE	0.0037594	2.23875	1.36209	1	1	1	1	881	98.534	10.02	High		3000000	0.044	2.66176	1
FALSE	High	Master Protein	Q9BU76	Multiple myeloma tumor-associated protein 2 OS=Homo sapiens OX=9606 GN=MMTAG2 PE=1 SV=1	FALSE	0.0037594	2.19118	5.32319	1	1	1	1	263	29.394	10.02	High		2300000	0.145	2.48959	1
FALSE	High	Master Protein	P35240	Merlin OS=Homo sapiens OX=9606 GN=NF2 PE=1 SV=1	FALSE	0.0037594	2.17704	3.02521	2	2	2	1	595	69.646	6.47	High		2300000	0.125	1.92261	2
FALSE	High	Master Protein	P04792	Heat shock protein beta-1 OS=Homo sapiens OX=9606 GN=HSPB1 PE=1 SV=2	FALSE	0.0037594	2.16583	4.87805	1	1	1	1	205	22.768	6.4	High		2500000	0.194	2.25839	1
FALSE	High	Master Protein	P22735	Protein-glutamine gamma-glutamyltransferase K OS=Homo sapiens OX=9606 GN=TGM1 PE=1 SV=4	FALSE	0.0037594	2.16134	1.95838	1	1	1	1	817	89.73	6.04	High		1500000	0.049	2.76913	1
FALSE	High	Master Protein	O60701	UDP-glucose 6-dehydrogenase OS=Homo sapiens OX=9606 GN=UGDH PE=1 SV=1	FALSE	0.0037594	2.14535	6.68016	2	2	2	1	494	54.989	7.12	High		1100000	0.15	4.85848	2
FALSE	High	Master Protein	Q9BQ75	Protein CMSS1 OS=Homo sapiens OX=9606 GN=CMSS1 PE=1 SV=2	FALSE	0.0037594	2.11261	6.09319	2	2	2	1	279	31.864	9.19	High		4000000	0.359	4.51889	2
FALSE	High	Master Protein	Q5D862	Filaggrin-2 OS=Homo sapiens OX=9606 GN=FLG2 PE=1 SV=1	TRUE	0.0037594	2.09718	0.460059	1	1	1	1	2391	247.928	8.31	High		18000000	0.026	2.07519	1
FALSE	High	Master Protein	P06702	Protein S100-A9 OS=Homo sapiens OX=9606 GN=S100A9 PE=1 SV=1	FALSE	0.00653595	1.92628	13.1579	1	1	1	1	114	13.234	6.13	High			0.334	2.45943	1
FALSE	High	Master Protein	P49368	T-complex protein 1 subunit gamma OS=Homo sapiens OX=9606 GN=CCT3 PE=1 SV=4	FALSE	0.00653595	1.91471	2.01835	1	1	1	1	545	60.495	6.49	High		1600000	0.062	2.80202	1
FALSE	High	Master Protein	Q15393	Splicing factor 3B subunit 3 OS=Homo sapiens OX=9606 GN=SF3B3 PE=1 SV=4	FALSE	0.00653595	1.914	1.15037	1	1	1	1	1217	135.492	5.26	High			0.036	2.52465	1
FALSE	High	Master Protein	P06576	ATP synthase subunit beta, mitochondrial OS=Homo sapiens OX=9606 GN=ATP5F1B PE=1 SV=3	FALSE	0.00653595	1.83893	1.89036	1	1	1	1	529	56.525	5.4	High		2100000	0.077	2.15347	1
FALSE	High	Master Protein	P13667	Protein disulfide-isomerase A4 OS=Homo sapiens OX=9606 GN=PDIA4 PE=1 SV=2	FALSE	0.00653595	1.82594	1.70543	1	1	1	1	645	72.887	5.07	High		3000000	0.051	2.42982	1
FALSE	High	Master Protein	Q96P63	Serpin B12 OS=Homo sapiens OX=9606 GN=SERPINB12 PE=1 SV=1	FALSE	0.00653595	1.81816	3.95062	1	1	1	1	405	46.247	5.53	High		4000000	0.116	3.2484	1
FALSE	High	Master Protein	Q9H4B7	Tubulin beta-1 chain OS=Homo sapiens OX=9606 GN=TUBB1 PE=1 SV=1	FALSE	0.00653595	1.79344	2.21729	1	1	1	1	451	50.295	5.17	High		5400000	0.096	2.73724	1
FALSE	High	Master Protein	P19338	Nucleolin OS=Homo sapiens OX=9606 GN=NCL PE=1 SV=3	FALSE	0.00653595	1.76472	1.26761	1	1	1	1	710	76.568	4.7	High		4900000	0.049	2.33133	1
FALSE	High	Master Protein	P09874	Poly [ADP-ribose] polymerase 1 OS=Homo sapiens OX=9606 GN=PARP1 PE=1 SV=4	FALSE	0.00653595	1.72148	1.47929	1	1	1	1	1014	113.012	8.88	High		2000000	0.037	2.41899	1
FALSE	High	Master Protein	Q6SJ93	Protein FAM111B OS=Homo sapiens OX=9606 GN=FAM111B PE=1 SV=1	FALSE	0.00653595	1.71108	1.22616	1	1	1	1	734	84.62	8.59	High		1800000	0.049	1.85208	1
FALSE	High	Master Protein	Q92522	Histone H1x OS=Homo sapiens OX=9606 GN=H1FX PE=1 SV=1	FALSE	0.00653595	1.66918	4.69484	1	1	1	1	213	22.474	10.76	High		6800000	0.179	2.39989	1
FALSE	High	Master Protein	P62899	60S ribosomal protein L31 OS=Homo sapiens OX=9606 GN=RPL31 PE=1 SV=1	FALSE	0.00653595	1.63865	7.2	1	1	1	1	125	14.454	10.54	High		5200000	0.389	1.70344	1
FALSE	High	Master Protein	P62241	40S ribosomal protein S8 OS=Homo sapiens OX=9606 GN=RPS8 PE=1 SV=2	FALSE	0.00653595	1.6073	5.28846	1	1	1	1	208	24.19	10.32	High		1600000	0.259	1.88451	1
FALSE	High	Master Protein	Q8WXX5	DnaJ homolog subfamily C member 9 OS=Homo sapiens OX=9606 GN=DNAJC9 PE=1 SV=1	FALSE	0.00653595	1.60223	4.23077	1	1	1	1	260	29.891	5.73	High		1500000	0.136	2.48387	1
FALSE	High	Master Protein	P00338	L-lactate dehydrogenase A chain OS=Homo sapiens OX=9606 GN=LDHA PE=1 SV=2	FALSE	0.00923077	1.59739	2.71084	1	1	1	1	332	36.665	8.27	High			0.096	2.29714	1
FALSE	High	Master Protein	P05198	Eukaryotic translation initiation factor 2 subunit 1 OS=Homo sapiens OX=9606 GN=EIF2S1 PE=1 SV=3	FALSE	0.00923077	1.59007	3.80952	1	1	1	1	315	36.089	5.08	High		3100000	0.11	2.65928	1
FALSE	High	Master Protein	Q5T750	Skin-specific protein 32 OS=Homo sapiens OX=9606 GN=XP32 PE=1 SV=1	FALSE	0.00923077	1.58754	3.2	1	1	1	1	250	26.219	7.97	High		5900000	0.194	2.42538	1
FALSE	High	Master Protein	P46087	Probable 28S rRNA (cytosine(4447)-C(5))-methyltransferase OS=Homo sapiens OX=9606 GN=NOP2 PE=1 SV=2	FALSE	0.00923077	1.49309	0.985222	1	1	1	1	812	89.247	9.23	High		2700000	0.054	1.98686	1
FALSE	High	Master Protein	Q6P2Q9	Pre-mRNA-processing-splicing factor 8 OS=Homo sapiens OX=9606 GN=PRPF8 PE=1 SV=2	FALSE	0.00923077	1.4725	0.428266	1	1	1	1	2335	273.427	8.84	High		600000	0.016	0	1
FALSE	High	Master Protein	Q06830	Peroxiredoxin-1 OS=Homo sapiens OX=9606 GN=PRDX1 PE=1 SV=1	FALSE	0.00923077	1.46193	5.52764	1	1	1	1	199	22.096	8.13	High		9900000	0.179	2.66618	1
FALSE	Medium	Master Protein	O14617	AP-3 complex subunit delta-1 OS=Homo sapiens OX=9606 GN=AP3D1 PE=1 SV=1	FALSE	0.0117647	1.40827	0.954033	1	1	1	1	1153	130.076	8.48	High		1500000	0.038	2.47011	1
FALSE	Medium	Master Protein	P05109	Protein S100-A8 OS=Homo sapiens OX=9606 GN=S100A8 PE=1 SV=1	FALSE	0.0117647	1.39675	11.828	1	1	1	1	93	10.828	7.03	High		3000000	0.334	0	1
FALSE	Medium	Master Protein	P21817	Ryanodine receptor 1 OS=Homo sapiens OX=9606 GN=RYR1 PE=1 SV=3	FALSE	0.0117647	1.39297	0.47638	1	1	1	1	5038	564.815	5.3	High			0.008	0	1
FALSE	Medium	Master Protein	P62888	60S ribosomal protein L30 OS=Homo sapiens OX=9606 GN=RPL30 PE=1 SV=2	FALSE	0.0117647	1.37294	13.913	1	1	1	1	115	12.776	9.63	High		2000000	0.334	2.14304	1
FALSE	Medium	Master Protein	P04075	Fructose-bisphosphate aldolase A OS=Homo sapiens OX=9606 GN=ALDOA PE=1 SV=2	FALSE	0.0117647	1.35144	1.92308	1	1	1	1	364	39.395	8.09	High		4500000	0.105	1.73107	1
FALSE	Medium	Master Protein	P26368	Splicing factor U2AF 65 kDa subunit OS=Homo sapiens OX=9606 GN=U2AF2 PE=1 SV=4	FALSE	0.0117647	1.32267	2.73684	1	1	1	1	475	53.467	9.09	High		3900000	0.116	2.33109	1
FALSE	Medium	Master Protein	P26447	Protein S100-A4 OS=Homo sapiens OX=9606 GN=S100A4 PE=1 SV=1	FALSE	0.0117647	1.31831	8.91089	1	1	1	1	101	11.721	6.11	High		2600000	0.468	1.97572	1
FALSE	Medium	Master Protein	P08195	4F2 cell-surface antigen heavy chain OS=Homo sapiens OX=9606 GN=SLC3A2 PE=1 SV=3	FALSE	0.0117647	1.30513	1.90476	1	1	1	1	630	67.952	5.01	High		1700000	0.072	0	1
FALSE	Medium	Master Protein	P36957	Dihydrolipoyllysine-residue succinyltransferase component of 2-oxoglutarate dehydrogenase complex, mitochondrial OS=Homo sapiens OX=9606 GN=DLST PE=1 SV=4	FALSE	0.0117647	1.298	1.766	1	1	1	1	453	48.724	8.95	High		3000000	0.101	2.10846	1
FALSE	Medium	Master Protein	Q9UL54	Serine/threonine-protein kinase TAO2 OS=Homo sapiens OX=9606 GN=TAOK2 PE=1 SV=2	FALSE	0.0117647	1.29192	0.890688	1	1	1	1	1235	138.166	7.27	High		3900000	0.037	2.96638	1
FALSE	Medium	Master Protein	O95994	Anterior gradient protein 2 homolog OS=Homo sapiens OX=9606 GN=AGR2 PE=1 SV=1	FALSE	0.0174419	1.2327	4	1	1	1	1	175	19.967	9	High		2200000	0.233	1.7432	1
FALSE	Medium	Master Protein	P16220	Cyclic AMP-responsive element-binding protein 1 OS=Homo sapiens OX=9606 GN=CREB1 PE=1 SV=2	FALSE	0.0174419	1.22062	2.05279	1	1	1	1	341	36.666	5.57	High		1700000	0.468	1.77002	1
FALSE	Medium	Master Protein	Q9HCM4	Band 4.1-like protein 5 OS=Homo sapiens OX=9606 GN=EPB41L5 PE=1 SV=3	FALSE	0.0201149	1.16768	1.36426	1	1	1	1	733	81.805	6.58	High		2000000	0.062	2.19135	1
FALSE	Medium	Master Protein	P56537	Eukaryotic translation initiation factor 6 OS=Homo sapiens OX=9606 GN=EIF6 PE=1 SV=1	FALSE	0.0201149	1.15789	7.34694	1	1	1	1	245	26.582	4.68	High		1600000	0.212	0	1
FALSE	Medium	Master Protein	Q15572	TATA box-binding protein-associated factor RNA polymerase I subunit C OS=Homo sapiens OX=9606 GN=TAF1C PE=1 SV=2	FALSE	0.0228571	1.13811	1.26582	1	1	1	1	869	95.153	8.59	High			0.053	1.84555	1
FALSE	Medium	Master Protein	Q9H444	Charged multivesicular body protein 4b OS=Homo sapiens OX=9606 GN=CHMP4B PE=1 SV=1	FALSE	0.0282486	1.10947	4.46429	1	1	1	1	224	24.935	4.82	High		2100000	0.179	1.73593	1
FALSE	Medium	Master Protein	Q5VT25	Serine/threonine-protein kinase MRCK alpha OS=Homo sapiens OX=9606 GN=CDC42BPA PE=1 SV=1	FALSE	0.0282486	1.10386	0.635104	1	1	1	1	1732	197.182	6.58	High		2500000	0.023	0	1
FALSE	Medium	Master Protein	Q9H8H2	Probable ATP-dependent RNA helicase DDX31 OS=Homo sapiens OX=9606 GN=DDX31 PE=1 SV=2	FALSE	0.0282486	1.09012	1.17509	1	1	1	1	851	94.029	9.99	High			0.045	1.9957	1
FALSE	Medium	Master Protein	Q03001	Dystonin OS=Homo sapiens OX=9606 GN=DST PE=1 SV=4	FALSE	0.0282486	1.08884	0.568032	1	1	1	1	7570	860.127	5.25	High		300000	0.005	0	1
FALSE	Medium	Master Protein	O14646	Chromodomain-helicase-DNA-binding protein 1 OS=Homo sapiens OX=9606 GN=CHD1 PE=1 SV=2	FALSE	0.0309859	1.0656	0.818713	1	1	1	1	1710	196.567	7.14	High		3500000	0.022	2.25528	1
FALSE	Medium	Master Protein	P05023	Sodium/potassium-transporting ATPase subunit alpha-1 OS=Homo sapiens OX=9606 GN=ATP1A1 PE=1 SV=1	FALSE	0.0335196	1.05433	1.75953	1	1	1	1	1023	112.824	5.49	High			0.045	2.24024	1
FALSE	Medium	Master Protein	P63010	AP-2 complex subunit beta OS=Homo sapiens OX=9606 GN=AP2B1 PE=1 SV=1	FALSE	0.0360111	1.05124	0.853789	1	1	1	1	937	104.486	5.38	High			0.047	0	1
FALSE	Medium	Master Protein	O15264	Mitogen-activated protein kinase 13 OS=Homo sapiens OX=9606 GN=MAPK13 PE=1 SV=1	FALSE	0.0360111	1.04015	4.93151	1	1	1	1	365	42.063	8.38	High			0.105	0	1
FALSE	Medium	Master Protein	P78362	SRSF protein kinase 2 OS=Homo sapiens OX=9606 GN=SRPK2 PE=1 SV=3	FALSE	0.0397022	1.02872	1.74419	1	1	1	1	688	77.478	4.97	High		1200000	0.072	1.88011	1
FALSE	Medium	Master Protein	P20042	Eukaryotic translation initiation factor 2 subunit 2 OS=Homo sapiens OX=9606 GN=EIF2S2 PE=1 SV=2	FALSE	0.0397022	1.0271	2.4024	1	1	1	1	333	38.364	5.8	High		2900000	0.11	1.96157	1
FALSE	Medium	Master Protein	P83731	60S ribosomal protein L24 OS=Homo sapiens OX=9606 GN=RPL24 PE=1 SV=1	FALSE	0.0397022	1.01323	8.28025	1	1	1	1	157	17.768	11.25	High		5000000	0.259	2.18556	1
FALSE	Medium	Master Protein	A0A1B0GX31	T cell receptor beta variable 7-6 OS=Homo sapiens OX=9606 GN=TRBV7-6 PE=3 SV=1	FALSE	0.0397022	1.01238	36.5217	1	1	1	1	115	12.819	7.88	High			0.389	0	1
FALSE	Medium	Master Protein	Q8WWW0	Ras association domain-containing protein 5 OS=Homo sapiens OX=9606 GN=RASSF5 PE=1 SV=1	FALSE	0.0397022	1.00798	2.39234	1	1	1	1	418	47.061	9.14	High		5700000	0.093	0	1
FALSE	Medium	Master Protein	P62854	40S ribosomal protein S26 OS=Homo sapiens OX=9606 GN=RPS26 PE=1 SV=3	FALSE	0.0397022	1.00692	13.0435	1	1	1	1	115	13.007	11	High		1300000	0.468	1.85202	1
FALSE	Medium	Master Protein	Q96SB4	SRSF protein kinase 1 OS=Homo sapiens OX=9606 GN=SRPK1 PE=1 SV=2	FALSE	0.0397022	1.00113	2.1374	1	1	1	1	655	74.278	6.16	High		2800000	0.072	2.20444	1
FALSE	Medium	Master Protein	O76094	Signal recognition particle subunit SRP72 OS=Homo sapiens OX=9606 GN=SRP72 PE=1 SV=3	FALSE	0.0397022	0.998699	2.53353	1	1	1	1	671	74.56	9.26	High		4100000	0.056	2.2967	1
FALSE	Medium	Master Protein	O75534	Cold shock domain-containing protein E1 OS=Homo sapiens OX=9606 GN=CSDE1 PE=1 SV=2	FALSE	0.0397022	0.997834	4.13534	1	1	1	1	798	88.829	6.25	High		180000000	0.042	2.33192	1
FALSE	Medium	Master Protein	Q8WVM0	Dimethyladenosine transferase 1, mitochondrial OS=Homo sapiens OX=9606 GN=TFB1M PE=1 SV=1	FALSE	0.0397022	0.988007	4.04624	1	1	1	1	346	39.518	9.26	High		2500000	0.101	0	1
FALSE	Medium	Master Protein	P62258	14-3-3 protein epsilon OS=Homo sapiens OX=9606 GN=YWHAE PE=1 SV=1	FALSE	0.0397022	0.97265	3.13725	1	1	1	1	255	29.155	4.74	High			0.136	0	1
FALSE	Medium	Master Protein	P16401	Histone H1.5 OS=Homo sapiens OX=9606 GN=HIST1H1B PE=1 SV=3	FALSE	0.0397022	0.955852	5.30973	1	1	1	1	226	22.566	10.92	High		5600000	0.194	1.66719	1
FALSE	Medium	Master Protein	Q96RD9	Fc receptor-like protein 5 OS=Homo sapiens OX=9606 GN=FCRL5 PE=1 SV=3	FALSE	0.0397022	0.94424	1.3306	1	1	1	1	977	106.371	7.14	High			0.049	0	1
FALSE	Medium	Master Protein	Q04721	Neurogenic locus notch homolog protein 2 OS=Homo sapiens OX=9606 GN=NOTCH2 PE=1 SV=3	FALSE	0.0397022	0.941574	0.72845	1	1	1	1	2471	265.226	5.14	High			0.024	0	1
FALSE	Low	Master Protein	Q15517	Corneodesmosin OS=Homo sapiens OX=9606 GN=CDSN PE=1 SV=3	FALSE	0.0615764	0.879755	3.40265	1	1	1	1	529	51.49	8.35	High		4800000	0.179	2.54276	1
FALSE	Low	Master Protein	P42858	Huntingtin OS=Homo sapiens OX=9606 GN=HTT PE=1 SV=2	FALSE	0.0615764	0.879097	0.222788	1	1	1	1	3142	347.383	6.2	High		3300000	0.014	1.71423	1
FALSE	Low	Master Protein	P29508	Serpin B3 OS=Homo sapiens OX=9606 GN=SERPINB3 PE=1 SV=2	FALSE	0.0626506	0.874519	1.79487	1	1	1	1	390	44.537	6.81	High		3300000	0.101	1.63524	1
FALSE	Low	Master Protein	P37837	Transaldolase OS=Homo sapiens OX=9606 GN=TALDO1 PE=1 SV=2	FALSE	0.0626506	0.873544	3.26409	1	1	1	1	337	37.516	6.81	High		2500000	0.101	0	1
FALSE	Low	Master Protein	P68431	Histone H3.1 OS=Homo sapiens OX=9606 GN=HIST1H3A PE=1 SV=2	FALSE	0.0626506	0.862646	6.61765	1	1	1	1	136	15.394	11.12	High		10000000	0.389	2.04653	1
FALSE	Low	Master Protein	Q99832	T-complex protein 1 subunit eta OS=Homo sapiens OX=9606 GN=CCT7 PE=1 SV=2	FALSE	0.0626506	0.858864	4.60405	1	1	1	1	543	59.329	7.65	High			0.066	2.35843	1
FALSE	Low	Master Protein	Q08188	Protein-glutamine gamma-glutamyltransferase E OS=Homo sapiens OX=9606 GN=TGM3 PE=1 SV=4	FALSE	0.0692124	0.829445	2.3088	1	1	1	1	693	76.584	5.86	High		1200000	0.054	1.9497	1
FALSE	Low	Master Protein	P13010	X-ray repair cross-complementing protein 5 OS=Homo sapiens OX=9606 GN=XRCC5 PE=1 SV=3	FALSE	0.0692124	0.824198	0.956284	1	1	1	1	732	82.652	5.81	High		2900000	0.053	0	1
FALSE	Low	Master Protein	Q92954	Proteoglycan 4 OS=Homo sapiens OX=9606 GN=PRG4 PE=1 SV=3	FALSE	0.0692124	0.823041	1.49573	1	3	1	1	1404	150.968	9.51	High		7000000	0.019	0	1

## Sheet: HCETSR-specific
Checked	Protein FDR Confidence	Master	Accession	Description	GeneName	Contaminant	Exp. q-value	Sum PEP Score	Coverage	# Peptides	# PSMs	# Unique Peptides	# Protein Groups	# AAs	MW [kDa]	calc. pI	Found in Sample: [S2] F2: Sample	Modifications	Area: F2: Sample	emPAI	Score Sequest HT	# Peptides Sequest HT
FALSE	High	Master Protein	O00763	Acetyl-CoA carboxylase 2 OS=Homo sapiens OX=9606 GN=ACACB PE=1 SV=3	ACACB	FALSE	0	77.2246	7.64849	18	31	1	1	2458	276.365	6.49	High		1400000	0.408	85.1193	18
FALSE	High	Master Protein	P13646	Keratin, type I cytoskeletal 13 OS=Homo sapiens OX=9606 GN=KRT13 PE=1 SV=4	KRT13	FALSE	0	28.3443	11.1354	8	14	1	1	458	49.557	4.96	High		5200000	1.371	38.8204	8
FALSE	High	Master Protein	Q02539	Histone H1.1 OS=Homo sapiens OX=9606 GN=HIST1H1A PE=1 SV=3	HIST1H1A	FALSE	0	20.5741	20.4651	4	9	1	1	215	21.829	10.99	High		5000000	4.337	19.2996	4
FALSE	High	Master Protein	Q01082	Spectrin beta chain, non-erythrocytic 1 OS=Homo sapiens OX=9606 GN=SPTBN1 PE=1 SV=2	SPTBN1	FALSE	0	14.5375	3.17259	6	6	6	1	2364	274.439	5.57	High		1900000	0.089	13.9985	6
FALSE	High	Master Protein	P18124	60S ribosomal protein L7 OS=Homo sapiens OX=9606 GN=RPL7 PE=1 SV=1	RPL7	FALSE	0	7.79018	19.7581	4	4	4	1	248	29.207	10.65	High		8800000	0.778	6.88688	4
FALSE	High	Master Protein	Q13885	Tubulin beta-2A chain OS=Homo sapiens OX=9606 GN=TUBB2A PE=1 SV=1	TUBB2A	FALSE	0	7.21338	8.31461	3	3	3	1	445	49.875	4.89	High		2900000	0.35	6.86673	3
FALSE	High	Master Protein	P25705	ATP synthase subunit alpha, mitochondrial OS=Homo sapiens OX=9606 GN=ATP5F1A PE=1 SV=1	ATP5F1A	FALSE	0	5.19574	5.60579	2	2	2	1	553	59.714	9.13	High		2100000	0.133	6.23085	2
FALSE	High	Master Protein	P04083	Annexin A1 OS=Homo sapiens OX=9606 GN=ANXA1 PE=1 SV=2	ANXA1	FALSE	0	5.02563	4.62428	1	1	1	1	346	38.69	7.02	High		850000	0.116	3.40554	1
FALSE	High	Master Protein	P36578	60S ribosomal protein L4 OS=Homo sapiens OX=9606 GN=RPL4 PE=1 SV=5	RPL4	FALSE	0	4.51273	5.38642	2	2	2	1	427	47.667	11.06	High		4200000	0.166	5.91581	2
FALSE	High	Master Protein	Q9UHX1	Poly(U)-binding-splicing factor PUF60 OS=Homo sapiens OX=9606 GN=PUF60 PE=1 SV=1	PUF60	FALSE	0	4.34505	3.9356	1	1	1	1	559	59.838	5.29	High		3500000	0.077	3.85578	1
FALSE	High	Master Protein	Q9NQ29	Putative RNA-binding protein Luc7-like 1 OS=Homo sapiens OX=9606 GN=LUC7L PE=1 SV=1	LUC7L	FALSE	0	4.00682	8.89488	3	3	1	1	371	43.701	9.92	High		1300000	0.413	6.46574	3
FALSE	High	Master Protein	O15042	U2 snRNP-associated SURP motif-containing protein OS=Homo sapiens OX=9606 GN=U2SURP PE=1 SV=2	U2SURP	FALSE	0	3.9642	2.42954	2	2	2	1	1029	118.219	8.47	High		3100000	0.094	1.75457	2
FALSE	High	Master Protein	Q9NQ55	Suppressor of SWI4 1 homolog OS=Homo sapiens OX=9606 GN=PPAN PE=2 SV=1	PPAN	FALSE	0	3.85109	2.537	1	1	1	1	473	53.161	10.13	High		1800000	0.089	2.77291	1
FALSE	High	Master Protein	O95232	Luc7-like protein 3 OS=Homo sapiens OX=9606 GN=LUC7L3 PE=1 SV=2	LUC7L3	FALSE	0	3.55129	3.24074	1	1	1	1	432	51.435	9.79	High		1900000	0.116	2.72584	1
FALSE	High	Master Protein	P40429	60S ribosomal protein L13a OS=Homo sapiens OX=9606 GN=RPL13A PE=1 SV=2	RPL13A	FALSE	0	3.46332	5.41872	1	1	1	1	203	23.562	10.93	High		5900000	0.145	2.43554	1
FALSE	High	Master Protein	Q8IUE6	Histone H2A type 2-B OS=Homo sapiens OX=9606 GN=HIST2H2AB PE=1 SV=3	HIST2H2AB	FALSE	0	3.45376	12.3077	2	2	1	1	130	13.987	10.89	High		3400000	0.931	4.2922	2
FALSE	High	Master Protein	P21741	Midkine OS=Homo sapiens OX=9606 GN=MDK PE=1 SV=1	MDK	FALSE	0	3.27067	6.99301	1	1	1	1	143	15.575	9.79	High		7200000	0.292	2.89352	1
FALSE	High	Master Protein	O95782	AP-2 complex subunit alpha-1 OS=Homo sapiens OX=9606 GN=AP2A1 PE=1 SV=3	AP2A1	FALSE	0	2.89521	2.25179	2	2	2	1	977	107.478	7.03	High		3300000	0.078	1.73354	2
FALSE	High	Master Protein	Q9UHA3	Probable ribosome biogenesis protein RLP24 OS=Homo sapiens OX=9606 GN=RSL24D1 PE=1 SV=1	RSL24D1	FALSE	0	2.74934	7.36196	1	1	1	1	163	19.608	9.98	High		4500000	0.468	3.23595	1
FALSE	High	Master Protein	Q14204	Cytoplasmic dynein 1 heavy chain 1 OS=Homo sapiens OX=9606 GN=DYNC1H1 PE=1 SV=5	DYNC1H1	FALSE	0	2.74	0.602669	2	2	2	1	4646	532.072	6.4	High			0.016	0	2
FALSE	High	Master Protein	Q9Y3B9	RRP15-like protein OS=Homo sapiens OX=9606 GN=RRP15 PE=1 SV=2	RRP15	FALSE	0	2.57203	3.90071	1	1	1	1	282	31.465	5.52	High		3900000	0.155	2.16848	1
FALSE	High	Master Protein	O14776	Transcription elongation regulator 1 OS=Homo sapiens OX=9606 GN=TCERG1 PE=1 SV=2	TCERG1	FALSE	0	2.38653	1.82149	2	2	2	1	1098	123.823	8.65	High		3000000	0.094	2.13063	2
FALSE	High	Master Protein	P59665	Neutrophil defensin 1 OS=Homo sapiens OX=9606 GN=DEFA1 PE=1 SV=1	DEFA1	FALSE	0	2.29022	9.57447	1	1	1	1	94	10.194	6.99	High			0.468	2.40296	1
FALSE	High	Master Protein	Q9BZI7	Regulator of nonsense transcripts 3B OS=Homo sapiens OX=9606 GN=UPF3B PE=1 SV=1	UPF3B	FALSE	0	2.19179	1.86335	1	1	1	1	483	57.727	9.48	High		1100000	0.116	2.12331	1
FALSE	High	Master Protein	P78527	DNA-dependent protein kinase catalytic subunit OS=Homo sapiens OX=9606 GN=PRKDC PE=1 SV=3	PRKDC	FALSE	0.0031746	2.11385	0.484496	1	1	1	1	4128	468.788	7.12	High		2200000	0.009	2.66986	1
FALSE	High	Master Protein	Q3LI72	Keratin-associated protein 19-5 OS=Homo sapiens OX=9606 GN=KRTAP19-5 PE=1 SV=1	KRTAP19-5	TRUE	0.0031746	2.05345	30.5556	1	1	1	1	72	7.619	8.13	High		3600000	1.154	3.04403	1
FALSE	High	Master Protein	P34932	Heat shock 70 kDa protein 4 OS=Homo sapiens OX=9606 GN=HSPA4 PE=1 SV=4	HSPA4	FALSE	0.0031746	2.0175	1.66667	1	1	1	1	840	94.271	5.19	High		2300000	0.04	2.05389	1
FALSE	High	Master Protein	O00203	AP-3 complex subunit beta-1 OS=Homo sapiens OX=9606 GN=AP3B1 PE=1 SV=3	AP3B1	FALSE	0.00626959	1.85511	1.00548	1	1	1	1	1094	121.244	6.04	High		2900000	0.036	2.3255	1
FALSE	Medium	Master Protein	P27824	Calnexin OS=Homo sapiens OX=9606 GN=CANX PE=1 SV=2	CANX	FALSE	0.0118694	1.60432	2.7027	1	1	1	1	592	67.526	4.6	High		2000000	0.083	2.60701	1
FALSE	Medium	Master Protein	Q86YS7	C2 domain-containing protein 5 OS=Homo sapiens OX=9606 GN=C2CD5 PE=1 SV=1	C2CD5	FALSE	0.0118694	1.60119	1.3	1	1	1	1	1000	110.377	5.69	High		1600000	0.043	1.99502	1
FALSE	Medium	Master Protein	P13473	Lysosome-associated membrane glycoprotein 2 OS=Homo sapiens OX=9606 GN=LAMP2 PE=1 SV=2	LAMP2	FALSE	0.0118694	1.59722	1.95122	1	1	1	1	410	44.932	5.63	High		1500000	0.11	1.83861	1
FALSE	Medium	Master Protein	P62750	60S ribosomal protein L23a OS=Homo sapiens OX=9606 GN=RPL23A PE=1 SV=1	RPL23A	FALSE	0.0118694	1.5632	5.12821	1	1	1	1	156	17.684	10.45	High		3000000	0.292	1.67718	1
FALSE	Medium	Master Protein	O43795	Unconventional myosin-Ib OS=Homo sapiens OX=9606 GN=MYO1B PE=1 SV=3	MYO1B	FALSE	0.0142857	1.51018	1.23239	1	1	1	1	1136	131.902	9.38	High		1200000	0.033	0	1
FALSE	Medium	Master Protein	P62424	60S ribosomal protein L7a OS=Homo sapiens OX=9606 GN=RPL7A PE=1 SV=2	RPL7A	FALSE	0.0142857	1.50585	5.26316	1	1	1	1	266	29.977	10.61	High			0.166	0	1
FALSE	Medium	Master Protein	Q13523	Serine/threonine-protein kinase PRP4 homolog OS=Homo sapiens OX=9606 GN=PRPF4B PE=1 SV=3	PRPF4B	FALSE	0.0142857	1.37151	1.09235	1	1	1	1	1007	116.916	10.26	High		2900000	0.043	0	1
FALSE	Medium	Master Protein	Q02878	60S ribosomal protein L6 OS=Homo sapiens OX=9606 GN=RPL6 PE=1 SV=3	RPL6	FALSE	0.0168539	1.28408	3.47222	1	1	1	1	288	32.708	10.58	High		3900000	0.129	2.01218	1
FALSE	Medium	Master Protein	P37108	Signal recognition particle 14 kDa protein OS=Homo sapiens OX=9606 GN=SRP14 PE=1 SV=2	SRP14	FALSE	0.0194444	1.26376	10.2941	1	1	1	1	136	14.561	10.04	High		3800000	0.334	0	1
FALSE	Medium	Master Protein	Q5T280	Putative methyltransferase C9orf114 OS=Homo sapiens OX=9606 GN=SPOUT1 PE=1 SV=3	SPOUT1	FALSE	0.0194444	1.25563	3.7234	1	1	1	1	376	41.982	7.43	High		930000	0.122	0	1
FALSE	Medium	Master Protein	Q9P265	Disco-interacting protein 2 homolog B OS=Homo sapiens OX=9606 GN=DIP2B PE=1 SV=3	DIP2B	FALSE	0.0242588	1.19757	0.507614	1	1	1	1	1576	171.382	8.09	High		1100000	0.029	0	1
FALSE	Medium	Master Protein	P46781	40S ribosomal protein S9 OS=Homo sapiens OX=9606 GN=RPS9 PE=1 SV=3	RPS9	FALSE	0.0242588	1.16008	5.6701	1	1	1	1	194	22.578	10.65	High		2200000	0.179	1.94906	1
FALSE	Medium	Master Protein	Q07157	Tight junction protein ZO-1 OS=Homo sapiens OX=9606 GN=TJP1 PE=1 SV=3	TJP1	FALSE	0.0242588	1.15058	0.629291	1	1	1	1	1748	195.34	6.7	High			0.024	1.80671	1
FALSE	Medium	Master Protein	Q63HN8	E3 ubiquitin-protein ligase RNF213 OS=Homo sapiens OX=9606 GN=RNF213 PE=1 SV=3	RNF213	FALSE	0.0242588	1.14424	0.268869	1	1	1	1	5207	591.03	6.48	High			0.007	2.11217	1
FALSE	Low	Master Protein	Q9UK12	Zinc finger protein 222 OS=Homo sapiens OX=9606 GN=ZNF222 PE=2 SV=2	ZNF222	FALSE	0.0531646	1.00309	4.43459	1	2	1	1	451	52.45	8.63	High			0.068	0	1
FALSE	Low	Master Protein	Q9UNQ2	Probable dimethyladenosine transferase OS=Homo sapiens OX=9606 GN=DIMT1 PE=1 SV=1	DIMT1	FALSE	0.0531646	0.98632	3.19489	1	1	1	1	313	35.214	9.99	High		1900000	0.105	1.76636	1
FALSE	Low	Master Protein	Q6NV74	Uncharacterized protein KIAA1211-like OS=Homo sapiens OX=9606 GN=KIAA1211L PE=1 SV=3	KIAA1211L	FALSE	0.07	0.952336	1.35135	1	1	1	1	962	102.095	7.96	High		8800000	0	0	1
FALSE	Low	Master Protein	P47914	60S ribosomal protein L29 OS=Homo sapiens OX=9606 GN=RPL29 PE=1 SV=2	RPL29	FALSE	0.0763547	0.904482	9.43396	1	1	1	1	159	17.741	11.66	High		4000000	0.468	2.3927	1
FALSE	Low	Master Protein	P20930	Filaggrin OS=Homo sapiens OX=9606 GN=FLG PE=1 SV=3	FLG	TRUE	0.0763547	0.904134	0.22162	1	1	1	1	4061	434.922	9.25	High		3700000	0.009	0	1
FALSE	Low	Master Protein	P53999	Activated RNA polymerase II transcriptional coactivator p15 OS=Homo sapiens OX=9606 GN=SUB1 PE=1 SV=3	SUB1	FALSE	0.0786241	0.899285	4.72441	1	1	1	1	127	14.386	9.6	High		1900000	0.259	0	1
FALSE	Low	Master Protein	Q6NSX1	Coiled-coil domain-containing protein 70 OS=Homo sapiens OX=9606 GN=CCDC70 PE=1 SV=1	CCDC70	FALSE	0.0808824	0.877784	17.1674	1	1	1	1	233	28.748	5.83	High			0.166	0	1
FALSE	Low	Master Protein	Q6P5X7	Transmembrane protein 71 OS=Homo sapiens OX=9606 GN=TMEM71 PE=2 SV=2	TMEM71	FALSE	0.0825243	0.85855	12.5424	1	1	1	1	295	32.962	6.52	High			0.194	0	1
