# Supplementary material for: A Novel tRF, HCETSR, Derived From tRNA‐Glu/TTC, Inhibits HCC Malignancy by Regulating the SPBTN1‐catenin Complex Axis
Source: Adv Sci (Weinh). 2025 Feb 8;12(13):2415229. doi: 10.1002/advs.202415229 (PMC11967833; doi:10.1002/advs.202415229)
Supplement: Supplementary file 7 — Supplemental Appendix G [file ADVS-12-2415229-s005.xlsx]

## Sheet: Proteins
Checked	Protein FDR Confidence	Master	Accession	Description	Exp. q-value	Sum PEP Score	Coverage	# Peptides	# PSMs	# Unique Peptides	# Protein Groups	# AAs	MW [kDa]	calc. pI	Found in Sample: [S1] F1: Sample	Modifications	Area: F1: Sample	emPAI	Score Sequest HT	# Peptides Sequest HT
FALSE	High	Master Protein	P35579	Myosin-9 OS=Homo sapiens OX=9606 GN=MYH9 PE=1 SV=4	0	538.629	49.2347	96	167	87	1	1960	226.392	5.6	High		220000000	13.81	577.198	96
FALSE	High	Master Protein	O00159	Unconventional myosin-Ic OS=Homo sapiens OX=9606 GN=MYO1C PE=1 SV=4	0	253.014	47.6011	56	80	56	1	1063	121.606	9.41	High		350000000	12.563	284.602	56
FALSE	High	Master Protein	Q13085	Acetyl-CoA carboxylase 1 OS=Homo sapiens OX=9606 GN=ACACA PE=1 SV=2	0	239.915	31.7988	57	85	57	1	2346	265.385	6.37	High	Acetyl [N-Term]	130000000	2.292	256.769	57
FALSE	High	Master Protein	P04264	Keratin, type II cytoskeletal 1 OS=Homo sapiens OX=9606 GN=KRT1 PE=1 SV=6	0	233.894	61.4907	38	69	35	1	644	65.999	8.12	High		600000000	34.697	250.697	38
FALSE	High	Master Protein	P09874	Poly [ADP-ribose] polymerase 1 OS=Homo sapiens OX=9606 GN=PARP1 PE=1 SV=4	0	232.61	54.4379	44	70	44	1	1014	113.012	8.88	High		170000000	11.452	255.559	44
FALSE	High	Master Protein	P60709	Actin, cytoplasmic 1 OS=Homo sapiens OX=9606 GN=ACTB PE=1 SV=1	0	224.696	61.3333	27	77	8	1	375	41.71	5.48	High		1200000000	495.195	298.877	27
FALSE	High	Master Protein	P36578	60S ribosomal protein L4 OS=Homo sapiens OX=9606 GN=RPL4 PE=1 SV=5	0	208.794	54.8009	32	66	32	1	427	47.667	11.06	High		910000000	106.978	241.282	32
FALSE	High	Master Protein	P39023	60S ribosomal protein L3 OS=Homo sapiens OX=9606 GN=RPL3 PE=1 SV=2	0	194.837	59.3052	35	70	35	1	403	46.08	10.18	High		690000000	591.553	216.797	35
FALSE	High	Master Protein	P46777	60S ribosomal protein L5 OS=Homo sapiens OX=9606 GN=RPL5 PE=1 SV=3	0	191.481	59.596	24	61	24	1	297	34.341	9.72	High		380000000	1290.55	220.251	24
FALSE	High	Master Protein	P35580	Myosin-10 OS=Homo sapiens OX=9606 GN=MYH10 PE=1 SV=3	0	190.89	23.6336	45	56	36	1	1976	228.858	5.54	High		58000000	1.76	192.244	45
FALSE	High	Master Protein	P68032	Actin, alpha cardiac muscle 1 OS=Homo sapiens OX=9606 GN=ACTC1 PE=1 SV=1	0	178.014	36.87	20	63	1	1	377	41.992	5.39	High		8400000	148.25	236.386	20
FALSE	High	Master Protein	Q9Y5B9	FACT complex subunit SPT16 OS=Homo sapiens OX=9606 GN=SUPT16H PE=1 SV=1	0	153.852	27.4117	28	47	28	1	1047	119.838	5.66	High		180000000	4.048	177.817	28
FALSE	High	Master Protein	P35527	Keratin, type I cytoskeletal 9 OS=Homo sapiens OX=9606 GN=KRT9 PE=1 SV=3	0	153.826	54.4141	23	46	23	1	623	62.027	5.24	High		310000000	13.03	165.753	23
FALSE	High	Master Protein	P13645	Keratin, type I cytoskeletal 10 OS=Homo sapiens OX=9606 GN=KRT10 PE=1 SV=6	0	143.8	47.089	28	50	24	1	584	58.792	5.21	High		210000000	46.706	154.832	28
FALSE	High	Master Protein	Q07065	Cytoskeleton-associated protein 4 OS=Homo sapiens OX=9606 GN=CKAP4 PE=1 SV=2	0	135.293	57.9734	28	38	28	1	602	65.983	5.92	High		160000000	4.834	144.534	28
FALSE	High	Master Protein	P35908	Keratin, type II cytoskeletal 2 epidermal OS=Homo sapiens OX=9606 GN=KRT2 PE=1 SV=2	0	132.46	67.2926	28	40	25	1	639	65.393	8	High		150000000	5.176	135.844	28
FALSE	High	Master Protein	P19338	Nucleolin OS=Homo sapiens OX=9606 GN=NCL PE=1 SV=3	0	129.749	36.338	26	37	26	1	710	76.568	4.7	High		230000000	4.9	134.532	26
FALSE	High	Master Protein	P61247	40S ribosomal protein S3a OS=Homo sapiens OX=9606 GN=RPS3A PE=1 SV=2	0	116.617	64.0152	23	42	23	1	264	29.926	9.73	High		350000000	99	132.055	23
FALSE	High	Master Protein	P23396	40S ribosomal protein S3 OS=Homo sapiens OX=9606 GN=RPS3 PE=1 SV=2	0	106.038	65.4321	21	36	21	1	243	26.671	9.66	High		560000000	53.556	132.757	21
FALSE	High	Master Protein	P62701	40S ribosomal protein S4, X isoform OS=Homo sapiens OX=9606 GN=RPS4X PE=1 SV=2	0	101.447	53.9924	19	44	19	1	263	29.579	10.15	High		460000000	69.795	125.068	19
FALSE	High	Master Protein	P08865	40S ribosomal protein SA OS=Homo sapiens OX=9606 GN=RPSA PE=1 SV=4	0	100.044	64.7458	15	33	15	1	295	32.833	4.87	High		1600000000	62.096	126.392	15
FALSE	High	Master Protein	Q02878	60S ribosomal protein L6 OS=Homo sapiens OX=9606 GN=RPL6 PE=1 SV=3	0	94.3356	46.875	20	34	20	1	288	32.708	10.58	High		570000000	47.329	100.62	20
FALSE	High	Master Protein	P62424	60S ribosomal protein L7a OS=Homo sapiens OX=9606 GN=RPL7A PE=1 SV=2	0	93.2999	50	23	37	23	1	266	29.977	10.61	High		580000000	250.189	121.746	23
FALSE	High	Master Protein	P11498	Pyruvate carboxylase, mitochondrial OS=Homo sapiens OX=9606 GN=PC PE=1 SV=2	0	88.6841	33.7012	24	33	24	1	1178	129.551	6.84	High		100000000	1.832	102.215	24
FALSE	High	Master Protein	P26373	60S ribosomal protein L13 OS=Homo sapiens OX=9606 GN=RPL13 PE=1 SV=4	0	85.3307	61.6114	18	30	18	1	211	24.247	11.65	High		290000000	99	117.041	18
FALSE	High	Master Protein	P61254	60S ribosomal protein L26 OS=Homo sapiens OX=9606 GN=RPL26 PE=1 SV=1	0	82.5883	57.2414	17	37	7	1	145	17.248	10.55	High		170000000	7741.64	108.181	17
FALSE	High	Master Protein	P13639	Elongation factor 2 OS=Homo sapiens OX=9606 GN=EEF2 PE=1 SV=4	0	81.5746	28.6713	20	28	19	1	858	95.277	6.83	High		100000000	2.162	91.1154	20
FALSE	High	Master Protein	P05165	Propionyl-CoA carboxylase alpha chain, mitochondrial OS=Homo sapiens OX=9606 GN=PCCA PE=1 SV=4	0	79.517	31.3187	16	23	16	1	728	80.008	7.52	High		75000000	1.769	81.9009	16
FALSE	High	Master Protein	Q9NUQ6	SPATS2-like protein OS=Homo sapiens OX=9606 GN=SPATS2L PE=1 SV=2	0	79.4912	33.3333	18	27	18	1	558	61.691	9.64	High		69000000	2.888	82.4114	18
FALSE	High	Master Protein	P08708	40S ribosomal protein S17 OS=Homo sapiens OX=9606 GN=RPS17 PE=1 SV=2	0	78.9943	62.2222	9	28	9	1	135	15.54	9.85	High		150000000	21543.3	84.4509	9
FALSE	High	Master Protein	P62753	40S ribosomal protein S6 OS=Homo sapiens OX=9606 GN=RPS6 PE=1 SV=1	0	78.7756	42.1687	12	24	12	1	249	28.663	10.84	High		230000000	69.17	91.5395	12
FALSE	High	Master Protein	P07437	Tubulin beta chain OS=Homo sapiens OX=9606 GN=TUBB PE=1 SV=2	0	78.0317	40.3153	16	27	3	1	444	49.639	4.89	High		20000000	10.053	78.9107	16
FALSE	High	Master Protein	P26038	Moesin OS=Homo sapiens OX=9606 GN=MSN PE=1 SV=3	0	77.9621	38.1282	20	29	15	1	577	67.778	6.4	High		65000000	4.097	83.8052	20
FALSE	High	Master Protein	P62917	60S ribosomal protein L8 OS=Homo sapiens OX=9606 GN=RPL8 PE=1 SV=2	0	73.3016	40.856	18	32	18	1	257	28.007	11.03	High		570000000	83.834	98.3996	18
FALSE	High	Master Protein	Q08945	FACT complex subunit SSRP1 OS=Homo sapiens OX=9606 GN=SSRP1 PE=1 SV=1	0	72.7621	25.2468	16	25	16	1	709	81.024	6.87	High		110000000	2.981	78.5054	16
FALSE	High	Master Protein	P52272	Heterogeneous nuclear ribonucleoprotein M OS=Homo sapiens OX=9606 GN=HNRNPM PE=1 SV=3	0	71.9083	30.137	20	26	20	1	730	77.464	8.7	High		87000000	1.848	77.7494	20
FALSE	High	Master Protein	P18621	60S ribosomal protein L17 OS=Homo sapiens OX=9606 GN=RPL17 PE=1 SV=3	0	70.408	70.1087	15	24	15	1	184	21.383	10.17	High		120000000	122.285	85.0135	15
FALSE	High	Master Protein	P62241	40S ribosomal protein S8 OS=Homo sapiens OX=9606 GN=RPS8 PE=1 SV=2	0	67.8015	34.1346	10	21	10	1	208	24.19	10.32	High		380000000	99	76.54	10
FALSE	High	Master Protein	P11142	Heat shock cognate 71 kDa protein OS=Homo sapiens OX=9606 GN=HSPA8 PE=1 SV=1	0	67.5865	23.3746	14	19	12	1	646	70.854	5.52	High		60000000	2.07	73.5649	14
FALSE	High	Master Protein	Q96RQ3	Methylcrotonoyl-CoA carboxylase subunit alpha, mitochondrial OS=Homo sapiens OX=9606 GN=MCCC1 PE=1 SV=3	0	67.0395	21.6552	12	17	12	1	725	80.422	7.78	High		77000000	1.387	69.7325	12
FALSE	High	Master Protein	P84098	60S ribosomal protein L19 OS=Homo sapiens OX=9606 GN=RPL19 PE=1 SV=1	0	66.0533	43.8776	14	26	14	1	196	23.451	11.47	High		240000000	598.484	74.6586	14
FALSE	High	Master Protein	P62081	40S ribosomal protein S7 OS=Homo sapiens OX=9606 GN=RPS7 PE=1 SV=1	0	66.0079	78.3505	15	25	15	1	194	22.113	10.1	High		170000000	80.113	78.0126	15
FALSE	High	Master Protein	P68371	Tubulin beta-4B chain OS=Homo sapiens OX=9606 GN=TUBB4B PE=1 SV=1	0	64.3271	37.5281	15	23	3	1	445	49.799	4.89	High		16000000	7.185	65.4332	15
FALSE	High	Master Protein	P62277	40S ribosomal protein S13 OS=Homo sapiens OX=9606 GN=RPS13 PE=1 SV=2	0	63.8967	60.9272	14	21	14	1	151	17.212	10.54	High		220000000	64.793	73.9146	14
FALSE	High	Master Protein	Q9HCC0	Methylcrotonoyl-CoA carboxylase beta chain, mitochondrial OS=Homo sapiens OX=9606 GN=MCCC2 PE=1 SV=1	0	63.3762	28.4192	14	20	14	1	563	61.294	7.68	High		69000000	2.728	69.4063	14
FALSE	High	Master Protein	P46778	60S ribosomal protein L21 OS=Homo sapiens OX=9606 GN=RPL21 PE=1 SV=2	0	62.423	70.625	14	26	14	1	160	18.553	10.49	High		160000000	463.159	83.0369	14
FALSE	High	Master Protein	P18124	60S ribosomal protein L7 OS=Homo sapiens OX=9606 GN=RPL7 PE=1 SV=1	0	61.5695	49.5968	16	27	16	1	248	29.207	10.65	High	Acetyl [N-Term]	270000000	35.517	84.7471	16
FALSE	High	Master Protein	P27635	60S ribosomal protein L10 OS=Homo sapiens OX=9606 GN=RPL10 PE=1 SV=4	0	61.3533	42.9907	11	21	11	1	214	24.588	10.08	High		280000000	40.246	62.4428	11
FALSE	High	Master Protein	P62269	40S ribosomal protein S18 OS=Homo sapiens OX=9606 GN=RPS18 PE=1 SV=3	0	60.7076	53.2895	17	21	17	1	152	17.708	10.99	High		160000000	55.234	68.622	17
FALSE	High	Master Protein	O43795	Unconventional myosin-Ib OS=Homo sapiens OX=9606 GN=MYO1B PE=1 SV=3	0	60.3159	17.3415	17	20	17	1	1136	131.902	9.38	High		40000000	0.931	61.2072	17
FALSE	High	Master Protein	P46779	60S ribosomal protein L28 OS=Homo sapiens OX=9606 GN=RPL28 PE=1 SV=3	0	59.4876	54.0146	14	26	14	1	137	15.738	12.02	High		310000000	99	85.4373	14
FALSE	High	Master Protein	Q9UNX3	60S ribosomal protein L26-like 1 OS=Homo sapiens OX=9606 GN=RPL26L1 PE=1 SV=1	0	58.3332	46.8966	11	25	1	1	145	17.246	10.55	High		32000000	598.484	74.3625	11
FALSE	High	Master Protein	Q9UHB9	Signal recognition particle subunit SRP68 OS=Homo sapiens OX=9606 GN=SRP68 PE=1 SV=2	0	57.6764	22.3285	12	18	12	1	627	70.686	8.56	High		71000000	1.233	60.8191	12
FALSE	High	Master Protein	Q07020	60S ribosomal protein L18 OS=Homo sapiens OX=9606 GN=RPL18 PE=1 SV=2	0	56.6523	42.0213	11	18	11	1	188	21.621	11.72	High		270000000	99	69.1925	11
FALSE	High	Master Protein	P61313	60S ribosomal protein L15 OS=Homo sapiens OX=9606 GN=RPL15 PE=1 SV=2	0	55.7144	43.6275	14	24	14	1	204	24.131	11.62	High		380000000	50.795	77.8794	14
FALSE	High	Master Protein	P40429	60S ribosomal protein L13a OS=Homo sapiens OX=9606 GN=RPL13A PE=1 SV=2	0	55.1024	47.7833	16	24	16	1	203	23.562	10.93	High		240000000	21.539	71.2988	16
FALSE	High	Master Protein	P62906	60S ribosomal protein L10a OS=Homo sapiens OX=9606 GN=RPL10A PE=1 SV=2	0	55.0226	33.1797	10	18	10	1	217	24.816	9.94	High		270000000	12.594	65.5545	10
FALSE	High	Master Protein	Q02543	60S ribosomal protein L18a OS=Homo sapiens OX=9606 GN=RPL18A PE=1 SV=2	0	54.7771	52.8409	12	22	12	1	176	20.749	10.71	High		210000000	25.827	67.537	12
FALSE	High	Master Protein	Q99575	Ribonucleases P/MRP protein subunit POP1 OS=Homo sapiens OX=9606 GN=POP1 PE=1 SV=2	0	53.7589	16.8945	12	17	12	1	1024	114.636	9.22	High		48000000	0.861	56.2922	12
FALSE	High	Master Protein	P46783	40S ribosomal protein S10 OS=Homo sapiens OX=9606 GN=RPS10 PE=1 SV=1	0	50.6011	40	8	17	8	1	165	18.886	10.15	High		280000000	10.938	58.4357	8
FALSE	High	Master Protein	P32969	60S ribosomal protein L9 OS=Homo sapiens OX=9606 GN=RPL9 PE=1 SV=1	0	50.5992	54.6875	14	17	14	1	192	21.85	9.95	High		120000000	34.112	60.0492	14
FALSE	High	Master Protein	P46781	40S ribosomal protein S9 OS=Homo sapiens OX=9606 GN=RPS9 PE=1 SV=3	0	50.499	51.5464	16	20	16	1	194	22.578	10.65	High		210000000	25.827	61.3953	16
FALSE	High	Master Protein	O00425	Insulin-like growth factor 2 mRNA-binding protein 3 OS=Homo sapiens OX=9606 GN=IGF2BP3 PE=1 SV=2	0	49.3722	28.4974	13	15	9	1	579	63.666	8.87	High		38000000	1.683	51.5805	13
FALSE	High	Master Protein	Q9NZI8	Insulin-like growth factor 2 mRNA-binding protein 1 OS=Homo sapiens OX=9606 GN=IGF2BP1 PE=1 SV=2	0	49.2584	26.6898	12	15	9	1	577	63.441	9.2	High		41000000	1.448	52.4055	12
FALSE	High	Master Protein	P68363	Tubulin alpha-1B chain OS=Homo sapiens OX=9606 GN=TUBA1B PE=1 SV=1	0	48.8821	25.9424	8	16	8	1	451	50.12	5.06	High		130000000	2.481	48.6033	8
FALSE	High	Master Protein	P62280	40S ribosomal protein S11 OS=Homo sapiens OX=9606 GN=RPS11 PE=1 SV=3	0	48.8718	41.7722	11	19	11	1	158	18.419	10.3	High		500000000	78.433	56.0799	11
FALSE	High	Master Protein	Q13509	Tubulin beta-3 chain OS=Homo sapiens OX=9606 GN=TUBB3 PE=1 SV=2	0	47.9357	28.6667	12	15	3	1	450	50.4	4.93	High		17000000	3.489	50.2157	12
FALSE	High	Master Protein	Q9UHX1	Poly(U)-binding-splicing factor PUF60 OS=Homo sapiens OX=9606 GN=PUF60 PE=1 SV=1	0	47.4884	28.0859	9	15	9	1	559	59.838	5.29	High		64000000	1.626	45.1466	9
FALSE	High	Master Protein	P63244	Receptor of activated protein C kinase 1 OS=Homo sapiens OX=9606 GN=RACK1 PE=1 SV=3	0	47.4197	36.2776	11	16	11	1	317	35.055	7.69	High	Acetyl [N-Term]	140000000	3.806	55.732	11
FALSE	High	Master Protein	Q562R1	Beta-actin-like protein 2 OS=Homo sapiens OX=9606 GN=ACTBL2 PE=1 SV=2	0	44.1991	18.0851	11	25	2	1	376	41.976	5.59	High		24000000	5.813	68.5678	11
FALSE	High	Master Protein	P05388	60S acidic ribosomal protein P0 OS=Homo sapiens OX=9606 GN=RPLP0 PE=1 SV=1	0	43.6582	42.2713	12	13	12	1	317	34.252	5.97	High		270000000	3.833	46.0557	12
FALSE	High	Master Protein	Q9P2E9	Ribosome-binding protein 1 OS=Homo sapiens OX=9606 GN=RRBP1 PE=1 SV=5	0	41.7386	12.4113	13	16	13	1	1410	152.365	8.6	High		17000000	0.369	45.3545	13
FALSE	High	Master Protein	Q6NZI2	Caveolae-associated protein 1 OS=Homo sapiens OX=9606 GN=CAVIN1 PE=1 SV=1	0	41.2009	23.8462	9	20	9	1	390	43.45	5.6	High		110000000	5.813	46.438	9
FALSE	High	Master Protein	O76021	Ribosomal L1 domain-containing protein 1 OS=Homo sapiens OX=9606 GN=RSL1D1 PE=1 SV=3	0	39.5408	25.7143	12	14	12	1	490	54.939	10.13	High		65000000	2.455	42.231	12
FALSE	High	Master Protein	Q00839	Heterogeneous nuclear ribonucleoprotein U OS=Homo sapiens OX=9606 GN=HNRNPU PE=1 SV=6	0	39.4911	12.6061	9	14	9	1	825	90.528	6	High		64000000	0.848	42.7136	9
FALSE	High	Master Protein	P30050	60S ribosomal protein L12 OS=Homo sapiens OX=9606 GN=RPL12 PE=1 SV=1	0	38.2011	35.7576	7	11	7	1	165	17.808	9.42	High		590000000	9	38.8115	7
FALSE	High	Master Protein	P62750	60S ribosomal protein L23a OS=Homo sapiens OX=9606 GN=RPL23A PE=1 SV=1	0	37.7649	53.8462	9	15	9	1	156	17.684	10.45	High		390000000	34.938	48.2447	9
FALSE	High	Master Protein	P15880	40S ribosomal protein S2 OS=Homo sapiens OX=9606 GN=RPS2 PE=1 SV=2	0	36.4332	30.3754	12	17	12	1	293	31.305	10.24	High		330000000	4.926	42.0081	12
FALSE	High	Master Protein	P11021	Endoplasmic reticulum chaperone BiP OS=Homo sapiens OX=9606 GN=HSPA5 PE=1 SV=2	0	36.1971	20.3364	9	10	9	1	654	72.288	5.16	High		47000000	0.753	35.7301	9
FALSE	High	Master Protein	P02533	Keratin, type I cytoskeletal 14 OS=Homo sapiens OX=9606 GN=KRT14 PE=1 SV=4	0	36.1474	13.1356	7	12	2	1	472	51.529	5.16	High		22000000	1.202	39.9329	7
FALSE	High	Master Protein	Q8WXX5	DnaJ homolog subfamily C member 9 OS=Homo sapiens OX=9606 GN=DNAJC9 PE=1 SV=1	0	36.1103	42.6923	9	13	9	1	260	29.891	5.73	High		68000000	3.642	43.5632	9
FALSE	High	Master Protein	P13647	Keratin, type II cytoskeletal 5 OS=Homo sapiens OX=9606 GN=KRT5 PE=1 SV=3	0	35.4228	20.1695	11	13	8	1	590	62.34	7.74	High		49000000	1.062	40.0102	11
FALSE	High	Master Protein	Q9BQG0	Myb-binding protein 1A OS=Homo sapiens OX=9606 GN=MYBBP1A PE=1 SV=2	0	34.7991	12.1988	12	12	12	1	1328	148.762	9.28	High		49000000	0.419	37.4659	12
FALSE	High	Master Protein	P42766	60S ribosomal protein L35 OS=Homo sapiens OX=9606 GN=RPL35 PE=1 SV=2	0	34.677	47.9675	7	12	7	1	123	14.543	11.05	High		180000000	67.129	40.4366	7
FALSE	High	Master Protein	O95793	Double-stranded RNA-binding protein Staufen homolog 1 OS=Homo sapiens OX=9606 GN=STAU1 PE=1 SV=2	0	34.2862	23.0503	8	12	8	1	577	63.143	9.44	High		43000000	1.106	38.2686	8
FALSE	High	Master Protein	P26368	Splicing factor U2AF 65 kDa subunit OS=Homo sapiens OX=9606 GN=U2AF2 PE=1 SV=4	0	34.24	23.3684	6	19	6	1	475	53.467	9.09	High		30000000	2.728	43.1355	6
FALSE	High	Master Protein	P83731	60S ribosomal protein L24 OS=Homo sapiens OX=9606 GN=RPL24 PE=1 SV=1	0	33.5361	36.9427	9	12	9	1	157	17.768	11.25	High		110000000	14.849	38.4937	9
FALSE	High	Master Protein	P46782	40S ribosomal protein S5 OS=Homo sapiens OX=9606 GN=RPS5 PE=1 SV=4	0	32.4287	51.9608	10	16	10	1	204	22.862	9.72	High	Acetyl [N-Term]	230000000	24.119	35.7078	10
FALSE	High	Master Protein	Q96PY5	Formin-like protein 2 OS=Homo sapiens OX=9606 GN=FMNL2 PE=1 SV=3	0	31.2587	12.6151	12	12	10	1	1086	123.243	7.4	High		51000000	0.484	30.9861	12
FALSE	High	Master Protein	Q15459	Splicing factor 3A subunit 1 OS=Homo sapiens OX=9606 GN=SF3A1 PE=1 SV=1	0	30.4718	12.8625	9	12	9	1	793	88.831	5.22	High		40000000	0.828	36.0856	9
FALSE	High	Master Protein	Q6PKG0	La-related protein 1 OS=Homo sapiens OX=9606 GN=LARP1 PE=1 SV=2	0	30.4107	8.30292	7	9	7	1	1096	123.434	8.82	High		27000000	0.35	29.7674	7
FALSE	High	Master Protein	P15311	Ezrin OS=Homo sapiens OX=9606 GN=EZR PE=1 SV=4	0	29.7951	18.0887	11	13	6	1	586	69.37	6.27	High		23000000	1.031	35.9498	11
FALSE	High	Master Protein	Q5VT25	Serine/threonine-protein kinase MRCK alpha OS=Homo sapiens OX=9606 GN=CDC42BPA PE=1 SV=1	0	29.2322	8.83372	10	10	10	1	1732	197.182	6.58	High		26000000	0.256	32.5426	10
FALSE	High	Master Protein	P46776	60S ribosomal protein L27a OS=Homo sapiens OX=9606 GN=RPL27A PE=1 SV=2	0	29.1538	45.2703	7	10	7	1	148	16.551	11	High		320000000	16.783	32.0666	7
FALSE	High	Master Protein	P61353	60S ribosomal protein L27 OS=Homo sapiens OX=9606 GN=RPL27 PE=1 SV=2	0	29.0403	58.8235	7	11	7	1	136	15.788	10.56	High		55000000	67.129	30.3345	7
FALSE	High	Master Protein	P62841	40S ribosomal protein S15 OS=Homo sapiens OX=9606 GN=RPS15 PE=1 SV=2	0	28.6696	57.931	7	13	7	1	145	17.029	10.39	High		120000000	70.969	38.3651	7
FALSE	High	Master Protein	P50914	60S ribosomal protein L14 OS=Homo sapiens OX=9606 GN=RPL14 PE=1 SV=4	0	28.1475	23.2558	5	11	5	1	215	23.417	10.93	High		89000000	4.623	31.0931	5
FALSE	High	Master Protein	Q7L2E3	ATP-dependent RNA helicase DHX30 OS=Homo sapiens OX=9606 GN=DHX30 PE=1 SV=1	0	27.8517	9.9665	11	11	11	1	1194	133.855	8.78	High		22000000	0.324	29.6295	11
FALSE	High	Master Protein	P11387	DNA topoisomerase 1 OS=Homo sapiens OX=9606 GN=TOP1 PE=1 SV=2	0	26.9823	15.0327	9	10	9	1	765	90.669	9.31	High		29000000	0.632	32.2645	9
FALSE	High	Master Protein	Q3KQU3	MAP7 domain-containing protein 1 OS=Homo sapiens OX=9606 GN=MAP7D1 PE=1 SV=1	0	26.9152	16.2901	10	11	10	1	841	92.764	10.11	High		48000000	0.695	29.0841	10
FALSE	High	Master Protein	O75533	Splicing factor 3B subunit 1 OS=Homo sapiens OX=9606 GN=SF3B1 PE=1 SV=3	0	26.3791	11.1963	11	12	11	1	1304	145.738	7.09	High		29000000	0.422	29.1983	11
FALSE	High	Master Protein	Q08211	ATP-dependent RNA helicase A OS=Homo sapiens OX=9606 GN=DHX9 PE=1 SV=4	0	26.1054	8.97638	10	10	10	1	1270	140.869	6.84	High		52000000	0.343	27.5561	10
FALSE	High	Master Protein	Q9UMS4	Pre-mRNA-processing factor 19 OS=Homo sapiens OX=9606 GN=PRPF19 PE=1 SV=1	0	25.9426	17.2619	8	11	8	1	504	55.146	6.61	High		31000000	1.462	25.4978	8
FALSE	High	Master Protein	P16402	Histone H1.3 OS=Homo sapiens OX=9606 GN=HIST1H1D PE=1 SV=2	0	25.7294	23.0769	6	8	3	1	221	22.336	11.02	High		91000000	3.125	26.5174	6
FALSE	High	Master Protein	P62847	40S ribosomal protein S24 OS=Homo sapiens OX=9606 GN=RPS24 PE=1 SV=1	0	25.6216	42.8571	8	10	8	1	133	15.413	10.78	High	Acetyl [N-Term]	61000000	18.307	28.0344	8
FALSE	High	Master Protein	Q9BUF5	Tubulin beta-6 chain OS=Homo sapiens OX=9606 GN=TUBB6 PE=1 SV=1	0	24.9478	18.3857	7	10	2	1	446	49.825	4.88	High		9800000	1.371	26.2823	7
FALSE	High	Master Protein	O76094	Signal recognition particle subunit SRP72 OS=Homo sapiens OX=9606 GN=SRP72 PE=1 SV=3	0	24.855	16.5425	10	11	10	1	671	74.56	9.26	High		23000000	0.73	27.6769	10
FALSE	High	Master Protein	O43143	Pre-mRNA-splicing factor ATP-dependent RNA helicase DHX15 OS=Homo sapiens OX=9606 GN=DHX15 PE=1 SV=2	0	24.8088	12.0755	9	9	9	1	795	90.875	7.46	High		46000000	0.585	28.5212	9
FALSE	High	Master Protein	P16401	Histone H1.5 OS=Homo sapiens OX=9606 GN=HIST1H1B PE=1 SV=3	0	24.3855	23.0088	7	8	4	1	226	22.566	10.92	High		34000000	3.125	24.9199	7
FALSE	High	Master Protein	O75643	U5 small nuclear ribonucleoprotein 200 kDa helicase OS=Homo sapiens OX=9606 GN=SNRNP200 PE=1 SV=2	0	24.341	6.22659	8	9	8	1	2136	244.353	6.06	High		13000000	0.176	27.9745	8
FALSE	High	Master Protein	Q7L7X3	Serine/threonine-protein kinase TAO1 OS=Homo sapiens OX=9606 GN=TAOK1 PE=1 SV=1	0	24.2738	11.3886	8	9	8	1	1001	115.997	7.65	High		26000000	0.413	30.0734	8
FALSE	High	Master Protein	Q13435	Splicing factor 3B subunit 2 OS=Homo sapiens OX=9606 GN=SF3B2 PE=1 SV=2	0	24.004	12.067	8	9	8	1	895	100.165	5.67	High		43000000	0.49	26.9621	8
FALSE	High	Master Protein	P62979	Ubiquitin-40S ribosomal protein S27a OS=Homo sapiens OX=9606 GN=RPS27A PE=1 SV=2	0	23.8791	29.4872	5	12	5	1	156	17.953	9.64	High		45000000	3.329	37.2954	5
FALSE	High	Master Protein	P62910	60S ribosomal protein L32 OS=Homo sapiens OX=9606 GN=RPL32 PE=1 SV=2	0	23.7633	12.5926	2	6	2	1	135	15.85	11.33	High		63000000	4.623	23.9641	2
FALSE	High	Master Protein	O00139	Kinesin-like protein KIF2A OS=Homo sapiens OX=9606 GN=KIF2A PE=1 SV=3	0	23.3121	13.3144	7	8	7	1	706	79.905	6.68	High		33000000	0.492	26.5749	7
FALSE	High	Master Protein	P11940	Polyadenylate-binding protein 1 OS=Homo sapiens OX=9606 GN=PABPC1 PE=1 SV=2	0	22.9175	8.96226	7	8	6	1	636	70.626	9.5	High		33000000	0.585	26.0226	7
FALSE	High	Master Protein	Q9H0A0	RNA cytidine acetyltransferase OS=Homo sapiens OX=9606 GN=NAT10 PE=1 SV=2	0	22.916	8.4878	5	8	5	1	1025	115.657	8.27	High		21000000	0.353	27.1729	5
FALSE	High	Master Protein	Q9NVP1	ATP-dependent RNA helicase DDX18 OS=Homo sapiens OX=9606 GN=DDX18 PE=1 SV=2	0	22.6735	13.4328	7	9	7	1	670	75.359	9.5	High		34000000	0.778	27.7559	7
FALSE	High	Master Protein	Q9Y4P3	Transducin beta-like protein 2 OS=Homo sapiens OX=9606 GN=TBL2 PE=1 SV=1	0	22.6582	17.226	6	8	6	1	447	49.766	9.44	High		37000000	0.682	24.3964	6
FALSE	High	Master Protein	P62913	60S ribosomal protein L11 OS=Homo sapiens OX=9606 GN=RPL11 PE=1 SV=2	0	22.4803	33.1461	8	9	8	1	178	20.24	9.6	High		250000000	9	28.9294	8
FALSE	High	Master Protein	Q92974	Rho guanine nucleotide exchange factor 2 OS=Homo sapiens OX=9606 GN=ARHGEF2 PE=1 SV=4	0	22.4671	12.069	9	10	9	1	986	111.473	7.27	High		33000000	0.425	24.1048	9
FALSE	High	Master Protein	Q15393	Splicing factor 3B subunit 3 OS=Homo sapiens OX=9606 GN=SF3B3 PE=1 SV=4	0	22.2975	7.64174	7	9	7	1	1217	135.492	5.26	High		51000000	0.376	26.9743	7
FALSE	High	Master Protein	Q99459	Cell division cycle 5-like protein OS=Homo sapiens OX=9606 GN=CDC5L PE=1 SV=2	0	22.2115	15.8354	9	9	9	1	802	92.194	8.18	High		35000000	0.506	25.8497	9
FALSE	High	Master Protein	P35251	Replication factor C subunit 1 OS=Homo sapiens OX=9606 GN=RFC1 PE=1 SV=4	0	22.1795	9.58188	7	7	7	1	1148	128.175	9.36	High		35000000	0.277	23.7932	7
FALSE	High	Master Protein	P06396	Gelsolin OS=Homo sapiens OX=9606 GN=GSN PE=1 SV=1	0	22.0928	11.1253	5	7	5	1	782	85.644	6.28	High		31000000	0.401	25.9523	5
FALSE	High	Master Protein	Q96AG4	Leucine-rich repeat-containing protein 59 OS=Homo sapiens OX=9606 GN=LRRC59 PE=1 SV=1	0	22.0508	26.0586	5	10	5	1	307	34.909	9.57	High		60000000	1.448	28.3083	5
FALSE	High	Master Protein	Q8IXB1	DnaJ homolog subfamily C member 10 OS=Homo sapiens OX=9606 GN=DNAJC10 PE=1 SV=2	0	21.7123	8.44893	7	8	7	1	793	91.021	7.18	High		19000000	0.604	22.8636	7
FALSE	High	Master Protein	Q9BZE4	Nucleolar GTP-binding protein 1 OS=Homo sapiens OX=9606 GN=GTPBP4 PE=1 SV=3	0	21.3723	10.0946	6	8	6	1	634	73.918	9.5	High		23000000	0.551	22.3866	6
FALSE	High	Master Protein	P62851	40S ribosomal protein S25 OS=Homo sapiens OX=9606 GN=RPS25 PE=1 SV=1	0	21.369	37.6	7	10	7	1	125	13.734	10.11	High		210000000	30.623	30.9793	7
FALSE	High	Master Protein	P0DMV9	Heat shock 70 kDa protein 1B OS=Homo sapiens OX=9606 GN=HSPA1B PE=1 SV=1	0	20.909	10.1404	5	7	3	1	641	70.009	5.66	High		22000000	0.438	23.6992	5
FALSE	High	Master Protein	Q9BRZ2	E3 ubiquitin-protein ligase TRIM56 OS=Homo sapiens OX=9606 GN=TRIM56 PE=1 SV=3	0	20.4055	11.1258	6	6	6	1	755	81.437	7.74	High		11000000	0.342	23.0158	6
FALSE	High	Master Protein	Q9Y2X9	Zinc finger protein 281 OS=Homo sapiens OX=9606 GN=ZNF281 PE=1 SV=1	0	20.3252	12.6257	6	7	6	1	895	96.855	8.48	High		10000000	0.565	20.6242	6
FALSE	High	Master Protein	Q9BRJ6	Uncharacterized protein C7orf50 OS=Homo sapiens OX=9606 GN=C7orf50 PE=1 SV=1	0	20.1718	47.4227	7	9	7	1	194	22.07	9.64	High		29000000	5.579	30.15	7
FALSE	High	Master Protein	Q15147	1-phosphatidylinositol 4,5-bisphosphate phosphodiesterase beta-4 OS=Homo sapiens OX=9606 GN=PLCB4 PE=1 SV=3	0	20.1095	6.55319	6	7	6	1	1175	134.378	6.9	High		13000000	0.23	17.252	6
FALSE	High	Master Protein	Q2NL82	Pre-rRNA-processing protein TSR1 homolog OS=Homo sapiens OX=9606 GN=TSR1 PE=1 SV=1	0	20.075	7.21393	6	7	6	1	804	91.752	7.42	High		15000000	0.528	20.4316	6
FALSE	High	Master Protein	O00571	ATP-dependent RNA helicase DDX3X OS=Homo sapiens OX=9606 GN=DDX3X PE=1 SV=3	0	19.7583	8.76133	6	8	6	1	662	73.198	7.18	High		27000000	0.468	22.8214	6
FALSE	High	Master Protein	Q7L0Y3	tRNA methyltransferase 10 homolog C OS=Homo sapiens OX=9606 GN=TRMT10C PE=1 SV=2	0	18.9792	12.9032	3	4	3	1	403	47.317	9.36	High		42000000	0.374	18.2857	3
FALSE	High	Master Protein	Q9GZR7	ATP-dependent RNA helicase DDX24 OS=Homo sapiens OX=9606 GN=DDX24 PE=1 SV=1	0	18.877	10.943	5	5	5	1	859	96.271	9.06	High		16000000	0.248	16.0467	5
FALSE	High	Master Protein	P35249	Replication factor C subunit 4 OS=Homo sapiens OX=9606 GN=RFC4 PE=1 SV=2	0	18.6262	23.1405	7	7	7	1	363	39.657	8.02	High		24000000	0.817	18.4709	7
FALSE	High	Master Protein	P05166	Propionyl-CoA carboxylase beta chain, mitochondrial OS=Homo sapiens OX=9606 GN=PCCB PE=1 SV=3	0	17.9519	14.2857	6	6	6	1	539	58.179	7.64	High		43000000	0.453	19.0754	6
FALSE	High	Master Protein	Q6P2Q9	Pre-mRNA-processing-splicing factor 8 OS=Homo sapiens OX=9606 GN=PRPF8 PE=1 SV=2	0	17.9168	3.64026	6	6	6	1	2335	273.427	8.84	High		12000000	0.099	19.2654	6
FALSE	High	Master Protein	Q9NVI7	ATPase family AAA domain-containing protein 3A OS=Homo sapiens OX=9606 GN=ATAD3A PE=1 SV=2	0	17.857	8.20189	5	8	2	1	634	71.325	8.98	High		4100000	0.506	25.4377	5
FALSE	High	Master Protein	Q12797	Aspartyl/asparaginyl beta-hydroxylase OS=Homo sapiens OX=9606 GN=ASPH PE=1 SV=3	0	17.7792	11.4776	6	7	6	1	758	85.809	5.01	High		21000000	0.528	19.7594	6
FALSE	High	Master Protein	P11047	Laminin subunit gamma-1 OS=Homo sapiens OX=9606 GN=LAMC1 PE=1 SV=3	0	17.7112	3.85333	6	6	6	1	1609	177.489	5.12	High		14000000	0.176	19.5083	6
FALSE	High	Master Protein	Q92522	Histone H1x OS=Homo sapiens OX=9606 GN=H1FX PE=1 SV=1	0	17.698	26.2911	6	6	6	1	213	22.474	10.76	High		56000000	1.683	21.591	6
FALSE	High	Master Protein	Q96GQ7	Probable ATP-dependent RNA helicase DDX27 OS=Homo sapiens OX=9606 GN=DDX27 PE=1 SV=2	0	17.214	10.6784	8	8	8	1	796	89.779	9.28	High		24000000	0.506	16.7454	8
FALSE	High	Master Protein	P53621	Coatomer subunit alpha OS=Homo sapiens OX=9606 GN=COPA PE=1 SV=2	0	17.208	7.67974	6	7	6	1	1224	138.258	7.66	High		22000000	0.226	18.4865	6
FALSE	High	Master Protein	Q7L576	Cytoplasmic FMR1-interacting protein 1 OS=Homo sapiens OX=9606 GN=CYFIP1 PE=1 SV=1	0	16.7442	3.51157	4	6	4	1	1253	145.089	6.9	High		13000000	0.199	17.196	4
FALSE	High	Master Protein	Q8IY81	pre-rRNA processing protein FTSJ3 OS=Homo sapiens OX=9606 GN=FTSJ3 PE=1 SV=2	0	16.3018	6.72963	5	6	5	1	847	96.499	8.4	High		23000000	0.369	16.2287	5
FALSE	High	Master Protein	O60814	Histone H2B type 1-K OS=Homo sapiens OX=9606 GN=HIST1H2BK PE=1 SV=3	0	16.1026	30.1587	4	8	4	1	126	13.882	10.32	High		28000000	2.511	21.366	4
FALSE	High	Master Protein	Q14684	Ribosomal RNA processing protein 1 homolog B OS=Homo sapiens OX=9606 GN=RRP1B PE=1 SV=3	0	16.0146	7.51979	5	6	5	1	758	84.375	9.76	High		27000000	0.425	16.0752	5
FALSE	High	Master Protein	O00541	Pescadillo homolog OS=Homo sapiens OX=9606 GN=PES1 PE=1 SV=1	0	15.9895	10.5442	5	6	5	1	588	67.96	7.33	High		26000000	0.438	19.4615	5
FALSE	High	Master Protein	P05787	Keratin, type II cytoskeletal 8 OS=Homo sapiens OX=9606 GN=KRT8 PE=1 SV=7	0	15.8704	8.69565	4	6	1	1	483	53.671	5.59	High		7000000	0.311	18.1504	4
FALSE	High	Master Protein	P04406	Glyceraldehyde-3-phosphate dehydrogenase OS=Homo sapiens OX=9606 GN=GAPDH PE=1 SV=3	0	15.7183	12.5373	3	4	3	1	335	36.03	8.46	High		41000000	0.551	17.1156	3
FALSE	High	Master Protein	P35241	Radixin OS=Homo sapiens OX=9606 GN=RDX PE=1 SV=1	0	15.4869	9.60549	6	7	1	1	583	68.521	6.37	High			0.496	19.2645	6
FALSE	High	Master Protein	P37108	Signal recognition particle 14 kDa protein OS=Homo sapiens OX=9606 GN=SRP14 PE=1 SV=2	0	15.4229	25	5	6	5	1	136	14.561	10.04	High		30000000	4.623	18.8326	5
FALSE	High	Master Protein	Q8WVM0	Dimethyladenosine transferase 1, mitochondrial OS=Homo sapiens OX=9606 GN=TFB1M PE=1 SV=1	0	15.321	11.5607	3	4	3	1	346	39.518	9.26	High		17000000	0.468	13.6956	3
FALSE	High	Master Protein	P68104	Elongation factor 1-alpha 1 OS=Homo sapiens OX=9606 GN=EEF1A1 PE=1 SV=1	0	14.7913	7.57576	2	4	2	1	462	50.109	9.01	High		120000000	0.445	17.2731	2
FALSE	High	Master Protein	P08727	Keratin, type I cytoskeletal 19 OS=Homo sapiens OX=9606 GN=KRT19 PE=1 SV=4	0	14.7453	10.75	5	6	2	1	400	44.079	5.14	High		50000000	0.417	17.5346	5
FALSE	High	Master Protein	Q13263	Transcription intermediary factor 1-beta OS=Homo sapiens OX=9606 GN=TRIM28 PE=1 SV=5	0	14.3758	7.90419	5	5	5	1	835	88.493	5.77	High		9000000	0.324	11.1805	5
FALSE	High	Master Protein	Q8TDN6	Ribosome biogenesis protein BRX1 homolog OS=Homo sapiens OX=9606 GN=BRIX1 PE=1 SV=2	0	14.0813	16.1473	4	6	4	1	353	41.375	9.92	High		22000000	0.995	19.3718	4
FALSE	High	Master Protein	O00622	Protein CYR61 OS=Homo sapiens OX=9606 GN=CYR61 PE=1 SV=1	0	14.0552	11.2861	5	5	5	1	381	41.998	8.21	High		100000000	0.509	16.4044	5
FALSE	High	Master Protein	Q99988	Growth/differentiation factor 15 OS=Homo sapiens OX=9606 GN=GDF15 PE=1 SV=3	0	13.86	24.3506	5	5	5	1	308	34.119	9.66	High		64000000	0.896	15.3897	5
FALSE	High	Master Protein	P21333	Filamin-A OS=Homo sapiens OX=9606 GN=FLNA PE=1 SV=4	0	13.8217	1.85115	3	4	3	1	2647	280.564	6.06	High		12000000	0.062	15.3724	3
FALSE	High	Master Protein	O60264	SWI/SNF-related matrix-associated actin-dependent regulator of chromatin subfamily A member 5 OS=Homo sapiens OX=9606 GN=SMARCA5 PE=1 SV=1	0	13.73	6.17871	6	6	6	1	1052	121.828	8.09	High		13000000	0.225	16.2347	6
FALSE	High	Master Protein	Q8NE71	ATP-binding cassette sub-family F member 1 OS=Homo sapiens OX=9606 GN=ABCF1 PE=1 SV=2	0	13.6094	7.69231	4	4	4	1	845	95.866	6.8	High		8700000	0.216	14.3376	4
FALSE	High	Master Protein	Q9Y6M1	Insulin-like growth factor 2 mRNA-binding protein 2 OS=Homo sapiens OX=9606 GN=IGF2BP2 PE=1 SV=2	0	13.3776	7.17863	4	4	1	1	599	66.081	8.46	High		31000000	0.301	13.295	4
FALSE	High	Master Protein	O15230	Laminin subunit alpha-5 OS=Homo sapiens OX=9606 GN=LAMA5 PE=1 SV=8	0	13.3101	1.46143	5	5	5	1	3695	399.479	7.02	High		23000000	0.06	14.1022	5
FALSE	High	Master Protein	Q9H4L5	Oxysterol-binding protein-related protein 3 OS=Homo sapiens OX=9606 GN=OSBPL3 PE=1 SV=1	0	13.2452	3.60767	2	3	2	1	887	101.16	6.87	High		18000000	0.142	11.2323	2
FALSE	High	Master Protein	Q9Y2A7	Nck-associated protein 1 OS=Homo sapiens OX=9606 GN=NCKAP1 PE=1 SV=1	0	13.1414	5.2305	5	5	5	1	1128	128.707	6.62	High		11000000	0.187	13.0892	5
FALSE	High	Master Protein	Q06787	Synaptic functional regulator FMR1 OS=Homo sapiens OX=9606 GN=FMR1 PE=1 SV=1	0	13.1323	5.6962	3	5	3	1	632	71.131	7.42	High	Acetyl [N-Term]	4400000	0.259	11.6223	3
FALSE	High	Master Protein	Q00341	Vigilin OS=Homo sapiens OX=9606 GN=HDLBP PE=1 SV=2	0	13.1044	4.02208	4	4	4	1	1268	141.368	6.87	High		11000000	0.12	13.6251	4
FALSE	High	Master Protein	O95782	AP-2 complex subunit alpha-1 OS=Homo sapiens OX=9606 GN=AP2A1 PE=1 SV=3	0	13.0955	7.26714	5	5	5	1	977	107.478	7.03	High		37000000	0.208	13.691	5
FALSE	High	Master Protein	P51114	Fragile X mental retardation syndrome-related protein 1 OS=Homo sapiens OX=9606 GN=FXR1 PE=1 SV=3	0	12.8054	7.08535	3	4	3	1	621	69.678	6.15	High		22000000	0.266	14.0209	3
FALSE	High	Master Protein	Q00059	Transcription factor A, mitochondrial OS=Homo sapiens OX=9606 GN=TFAM PE=1 SV=1	0	12.6564	19.5122	6	6	6	1	246	29.078	9.72	High		28000000	0.995	14.604	6
FALSE	High	Master Protein	P02768	Serum albumin OS=Homo sapiens OX=9606 GN=ALB PE=1 SV=2	0	12.3302	6.40394	4	5	4	1	609	69.321	6.28	High		75000000	0.315	11.6404	4
FALSE	High	Master Protein	P62266	40S ribosomal protein S23 OS=Homo sapiens OX=9606 GN=RPS23 PE=1 SV=3	0	12.2479	22.3776	4	5	4	1	143	15.798	10.49	High		60000000	3.217	17.384	4
FALSE	High	Master Protein	Q5T9A4	ATPase family AAA domain-containing protein 3B OS=Homo sapiens OX=9606 GN=ATAD3B PE=1 SV=1	0	12.1707	7.25309	4	7	1	1	648	72.527	9.2	High			0.442	18.9142	4
FALSE	High	Master Protein	P05141	ADP/ATP translocase 2 OS=Homo sapiens OX=9606 GN=SLC25A5 PE=1 SV=7	0	12.1207	9.73154	4	5	4	1	298	32.831	9.69	High		50000000	0.73	10.1576	4
FALSE	High	Master Protein	P22087	rRNA 2'-O-methyltransferase fibrillarin OS=Homo sapiens OX=9606 GN=FBL PE=1 SV=2	0	11.936	9.96885	3	4	3	1	321	33.763	10.18	High		15000000	0.492	12.5485	3
FALSE	High	Master Protein	O43172	U4/U6 small nuclear ribonucleoprotein Prp4 OS=Homo sapiens OX=9606 GN=PRPF4 PE=1 SV=2	0	11.8316	10.3448	4	5	4	1	522	58.412	7.42	High		15000000	0.468	16.3433	4
FALSE	High	Master Protein	P08579	U2 small nuclear ribonucleoprotein B'' OS=Homo sapiens OX=9606 GN=SNRPB2 PE=1 SV=1	0	11.6855	10.2222	1	3	1	1	225	25.47	9.72	High		33000000	0.874	14.045	1
FALSE	High	Master Protein	P47914	60S ribosomal protein L29 OS=Homo sapiens OX=9606 GN=RPL29 PE=1 SV=2	0	11.3713	22.0126	4	4	4	1	159	17.741	11.66	High		150000000	3.642	12.8968	4
FALSE	High	Master Protein	Q9UI10	Translation initiation factor eIF-2B subunit delta OS=Homo sapiens OX=9606 GN=EIF2B4 PE=1 SV=2	0	11.1887	7.83939	4	4	4	1	523	57.521	9.38	High		8400000	0.407	12.9059	4
FALSE	High	Master Protein	P17844	Probable ATP-dependent RNA helicase DDX5 OS=Homo sapiens OX=9606 GN=DDX5 PE=1 SV=1	0	11.1646	8.95765	4	4	3	1	614	69.105	8.92	High		8800000	0.292	13.4587	4
FALSE	High	Master Protein	P52292	Importin subunit alpha-1 OS=Homo sapiens OX=9606 GN=KPNA2 PE=1 SV=1	0	11.0252	7.93951	3	3	3	1	529	57.826	5.4	High		20000000	0.269	9.48616	3
FALSE	High	Master Protein	Q14137	Ribosome biogenesis protein BOP1 OS=Homo sapiens OX=9606 GN=BOP1 PE=1 SV=2	0	10.9217	7.23861	4	4	4	1	746	83.577	6.19	High		26000000	0.239	11.0677	4
FALSE	High	Master Protein	Q9NY93	Probable ATP-dependent RNA helicase DDX56 OS=Homo sapiens OX=9606 GN=DDX56 PE=1 SV=1	0	10.9071	8.22669	3	3	3	1	547	61.551	9.26	High		9200000	0.233	9.40328	3
FALSE	High	Master Protein	Q96SB4	SRSF protein kinase 1 OS=Homo sapiens OX=9606 GN=SRPK1 PE=1 SV=2	0	10.84	5.03817	4	4	4	1	655	74.278	6.16	High		34000000	0.322	11.9824	4
FALSE	High	Master Protein	P60842	Eukaryotic initiation factor 4A-I OS=Homo sapiens OX=9606 GN=EIF4A1 PE=1 SV=1	0	10.8143	9.85222	3	3	3	1	406	46.125	5.48	High		11000000	0.334	8.78346	3
FALSE	High	Master Protein	O75094	Slit homolog 3 protein OS=Homo sapiens OX=9606 GN=SLIT3 PE=2 SV=3	0	10.7136	2.82337	4	4	4	1	1523	167.604	7.65	High		9600000	0.117	12.4338	4
FALSE	High	Master Protein	P35240	Merlin OS=Homo sapiens OX=9606 GN=NF2 PE=1 SV=1	0	10.6803	6.89076	4	4	4	1	595	69.646	6.47	High		7300000	0.266	10.158	4
FALSE	High	Master Protein	P33993	DNA replication licensing factor MCM7 OS=Homo sapiens OX=9606 GN=MCM7 PE=1 SV=4	0	10.5985	8.06676	4	4	4	1	719	81.257	6.46	High		11000000	0.207	11.2042	4
FALSE	High	Master Protein	Q6UN15	Pre-mRNA 3'-end-processing factor FIP1 OS=Homo sapiens OX=9606 GN=FIP1L1 PE=1 SV=1	0	10.5815	7.57576	4	4	4	1	594	66.487	5.59	High		7600000	0.468	9.53224	4
FALSE	High	Master Protein	P40938	Replication factor C subunit 3 OS=Homo sapiens OX=9606 GN=RFC3 PE=1 SV=2	0	10.4871	7.30337	2	3	2	1	356	40.53	8.34	High		15000000	0.292	10.5712	2
FALSE	High	Master Protein	Q5JTH9	RRP12-like protein OS=Homo sapiens OX=9606 GN=RRP12 PE=1 SV=2	0	10.3936	4.78026	4	4	4	1	1297	143.611	8.75	High		11000000	0.129	9.2882	4
FALSE	High	Master Protein	O43395	U4/U6 small nuclear ribonucleoprotein Prp3 OS=Homo sapiens OX=9606 GN=PRPF3 PE=1 SV=2	0	9.81042	4.24597	2	3	2	1	683	77.481	9.5	High		16000000	0.194	9.05916	2
FALSE	High	Master Protein	Q9BZF1	Oxysterol-binding protein-related protein 8 OS=Homo sapiens OX=9606 GN=OSBPL8 PE=1 SV=3	0	9.64741	3.71204	2	3	2	1	889	101.132	6.96	High		3900000	0.131	10.2649	2
FALSE	High	Master Protein	Q5C9Z4	Nucleolar MIF4G domain-containing protein 1 OS=Homo sapiens OX=9606 GN=NOM1 PE=1 SV=1	0	9.58591	4.4186	3	3	3	1	860	96.198	8.1	High		13000000	0.129	9.06113	3
FALSE	High	Master Protein	Q9BYG3	MKI67 FHA domain-interacting nucleolar phosphoprotein OS=Homo sapiens OX=9606 GN=NIFK PE=1 SV=1	0	9.54884	9.21502	2	3	2	1	293	34.201	9.88	High		22000000	0.501	10.3785	2
FALSE	High	Master Protein	O94906	Pre-mRNA-processing factor 6 OS=Homo sapiens OX=9606 GN=PRPF6 PE=1 SV=1	0	9.51467	4.56961	5	5	5	1	941	106.858	8.25	High		26000000	0.194	9.07201	5
FALSE	High	Master Protein	P46087	Probable 28S rRNA (cytosine(4447)-C(5))-methyltransferase OS=Homo sapiens OX=9606 GN=NOP2 PE=1 SV=2	0	9.47521	4.55665	4	4	4	1	812	89.247	9.23	High		8100000	0.233	10.9844	4
FALSE	High	Master Protein	E9PAV3	Nascent polypeptide-associated complex subunit alpha, muscle-specific form OS=Homo sapiens OX=9606 GN=NACA PE=1 SV=1	0	9.40162	1.39557	2	2	2	1	2078	205.295	9.58	High		50000000	0.02	7.99454	2
FALSE	High	Master Protein	O00411	DNA-directed RNA polymerase, mitochondrial OS=Homo sapiens OX=9606 GN=POLRMT PE=1 SV=2	0	9.26422	3.41463	3	3	3	1	1230	138.532	8.98	High		9600000	0.105	9.5727	3
FALSE	High	Master Protein	O00566	U3 small nucleolar ribonucleoprotein protein MPP10 OS=Homo sapiens OX=9606 GN=MPHOSPH10 PE=1 SV=2	0	9.1916	2.93686	1	2	1	1	681	78.816	4.86	High		9600000	0.129	7.41996	1
FALSE	High	Master Protein	P51608	Methyl-CpG-binding protein 2 OS=Homo sapiens OX=9606 GN=MECP2 PE=1 SV=1	0	9.15847	7.81893	4	4	4	1	486	52.409	9.95	High		27000000	0.407	11.7363	4
FALSE	High	Master Protein	P49757	Protein numb homolog OS=Homo sapiens OX=9606 GN=NUMB PE=1 SV=2	0	8.89226	5.83717	4	4	4	1	651	70.759	8.51	High		29000000	0.407	9.03253	4
FALSE	High	Master Protein	Q15029	116 kDa U5 small nuclear ribonucleoprotein component OS=Homo sapiens OX=9606 GN=EFTUD2 PE=1 SV=1	0	8.71912	3.90947	4	4	3	1	972	109.366	5	High		110000000	0.169	9.78296	4
FALSE	High	Master Protein	Q01081	Splicing factor U2AF 35 kDa subunit OS=Homo sapiens OX=9606 GN=U2AF1 PE=1 SV=3	0	8.47679	8.75	2	3	2	1	240	27.854	8.81	High		42000000	0.778	7.43495	2
FALSE	High	Master Protein	Q9Y383	Putative RNA-binding protein Luc7-like 2 OS=Homo sapiens OX=9606 GN=LUC7L2 PE=1 SV=2	0	8.41998	4.59184	2	2	2	1	392	46.486	10.01	High		14000000	0.274	8.26128	2
FALSE	High	Master Protein	O43491	Band 4.1-like protein 2 OS=Homo sapiens OX=9606 GN=EPB41L2 PE=1 SV=1	0	8.3612	1.69154	2	2	2	1	1005	112.519	5.44	High		4900000	0.073	7.20396	2
FALSE	High	Master Protein	Q96GY0	Zinc finger C2HC domain-containing protein 1A OS=Homo sapiens OX=9606 GN=ZC2HC1A PE=1 SV=2	0	8.29375	12.3077	4	4	4	1	325	35.07	9.82	High		15000000	0.407	9.02163	4
FALSE	High	Master Protein	Q8N1G4	Leucine-rich repeat-containing protein 47 OS=Homo sapiens OX=9606 GN=LRRC47 PE=1 SV=1	0	8.21994	4.97427	2	2	2	1	583	63.434	8.28	High		14000000	0.141	8.43105	2
FALSE	High	Master Protein	Q8NC51	Plasminogen activator inhibitor 1 RNA-binding protein OS=Homo sapiens OX=9606 GN=SERBP1 PE=1 SV=2	0	8.16746	7.35294	2	3	2	1	408	44.938	8.65	High		44000000	0.334	10.2336	2
FALSE	High	Master Protein	A6NMY6	Putative annexin A2-like protein OS=Homo sapiens OX=9606 GN=ANXA2P2 PE=5 SV=2	0	8.10761	12.0944	3	3	3	1	339	38.635	6.95	High		17000000	0.35	8.55787	3
FALSE	High	Master Protein	Q96JP5	E3 ubiquitin-protein ligase ZFP91 OS=Homo sapiens OX=9606 GN=ZFP91 PE=1 SV=1	0	8.10615	8.24561	3	3	3	1	570	63.406	7.36	High		16000000	0.269	10.4427	3
FALSE	High	Master Protein	Q9BUQ8	Probable ATP-dependent RNA helicase DDX23 OS=Homo sapiens OX=9606 GN=DDX23 PE=1 SV=3	0	8.07161	2.80488	2	3	2	1	820	95.524	9.55	High		54000000	0.139	10.5974	2
FALSE	High	Master Protein	P35659	Protein DEK OS=Homo sapiens OX=9606 GN=DEK PE=1 SV=1	0	8.0089	9.33333	3	4	3	1	375	42.648	8.56	High		63000000	0.468	10.5436	3
FALSE	High	Master Protein	P62805	Histone H4 OS=Homo sapiens OX=9606 GN=HIST1H4A PE=1 SV=2	0	7.8641	29.1262	3	3	3	1	103	11.36	11.36	High		39000000	2.162	8.45995	3
FALSE	High	Master Protein	Q8NHQ9	ATP-dependent RNA helicase DDX55 OS=Homo sapiens OX=9606 GN=DDX55 PE=1 SV=3	0	7.84475	5.16667	2	2	2	1	600	68.503	9.25	High		18000000	0.129	6.37766	2
FALSE	High	Master Protein	Q9BVP2	Guanine nucleotide-binding protein-like 3 OS=Homo sapiens OX=9606 GN=GNL3 PE=1 SV=2	0	7.78472	9.10747	2	3	2	1	549	61.954	9.16	High		4300000	0.241	7.13319	2
FALSE	High	Master Protein	P46940	Ras GTPase-activating-like protein IQGAP1 OS=Homo sapiens OX=9606 GN=IQGAP1 PE=1 SV=1	0	7.72616	2.6554	3	3	3	1	1657	189.134	6.48	High		9100000	0.075	7.69902	3
FALSE	High	Master Protein	Q12905	Interleukin enhancer-binding factor 2 OS=Homo sapiens OX=9606 GN=ILF2 PE=1 SV=2	0	7.68969	4.35897	1	2	1	1	390	43.035	5.26	High		55000000	0.245	8.16861	1
FALSE	High	Master Protein	Q00325	Phosphate carrier protein, mitochondrial OS=Homo sapiens OX=9606 GN=SLC25A3 PE=1 SV=2	0	7.65164	6.90608	3	3	3	1	362	40.069	9.38	High		33000000	0.389	9.07898	3
FALSE	High	Master Protein	P49207	60S ribosomal protein L34 OS=Homo sapiens OX=9606 GN=RPL34 PE=1 SV=3	0	7.55768	16.2393	2	3	2	1	117	13.284	11.47	High		26000000	2.162	8.11865	2
FALSE	High	Master Protein	P38646	Stress-70 protein, mitochondrial OS=Homo sapiens OX=9606 GN=HSPA9 PE=1 SV=2	0	7.5515	5.74374	3	3	3	1	679	73.635	6.16	High		13000000	0.17	9.13681	3
FALSE	High	Master Protein	Q86UE4	Protein LYRIC OS=Homo sapiens OX=9606 GN=MTDH PE=1 SV=2	0	7.55113	5.32646	2	2	2	1	582	63.799	9.32	High		8500000	0.166	6.81014	2
FALSE	High	Master Protein	Q8N3E9	1-phosphatidylinositol 4,5-bisphosphate phosphodiesterase delta-3 OS=Homo sapiens OX=9606 GN=PLCD3 PE=1 SV=3	0	7.47478	4.43599	3	4	3	1	789	89.202	6.98	High		9000000	0.194	5.85921	3
FALSE	High	Master Protein	O75569	Interferon-inducible double-stranded RNA-dependent protein kinase activator A OS=Homo sapiens OX=9606 GN=PRKRA PE=1 SV=1	0	7.45785	12.4601	2	2	2	1	313	34.383	8.41	High		25000000	0.334	7.06313	2
FALSE	High	Master Protein	Q9P206	Uncharacterized protein KIAA1522 OS=Homo sapiens OX=9606 GN=KIAA1522 PE=1 SV=2	0	7.4042	4.34783	2	2	2	1	1035	107.03	9.73	High		2500000	0.099	6.94816	2
FALSE	High	Master Protein	O14776	Transcription elongation regulator 1 OS=Homo sapiens OX=9606 GN=TCERG1 PE=1 SV=2	0	7.3611	2.91439	3	3	3	1	1098	123.823	8.65	High		12000000	0.145	7.43638	3
FALSE	High	Master Protein	Q12906	Interleukin enhancer-binding factor 3 OS=Homo sapiens OX=9606 GN=ILF3 PE=1 SV=3	0	7.34791	3.80313	2	3	2	1	894	95.279	8.76	High		16000000	0.108	6.06754	2
FALSE	High	Master Protein	Q8IVF7	Formin-like protein 3 OS=Homo sapiens OX=9606 GN=FMNL3 PE=1 SV=3	0	7.2833	3.40467	3	3	1	1	1028	117.139	6.65	High		15000000	0.109	5.35051	3
FALSE	High	Master Protein	Q14498	RNA-binding protein 39 OS=Homo sapiens OX=9606 GN=RBM39 PE=1 SV=2	0	7.27807	3.20755	2	2	2	1	530	59.343	10.1	High		31000000	0.179	8.19949	2
FALSE	High	Master Protein	O95470	Sphingosine-1-phosphate lyase 1 OS=Homo sapiens OX=9606 GN=SGPL1 PE=1 SV=3	0	7.14648	7.21831	3	3	3	1	568	63.483	9.16	High		10000000	0.155	7.59199	3
FALSE	High	Master Protein	O43290	U4/U6.U5 tri-snRNP-associated protein 1 OS=Homo sapiens OX=9606 GN=SART1 PE=1 SV=1	0	7.06356	3.875	2	2	2	1	800	90.2	6.13	High		13000000	0.11	5.77654	2
FALSE	High	Master Protein	Q92841	Probable ATP-dependent RNA helicase DDX17 OS=Homo sapiens OX=9606 GN=DDX17 PE=1 SV=2	0	7.02389	3.56653	3	3	2	1	729	80.222	8.27	High		15000000	0.189	10.4584	3
FALSE	High	Master Protein	Q9H0U3	Magnesium transporter protein 1 OS=Homo sapiens OX=9606 GN=MAGT1 PE=1 SV=1	0	6.9753	5.67164	2	3	2	1	335	38.011	9.63	High		53000000	0.501	10.1887	2
FALSE	High	Master Protein	Q5SSJ5	Heterochromatin protein 1-binding protein 3 OS=Homo sapiens OX=9606 GN=HP1BP3 PE=1 SV=1	0	6.96456	9.76492	4	4	4	1	553	61.169	9.67	High		15000000	0.233	8.86417	4
FALSE	High	Master Protein	Q9NUL7	Probable ATP-dependent RNA helicase DDX28 OS=Homo sapiens OX=9606 GN=DDX28 PE=1 SV=2	0	6.89729	9.44444	3	3	3	1	540	59.545	10.42	High		5000000	0.212	6.41503	3
FALSE	High	Master Protein	P07814	Bifunctional glutamate/proline--tRNA ligase OS=Homo sapiens OX=9606 GN=EPRS PE=1 SV=5	0	6.89449	2.44709	3	3	3	1	1512	170.483	7.33	High		7200000	0.077	6.20161	3
FALSE	High	Master Protein	A5YKK6	CCR4-NOT transcription complex subunit 1 OS=Homo sapiens OX=9606 GN=CNOT1 PE=1 SV=2	0	6.88864	1.22054	3	3	3	1	2376	266.768	7.11	High		4100000	0.05	6.59319	3
FALSE	High	Master Protein	O75367	Core histone macro-H2A.1 OS=Homo sapiens OX=9606 GN=H2AFY PE=1 SV=4	0	6.8348	8.06452	3	3	3	1	372	39.592	9.79	High		25000000	0.438	5.87795	3
FALSE	High	Master Protein	Q13310	Polyadenylate-binding protein 4 OS=Homo sapiens OX=9606 GN=PABPC4 PE=1 SV=1	0	6.81699	7.6087	4	4	3	1	644	70.738	9.26	High		3400000	0.259	6.68049	4
FALSE	High	Master Protein	P68431	Histone H3.1 OS=Homo sapiens OX=9606 GN=HIST1H3A PE=1 SV=2	0	6.66099	13.9706	3	4	3	1	136	15.394	11.12	High		200000000	2.728	11.4945	3
FALSE	High	Master Protein	P35268	60S ribosomal protein L22 OS=Homo sapiens OX=9606 GN=RPL22 PE=1 SV=2	0	6.65824	19.5312	2	2	2	1	128	14.778	9.19	High		27000000	1.154	7.24871	2
FALSE	High	Master Protein	Q9Y5J1	U3 small nucleolar RNA-associated protein 18 homolog OS=Homo sapiens OX=9606 GN=UTP18 PE=1 SV=3	0	6.6472	3.23741	1	2	1	1	556	61.964	8.76	High		17000000	0.166	6.58244	1
FALSE	High	Master Protein	Q96CW1	AP-2 complex subunit mu OS=Homo sapiens OX=9606 GN=AP2M1 PE=1 SV=2	0	6.61929	7.81609	3	3	3	1	435	49.623	9.54	High		20000000	0.269	7.95277	3
FALSE	High	Master Protein	Q8IY17	Neuropathy target esterase OS=Homo sapiens OX=9606 GN=PNPLA6 PE=1 SV=3	0	6.57525	2.4	2	2	2	1	1375	150.859	7.74	High		4100000	0.061	4.39837	2
FALSE	High	Master Protein	P49711	Transcriptional repressor CTCF OS=Homo sapiens OX=9606 GN=CTCF PE=1 SV=1	0	6.49256	3.30124	3	3	3	1	727	82.732	6.96	High		18000000	0.212	4.76434	3
FALSE	High	Master Protein	Q6IN84	rRNA methyltransferase 1, mitochondrial OS=Homo sapiens OX=9606 GN=MRM1 PE=1 SV=1	0	6.35953	8.78187	3	3	3	1	353	38.614	7.94	High		12000000	0.413	8.07397	3
FALSE	High	Master Protein	Q8IWX8	Calcium homeostasis endoplasmic reticulum protein OS=Homo sapiens OX=9606 GN=CHERP PE=1 SV=3	0	6.34401	3.16594	2	2	2	1	916	103.637	9.04	High		11000000	0.125	8.32408	2
FALSE	High	Master Protein	P55084	Trifunctional enzyme subunit beta, mitochondrial OS=Homo sapiens OX=9606 GN=HADHB PE=1 SV=3	0	6.31544	5.90717	2	2	2	1	474	51.262	9.41	High		5800000	0.16	3.45497	2
FALSE	High	Master Protein	Q9UG63	ATP-binding cassette sub-family F member 2 OS=Homo sapiens OX=9606 GN=ABCF2 PE=1 SV=2	0	6.17194	3.85233	2	2	2	1	623	71.245	7.37	High		17000000	0.133	6.30774	2
FALSE	High	Master Protein	P08670	Vimentin OS=Homo sapiens OX=9606 GN=VIM PE=1 SV=4	0	6.15095	6.00858	2	2	2	1	466	53.619	5.12	High		5400000	0.145	6.91929	2
FALSE	High	Master Protein	Q96CT7	Coiled-coil domain-containing protein 124 OS=Homo sapiens OX=9606 GN=CCDC124 PE=1 SV=1	0	6.13154	10.3139	2	2	2	1	223	25.82	9.54	High		23000000	0.359	7.31651	2
FALSE	High	Master Protein	P67809	Nuclease-sensitive element-binding protein 1 OS=Homo sapiens OX=9606 GN=YBX1 PE=1 SV=3	0	6.1213	22.8395	3	6	3	1	324	35.903	9.88	High		9900000	0.638	6.10881	3
FALSE	High	Master Protein	Q96HS1	Serine/threonine-protein phosphatase PGAM5, mitochondrial OS=Homo sapiens OX=9606 GN=PGAM5 PE=1 SV=2	0	6.09	11.0727	3	3	3	1	289	31.985	8.68	High		13000000	0.438	7.63815	3
FALSE	High	Master Protein	Q96AQ6	Pre-B-cell leukemia transcription factor-interacting protein 1 OS=Homo sapiens OX=9606 GN=PBXIP1 PE=1 SV=1	0	6.06442	2.87278	2	2	2	1	731	80.594	5.33	High		10000000	0.136	5.88572	2
FALSE	High	Master Protein	Q9Y2R4	Probable ATP-dependent RNA helicase DDX52 OS=Homo sapiens OX=9606 GN=DDX52 PE=1 SV=3	0.00274725	5.93793	5.34224	2	2	2	1	599	67.456	9.67	High		5200000	0.145	3.08785	2
FALSE	High	Master Protein	Q9Y4F1	FERM, ARHGEF and pleckstrin domain-containing protein 1 OS=Homo sapiens OX=9606 GN=FARP1 PE=1 SV=1	0.00274725	5.86266	2.00957	2	2	2	1	1045	118.559	8.15	High		21000000	0.077	6.03187	2
FALSE	High	Master Protein	P08621	U1 small nuclear ribonucleoprotein 70 kDa OS=Homo sapiens OX=9606 GN=SNRNP70 PE=1 SV=2	0.00274725	5.84275	8.46682	4	4	4	1	437	51.526	9.94	High		16000000	0.585	10.8807	4
FALSE	High	Master Protein	Q96L58	Beta-1,3-galactosyltransferase 6 OS=Homo sapiens OX=9606 GN=B3GALT6 PE=1 SV=2	0.00274725	5.77605	8.51064	2	2	2	1	329	37.114	9.66	High		4600000	0.245	6.79364	2
FALSE	High	Master Protein	O75382	Tripartite motif-containing protein 3 OS=Homo sapiens OX=9606 GN=TRIM3 PE=1 SV=2	0.00274725	5.76894	2.82258	2	2	2	1	744	80.779	7.83	High		8800000	0.129	5.99431	2
FALSE	High	Master Protein	P40937	Replication factor C subunit 5 OS=Homo sapiens OX=9606 GN=RFC5 PE=1 SV=1	0.00274725	5.74836	4.70588	1	1	1	1	340	38.472	7.2	High	Acetyl [N-Term]	41000000	0.083	4.88256	1
FALSE	High	Master Protein	B5ME19	Eukaryotic translation initiation factor 3 subunit C-like protein OS=Homo sapiens OX=9606 GN=EIF3CL PE=3 SV=1	0.00274725	5.68162	3.06346	2	2	2	1	914	105.407	5.64	High		7200000	0.101	4.71238	2
FALSE	High	Master Protein	Q9UN86	Ras GTPase-activating protein-binding protein 2 OS=Homo sapiens OX=9606 GN=G3BP2 PE=1 SV=2	0.00274725	5.63806	7.26141	2	2	2	1	482	54.088	5.55	High		15000000	0.166	6.64143	2
FALSE	High	Master Protein	P56182	Ribosomal RNA processing protein 1 homolog A OS=Homo sapiens OX=9606 GN=RRP1 PE=1 SV=1	0.00274725	5.62067	3.90456	2	3	2	1	461	52.807	9.33	High		16000000	0.292	9.13272	2
FALSE	High	Master Protein	P56537	Eukaryotic translation initiation factor 6 OS=Homo sapiens OX=9606 GN=EIF6 PE=1 SV=1	0.00274725	5.49399	9.79592	1	2	1	1	245	26.582	4.68	High		8100000	0.468	4.67269	1
FALSE	High	Master Protein	P62263	40S ribosomal protein S14 OS=Homo sapiens OX=9606 GN=RPS14 PE=1 SV=3	0.00274725	5.44245	11.2583	2	2	2	1	151	16.263	10.05	High		41000000	0.931	8.54277	2
FALSE	High	Master Protein	Q12923	Tyrosine-protein phosphatase non-receptor type 13 OS=Homo sapiens OX=9606 GN=PTPN13 PE=1 SV=2	0.00274725	5.39276	0.925553	2	2	2	1	2485	276.733	6.42	High		5900000	0.033	5.00827	2
FALSE	High	Master Protein	Q99985	Semaphorin-3C OS=Homo sapiens OX=9606 GN=SEMA3C PE=2 SV=2	0.00274725	5.28613	3.19574	2	2	2	1	751	85.153	8.69	High		2600000	0.099	4.60387	2
FALSE	High	Master Protein	Q9NR30	Nucleolar RNA helicase 2 OS=Homo sapiens OX=9606 GN=DDX21 PE=1 SV=5	0.00274725	5.2836	4.08685	2	2	2	1	783	87.29	9.28	High		9000000	0.11	4.39677	2
FALSE	High	Master Protein	P31689	DnaJ homolog subfamily A member 1 OS=Homo sapiens OX=9606 GN=DNAJA1 PE=1 SV=2	0.00274725	5.26672	3.27456	1	2	1	1	397	44.839	7.08	High		35000000	0.233	6.59452	1
FALSE	High	Master Protein	Q9HCE1	Helicase MOV-10 OS=Homo sapiens OX=9606 GN=MOV10 PE=1 SV=2	0.00274725	5.24096	2.79163	2	2	2	1	1003	113.599	8.82	High		5700000	0.077	5.45367	2
FALSE	High	Master Protein	O00567	Nucleolar protein 56 OS=Homo sapiens OX=9606 GN=NOP56 PE=1 SV=4	0.00274725	5.22214	3.367	2	2	2	1	594	66.009	9.19	High		18000000	0.136	4.59022	2
FALSE	High	Master Protein	Q96P11	Probable 28S rRNA (cytosine-C(5))-methyltransferase OS=Homo sapiens OX=9606 GN=NSUN5 PE=1 SV=2	0.00422833	5.07393	5.82751	2	2	2	1	429	46.662	8.62	High		9000000	0.194	5.40864	2
FALSE	High	Master Protein	O95819	Mitogen-activated protein kinase kinase kinase kinase 4 OS=Homo sapiens OX=9606 GN=MAP4K4 PE=1 SV=2	0.00422833	5.07167	1.93705	2	2	2	1	1239	142.013	7.46	High		13000000	0.071	4.41578	2
FALSE	High	Master Protein	Q8TDD1	ATP-dependent RNA helicase DDX54 OS=Homo sapiens OX=9606 GN=DDX54 PE=1 SV=2	0.00422833	5.03709	2.61067	2	2	2	1	881	98.534	10.02	High		12000000	0.091	6.4273	2
FALSE	High	Master Protein	O94964	Protein SOGA1 OS=Homo sapiens OX=9606 GN=SOGA1 PE=1 SV=2	0.00422833	4.9389	1.47576	2	2	2	1	1423	159.661	6.46	High		15000000	0.047	2.78041	2
FALSE	High	Master Protein	P31943	Heterogeneous nuclear ribonucleoprotein H OS=Homo sapiens OX=9606 GN=HNRNPH1 PE=1 SV=4	0.00422833	4.88039	7.34967	2	2	2	1	449	49.198	6.3	High		4600000	0.202	2.9289	2
FALSE	High	Master Protein	P49770	Translation initiation factor eIF-2B subunit beta OS=Homo sapiens OX=9606 GN=EIF2B2 PE=1 SV=3	0.00422833	4.86519	4.8433	1	1	1	1	351	38.965	6.16	High		8900000	0.122	4.72413	1
FALSE	High	Master Protein	Q15050	Ribosome biogenesis regulatory protein homolog OS=Homo sapiens OX=9606 GN=RRS1 PE=1 SV=2	0.00422833	4.8041	6.30137	1	1	1	1	365	41.168	10.7	High	Acetyl [N-Term]	13000000	0.101	5.35446	1
FALSE	High	Master Protein	P60866	40S ribosomal protein S20 OS=Homo sapiens OX=9606 GN=RPS20 PE=1 SV=1	0.00422833	4.7662	22.6891	2	2	2	1	119	13.364	9.94	High		25000000	1.154	5.89298	2
FALSE	High	Master Protein	Q9NZB2	Constitutive coactivator of PPAR-gamma-like protein 1 OS=Homo sapiens OX=9606 GN=FAM120A PE=1 SV=2	0.00422833	4.75832	1.78891	2	2	2	1	1118	121.811	8.88	High		9100000	0.083	5.63412	2
FALSE	High	Master Protein	Q8IY37	Probable ATP-dependent RNA helicase DHX37 OS=Homo sapiens OX=9606 GN=DHX37 PE=1 SV=1	0.00422833	4.61471	1.1236	1	2	1	1	1157	129.464	8.1	High		10000000	0.071	6.25185	1
FALSE	High	Master Protein	P39019	40S ribosomal protein S19 OS=Homo sapiens OX=9606 GN=RPS19 PE=1 SV=2	0.00422833	4.60748	6.89655	2	2	2	1	145	16.051	10.32	High		13000000	0.468	5.48039	2
FALSE	High	Master Protein	P62899	60S ribosomal protein L31 OS=Homo sapiens OX=9606 GN=RPL31 PE=1 SV=1	0.00422833	4.59601	13.6	2	2	2	1	125	14.454	10.54	High		42000000	0.931	5.31025	2
FALSE	High	Master Protein	P35250	Replication factor C subunit 2 OS=Homo sapiens OX=9606 GN=RFC2 PE=1 SV=3	0.00422833	4.59125	4.80226	1	1	1	1	354	39.132	6.44	High		33000000	0.096	3.82961	1
FALSE	High	Master Protein	Q8IWS0	PHD finger protein 6 OS=Homo sapiens OX=9606 GN=PHF6 PE=1 SV=1	0.00422833	4.57795	6.84932	2	2	2	1	365	41.264	8.68	High		40000000	0.222	5.59954	2
FALSE	High	Master Protein	Q9UNQ2	Probable dimethyladenosine transferase OS=Homo sapiens OX=9606 GN=DIMT1 PE=1 SV=1	0.00422833	4.53383	5.43131	2	2	2	1	313	35.214	9.99	High		7700000	0.222	4.40083	2
FALSE	High	Master Protein	P05198	Eukaryotic translation initiation factor 2 subunit 1 OS=Homo sapiens OX=9606 GN=EIF2S1 PE=1 SV=3	0.00422833	4.50504	6.03175	2	2	2	1	315	36.089	5.08	High		58000000	0.233	5.07093	2
FALSE	High	Master Protein	Q9GZS1	DNA-directed RNA polymerase I subunit RPA49 OS=Homo sapiens OX=9606 GN=POLR1E PE=1 SV=3	0.00422833	4.4883	7.39857	2	2	2	1	419	47.23	8.94	High		7700000	0.186	5.39647	2
FALSE	High	Master Protein	P04908	Histone H2A type 1-B/E OS=Homo sapiens OX=9606 GN=HIST1H2AB PE=1 SV=2	0.00422833	4.38991	20	2	2	2	1	130	14.127	11.05	High		34000000	0.931	5.29158	2
FALSE	High	Master Protein	P18887	DNA repair protein XRCC1 OS=Homo sapiens OX=9606 GN=XRCC1 PE=1 SV=2	0.00422833	4.37762	3.15956	2	2	2	1	633	69.434	6.39	High		27000000	0.15	5.92624	2
FALSE	High	Master Protein	Q3ZCQ8	Mitochondrial import inner membrane translocase subunit TIM50 OS=Homo sapiens OX=9606 GN=TIMM50 PE=1 SV=2	0.00422833	4.35252	3.39943	1	1	1	1	353	39.622	8.37	High		27000000	0.145	4.30018	1
FALSE	High	Master Protein	Q01813	ATP-dependent 6-phosphofructokinase, platelet type OS=Homo sapiens OX=9606 GN=PFKP PE=1 SV=2	0.00422833	4.33546	2.67857	2	2	2	1	784	85.542	7.55	High	Acetyl [N-Term]	3100000	0.116	3.74269	2
FALSE	High	Master Protein	Q8NFW8	N-acylneuraminate cytidylyltransferase OS=Homo sapiens OX=9606 GN=CMAS PE=1 SV=2	0.00422833	4.28693	3.45622	1	1	1	1	434	48.349	7.93	High		14000000	0.08	4.99884	1
FALSE	High	Master Protein	Q9Y295	Developmentally-regulated GTP-binding protein 1 OS=Homo sapiens OX=9606 GN=DRG1 PE=1 SV=1	0.00422833	4.22852	7.90191	2	2	2	1	367	40.517	8.9	High		7000000	0.194	5.30353	2
FALSE	High	Master Protein	Q9BPX6	Calcium uptake protein 1, mitochondrial OS=Homo sapiens OX=9606 GN=MICU1 PE=1 SV=1	0.00422833	4.20788	8.40336	2	2	2	1	476	54.316	8.41	High		17000000	0.15	5.74366	2
FALSE	High	Master Protein	Q14739	Lamin-B receptor OS=Homo sapiens OX=9606 GN=LBR PE=1 SV=2	0.00422833	4.18549	5.20325	2	2	2	1	615	70.658	9.36	High		8900000	0.179	4.83858	2
FALSE	High	Master Protein	O00468	Agrin OS=Homo sapiens OX=9606 GN=AGRN PE=1 SV=6	0.00422833	4.15014	1.78917	3	3	3	1	2068	217.179	6.39	High		4100000	0.067	6.5745	3
FALSE	High	Master Protein	Q08J23	tRNA (cytosine(34)-C(5))-methyltransferase OS=Homo sapiens OX=9606 GN=NSUN2 PE=1 SV=2	0.00422833	4.09658	1.43416	1	1	1	1	767	86.416	6.77	High		8400000	0.049	3.22034	1
FALSE	High	Master Protein	Q15046	Lysine--tRNA ligase OS=Homo sapiens OX=9606 GN=KARS PE=1 SV=3	0.00422833	4.0444	3.8526	2	2	2	1	597	68.005	6.35	High		8200000	0.068	5.00498	2
FALSE	High	Master Protein	Q02040	A-kinase anchor protein 17A OS=Homo sapiens OX=9606 GN=AKAP17A PE=1 SV=2	0.00422833	4.0199	2.15827	2	2	2	1	695	80.686	9.73	High		7400000	0.129	4.82048	2
FALSE	High	Master Protein	Q9UER7	Death domain-associated protein 6 OS=Homo sapiens OX=9606 GN=DAXX PE=1 SV=2	0.00422833	3.96417	2.43243	1	1	1	1	740	81.323	4.87	High		11000000	0.083	3.39046	1
FALSE	High	Master Protein	Q9BQ75	Protein CMSS1 OS=Homo sapiens OX=9606 GN=CMSS1 PE=1 SV=2	0.00422833	3.95269	4.6595	1	2	1	1	279	31.864	9.19	High		29000000	0.359	4.90747	1
FALSE	High	Master Protein	P43243	Matrin-3 OS=Homo sapiens OX=9606 GN=MATR3 PE=1 SV=2	0.00422833	3.9108	1.65289	1	2	1	1	847	94.565	6.25	High		22000000	0.048	3.78888	1
FALSE	High	Master Protein	Q13501	Sequestosome-1 OS=Homo sapiens OX=9606 GN=SQSTM1 PE=1 SV=1	0.00422833	3.89177	5.90909	1	1	1	1	440	47.657	5.22	High			0.129	5.39103	1
FALSE	High	Master Protein	Q14974	Importin subunit beta-1 OS=Homo sapiens OX=9606 GN=KPNB1 PE=1 SV=2	0.00422833	3.88539	1.71233	1	1	1	1	876	97.108	4.78	High		5800000	0.054	3.09911	1
FALSE	High	Master Protein	Q9Y2X3	Nucleolar protein 58 OS=Homo sapiens OX=9606 GN=NOP58 PE=1 SV=1	0.00422833	3.87932	5.10397	2	2	2	1	529	59.541	8.92	High		8200000	0.166	6.35859	2
FALSE	High	Master Protein	P62854	40S ribosomal protein S26 OS=Homo sapiens OX=9606 GN=RPS26 PE=1 SV=3	0.00422833	3.80575	19.1304	2	3	2	1	115	13.007	11	High		51000000	2.162	7.44648	2
FALSE	High	Master Protein	Q71RC2	La-related protein 4 OS=Homo sapiens OX=9606 GN=LARP4 PE=1 SV=3	0.00422833	3.75007	1.79558	1	1	1	1	724	80.546	6.61	High		7400000	0.064	3.12861	1
FALSE	High	Master Protein	Q07157	Tight junction protein ZO-1 OS=Homo sapiens OX=9606 GN=TJP1 PE=1 SV=3	0.00422833	3.72033	1.08696	1	1	1	1	1748	195.34	6.7	High		3400000	0.024	3.37748	1
FALSE	High	Master Protein	Q9UM00	Calcium load-activated calcium channel OS=Homo sapiens OX=9606 GN=TMCO1 PE=1 SV=1	0.00422833	3.68761	7.97872	1	1	1	1	188	21.161	9.74	High		11000000	0.334	3.13118	1
FALSE	High	Master Protein	Q5T280	Putative methyltransferase C9orf114 OS=Homo sapiens OX=9606 GN=SPOUT1 PE=1 SV=3	0.00422833	3.61852	6.38298	1	1	1	1	376	41.982	7.43	High		3600000	0.122	4.45186	1
FALSE	High	Master Protein	Q96CM3	Mitochondrial RNA pseudouridine synthase RPUSD4 OS=Homo sapiens OX=9606 GN=RPUSD4 PE=1 SV=1	0.00422833	3.5555	4.50928	2	2	2	1	377	42.178	9.88	High		14000000	0.212	4.60987	2
FALSE	High	Master Protein	P09132	Signal recognition particle 19 kDa protein OS=Homo sapiens OX=9606 GN=SRP19 PE=1 SV=3	0.00422833	3.53566	10.4167	1	1	1	1	144	16.145	9.85	High		7200000	0.334	2.85568	1
FALSE	High	Master Protein	Q9NX58	Cell growth-regulating nucleolar protein OS=Homo sapiens OX=9606 GN=LYAR PE=1 SV=2	0.00422833	3.4836	4.22164	1	1	1	1	379	43.588	9.54	High		9500000	0.116	3.95414	1
FALSE	High	Master Protein	O94761	ATP-dependent DNA helicase Q4 OS=Homo sapiens OX=9606 GN=RECQL4 PE=1 SV=2	0.00422833	3.47301	1.65563	1	1	1	1	1208	132.983	8.09	High			0.045	4.01133	1
FALSE	High	Master Protein	Q7KZF4	Staphylococcal nuclease domain-containing protein 1 OS=Homo sapiens OX=9606 GN=SND1 PE=1 SV=1	0.00422833	3.40749	1.31868	1	1	1	1	910	101.934	7.17	High		7600000	0.039	2.54997	1
FALSE	High	Master Protein	P07996	Thrombospondin-1 OS=Homo sapiens OX=9606 GN=THBS1 PE=1 SV=2	0.00422833	3.3933	1.02564	1	1	1	1	1170	129.3	4.94	High		7700000	0.032	3.0306	1
FALSE	High	Master Protein	O43707	Alpha-actinin-4 OS=Homo sapiens OX=9606 GN=ACTN4 PE=1 SV=2	0.00422833	3.38785	1.31723	1	1	1	1	911	104.788	5.44	High		8100000	0.037	2.45233	1
FALSE	High	Master Protein	Q9UKD2	mRNA turnover protein 4 homolog OS=Homo sapiens OX=9606 GN=MRTO4 PE=1 SV=2	0.00422833	3.35952	10.0418	1	1	1	1	239	27.543	8.29	High		3100000	0.155	3.39982	1
FALSE	High	Master Protein	Q53EP0	Fibronectin type III domain-containing protein 3B OS=Homo sapiens OX=9606 GN=FNDC3B PE=1 SV=2	0.00422833	3.34275	0.913621	1	1	1	1	1204	132.803	5.95	High		23000000	0.048	3.41836	1
FALSE	High	Master Protein	Q9ULV4	Coronin-1C OS=Homo sapiens OX=9606 GN=CORO1C PE=1 SV=1	0.00422833	3.33508	3.37553	1	1	1	1	474	53.215	7.08	High		24000000	0.093	3.56343	1
FALSE	High	Master Protein	Q6ZN55	Zinc finger protein 574 OS=Homo sapiens OX=9606 GN=ZNF574 PE=1 SV=2	0.00422833	3.25539	2.79018	1	1	1	1	896	98.837	8.07	High			0.056	4.6434	1
FALSE	High	Master Protein	A6NFI3	Zinc finger protein 316 OS=Homo sapiens OX=9606 GN=ZNF316 PE=1 SV=1	0.00422833	3.24527	2.29084	1	1	1	1	1004	108.37	5.31	High		9800000	0.049	3.23634	1
FALSE	High	Master Protein	Q14669	E3 ubiquitin-protein ligase TRIP12 OS=Homo sapiens OX=9606 GN=TRIP12 PE=1 SV=1	0.00422833	3.24221	1.95783	2	2	2	1	1992	220.296	8.48	High		3200000	0.038	2.51456	2
FALSE	High	Master Protein	Q92615	La-related protein 4B OS=Homo sapiens OX=9606 GN=LARP4B PE=1 SV=3	0.00422833	3.17477	1.76152	1	1	1	1	738	80.503	6.92	High		9900000	0.058	3.60142	1
FALSE	High	Master Protein	P11388	DNA topoisomerase 2-alpha OS=Homo sapiens OX=9606 GN=TOP2A PE=1 SV=3	0.00422833	3.12733	1.50229	2	2	2	1	1531	174.276	8.72	High		5000000	0.051	4.50856	2
FALSE	High	Master Protein	Q9UN81	LINE-1 retrotransposable element ORF1 protein OS=Homo sapiens OX=9606 GN=L1RE1 PE=1 SV=1	0.00422833	3.11617	3.84615	1	1	1	1	338	40.031	9.51	High		5900000	0.116	3.04808	1
FALSE	High	Master Protein	P47755	F-actin-capping protein subunit alpha-2 OS=Homo sapiens OX=9606 GN=CAPZA2 PE=1 SV=3	0.00422833	3.101	6.29371	1	1	1	1	286	32.929	5.85	High		2600000	0.166	3.21132	1
FALSE	High	Master Protein	Q8NAF0	Zinc finger protein 579 OS=Homo sapiens OX=9606 GN=ZNF579 PE=1 SV=2	0.00422833	3.03744	1.77936	1	1	1	1	562	60.471	8.69	High		4400000	0.08	3.6826	1
FALSE	High	Master Protein	Q9NZM5	Ribosome biogenesis protein NOP53 OS=Homo sapiens OX=9606 GN=NOP53 PE=1 SV=2	0.00422833	3.029	4.60251	1	1	1	1	478	54.356	10.32	High		2200000	0.116	2.41432	1
FALSE	High	Master Protein	P12268	Inosine-5'-monophosphate dehydrogenase 2 OS=Homo sapiens OX=9606 GN=IMPDH2 PE=1 SV=2	0.00422833	3.01705	2.14008	1	1	1	1	514	55.77	6.9	High		2400000	0.089	2.92705	1
FALSE	High	Master Protein	P56192	Methionine--tRNA ligase, cytoplasmic OS=Homo sapiens OX=9606 GN=MARS PE=1 SV=2	0.00422833	3.00013	1.33333	1	1	1	1	900	101.052	6.16	High		4700000	0.051	2.45458	1
FALSE	High	Master Protein	Q13428	Treacle protein OS=Homo sapiens OX=9606 GN=TCOF1 PE=1 SV=3	0.00422833	2.96819	0.672043	1	1	1	1	1488	152.015	9.04	High		7600000	0.028	2.47187	1
FALSE	High	Master Protein	Q10570	Cleavage and polyadenylation specificity factor subunit 1 OS=Homo sapiens OX=9606 GN=CPSF1 PE=1 SV=2	0.00422833	2.95742	1.1088	1	1	1	1	1443	160.782	6.4	High			0.027	3.1085	1
FALSE	High	Master Protein	Q14232	Translation initiation factor eIF-2B subunit alpha OS=Homo sapiens OX=9606 GN=EIF2B1 PE=1 SV=1	0.00422833	2.93055	5.57377	2	2	2	1	305	33.691	7.33	High		9100000	0.292	4.01458	2
FALSE	High	Master Protein	P49411	Elongation factor Tu, mitochondrial OS=Homo sapiens OX=9606 GN=TUFM PE=1 SV=2	0.00422833	2.89791	3.53982	1	1	1	1	452	49.51	7.61	High		16000000	0.075	2.3376	1
FALSE	High	Master Protein	Q9H7B2	Ribosome production factor 2 homolog OS=Homo sapiens OX=9606 GN=RPF2 PE=1 SV=2	0.00422833	2.88907	4.24837	1	1	1	1	306	35.56	9.99	High		11000000	0.136	3.30689	1
FALSE	High	Master Protein	Q969G5	Caveolae-associated protein 3 OS=Homo sapiens OX=9606 GN=CAVIN3 PE=1 SV=3	0.00422833	2.88639	3.83142	1	1	1	1	261	27.685	6.43	High		7400000	0.166	2.92281	1
FALSE	High	Master Protein	Q13823	Nucleolar GTP-binding protein 2 OS=Homo sapiens OX=9606 GN=GNL2 PE=1 SV=1	0.00422833	2.87397	2.05198	2	2	2	1	731	83.603	9.25	High		1300000	0.119	3.50758	2
FALSE	High	Master Protein	P35606	Coatomer subunit beta' OS=Homo sapiens OX=9606 GN=COPB2 PE=1 SV=2	0.00422833	2.87322	1.10375	1	1	1	1	906	102.422	5.27	High		17000000	0.042	2.99928	1
FALSE	High	Master Protein	Q13601	KRR1 small subunit processome component homolog OS=Homo sapiens OX=9606 GN=KRR1 PE=1 SV=4	0.00422833	2.86423	3.67454	1	1	1	1	381	43.638	9.77	High		11000000	0.101	2.53183	1
FALSE	High	Master Protein	Q9BVJ6	U3 small nucleolar RNA-associated protein 14 homolog A OS=Homo sapiens OX=9606 GN=UTP14A PE=1 SV=1	0.00422833	2.86391	1.68612	1	1	1	1	771	87.924	7.87	High		5400000	0.05	2.41544	1
FALSE	High	Master Protein	O15344	E3 ubiquitin-protein ligase Midline-1 OS=Homo sapiens OX=9606 GN=MID1 PE=1 SV=1	0.00422833	2.82594	1.64918	1	1	1	1	667	75.203	6.8	High		30000000	0.056	2.70797	1
FALSE	High	Master Protein	P83881	60S ribosomal protein L36a OS=Homo sapiens OX=9606 GN=RPL36A PE=1 SV=2	0.00422833	2.80715	9.43396	1	1	1	1	106	12.433	10.58	High		13000000	0.468	2.40853	1
FALSE	High	Master Protein	Q9NUL3	Double-stranded RNA-binding protein Staufen homolog 2 OS=Homo sapiens OX=9606 GN=STAU2 PE=1 SV=2	0.00422833	2.78781	2.98246	1	1	1	1	570	62.569	9.61	High		4000000	0.061	3.17524	1
FALSE	High	Master Protein	P63010	AP-2 complex subunit beta OS=Homo sapiens OX=9606 GN=AP2B1 PE=1 SV=1	0.00422833	2.77728	1.06724	1	1	1	1	937	104.486	5.38	High		84000000	0.047	2.67695	1
FALSE	High	Master Protein	Q14152	Eukaryotic translation initiation factor 3 subunit A OS=Homo sapiens OX=9606 GN=EIF3A PE=1 SV=1	0.00422833	2.77392	0.65123	1	1	1	1	1382	166.468	6.79	High		2600000	0.025	2.41352	1
FALSE	High	Master Protein	Q8N884	Cyclic GMP-AMP synthase OS=Homo sapiens OX=9606 GN=CGAS PE=1 SV=2	0.0059761	2.73898	5.74713	1	1	1	1	522	58.777	9.48	High		11000000	0.07	3.10404	1
FALSE	High	Master Protein	P50416	Carnitine O-palmitoyltransferase 1, liver isoform OS=Homo sapiens OX=9606 GN=CPT1A PE=1 SV=2	0.0059761	2.73377	1.81113	1	1	1	1	773	88.311	8.65	High		5400000	0.051	2.45729	1
FALSE	High	Master Protein	P42285	Exosome RNA helicase MTR4 OS=Homo sapiens OX=9606 GN=MTREX PE=1 SV=3	0.0059761	2.72862	1.05566	1	1	1	1	1042	117.729	6.52	High		4900000	0.038	2.43136	1
FALSE	High	Master Protein	P00338	L-lactate dehydrogenase A chain OS=Homo sapiens OX=9606 GN=LDHA PE=1 SV=2	0.0059761	2.71625	3.01205	1	1	1	1	332	36.665	8.27	High		7100000	0.096	2.21568	1
FALSE	High	Master Protein	P13010	X-ray repair cross-complementing protein 5 OS=Homo sapiens OX=9606 GN=XRCC5 PE=1 SV=3	0.0059761	2.70908	1.22951	1	1	1	1	732	82.652	5.81	High		3000000	0.053	2.23479	1
FALSE	High	Master Protein	P05387	60S acidic ribosomal protein P2 OS=Homo sapiens OX=9606 GN=RPLP2 PE=1 SV=1	0.0059761	2.69919	10.4348	1	1	1	1	115	11.658	4.54	High		4200000	0.468	2.34717	1
FALSE	High	Master Protein	Q9NVU7	Protein SDA1 homolog OS=Homo sapiens OX=9606 GN=SDAD1 PE=1 SV=3	0.0059761	2.69465	1.60116	1	1	1	1	687	79.82	9.25	High		5300000	0.056	2.03408	1
FALSE	High	Master Protein	P36957	Dihydrolipoyllysine-residue succinyltransferase component of 2-oxoglutarate dehydrogenase complex, mitochondrial OS=Homo sapiens OX=9606 GN=DLST PE=1 SV=4	0.0059761	2.6784	2.86976	1	1	1	1	453	48.724	8.95	High		7500000	0.101	2.72771	1
FALSE	High	Master Protein	Q96NY9	Crossover junction endonuclease MUS81 OS=Homo sapiens OX=9606 GN=MUS81 PE=1 SV=3	0.0059761	2.66015	3.99274	1	1	1	1	551	61.135	9.73	High		4400000	0.072	2.7889	1
FALSE	High	Master Protein	Q00610	Clathrin heavy chain 1 OS=Homo sapiens OX=9606 GN=CLTC PE=1 SV=5	0.0059761	2.65521	0.716418	1	1	1	1	1675	191.493	5.69	High			0.025	2.7254	1
FALSE	High	Master Protein	Q92572	AP-3 complex subunit sigma-1 OS=Homo sapiens OX=9606 GN=AP3S1 PE=1 SV=1	0.0059761	2.62051	7.77202	1	1	1	1	193	21.718	5.39	High			0.212	2.00006	1
FALSE	High	Master Protein	Q9H6W3	Ribosomal oxygenase 1 OS=Homo sapiens OX=9606 GN=RIOX1 PE=1 SV=2	0.0059761	2.60906	2.18409	1	1	1	1	641	71.041	6.46	High		11000000	0.077	3.23603	1
FALSE	High	Master Protein	Q13610	Periodic tryptophan protein 1 homolog OS=Homo sapiens OX=9606 GN=PWP1 PE=1 SV=1	0.0059761	2.60836	2.19561	1	1	1	1	501	55.793	4.77	High		11000000	0.101	2.84333	1
FALSE	High	Master Protein	Q8IV48	3'-5' exoribonuclease 1 OS=Homo sapiens OX=9606 GN=ERI1 PE=1 SV=3	0.0059761	2.58754	2.5788	1	1	1	1	349	40.038	6.7	High		26000000	0.166	3.13157	1
FALSE	High	Master Protein	P01857	Immunoglobulin heavy constant gamma 1 OS=Homo sapiens OX=9606 GN=IGHG1 PE=1 SV=1	0.0059761	2.55145	3.63636	1	1	1	1	330	36.083	8.19	High			0.166	1.95034	1
FALSE	High	Master Protein	P47897	Glutamine--tRNA ligase OS=Homo sapiens OX=9606 GN=QARS PE=1 SV=1	0.0059761	2.52476	1.93548	1	1	1	1	775	87.743	7.15	High			0.046	0	1
FALSE	High	Master Protein	Q8TER5	Rho guanine nucleotide exchange factor 40 OS=Homo sapiens OX=9606 GN=ARHGEF40 PE=1 SV=3	0.0059761	2.50864	0.658328	1	1	1	1	1519	164.555	6.15	High		3300000	0.03	2.02576	1
FALSE	High	Master Protein	P55884	Eukaryotic translation initiation factor 3 subunit B OS=Homo sapiens OX=9606 GN=EIF3B PE=1 SV=3	0.0059761	2.46206	1.7199	1	1	1	1	814	92.424	5	High		4600000	0.056	2.88199	1
FALSE	High	Master Protein	P05386	60S acidic ribosomal protein P1 OS=Homo sapiens OX=9606 GN=RPLP1 PE=1 SV=1	0.0059761	2.45309	14.0351	1	1	1	1	114	11.507	4.32	High		52000000	0.585	2.67782	1
FALSE	High	Master Protein	Q9Y3B9	RRP15-like protein OS=Homo sapiens OX=9606 GN=RRP15 PE=1 SV=2	0.0059761	2.44867	3.90071	1	1	1	1	282	31.465	5.52	High		4800000	0.155	2.10686	1
FALSE	High	Master Protein	P23258	Tubulin gamma-1 chain OS=Homo sapiens OX=9606 GN=TUBG1 PE=1 SV=2	0.0059761	2.4443	1.99557	1	1	1	1	451	51.138	6.14	High		2800000	0.11	2.20547	1
FALSE	High	Master Protein	Q9BR39	Junctophilin-2 OS=Homo sapiens OX=9606 GN=JPH2 PE=1 SV=2	0.0059761	2.43557	2.29885	1	1	1	1	696	74.176	8.72	High		2600000	0.061	2.88045	1
FALSE	High	Master Protein	Q9HCM4	Band 4.1-like protein 5 OS=Homo sapiens OX=9606 GN=EPB41L5 PE=1 SV=3	0.0059761	2.42981	1.63711	1	1	1	1	733	81.805	6.58	High		23000000	0.062	2.79475	1
FALSE	High	Master Protein	Q86TG7	Retrotransposon-derived protein PEG10 OS=Homo sapiens OX=9606 GN=PEG10 PE=1 SV=2	0.00767754	2.3398	3.24859	1	1	1	1	708	80.122	6.39	High			0.075	2.59011	1
FALSE	High	Master Protein	O75165	DnaJ homolog subfamily C member 13 OS=Homo sapiens OX=9606 GN=DNAJC13 PE=1 SV=5	0.00767754	2.3304	0.802497	1	1	1	1	2243	254.252	6.74	High			0.018	2.06604	1
FALSE	High	Master Protein	Q9H7E9	UPF0488 protein C8orf33 OS=Homo sapiens OX=9606 GN=C8orf33 PE=1 SV=1	0.00767754	2.32873	6.9869	1	1	1	1	229	24.977	9.95	High			0.212	3.07346	1
FALSE	High	Master Protein	P50402	Emerin OS=Homo sapiens OX=9606 GN=EMD PE=1 SV=1	0.00767754	2.32809	4.72441	1	1	1	1	254	28.976	5.5	High		17000000	0.166	2.38168	1
FALSE	High	Master Protein	P09543	2',3'-cyclic-nucleotide 3'-phosphodiesterase OS=Homo sapiens OX=9606 GN=CNP PE=1 SV=2	0.00767754	2.30303	3.08789	1	1	1	1	421	47.549	9.07	High		5900000	0.075	3.6016	1
FALSE	High	Master Protein	Q15582	Transforming growth factor-beta-induced protein ig-h3 OS=Homo sapiens OX=9606 GN=TGFBI PE=1 SV=1	0.00767754	2.30277	3.3675	1	1	1	1	683	74.634	7.71	High		7400000	0.056	2.70271	1
FALSE	High	Master Protein	Q9UQ80	Proliferation-associated protein 2G4 OS=Homo sapiens OX=9606 GN=PA2G4 PE=1 SV=3	0.00767754	2.30207	2.28426	1	1	1	1	394	43.759	6.55	High		7800000	0.096	2.0398	1
FALSE	High	Master Protein	Q06210	Glutamine--fructose-6-phosphate aminotransferase [isomerizing] 1 OS=Homo sapiens OX=9606 GN=GFPT1 PE=1 SV=3	0.00767754	2.27622	1.14449	1	1	1	1	699	78.756	7.11	High		1200000	0.048	0	1
FALSE	High	Master Protein	O14646	Chromodomain-helicase-DNA-binding protein 1 OS=Homo sapiens OX=9606 GN=CHD1 PE=1 SV=2	0.00767754	2.23605	0.818713	1	1	1	1	1710	196.567	7.14	High		3900000	0.022	2.54043	1
FALSE	High	Master Protein	P06748	Nucleophosmin OS=Homo sapiens OX=9606 GN=NPM1 PE=1 SV=2	0.00767754	2.21496	3.7415	1	1	1	1	294	32.555	4.78	High		17000000	0.136	2.71191	1
FALSE	High	Master Protein	Q96DV4	39S ribosomal protein L38, mitochondrial OS=Homo sapiens OX=9606 GN=MRPL38 PE=1 SV=2	0.00767754	2.20405	1.84211	1	1	1	1	380	44.568	7.53	High		2000000	0.105	2.19603	1
FALSE	High	Master Protein	O95625	Zinc finger and BTB domain-containing protein 11 OS=Homo sapiens OX=9606 GN=ZBTB11 PE=1 SV=2	0.00767754	2.2008	1.32953	1	1	1	1	1053	119.308	8.66	High		2500000	0.044	2.14813	1
FALSE	High	Master Protein	P49736	DNA replication licensing factor MCM2 OS=Homo sapiens OX=9606 GN=MCM2 PE=1 SV=4	0.00767754	2.16896	0.884956	1	1	1	1	904	101.832	5.52	High		18000000	0.045	2.23103	1
FALSE	High	Master Protein	Q12788	Transducin beta-like protein 3 OS=Homo sapiens OX=9606 GN=TBL3 PE=1 SV=2	0.00767754	2.16285	1.11386	1	1	1	1	808	88.978	6.9	High		5500000	0.048	2.0745	1
FALSE	High	Master Protein	P05121	Plasminogen activator inhibitor 1 OS=Homo sapiens OX=9606 GN=SERPINE1 PE=1 SV=1	0.00767754	2.15366	4.22886	1	1	1	1	402	45.031	7.2	High		2800000	0.105	0	1
FALSE	High	Master Protein	Q9H2G2	STE20-like serine/threonine-protein kinase OS=Homo sapiens OX=9606 GN=SLK PE=1 SV=1	0.0094162	2.1411	0.647773	1	1	1	1	1235	142.607	5.15	High		11000000	0.032	2.08511	1
FALSE	High	Master Protein	P52926	High mobility group protein HMGI-C OS=Homo sapiens OX=9606 GN=HMGA2 PE=1 SV=1	0.0094162	2.13703	21.1009	1	1	1	1	109	11.825	10.62	High		32000000	0.585	2.65827	1
FALSE	High	Master Protein	Q14694	Ubiquitin carboxyl-terminal hydrolase 10 OS=Homo sapiens OX=9606 GN=USP10 PE=1 SV=2	0.0094162	2.11193	1.8797	1	1	1	1	798	87.08	5.31	High			0.058	2.66715	1
FALSE	High	Master Protein	Q86XZ4	Spermatogenesis-associated serine-rich protein 2 OS=Homo sapiens OX=9606 GN=SPATS2 PE=1 SV=1	0.0094162	2.09034	1.46789	1	1	1	1	545	59.508	8.9	High		3000000	0.07	1.7922	1
FALSE	High	Master Protein	Q99733	Nucleosome assembly protein 1-like 4 OS=Homo sapiens OX=9606 GN=NAP1L4 PE=1 SV=1	0.0094162	2.06834	2.13333	1	1	1	1	375	42.797	4.69	High		11000000	0.122	2.64379	1
FALSE	High	Master Protein	O00267	Transcription elongation factor SPT5 OS=Homo sapiens OX=9606 GN=SUPT5H PE=1 SV=1	0.0094162	2.05651	0.919963	1	1	1	1	1087	120.925	5.06	High			0.04	2.76842	1
FALSE	Medium	Master Protein	Q9UJS0	Calcium-binding mitochondrial carrier protein Aralar2 OS=Homo sapiens OX=9606 GN=SLC25A13 PE=1 SV=2	0.0108893	2.02013	2.66667	1	1	1	1	675	74.129	8.62	High		1300000	0.062	2.80871	1
FALSE	Medium	Master Protein	Q9Y2T2	AP-3 complex subunit mu-1 OS=Homo sapiens OX=9606 GN=AP3M1 PE=1 SV=1	0.0108893	2	6.69856	1	2	1	1	418	46.909	6.93	High			0.105	2.49341	1
FALSE	Medium	Master Protein	Q13144	Translation initiation factor eIF-2B subunit epsilon OS=Homo sapiens OX=9606 GN=EIF2B5 PE=1 SV=3	0.0108893	1.9859	3.05132	1	1	1	1	721	80.329	5.08	High			0.064	3.68962	1
FALSE	Medium	Master Protein	Q4G0J3	La-related protein 7 OS=Homo sapiens OX=9606 GN=LARP7 PE=1 SV=1	0.0108893	1.98172	2.06186	1	1	1	1	582	66.857	9.55	High		9700000	0.064	3.01175	1
FALSE	Medium	Master Protein	Q96AY2	Crossover junction endonuclease EME1 OS=Homo sapiens OX=9606 GN=EME1 PE=1 SV=2	0.0108893	1.96417	1.57895	1	1	1	1	570	63.212	7.05	High		5400000	0.066	2.25017	1
FALSE	Medium	Master Protein	Q9NSI2	Protein FAM207A OS=Homo sapiens OX=9606 GN=FAM207A PE=1 SV=2	0.0108893	1.9535	5.65217	1	1	1	1	230	25.441	11.08	High		7000000	0.145	3.06138	1
FALSE	Medium	Master Protein	O43390	Heterogeneous nuclear ribonucleoprotein R OS=Homo sapiens OX=9606 GN=HNRNPR PE=1 SV=1	0.0108893	1.93517	1.26382	1	1	1	1	633	70.899	8.13	High		4100000	0.058	2.11603	1
FALSE	Medium	Master Protein	Q9Y2P8	RNA 3'-terminal phosphate cyclase-like protein OS=Homo sapiens OX=9606 GN=RCL1 PE=1 SV=3	0.0108893	1.9333	2.14477	1	1	1	1	373	40.817	9.26	High		4900000	0.101	1.74895	1
FALSE	Medium	Master Protein	Q9H5Z1	Probable ATP-dependent RNA helicase DHX35 OS=Homo sapiens OX=9606 GN=DHX35 PE=1 SV=2	0.0108893	1.92046	1.42248	1	1	1	1	703	78.86	8.59	High		8900000	0.062	2.71349	1
FALSE	Medium	Master Protein	Q9NQ29	Putative RNA-binding protein Luc7-like 1 OS=Homo sapiens OX=9606 GN=LUC7L PE=1 SV=1	0.0108893	1.90309	2.96496	1	1	1	1	371	43.701	9.92	High		6600000	0.122	2.85751	1
FALSE	Medium	Master Protein	Q99848	Probable rRNA-processing protein EBP2 OS=Homo sapiens OX=9606 GN=EBNA1BP2 PE=1 SV=2	0.0108893	1.90136	2.94118	1	1	1	1	306	34.83	10.1	High		6900000	0.136	1.89303	1
FALSE	Medium	Master Protein	Q07666	KH domain-containing, RNA-binding, signal transduction-associated protein 1 OS=Homo sapiens OX=9606 GN=KHDRBS1 PE=1 SV=1	0.0108893	1.86614	2.48307	1	1	1	1	443	48.197	8.66	High		9900000	0.101	2.58762	1
FALSE	Medium	Master Protein	Q13045	Protein flightless-1 homolog OS=Homo sapiens OX=9606 GN=FLII PE=1 SV=2	0.0108893	1.86487	0.866824	1	1	1	1	1269	144.659	6.05	High	Acetyl [N-Term]	2300000	0.032	2.19108	1
FALSE	Medium	Master Protein	P48426	Phosphatidylinositol 5-phosphate 4-kinase type-2 alpha OS=Homo sapiens OX=9606 GN=PIP4K2A PE=1 SV=2	0.0108893	1.83003	2.70936	1	1	1	1	406	46.195	6.99	High		9400000	0.101	2.39844	1
FALSE	Medium	Master Protein	P20908	Collagen alpha-1(V) chain OS=Homo sapiens OX=9606 GN=COL5A1 PE=1 SV=3	0.0179856	1.8173	0.598477	1	1	1	1	1838	183.447	5.06	High		4900000	0.023	2.24643	1
FALSE	Medium	Master Protein	P84103	Serine/arginine-rich splicing factor 3 OS=Homo sapiens OX=9606 GN=SRSF3 PE=1 SV=1	0.0179856	1.78755	5.4878	1	1	1	1	164	19.318	11.65	High		3000000	0.259	2.51251	1
FALSE	Medium	Master Protein	Q99714	3-hydroxyacyl-CoA dehydrogenase type-2 OS=Homo sapiens OX=9606 GN=HSD17B10 PE=1 SV=3	0.0179856	1.7665	8.81226	1	1	1	1	261	26.906	7.78	High			0.155	2.26322	1
FALSE	Medium	Master Protein	P61221	ATP-binding cassette sub-family E member 1 OS=Homo sapiens OX=9606 GN=ABCE1 PE=1 SV=1	0.0179856	1.76397	2.83806	1	1	1	1	599	67.271	8.34	High		1500000	0.066	2.29139	1
FALSE	Medium	Master Protein	P17096	High mobility group protein HMG-I/HMG-Y OS=Homo sapiens OX=9606 GN=HMGA1 PE=1 SV=3	0.019573	1.74136	23.3645	1	1	1	1	107	11.669	10.32	High			0.468	2.74365	1
FALSE	Medium	Master Protein	Q9Y6N5	Sulfide:quinone oxidoreductase, mitochondrial OS=Homo sapiens OX=9606 GN=SQOR PE=1 SV=1	0.019573	1.74041	1.77778	1	1	1	1	450	49.929	9.11	High		13000000	0.07	2.02355	1
FALSE	Medium	Master Protein	P83111	Serine beta-lactamase-like protein LACTB, mitochondrial OS=Homo sapiens OX=9606 GN=LACTB PE=1 SV=2	0.019573	1.72769	2.01097	1	1	1	1	547	60.655	8.53	High			0.07	2.72103	1
FALSE	Medium	Master Protein	A4D1E9	GTP-binding protein 10 OS=Homo sapiens OX=9606 GN=GTPBP10 PE=1 SV=1	0.019573	1.71806	4.65116	1	1	1	1	387	42.906	9.03	High		9000000	0.089	3.36401	1
FALSE	Medium	Master Protein	Q969S3	Zinc finger protein 622 OS=Homo sapiens OX=9606 GN=ZNF622 PE=1 SV=1	0.019573	1.70908	2.09644	1	1	1	1	477	54.237	6.15	High		21000000	0.083	2.72693	1
FALSE	Medium	Master Protein	O00712	Nuclear factor 1 B-type OS=Homo sapiens OX=9606 GN=NFIB PE=1 SV=2	0.019573	1.69336	2.61905	1	1	1	1	420	47.412	8.87	High		14000000	0.122	2.89636	1
FALSE	Medium	Master Protein	Q9NWT1	p21-activated protein kinase-interacting protein 1 OS=Homo sapiens OX=9606 GN=PAK1IP1 PE=1 SV=2	0.0212766	1.67162	2.04082	1	1	1	1	392	43.936	8.91	High		33000000	0.116	2.02419	1
FALSE	Medium	Master Protein	Q96HE9	Proline-rich protein 11 OS=Homo sapiens OX=9606 GN=PRR11 PE=1 SV=1	0.0212766	1.65936	10	1	1	1	1	360	40.06	10.11	High			0.096	0	1
FALSE	Medium	Master Protein	Q9H329	Band 4.1-like protein 4B OS=Homo sapiens OX=9606 GN=EPB41L4B PE=2 SV=2	0.0229277	1.65208	1.55556	1	1	1	1	900	99.65	9.04	High		5800000	0.05	2.6824	1
FALSE	Medium	Master Protein	Q9BQ39	ATP-dependent RNA helicase DDX50 OS=Homo sapiens OX=9606 GN=DDX50 PE=1 SV=1	0.0245184	1.63376	1.49254	1	1	1	1	737	82.514	9.17	High		6200000	0.058	2.20865	1
FALSE	Medium	Master Protein	P28288	ATP-binding cassette sub-family D member 3 OS=Homo sapiens OX=9606 GN=ABCD3 PE=1 SV=1	0.0245184	1.62727	1.82094	1	1	1	1	659	75.428	9.36	High			0.054	1.82562	1
FALSE	Medium	Master Protein	Q9UKF6	Cleavage and polyadenylation specificity factor subunit 3 OS=Homo sapiens OX=9606 GN=CPSF3 PE=1 SV=1	0.0258621	1.57333	1.90058	1	1	1	1	684	77.436	5.6	High			0.062	1.99375	1
FALSE	Medium	Master Protein	P49756	RNA-binding protein 25 OS=Homo sapiens OX=9606 GN=RBM25 PE=1 SV=3	0.0258621	1.56114	0.948992	1	1	1	1	843	100.124	6.32	High		3800000	0.07	2.32842	1
FALSE	Medium	Master Protein	P02042	Hemoglobin subunit delta OS=Homo sapiens OX=9606 GN=HBD PE=1 SV=2	0.0258621	1.5447	6.80272	1	1	1	1	147	16.045	8.05	High		1800000	0.233	1.98531	1
FALSE	Medium	Master Protein	P10809	60 kDa heat shock protein, mitochondrial OS=Homo sapiens OX=9606 GN=HSPD1 PE=1 SV=2	0.0273504	1.5147	1.7452	1	1	1	1	573	61.016	5.87	High			0.066	1.94311	1
FALSE	Medium	Master Protein	P48651	Phosphatidylserine synthase 1 OS=Homo sapiens OX=9606 GN=PTDSS1 PE=1 SV=1	0.0273504	1.50571	2.11416	1	1	1	1	473	55.491	8.43	High		9100000	0.105	1.72553	1
FALSE	Medium	Master Protein	P45880	Voltage-dependent anion-selective channel protein 2 OS=Homo sapiens OX=9606 GN=VDAC2 PE=1 SV=2	0.0273504	1.49512	2.04082	1	1	1	1	294	31.547	7.56	High		3100000	0.145	0	1
FALSE	Medium	Master Protein	Q86WI3	Protein NLRC5 OS=Homo sapiens OX=9606 GN=NLRC5 PE=1 SV=3	0.0290102	1.4573	1.07181	1	1	1	1	1866	204.464	6.44	High		47000000	0.027	0	1
FALSE	Medium	Master Protein	Q9H6F5	Coiled-coil domain-containing protein 86 OS=Homo sapiens OX=9606 GN=CCDC86 PE=1 SV=1	0.0302013	1.42481	2.22222	1	1	1	1	360	40.211	10.33	High		7200000	0.116	2.3789	1
FALSE	Medium	Master Protein	Q7RTR8	Taste receptor type 2 member 42 OS=Homo sapiens OX=9606 GN=TAS2R42 PE=2 SV=1	0.0302013	1.40972	8.59873	1	2	1	1	314	36.171	9.6	High			0.179	3.2047	1
FALSE	Medium	Master Protein	Q8IUF8	Ribosomal oxygenase 2 OS=Homo sapiens OX=9606 GN=RIOX2 PE=1 SV=1	0.0302013	1.40949	2.15054	1	1	1	1	465	52.767	6.7	High			0	0	1
FALSE	Medium	Master Protein	Q08170	Serine/arginine-rich splicing factor 4 OS=Homo sapiens OX=9606 GN=SRSF4 PE=1 SV=2	0.0315091	1.36492	1.82186	1	1	1	1	494	56.645	11.52	High		16000000	0.116	2.17192	1
FALSE	Medium	Master Protein	Q6SJ93	Protein FAM111B OS=Homo sapiens OX=9606 GN=FAM111B PE=1 SV=1	0.0315091	1.33989	2.99728	1	1	1	1	734	84.62	8.59	High		2100000	0.049	2.14983	1
FALSE	Medium	Master Protein	P05455	Lupus La protein OS=Homo sapiens OX=9606 GN=SSB PE=1 SV=2	0.0315091	1.32643	3.43137	1	1	1	1	408	46.808	7.12	High		1800000	0.083	1.80964	1
FALSE	Medium	Master Protein	Q7L2J0	7SK snRNA methylphosphate capping enzyme OS=Homo sapiens OX=9606 GN=MEPCE PE=1 SV=1	0.0315091	1.32532	1.59652	1	1	1	1	689	74.31	9.57	High		11000000	0.061	3.13148	1
FALSE	Medium	Master Protein	Q9Y678	Coatomer subunit gamma-1 OS=Homo sapiens OX=9606 GN=COPG1 PE=1 SV=1	0.0330579	1.31069	0.915332	1	1	1	1	874	97.655	5.47	High			0.045	2.25986	1
FALSE	Medium	Master Protein	Q9NQ55	Suppressor of SWI4 1 homolog OS=Homo sapiens OX=9606 GN=PPAN PE=2 SV=1	0.0345964	1.30901	1.47992	1	1	1	1	473	53.161	10.13	High		3800000	0.089	0	1
FALSE	Medium	Master Protein	O15372	Eukaryotic translation initiation factor 3 subunit H OS=Homo sapiens OX=9606 GN=EIF3H PE=1 SV=1	0.0345964	1.28912	3.40909	1	1	1	1	352	39.905	6.54	High			0.101	2.07208	1
FALSE	Medium	Master Protein	P68400	Casein kinase II subunit alpha OS=Homo sapiens OX=9606 GN=CSNK2A1 PE=1 SV=1	0.0394089	1.27295	4.85934	1	1	1	1	391	45.115	7.74	High		4300000	0.116	0	1
FALSE	Medium	Master Protein	P78362	SRSF protein kinase 2 OS=Homo sapiens OX=9606 GN=SRPK2 PE=1 SV=3	0.0417335	1.25759	1.74419	1	1	1	1	688	77.478	4.97	High		11000000	0.072	2.83112	1
FALSE	Medium	Master Protein	P51116	Fragile X mental retardation syndrome-related protein 2 OS=Homo sapiens OX=9606 GN=FXR2 PE=1 SV=2	0.0417335	1.24291	1.04012	1	1	1	1	673	74.178	6.23	High			0.054	0	1
FALSE	Medium	Master Protein	P31944	Caspase-14 OS=Homo sapiens OX=9606 GN=CASP14 PE=1 SV=2	0.0417335	1.24154	4.54545	1	1	1	1	242	27.662	5.58	High			0.136	2.15412	1
FALSE	Medium	Master Protein	Q9UBM7	7-dehydrocholesterol reductase OS=Homo sapiens OX=9606 GN=DHCR7 PE=1 SV=1	0.0417335	1.2324	1.68421	1	1	1	1	475	54.454	8.7	High			0.136	1.95979	1
FALSE	Medium	Master Protein	Q13347	Eukaryotic translation initiation factor 3 subunit I OS=Homo sapiens OX=9606 GN=EIF3I PE=1 SV=1	0.0417335	1.22907	3.38462	1	1	1	1	325	36.479	5.64	High			0.105	1.80959	1
FALSE	Medium	Master Protein	P62829	60S ribosomal protein L23 OS=Homo sapiens OX=9606 GN=RPL23 PE=1 SV=1	0.0417335	1.22893	7.14286	1	1	1	1	140	14.856	10.51	High			0.259	2.2194	1
FALSE	Medium	Master Protein	P06733	Alpha-enolase OS=Homo sapiens OX=9606 GN=ENO1 PE=1 SV=2	0.0417335	1.19647	5.52995	1	1	1	1	434	47.139	7.39	High		61000	0.083	2.9572	1
FALSE	Medium	Master Protein	P00734	Prothrombin OS=Homo sapiens OX=9606 GN=F2 PE=1 SV=2	0.0417335	1.18389	1.1254	1	1	1	1	622	69.992	5.9	High		4200000	0.068	2.00972	1
FALSE	Medium	Master Protein	O43175	D-3-phosphoglycerate dehydrogenase OS=Homo sapiens OX=9606 GN=PHGDH PE=1 SV=4	0.0448718	1.17581	1.50094	1	1	1	1	533	56.614	6.71	High		2200000	0.093	0	1
FALSE	Medium	Master Protein	B1AJZ9	Forkhead-associated domain-containing protein 1 OS=Homo sapiens OX=9606 GN=FHAD1 PE=2 SV=2	0.0464	1.16058	0.779037	1	1	1	1	1412	161.804	6.95	High		6300000	0.023	2.43254	1
FALSE	Medium	Master Protein	Q99467	CD180 antigen OS=Homo sapiens OX=9606 GN=CD180 PE=1 SV=2	0.0494418	1.14074	2.118	1	1	1	1	661	74.132	6.43	High		130000000	0.096	3.28112	1
FALSE	Medium	Master Protein	Q9UGN5	Poly [ADP-ribose] polymerase 2 OS=Homo sapiens OX=9606 GN=PARP2 PE=1 SV=2	0.0494418	1.13047	1.02916	1	1	1	1	583	66.164	8.88	High		9100000	0.066	0	1
FALSE	Low	Master Protein	P21127	Cyclin-dependent kinase 11B OS=Homo sapiens OX=9606 GN=CDK11B PE=1 SV=4	0.0507937	1.12045	1.50943	1	1	1	1	795	92.563	5.54	High		4300000	0.053	0	1
FALSE	Low	Master Protein	A9QM74	Importin subunit alpha-8 OS=Homo sapiens OX=9606 GN=KPNA7 PE=1 SV=1	0.0522152	1.11148	7.36434	1	1	1	1	516	56.902	6.04	High		210000000	0	3.46276	1
FALSE	Low	Master Protein	Q8WUM4	Programmed cell death 6-interacting protein OS=Homo sapiens OX=9606 GN=PDCD6IP PE=1 SV=1	0.0552923	1.0846	2.07373	1	1	1	1	868	95.963	6.52	High		5400000	0.043	2.72384	1
FALSE	Low	Master Protein	Q8IZP0	Abl interactor 1 OS=Homo sapiens OX=9606 GN=ABI1 PE=1 SV=4	0.0599369	1.05784	1.77165	1	1	1	1	508	55.047	7.06	High		5400000	0.116	2.21513	1
FALSE	Low	Master Protein	Q7KZ85	Transcription elongation factor SPT6 OS=Homo sapiens OX=9606 GN=SUPT6H PE=1 SV=2	0.0613208	1.05002	0.811124	1	1	1	1	1726	198.949	4.91	High		21000000	0.025	2.20595	1
FALSE	Low	Master Protein	O94832	Unconventional myosin-Id OS=Homo sapiens OX=9606 GN=MYO1D PE=1 SV=2	0.0613208	1.04619	0.894632	1	1	1	1	1006	116.129	9.39	High		16000000	0.031	2.29535	1
FALSE	Low	Master Protein	Q9UBX3	Mitochondrial dicarboxylate carrier OS=Homo sapiens OX=9606 GN=SLC25A10 PE=1 SV=2	0.0626959	1.04508	8.36237	1	1	1	1	287	31.262	9.54	High		1400000	0.129	3.07831	1
FALSE	Low	Master Protein	P48307	Tissue factor pathway inhibitor 2 OS=Homo sapiens OX=9606 GN=TFPI2 PE=1 SV=1	0.0626959	1.04278	2.55319	1	1	1	1	235	26.916	8.53	High		11000000	0.233	0	1
FALSE	Low	Master Protein	Q9P2D7	Dynein heavy chain 1, axonemal OS=Homo sapiens OX=9606 GN=DNAH1 PE=1 SV=5	0.0641628	1.03391	0.515826	1	2	1	1	4265	487.166	5.83	High		140000	0.009	0	1
