# Supplementary material for: A Novel tRF, HCETSR, Derived From tRNA‐Glu/TTC, Inhibits HCC Malignancy by Regulating the SPBTN1‐catenin Complex Axis
Source: Adv Sci (Weinh). 2025 Feb 8;12(13):2415229. doi: 10.1002/advs.202415229 (PMC11967833; doi:10.1002/advs.202415229)
Supplement: Supplementary file 8 — Supplemental Appendix H [file ADVS-12-2415229-s006.xlsx]

## Sheet: EnrichAll
ID	description	GeneRatio	BgRatio	pValue	FDR	qvalue	geneID	size	DB	enrichmentRatio
hsa03010	Ribosome	63/302	153/7914	2.29832e-50	4.52769e-48	4.3789e-48	RPL4/RPL3/RPL5/RPS3A/RPS3/RPS4X/RPSA/RPL6/RPL7A/RPL13/RPL26/RPS17/RPS6/RPL8/RPL17/RPS8/RPL19/RPS7/RPS13/RPL21/RPL7/RPL10/RPS18/RPL28/RPL26L1/RPL18/RPL15/RPL13A/RPL10A/RPL18A/RPS10/RPL9/RPS9/RPS11/RPLP0/RPL12/RPL23A/RPS2/RPL35/RPL24/RPS5/RPL27A/RPL27/RPS15/RPL14/RPS24/RPS27A/RPL32/RPL11/RPS25/RPS23/RPL29/RPL34/RPL22/RPS14/RPS20/RPS19/RPL31/RPS26/RPL36A/RPLP2/RPLP1/RPL23	63	pathway_KEGG	0.208609
hsa05322	Systemic lupus erythematosus	30/302	133/7914	1.12872e-15	1.11179e-13	1.07525e-13	H2BC12/H4C8/H4C3/H4C11/H4-16/H4C15/H4C14/H4C12/H4C6/H4C13/H4C9/H4C5/H4C4/H4C1/H4C2/MACROH2A1/H3C12/H3C4/H3C8/H3C6/H3C11/H3C1/H3C7/H3C10/H3C2/H3C3/H2AC8/H2AC4/ACTN4/SSB	30	pathway_KEGG	0.0993377
hsa03040	Spliceosome	30/302	135/7914	1.74603e-15	1.14656e-13	1.10888e-13	HNRNPM/HSPA8/PUF60/HNRNPU/U2AF2/SF3A1/SF3B1/PRPF19/DHX15/SNRNP200/SF3B2/SF3B3/CDC5L/HSPA1B/PRPF8/PRPF4/SNRPB2/DDX5/PRPF3/PRPF6/EFTUD2/U2AF1/DDX23/TCERG1/SART1/CHERP/SNRNP70/SRSF3/RBM25/SRSF4	30	pathway_KEGG	0.0993377
hsa05034	Alcoholism	28/302	184/7914	2.56961e-10	1.26553e-08	1.22395e-08	H2BC12/H4C8/H4C3/H4C11/H4-16/H4C15/H4C14/H4C12/H4C6/H4C13/H4C9/H4C5/H4C4/H4C1/H4C2/MACROH2A1/H3C12/H3C4/H3C8/H3C6/H3C11/H3C1/H3C7/H3C10/H3C2/H3C3/H2AC8/H2AC4	28	pathway_KEGG	0.0927152
hsa03008	Ribosome biogenesis in eukaryotes	16/302	105/7914	1.9646e-06	7.74051e-05	7.48614e-05	POP1/NAT10/GTPBP4/FBL/MPHOSPH10/GNL3/UTP18/EIF6/NOP56/NOP58/TCOF1/GNL2/UTP14A/TBL3/RCL1/CSNK2A1	16	pathway_KEGG	0.0529801
hsa03013	RNA transport	20/302	165/7914	4.18758e-06	0.000137492	0.000132974	POP1/PABPC1/CYFIP1/EEF1A1/FMR1/FXR1/EIF2B4/EIF4A1/PABPC4/EIF3CL/EIF2B2/EIF2S1/KPNB1/EIF2B1/EIF3A/EIF3B/EIF2B5/EIF3H/FXR2/EIF3I	20	pathway_KEGG	0.0662252
hsa05130	Pathogenic Escherichia coli infection	22/302	201/7914	7.5096e-06	0.000211342	0.000204397	MYH9/MYO1C/ACTB/MYH10/NCL/RPS3/TUBB/TUBB4B/MYO1B/TUBA1B/TUBB3/EZR/TUBB6/ARHGEF2/CYFIP1/GAPDH/NCKAP1/ABCF2/TJP1/F2/ABI1/MYO1D	22	pathway_KEGG	0.0728477
hsa05203	Viral carcinogenesis	19/302	201/7914	0.000230338	0.00567207	0.00548568	GSN/DDX3X/H2BC12/H4C8/H4C3/H4C11/H4-16/H4C15/H4C14/H4C12/H4C6/H4C13/H4C9/H4C5/H4C4/H4C1/H4C2/SND1/ACTN4	19	pathway_KEGG	0.0629139
hsa03030	DNA replication	7/302	36/7914	0.000353408	0.0077357	0.00748149	RFC1/RFC4/MCM7/RFC3/RFC5/RFC2/MCM2	7	pathway_KEGG	0.0231788
hsa03060	Protein export	5/302	23/7914	0.0014942	0.0267597	0.0258804	SRP68/HSPA5/SRP72/SRP14/SRP19	5	pathway_KEGG	0.0165563
hsa03430	Mismatch repair	5/302	23/7914	0.0014942	0.0267597	0.0258804	RFC1/RFC4/RFC3/RFC5/RFC2	5	pathway_KEGG	0.0165563
GO:0006614	SRP-dependent cotranslational protein targeting to membrane	66/454	103/17913	2.10491e-80	5.93345e-77	5.19509e-77	RPL4/RPL3/RPL5/RPS3A/RPS3/RPS4X/RPSA/RPL6/RPL7A/RPL13/RPL26/RPS17/RPS6/RPL8/RPL17/RPS8/RPL19/RPS7/RPS13/RPL21/RPL7/RPL10/RPS18/RPL28/SRP68/RPL18/RPL15/RPL13A/RPL10A/RPL18A/RPS10/RPL9/RPS9/RPS11/RPLP0/RPL12/RPL23A/RPS2/RPL35/RPL24/RPS5/RPL27A/RPL27/RPS15/RPL14/RPS24/SRP72/RPS27A/RPL32/RPL11/RPS25/SRP14/RPS23/RPL29/RPL34/RPL22/RPS14/RPS20/RPS19/RPL31/RPS26/SRP19/RPL36A/RPLP2/RPLP1/RPL23	66	geneontology_Biological_Process	0.145374
GO:0045047	protein targeting to ER	67/454	108/17913	3.4537e-80	5.93345e-77	5.19509e-77	RPL4/RPL3/RPL5/RPS3A/RPS3/RPS4X/RPSA/RPL6/RPL7A/RPL13/RPL26/RPS17/RPS6/RPL8/RPL17/RPS8/RPL19/RPS7/RPS13/RPL21/RPL7/RPL10/RPS18/RPL28/SRP68/RPL18/RPL15/RPL13A/RPL10A/RPL18A/RPS10/RPL9/RPS9/RPS11/RPLP0/RPL12/RPL23A/RPS2/HSPA5/RPL35/RPL24/RPS5/RPL27A/RPL27/RPS15/RPL14/RPS24/SRP72/RPS27A/RPL32/RPL11/RPS25/SRP14/RPS23/RPL29/RPL34/RPL22/RPS14/RPS20/RPS19/RPL31/RPS26/SRP19/RPL36A/RPLP2/RPLP1/RPL23	67	geneontology_Biological_Process	0.147577
GO:0006413	translational initiation	80/454	183/17913	2.91759e-79	3.30817e-76	2.8965e-76	RPL4/RPL3/RPL5/RPS3A/RPS3/RPS4X/RPSA/RPL6/RPL7A/RPL13/RPL26/RPS17/RPS6/RPL8/RPL17/RPS8/RPL19/RPS7/RPS13/RPL21/RPL7/RPL10/RPS18/RPL28/RPL18/RPL15/RPL13A/RPL10A/RPL18A/RPS10/RPL9/RPS9/RPS11/RPLP0/RPL12/RPL23A/RPS2/RPL35/RPL24/RPS5/LARP1/RPL27A/RPL27/RPS15/RPL14/RPS24/RPS27A/RPL32/PABPC1/RPL11/RPS25/DDX3X/FMR1/RPS23/RPL29/EIF2B4/EIF4A1/RPL34/RPL22/EIF3CL/EIF6/RPS14/EIF2B2/RPS20/RPS19/RPL31/EIF2S1/RP…	80	geneontology_Biological_Process	0.176211
GO:0006613	cotranslational protein targeting to membrane	66/454	106/17913	3.85119e-79	3.30817e-76	2.8965e-76	RPL4/RPL3/RPL5/RPS3A/RPS3/RPS4X/RPSA/RPL6/RPL7A/RPL13/RPL26/RPS17/RPS6/RPL8/RPL17/RPS8/RPL19/RPS7/RPS13/RPL21/RPL7/RPL10/RPS18/RPL28/SRP68/RPL18/RPL15/RPL13A/RPL10A/RPL18A/RPS10/RPL9/RPS9/RPS11/RPLP0/RPL12/RPL23A/RPS2/RPL35/RPL24/RPS5/RPL27A/RPL27/RPS15/RPL14/RPS24/SRP72/RPS27A/RPL32/RPL11/RPS25/SRP14/RPS23/RPL29/RPL34/RPL22/RPS14/RPS20/RPS19/RPL31/RPS26/SRP19/RPL36A/RPLP2/RPLP1/RPL23	66	geneontology_Biological_Process	0.145374
GO:0072599	establishment of protein localization to endoplasmic reticulum	67/454	112/17913	1.32026e-78	9.07284e-76	7.94381e-76	RPL4/RPL3/RPL5/RPS3A/RPS3/RPS4X/RPSA/RPL6/RPL7A/RPL13/RPL26/RPS17/RPS6/RPL8/RPL17/RPS8/RPL19/RPS7/RPS13/RPL21/RPL7/RPL10/RPS18/RPL28/SRP68/RPL18/RPL15/RPL13A/RPL10A/RPL18A/RPS10/RPL9/RPS9/RPS11/RPLP0/RPL12/RPL23A/RPS2/HSPA5/RPL35/RPL24/RPS5/RPL27A/RPL27/RPS15/RPL14/RPS24/SRP72/RPS27A/RPL32/RPL11/RPS25/SRP14/RPS23/RPL29/RPL34/RPL22/RPS14/RPS20/RPS19/RPL31/RPS26/SRP19/RPL36A/RPLP2/RPLP1/RPL23	67	geneontology_Biological_Process	0.147577
GO:0070972	protein localization to endoplasmic reticulum	67/454	128/17913	4.29721e-73	2.46087e-70	2.15464e-70	RPL4/RPL3/RPL5/RPS3A/RPS3/RPS4X/RPSA/RPL6/RPL7A/RPL13/RPL26/RPS17/RPS6/RPL8/RPL17/RPS8/RPL19/RPS7/RPS13/RPL21/RPL7/RPL10/RPS18/RPL28/SRP68/RPL18/RPL15/RPL13A/RPL10A/RPL18A/RPS10/RPL9/RPS9/RPS11/RPLP0/RPL12/RPL23A/RPS2/HSPA5/RPL35/RPL24/RPS5/RPL27A/RPL27/RPS15/RPL14/RPS24/SRP72/RPS27A/RPL32/RPL11/RPS25/SRP14/RPS23/RPL29/RPL34/RPL22/RPS14/RPS20/RPS19/RPL31/RPS26/SRP19/RPL36A/RPLP2/RPLP1/RPL23	67	geneontology_Biological_Process	0.147577
GO:0000184	nuclear-transcribed mRNA catabolic process, nonsense-mediated decay	63/454	118/17913	1.90669e-69	9.35913e-67	8.19447e-67	RPL4/RPL3/RPL5/RPS3A/RPS3/RPS4X/RPSA/RPL6/RPL7A/RPL13/RPL26/RPS17/RPS6/RPL8/RPL17/RPS8/RPL19/RPS7/RPS13/RPL21/RPL7/RPL10/RPS18/RPL28/RPL18/RPL15/RPL13A/RPL10A/RPL18A/RPS10/RPL9/RPS9/RPS11/RPLP0/RPL12/RPL23A/RPS2/RPL35/RPL24/RPS5/RPL27A/RPL27/RPS15/RPL14/RPS24/RPS27A/RPL32/PABPC1/RPL11/RPS25/RPS23/RPL29/RPL34/RPL22/RPS14/RPS20/RPS19/RPL31/RPS26/RPL36A/RPLP2/RPLP1/RPL23	63	geneontology_Biological_Process	0.138767
GO:0006612	protein targeting to membrane	68/454	167/17913	1.28117e-64	5.50263e-62	4.81788e-62	MYO1C/RPL4/RPL3/RPL5/RPS3A/RPS3/RPS4X/RPSA/RPL6/RPL7A/RPL13/RPL26/RPS17/RPS6/RPL8/RPL17/RPS8/RPL19/RPS7/RPS13/RPL21/RPL7/RPL10/RPS18/RPL28/SRP68/RPL18/RPL15/RPL13A/RPL10A/RPL18A/RPS10/RPL9/RPS9/RPS11/RPLP0/RPL12/RPL23A/RPS2/HSPA5/RPL35/RPL24/RPS5/RPL27A/RPL27/RPS15/RPL14/RPS24/SRP72/RPS27A/RPL32/RPL11/RPS25/SRP14/RPS23/RPL29/RPL34/RPL22/RPS14/RPS20/RPS19/RPL31/RPS26/SRP19/RPL36A/RPLP2/RPLP1/RPL23	68	geneontology_Biological_Process	0.14978
GO:0019080	viral gene expression	70/454	191/17913	1.10307e-62	4.21127e-60	3.68721e-60	RPL4/RPL3/RPL5/RPS3A/RPS3/RPS4X/RPSA/RPL6/RPL7A/RPL13/RPL26/RPS17/RPS6/RPL8/RPL17/RPS8/RPL19/RPS7/RPS13/RPL21/RPL7/RPL10/RPS18/RPL28/RPL18/RPL15/RPL13A/RPL10A/RPL18A/RPS10/RPL9/RPS9/RPS11/RPLP0/RPL12/RPL23A/RPS2/RPL35/RPL24/RPS5/RPL27A/RPL27/RPS15/RPL14/DHX9/RPS24/RPS27A/RPL32/RPL11/RPS25/RRP1B/RPS23/RPL29/RPL34/RPL22/RPS14/RPS20/RPS19/RPL31/RPS26/RPL36A/EIF3A/RPLP2/EIF3B/RPLP1/CHD1/HMGA2/SUPT5H/…	70	geneontology_Biological_Process	0.154185
GO:0019083	viral transcription	67/454	177/17913	4.30947e-61	1.48074e-58	1.29647e-58	RPL4/RPL3/RPL5/RPS3A/RPS3/RPS4X/RPSA/RPL6/RPL7A/RPL13/RPL26/RPS17/RPS6/RPL8/RPL17/RPS8/RPL19/RPS7/RPS13/RPL21/RPL7/RPL10/RPS18/RPL28/RPL18/RPL15/RPL13A/RPL10A/RPL18A/RPS10/RPL9/RPS9/RPS11/RPLP0/RPL12/RPL23A/RPS2/RPL35/RPL24/RPS5/RPL27A/RPL27/RPS15/RPL14/DHX9/RPS24/RPS27A/RPL32/RPL11/RPS25/RRP1B/RPS23/RPL29/RPL34/RPL22/RPS14/RPS20/RPS19/RPL31/RPS26/RPL36A/RPLP2/RPLP1/CHD1/HMGA2/SUPT5H/RPL23	67	geneontology_Biological_Process	0.147577
GO:0006402	mRNA catabolic process	82/454	338/17913	3.29354e-57	1.02878e-54	9.0076e-55	RPL4/RPL3/RPL5/RPS3A/RPS3/RPS4X/RPSA/RPL6/RPL7A/RPL13/RPL26/RPS17/RPS6/RPL8/RPL17/RPS8/HSPA8/RPL19/RPS7/RPS13/RPL21/RPL7/RPL10/RPS18/RPL28/RPL18/RPL15/RPL13A/RPL10A/RPL18A/RPS10/RPL9/RPS9/IGF2BP3/IGF2BP1/RPS11/RPLP0/HNRNPU/RPL12/RPL23A/RPS2/RPL35/RPL24/RPS5/LARP1/RPL27A/RPL27/RPS15/RPL14/DHX9/RPS24/RPS27A/RPL32/PABPC1/RPL11/RPS25/HSPA1B/IGF2BP2/FMR1/RPS23/RPL29/DDX5/SERBP1/RPL34/CNOT1/PABPC4/RPL2…	82	geneontology_Biological_Process	0.180617
GO:0006401	RNA catabolic process	84/454	368/17913	2.63308e-56	7.53939e-54	6.60118e-54	RPL4/RPL3/RPL5/RPS3A/RPS3/RPS4X/RPSA/RPL6/RPL7A/RPL13/RPL26/RPS17/RPS6/RPL8/RPL17/RPS8/HSPA8/RPL19/RPS7/RPS13/RPL21/RPL7/RPL10/RPS18/RPL28/RPL18/RPL15/RPL13A/RPL10A/RPL18A/POP1/RPS10/RPL9/RPS9/IGF2BP3/IGF2BP1/RPS11/RPLP0/HNRNPU/RPL12/RPL23A/RPS2/RPL35/RPL24/RPS5/LARP1/RPL27A/RPL27/RPS15/RPL14/DHX9/RPS24/RPS27A/RPL32/PABPC1/RPL11/RPS25/HSPA1B/IGF2BP2/FMR1/RPS23/RPL29/DDX5/SERBP1/RPL34/CNOT1/PABPC4…	84	geneontology_Biological_Process	0.185022
GO:0000956	nuclear-transcribed mRNA catabolic process	66/454	197/17913	4.47769e-56	1.18349e-53	1.03621e-53	RPL4/RPL3/RPL5/RPS3A/RPS3/RPS4X/RPSA/RPL6/RPL7A/RPL13/RPL26/RPS17/RPS6/RPL8/RPL17/RPS8/RPL19/RPS7/RPS13/RPL21/RPL7/RPL10/RPS18/RPL28/RPL18/RPL15/RPL13A/RPL10A/RPL18A/RPS10/RPL9/RPS9/RPS11/RPLP0/RPL12/RPL23A/RPS2/RPL35/RPL24/RPS5/RPL27A/RPL27/RPS15/RPL14/RPS24/RPS27A/RPL32/PABPC1/RPL11/RPS25/RPS23/RPL29/DDX5/RPL34/CNOT1/RPL22/RPS14/RPS20/RPS19/RPL31/RPS26/RPL36A/RPLP2/RPLP1/SSB/RPL23	66	geneontology_Biological_Process	0.145374
GO:0022613	ribonucleoprotein complex biogenesis	81/454	381/17913	1.14227e-51	2.80347e-49	2.4546e-49	RPL5/RPL26/RPS17/RPS6/RPS7/RPL7/RPL13A/RPS9/RPS2/MYBBP1A/SF3A1/RPL27/RPS15/RPL14/DHX30/SF3B1/DHX9/PRPF19/RPS24/SNRNP200/NAT10/RPL11/GTPBP4/DDX3X/PRPF8/FTSJ3/PES1/TFB1M/RPS23/FBL/BOP1/DDX56/PRPF3/PRPF6/NOP2/MPHOSPH10/DDX23/SART1/DDX17/DDX28/CNOT1/UTP18/MRM1/DDX52/EIF3CL/G3BP2/EIF6/RPS14/DDX21/NOP56/RRS1/DHX37/RPS19/DIMT1/EIF2S1/NOP58/LYAR/MRTO4/NOP53/RPF2/GNL2/KRR1/UTP14A/EIF3A/MTREX/SDAD1/PWP1/ER…	81	geneontology_Biological_Process	0.178414
GO:0090150	establishment of protein localization to membrane	69/454	287/17913	1.0018e-47	2.29479e-45	2.00923e-45	MYO1C/RPL4/RPL3/RPL5/RPS3A/RPS3/RPS4X/RPSA/RPL6/RPL7A/RPL13/RPL26/RPS17/RPS6/RPL8/RPL17/RPS8/RPL19/RPS7/RPS13/RPL21/RPL7/RPL10/RPS18/RPL28/SRP68/RPL18/RPL15/RPL13A/RPL10A/RPL18A/RPS10/RPL9/RPS9/RPS11/RACK1/RPLP0/RPL12/RPL23A/RPS2/HSPA5/RPL35/RPL24/RPS5/RPL27A/RPL27/RPS15/RPL14/RPS24/SRP72/RPS27A/RPL32/RPL11/RPS25/SRP14/RPS23/RPL29/RPL34/RPL22/RPS14/RPS20/RPS19/RPL31/RPS26/SRP19/RPL36A/RPLP2/RPLP1…	69	geneontology_Biological_Process	0.151982
GO:0042254	ribosome biogenesis	60/454	202/17913	1.99655e-47	4.28759e-45	3.75404e-45	RPL5/RPL26/RPS17/RPS6/RPS7/RPL7/RPS9/RPS2/MYBBP1A/RPL27/RPS15/RPL14/DHX30/RPS24/NAT10/RPL11/GTPBP4/DDX3X/FTSJ3/PES1/TFB1M/FBL/BOP1/DDX56/NOP2/MPHOSPH10/DDX17/DDX28/UTP18/MRM1/DDX52/EIF6/RPS14/DDX21/NOP56/RRS1/DHX37/RPS19/DIMT1/NOP58/LYAR/MRTO4/NOP53/RPF2/GNL2/KRR1/UTP14A/MTREX/SDAD1/PWP1/ERI1/RRP15/PA2G4/NPM1/TBL3/FAM207A/RCL1/GTPBP10/PAK1IP1/RIOX2	60	geneontology_Biological_Process	0.132159
GO:0072594	establishment of protein localization to organelle	77/454	452/17913	1.0718e-41	2.1663e-39	1.89673e-39	RPL4/RPL3/RPL5/RPS3A/RPS3/RPS4X/RPSA/RPL6/RPL7A/RPL13/RPL26/RPS17/RPS6/RPL8/RPL17/RPS8/HSPA8/RPL19/RPS7/RPS13/RPL21/RPL7/RPL10/RPS18/RPL28/SRP68/RPL18/RPL15/RPL13A/RPL10A/RPL18A/RPS10/RPL9/RPS9/RPS11/RPLP0/RPL12/RPL23A/RPS2/HSPA5/RPL35/RPL24/RPS5/RPL27A/RPL27/RPS15/RPL14/RPS24/SRP72/H1-5/RPS27A/RPL32/RPL11/RPS25/SRP14/TRIM28/FLNA/RPS23/RPL29/KPNA2/RPL34/MACROH2A1/RPL22/RPS14/DNAJA1/RPS20/RPS19/RP…	77	geneontology_Biological_Process	0.169604
GO:0006605	protein targeting	70/454	364/17913	1.76936e-41	3.37751e-39	2.95721e-39	MYO1C/RPL4/RPL3/RPL5/RPS3A/RPS3/RPS4X/RPSA/RPL6/RPL7A/RPL13/RPL26/RPS17/RPS6/RPL8/RPL17/RPS8/HSPA8/RPL19/RPS7/RPS13/RPL21/RPL7/RPL10/RPS18/RPL28/SRP68/RPL18/RPL15/RPL13A/RPL10A/RPL18A/RPS10/RPL9/RPS9/RPS11/RPLP0/RPL12/RPL23A/RPS2/HSPA5/RPL35/RPL24/RPS5/RPL27A/RPL27/RPS15/RPL14/RPS24/SRP72/RPS27A/RPL32/RPL11/RPS25/SRP14/RPS23/RPL29/RPL34/RPL22/RPS14/RPS20/RPS19/RPL31/RPS26/SRP19/RPL36A/RPLP2/RPLP1…	70	geneontology_Biological_Process	0.154185
GO:0016072	rRNA metabolic process	50/454	191/17913	1.36518e-36	2.46883e-34	2.1616e-34	RPL5/NCL/RPL26/RPS17/RPS6/RPS7/RPL7/RPS9/CAVIN1/RPS2/RPL27/RPS15/RPL14/RPS24/NAT10/RPL11/GTPBP4/FTSJ3/PES1/TFB1M/FBL/BOP1/DDX56/NIFK/MPHOSPH10/DDX17/MACROH2A1/UTP18/MRM1/DDX52/RPS14/DDX21/NOP56/DHX37/RPS19/DIMT1/NOP58/LYAR/NOP53/MARS1/KRR1/UTP14A/MTREX/PWP1/ERI1/RRP15/PA2G4/TBL3/FAM207A/RCL1	50	geneontology_Biological_Process	0.110132
GO:0006364	rRNA processing	43/454	154/17913	7.26168e-33	1.24756e-30	1.09231e-30	RPL5/RPL26/RPS17/RPS6/RPS7/RPL7/RPS9/RPS2/RPL27/RPS15/RPL14/RPS24/NAT10/RPL11/GTPBP4/FTSJ3/PES1/TFB1M/FBL/BOP1/DDX56/MPHOSPH10/DDX17/UTP18/MRM1/DDX52/RPS14/DDX21/NOP56/DHX37/RPS19/DIMT1/NOP58/LYAR/KRR1/UTP14A/MTREX/ERI1/RRP15/PA2G4/TBL3/FAM207A/RCL1	43	geneontology_Biological_Process	0.0947137
GO:0006335	DNA replication-dependent nucleosome assembly	24/454	32/17913	2.35573e-32	3.67923e-30	3.22138e-30	H4C8/H4C3/H4C11/H4-16/H4C15/H4C14/H4C12/H4C6/H4C13/H4C9/H4C5/H4C4/H4C1/H4C2/H3C12/H3C4/H3C8/H3C6/H3C11/H3C1/H3C7/H3C10/H3C2/H3C3	24	geneontology_Biological_Process	0.0528634
GO:0034723	DNA replication-dependent nucleosome organization	24/454	32/17913	2.35573e-32	3.67923e-30	3.22138e-30	H4C8/H4C3/H4C11/H4-16/H4C15/H4C14/H4C12/H4C6/H4C13/H4C9/H4C5/H4C4/H4C1/H4C2/H3C12/H3C4/H3C8/H3C6/H3C11/H3C1/H3C7/H3C10/H3C2/H3C3	24	geneontology_Biological_Process	0.0528634
GO:0000183	chromatin silencing at rDNA	25/454	39/17913	7.06063e-31	1.0548e-28	9.23536e-29	SMARCA5/H4C8/H4C3/H4C11/H4-16/H4C15/H4C14/H4C12/H4C6/H4C13/H4C9/H4C5/H4C4/H4C1/H4C2/H3C12/H3C4/H3C8/H3C6/H3C11/H3C1/H3C7/H3C10/H3C2/H3C3	25	geneontology_Biological_Process	0.0550661
GO:0034470	ncRNA processing	52/454	293/17913	4.39713e-29	6.29522e-27	5.51183e-27	RPL5/RPL26/RPS17/RPS6/RPS7/RPL7/POP1/RPS9/RPS2/RPL27/RPS15/RPL14/RPS24/NAT10/RPL11/GTPBP4/TRMT10C/FTSJ3/PES1/TFB1M/FBL/BOP1/DDX56/MPHOSPH10/PRKRA/DDX17/UTP18/MRM1/DDX52/RPS14/DDX21/NOP56/DHX37/RPS19/DIMT1/NSUN2/KARS1/NOP58/RPUSD4/LYAR/CPSF1/KRR1/UTP14A/MTREX/ERI1/RRP15/PA2G4/TBL3/FAM207A/RCL1/HSD17B10/SSB	52	geneontology_Biological_Process	0.114537
GO:0034660	ncRNA metabolic process	63/454	470/17913	6.2235e-28	8.55357e-26	7.48916e-26	RPL5/NCL/RPL26/RPS17/RPS6/RPS7/RPL7/POP1/RPS9/CAVIN1/RPS2/RPL27/RPS15/RPL14/RPS24/NAT10/RPL11/GTPBP4/TRMT10C/FTSJ3/PES1/TFB1M/FBL/BOP1/DDX56/NIFK/MPHOSPH10/PRKRA/DDX17/EPRS1/MACROH2A1/UTP18/MRM1/DDX52/RPS14/DDX21/NOP56/DHX37/RPS19/DIMT1/NSUN2/KARS1/NOP58/RPUSD4/LYAR/SND1/NOP53/MARS1/CPSF1/KRR1/UTP14A/MTREX/PWP1/ERI1/QARS1/RRP15/PA2G4/TBL3/FAM207A/RCL1/HSD17B10/SSB/MEPCE	63	geneontology_Biological_Process	0.138767
GO:0051290	protein heterotetramerization	26/454	53/17913	8.07187e-28	1.06673e-25	9.33984e-26	KRT1/KRT10/H4C8/H4C3/H4C11/H4-16/H4C15/H4C14/H4C12/H4C6/H4C13/H4C9/H4C5/H4C4/H4C1/H4C2/H3C12/H3C4/H3C8/H3C6/H3C11/H3C1/H3C7/H3C10/H3C2/H3C3	26	geneontology_Biological_Process	0.0572687
GO:0071103	DNA conformation change	49/454	279/17913	3.15623e-27	4.0166e-25	3.51677e-25	PARP1/DHX30/TOP1/DHX9/H1-3/H1-5/RPS27A/DDX3X/H1-10/SMARCA5/SRPK1/MCM7/H4C8/H4C3/H4C11/H4-16/H4C15/H4C14/H4C12/H4C6/H4C13/H4C9/H4C5/H4C4/H4C1/H4C2/HP1BP3/MACROH2A1/H3C12/H3C4/H3C8/H3C6/H3C11/H3C1/H3C7/H3C10/H3C2/H3C3/CTCF/DAXX/RECQL4/TOP2A/XRCC5/CHD1/NPM1/MCM2/HMGA2/NAP1L4/HMGA1	49	geneontology_Biological_Process	0.10793
GO:0031497	chromatin assembly	37/454	153/17913	6.00047e-26	7.36344e-24	6.44712e-24	H1-3/H1-5/H1-10/SMARCA5/H4C8/H4C3/H4C11/H4-16/H4C15/H4C14/H4C12/H4C6/H4C13/H4C9/H4C5/H4C4/H4C1/H4C2/HP1BP3/MACROH2A1/H3C12/H3C4/H3C8/H3C6/H3C11/H3C1/H3C7/H3C10/H3C2/H3C3/CTCF/DAXX/NPM1/MCM2/HMGA2/NAP1L4/HMGA1	37	geneontology_Biological_Process	0.0814978
GO:0034728	nucleosome organization	37/454	165/17913	1.08205e-24	1.28204e-22	1.1225e-22	SUPT16H/H1-3/H1-5/H1-10/SMARCA5/H4C8/H4C3/H4C11/H4-16/H4C15/H4C14/H4C12/H4C6/H4C13/H4C9/H4C5/H4C4/H4C1/H4C2/HP1BP3/MACROH2A1/H3C12/H3C4/H3C8/H3C6/H3C11/H3C1/H3C7/H3C10/H3C2/H3C3/CTCF/DAXX/NPM1/MCM2/NAP1L4/HMGA1	37	geneontology_Biological_Process	0.0814978
GO:0006334	nucleosome assembly	34/454	135/17913	1.467e-24	1.6802e-22	1.47112e-22	H1-3/H1-5/H1-10/SMARCA5/H4C8/H4C3/H4C11/H4-16/H4C15/H4C14/H4C12/H4C6/H4C13/H4C9/H4C5/H4C4/H4C1/H4C2/HP1BP3/MACROH2A1/H3C12/H3C4/H3C8/H3C6/H3C11/H3C1/H3C7/H3C10/H3C2/H3C3/DAXX/NPM1/MCM2/NAP1L4	34	geneontology_Biological_Process	0.0748899
GO:0006333	chromatin assembly or disassembly	38/454	178/17913	1.66655e-24	1.84718e-22	1.61732e-22	SUPT16H/H1-3/H1-5/H1-10/SMARCA5/H4C8/H4C3/H4C11/H4-16/H4C15/H4C14/H4C12/H4C6/H4C13/H4C9/H4C5/H4C4/H4C1/H4C2/HP1BP3/MACROH2A1/H3C12/H3C4/H3C8/H3C6/H3C11/H3C1/H3C7/H3C10/H3C2/H3C3/CTCF/DAXX/NPM1/MCM2/HMGA2/NAP1L4/HMGA1	38	geneontology_Biological_Process	0.0837004
GO:0006342	chromatin silencing	28/454	83/17913	2.51802e-24	2.70373e-22	2.36727e-22	TRIM28/SMARCA5/MECP2/H4C8/H4C3/H4C11/H4-16/H4C15/H4C14/H4C12/H4C6/H4C13/H4C9/H4C5/H4C4/H4C1/H4C2/H3C12/H3C4/H3C8/H3C6/H3C11/H3C1/H3C7/H3C10/H3C2/H3C3/HMGA1	28	geneontology_Biological_Process	0.061674
GO:0006323	DNA packaging	39/454	194/17913	4.241e-24	4.41578e-22	3.86628e-22	H1-3/H1-5/H1-10/SMARCA5/SRPK1/H4C8/H4C3/H4C11/H4-16/H4C15/H4C14/H4C12/H4C6/H4C13/H4C9/H4C5/H4C4/H4C1/H4C2/HP1BP3/MACROH2A1/H3C12/H3C4/H3C8/H3C6/H3C11/H3C1/H3C7/H3C10/H3C2/H3C3/CTCF/DAXX/TOP2A/NPM1/MCM2/HMGA2/NAP1L4/HMGA1	39	geneontology_Biological_Process	0.0859031
GO:0045652	regulation of megakaryocyte differentiation	27/454	79/17913	1.12905e-23	1.141e-21	9.99016e-22	H4C8/H4C3/H4C11/H4-16/H4C15/H4C14/H4C12/H4C6/H4C13/H4C9/H4C5/H4C4/H4C1/H4C2/H3C12/H3C4/H3C8/H3C6/H3C11/H3C1/H3C7/H3C10/H3C2/H3C3/EIF6/MOV10/THBS1	27	geneontology_Biological_Process	0.0594714
GO:0030219	megakaryocyte differentiation	29/454	96/17913	1.37043e-23	1.34537e-21	1.17795e-21	H4C8/H4C3/H4C11/H4-16/H4C15/H4C14/H4C12/H4C6/H4C13/H4C9/H4C5/H4C4/H4C1/H4C2/H3C12/H3C4/H3C8/H3C6/H3C11/H3C1/H3C7/H3C10/H3C2/H3C3/EIF6/MOV10/THBS1/PIP4K2A/ABI1	29	geneontology_Biological_Process	0.0638767
GO:0032200	telomere organization	36/454	167/17913	2.0066e-23	1.91519e-21	1.67686e-21	PARP1/HNRNPU/NAT10/RFC1/RFC4/RFC3/H4C8/H4C3/H4C11/H4-16/H4C15/H4C14/H4C12/H4C6/H4C13/H4C9/H4C5/H4C4/H4C1/H4C2/GNL3/H3C12/H3C4/H3C8/H3C6/H3C11/H3C1/H3C7/H3C10/H3C2/H3C3/RFC5/RFC2/XRCC1/RECQL4/XRCC5	36	geneontology_Biological_Process	0.0792952
GO:0042273	ribosomal large subunit biogenesis	18/454	27/17913	5.07009e-23	4.70833e-21	4.12242e-21	RPL5/RPL26/RPL7/RPL14/DHX30/RPL11/GTPBP4/PES1/BOP1/NOP2/DDX28/EIF6/RRS1/MRTO4/NOP53/RPF2/SDAD1/PAK1IP1	18	geneontology_Biological_Process	0.0396476
GO:0045814	negative regulation of gene expression, epigenetic	29/454	101/17913	6.90566e-23	6.24417e-21	5.46714e-21	TRIM28/SMARCA5/MECP2/H4C8/H4C3/H4C11/H4-16/H4C15/H4C14/H4C12/H4C6/H4C13/H4C9/H4C5/H4C4/H4C1/H4C2/MACROH2A1/H3C12/H3C4/H3C8/H3C6/H3C11/H3C1/H3C7/H3C10/H3C2/H3C3/HMGA1	29	geneontology_Biological_Process	0.0638767
GO:0071824	protein-DNA complex subunit organization	41/454	240/17913	1.90353e-22	1.67706e-20	1.46837e-20	PARP1/SUPT16H/H1-3/H1-5/RPS27A/H1-10/SMARCA5/H4C8/H4C3/H4C11/H4-16/H4C15/H4C14/H4C12/H4C6/H4C13/H4C9/H4C5/H4C4/H4C1/H4C2/HP1BP3/MACROH2A1/H3C12/H3C4/H3C8/H3C6/H3C11/H3C1/H3C7/H3C10/H3C2/H3C3/CTCF/POLR1E/DAXX/NPM1/MCM2/NAP1L4/HMGA1/RPL23	41	geneontology_Biological_Process	0.0903084
GO:0065004	protein-DNA complex assembly	37/454	210/17913	7.79463e-21	6.69559e-19	5.86238e-19	PARP1/H1-3/H1-5/RPS27A/H1-10/SMARCA5/H4C8/H4C3/H4C11/H4-16/H4C15/H4C14/H4C12/H4C6/H4C13/H4C9/H4C5/H4C4/H4C1/H4C2/HP1BP3/MACROH2A1/H3C12/H3C4/H3C8/H3C6/H3C11/H3C1/H3C7/H3C10/H3C2/H3C3/POLR1E/DAXX/NPM1/MCM2/NAP1L4	37	geneontology_Biological_Process	0.0814978
GO:0060964	regulation of gene silencing by miRNA	28/454	113/17913	3.18949e-20	2.67294e-18	2.34032e-18	DHX9/FMR1/FXR1/DDX5/H4C8/H4C3/H4C11/H4-16/H4C15/H4C14/H4C12/H4C6/H4C13/H4C9/H4C5/H4C4/H4C1/H4C2/H3C12/H3C4/H3C8/H3C6/H3C11/H3C1/H3C7/H3C10/H3C2/H3C3	28	geneontology_Biological_Process	0.061674
GO:0060147	regulation of posttranscriptional gene silencing	28/454	117/17913	8.82216e-20	7.04952e-18	6.17227e-18	DHX9/FMR1/FXR1/DDX5/H4C8/H4C3/H4C11/H4-16/H4C15/H4C14/H4C12/H4C6/H4C13/H4C9/H4C5/H4C4/H4C1/H4C2/H3C12/H3C4/H3C8/H3C6/H3C11/H3C1/H3C7/H3C10/H3C2/H3C3	28	geneontology_Biological_Process	0.061674
GO:0060966	regulation of gene silencing by RNA	28/454	117/17913	8.82216e-20	7.04952e-18	6.17227e-18	DHX9/FMR1/FXR1/DDX5/H4C8/H4C3/H4C11/H4-16/H4C15/H4C14/H4C12/H4C6/H4C13/H4C9/H4C5/H4C4/H4C1/H4C2/H3C12/H3C4/H3C8/H3C6/H3C11/H3C1/H3C7/H3C10/H3C2/H3C3	28	geneontology_Biological_Process	0.061674
GO:0051291	protein heterooligomerization	29/454	128/17913	9.88344e-20	7.65348e-18	6.70108e-18	KRT1/KRT10/MCCC1/MCCC2/H4C8/H4C3/H4C11/H4-16/H4C15/H4C14/H4C12/H4C6/H4C13/H4C9/H4C5/H4C4/H4C1/H4C2/H3C12/H3C4/H3C8/H3C6/H3C11/H3C1/H3C7/H3C10/H3C2/H3C3/SQSTM1	29	geneontology_Biological_Process	0.0638767
GO:0060968	regulation of gene silencing	30/454	139/17913	1.00235e-19	7.65348e-18	6.70108e-18	DHX9/TRIM28/FMR1/FXR1/DDX5/H4C8/H4C3/H4C11/H4-16/H4C15/H4C14/H4C12/H4C6/H4C13/H4C9/H4C5/H4C4/H4C1/H4C2/H3C12/H3C4/H3C8/H3C6/H3C11/H3C1/H3C7/H3C10/H3C2/H3C3/HMGA1	30	geneontology_Biological_Process	0.0660793
GO:0045653	negative regulation of megakaryocyte differentiation	14/454	18/17913	1.03302e-19	7.71622e-18	6.75601e-18	H4C8/H4C3/H4C11/H4-16/H4C15/H4C14/H4C12/H4C6/H4C13/H4C9/H4C5/H4C4/H4C1/H4C2	14	geneontology_Biological_Process	0.030837
GO:0008380	RNA splicing	50/454	440/17913	4.05316e-19	2.96312e-17	2.59439e-17	HNRNPM/HSPA8/RPS13/PUF60/HNRNPU/U2AF2/SF3A1/SF3B1/DHX9/PRPF19/DHX15/SNRNP200/SF3B2/PABPC1/SF3B3/CDC5L/PRPF8/RRP1B/FMR1/PRPF4/SNRPB2/DDX5/SRPK1/FIP1L1/PRPF3/PRPF6/MPHOSPH10/EFTUD2/U2AF1/DDX23/RBM39/SART1/DDX17/CHERP/YBX1/SNRNP70/HNRNPH1/AKAP17A/RPS26/CPSF1/MTREX/HNRNPR/DHX35/KHDRBS1/SRSF3/CPSF3/RBM25/SRSF4/SRPK2/SUPT6H	50	geneontology_Biological_Process	0.110132
GO:0022618	ribonucleoprotein complex assembly	35/454	209/17913	5.00561e-19	3.58318e-17	3.13729e-17	RPL5/RPL13A/SF3A1/DHX30/SF3B1/DHX9/PRPF19/SNRNP200/RPL11/DDX3X/PRPF8/RPS23/BOP1/PRPF3/PRPF6/NOP2/DDX23/SART1/DDX28/CNOT1/EIF3CL/G3BP2/EIF6/RPS14/RRS1/RPS19/EIF2S1/MRTO4/NOP53/EIF3A/EIF3B/NPM1/EIF3H/SRPK2/EIF3I	35	geneontology_Biological_Process	0.0770925
GO:0002181	cytoplasmic translation	22/454	69/17913	9.10759e-19	6.38647e-17	5.59173e-17	RPL6/EEF2/RPL8/RPL19/RPL18/RPL13A/RPL10A/RPL18A/RPL24/DHX9/RPL32/RPL11/FMR1/RPS23/EIF3CL/RPL31/RPS26/RPL36A/EIF3A/EIF3B/EIF3H/EIF3I	22	geneontology_Biological_Process	0.0484581
GO:0000375	RNA splicing, via transesterification reactions	44/454	348/17913	1.03595e-18	7.11906e-17	6.23316e-17	HNRNPM/HSPA8/PUF60/HNRNPU/U2AF2/SF3A1/SF3B1/DHX9/PRPF19/DHX15/SNRNP200/SF3B2/PABPC1/SF3B3/CDC5L/PRPF8/FMR1/PRPF4/SNRPB2/DDX5/SRPK1/FIP1L1/PRPF3/PRPF6/MPHOSPH10/EFTUD2/U2AF1/DDX23/SART1/DDX17/CHERP/YBX1/SNRNP70/HNRNPH1/CPSF1/MTREX/HNRNPR/DHX35/KHDRBS1/SRSF3/CPSF3/RBM25/SRSF4/SRPK2	44	geneontology_Biological_Process	0.0969163
GO:0071826	ribonucleoprotein complex subunit organization	35/454	221/17913	3.18065e-18	2.14288e-16	1.87622e-16	RPL5/RPL13A/SF3A1/DHX30/SF3B1/DHX9/PRPF19/SNRNP200/RPL11/DDX3X/PRPF8/RPS23/BOP1/PRPF3/PRPF6/NOP2/DDX23/SART1/DDX28/CNOT1/EIF3CL/G3BP2/EIF6/RPS14/RRS1/RPS19/EIF2S1/MRTO4/NOP53/EIF3A/EIF3B/NPM1/EIF3H/SRPK2/EIF3I	35	geneontology_Biological_Process	0.0770925
GO:0000377	RNA splicing, via transesterification reactions with bulged adenosine as nucleophile	43/454	344/17913	4.04773e-18	2.62415e-16	2.2976e-16	HNRNPM/HSPA8/PUF60/HNRNPU/U2AF2/SF3A1/SF3B1/DHX9/PRPF19/DHX15/SNRNP200/SF3B2/PABPC1/SF3B3/CDC5L/PRPF8/FMR1/PRPF4/SNRPB2/DDX5/SRPK1/FIP1L1/PRPF3/PRPF6/EFTUD2/U2AF1/DDX23/SART1/DDX17/CHERP/YBX1/SNRNP70/HNRNPH1/CPSF1/MTREX/HNRNPR/DHX35/KHDRBS1/SRSF3/CPSF3/RBM25/SRSF4/SRPK2	43	geneontology_Biological_Process	0.0947137
GO:0000398	mRNA splicing, via spliceosome	43/454	344/17913	4.04773e-18	2.62415e-16	2.2976e-16	HNRNPM/HSPA8/PUF60/HNRNPU/U2AF2/SF3A1/SF3B1/DHX9/PRPF19/DHX15/SNRNP200/SF3B2/PABPC1/SF3B3/CDC5L/PRPF8/FMR1/PRPF4/SNRPB2/DDX5/SRPK1/FIP1L1/PRPF3/PRPF6/EFTUD2/U2AF1/DDX23/SART1/DDX17/CHERP/YBX1/SNRNP70/HNRNPH1/CPSF1/MTREX/HNRNPR/DHX35/KHDRBS1/SRSF3/CPSF3/RBM25/SRSF4/SRPK2	43	geneontology_Biological_Process	0.0947137
GO:0051262	protein tetramerization	30/454	166/17913	1.97476e-17	1.25653e-15	1.10017e-15	ACACA/KRT1/KRT10/H4C8/H4C3/H4C11/H4-16/H4C15/H4C14/H4C12/H4C6/H4C13/H4C9/H4C5/H4C4/H4C1/H4C2/H3C12/H3C4/H3C8/H3C6/H3C11/H3C1/H3C7/H3C10/H3C2/H3C3/RPS19/IMPDH2/HSD17B10	30	geneontology_Biological_Process	0.0660793
GO:0006417	regulation of translation	44/454	397/17913	1.58979e-16	9.93183e-15	8.6959e-15	RPL5/NCL/RPS3/RPS4X/RPL26/EEF2/RPL10/RPL13A/IGF2BP3/IGF2BP1/RACK1/LARP1/DHX9/PABPC1/NAT10/DDX3X/TRMT10C/CYFIP1/GAPDH/IGF2BP2/FMR1/EIF2B4/ILF3/EPRS1/CNOT1/RPL22/VIM/EIF6/RPS14/MOV10/EIF2B2/EIF2S1/LARP4/RPUSD4/THBS1/LARP4B/TCOF1/EIF3B/PA2G4/NPM1/EIF2B5/HNRNPR/KHDRBS1/EIF3H	44	geneontology_Biological_Process	0.0969163
GO:0034248	regulation of cellular amide metabolic process	47/454	452/17913	1.72546e-16	1.05869e-14	9.26948e-15	RPL5/NCL/RPS3/RPS4X/RPL26/EEF2/RPL10/RPL13A/IGF2BP3/IGF2BP1/RACK1/LARP1/DHX9/PABPC1/NAT10/DDX3X/TRMT10C/CYFIP1/GAPDH/EEF1A1/CCN1/IGF2BP2/FMR1/EIF2B4/ILF3/EPRS1/CNOT1/RPL22/VIM/SNRNP70/EIF6/RPS14/MOV10/EIF2B2/EIF2S1/LARP4/RPUSD4/THBS1/LARP4B/TCOF1/EIF3B/PA2G4/NPM1/EIF2B5/HNRNPR/KHDRBS1/EIF3H	47	geneontology_Biological_Process	0.103524
GO:0042255	ribosome assembly	14/454	26/17913	2.70802e-16	1.63241e-14	1.42927e-14	RPL5/DHX30/RPL11/DDX3X/BOP1/NOP2/DDX28/EIF6/RPS14/RRS1/RPS19/MRTO4/NOP53/NPM1	14	geneontology_Biological_Process	0.030837
GO:0006397	mRNA processing	49/454	499/17913	3.80605e-16	2.25476e-14	1.97417e-14	HNRNPM/HSPA8/PUF60/HNRNPU/U2AF2/SF3A1/SF3B1/DHX9/PRPF19/DHX15/SNRNP200/SF3B2/PABPC1/SF3B3/CDC5L/PRPF8/RRP1B/FMR1/PRPF4/SNRPB2/DDX5/SRPK1/FIP1L1/PRPF3/PRPF6/EFTUD2/U2AF1/DDX23/RBM39/SART1/DDX17/CHERP/YBX1/SNRNP70/HNRNPH1/AKAP17A/CPSF1/MTREX/SUPT5H/HNRNPR/DHX35/KHDRBS1/SRSF3/CPSF3/RBM25/SRSF4/SRPK2/CDK11B/SUPT6H	49	geneontology_Biological_Process	0.10793
GO:0034080	CENP-A containing nucleosome assembly	16/454	42/17913	2.02955e-15	1.16226e-13	1.01763e-13	SMARCA5/H4C8/H4C3/H4C11/H4-16/H4C15/H4C14/H4C12/H4C6/H4C13/H4C9/H4C5/H4C4/H4C1/H4C2/NPM1	16	geneontology_Biological_Process	0.0352423
GO:0061641	CENP-A containing chromatin organization	16/454	42/17913	2.02955e-15	1.16226e-13	1.01763e-13	SMARCA5/H4C8/H4C3/H4C11/H4-16/H4C15/H4C14/H4C12/H4C6/H4C13/H4C9/H4C5/H4C4/H4C1/H4C2/NPM1	16	geneontology_Biological_Process	0.0352423
GO:0031055	chromatin remodeling at centromere	16/454	46/17913	1.10105e-14	6.20196e-13	5.43018e-13	SMARCA5/H4C8/H4C3/H4C11/H4-16/H4C15/H4C14/H4C12/H4C6/H4C13/H4C9/H4C5/H4C4/H4C1/H4C2/NPM1	16	geneontology_Biological_Process	0.0352423
GO:0000723	telomere maintenance	26/454	154/17913	1.55873e-14	8.63841e-13	7.56343e-13	PARP1/HNRNPU/NAT10/RFC1/RFC4/RFC3/H4C8/H4C3/H4C11/H4-16/H4C15/H4C14/H4C12/H4C6/H4C13/H4C9/H4C5/H4C4/H4C1/H4C2/GNL3/RFC5/RFC2/XRCC1/RECQL4/XRCC5	26	geneontology_Biological_Process	0.0572687
GO:0006336	DNA replication-independent nucleosome assembly	16/454	53/17913	1.40061e-13	7.51953e-12	6.58379e-12	SMARCA5/H4C8/H4C3/H4C11/H4-16/H4C15/H4C14/H4C12/H4C6/H4C13/H4C9/H4C5/H4C4/H4C1/H4C2/NPM1	16	geneontology_Biological_Process	0.0352423
GO:0034724	DNA replication-independent nucleosome organization	16/454	53/17913	1.40061e-13	7.51953e-12	6.58379e-12	SMARCA5/H4C8/H4C3/H4C11/H4-16/H4C15/H4C14/H4C12/H4C6/H4C13/H4C9/H4C5/H4C4/H4C1/H4C2/NPM1	16	geneontology_Biological_Process	0.0352423
GO:0034508	centromere complex assembly	16/454	54/17913	1.94455e-13	1.02792e-11	9.00005e-12	SMARCA5/H4C8/H4C3/H4C11/H4-16/H4C15/H4C14/H4C12/H4C6/H4C13/H4C9/H4C5/H4C4/H4C1/H4C2/NPM1	16	geneontology_Biological_Process	0.0352423
GO:0000027	ribosomal large subunit assembly	9/454	11/17913	2.09856e-13	1.09252e-11	9.56566e-12	RPL5/DHX30/RPL11/BOP1/NOP2/DDX28/RRS1/MRTO4/NOP53	9	geneontology_Biological_Process	0.0198238
GO:0043486	histone exchange	16/454	55/17913	2.67923e-13	1.37401e-11	1.20302e-11	SMARCA5/H4C8/H4C3/H4C11/H4-16/H4C15/H4C14/H4C12/H4C6/H4C13/H4C9/H4C5/H4C4/H4C1/H4C2/NPM1	16	geneontology_Biological_Process	0.0352423
GO:1903311	regulation of mRNA metabolic process	32/454	275/17913	6.63436e-13	3.3523e-11	2.93514e-11	HSPA8/IGF2BP3/IGF2BP1/HNRNPU/U2AF2/LARP1/DHX9/PRPF19/RPS27A/PABPC1/IGF2BP2/FMR1/DDX5/SRPK1/SERBP1/DDX17/CNOT1/PABPC4/VIM/YBX1/SNRNP70/MOV10/NPM1/SUPT5H/HNRNPR/KHDRBS1/SRSF3/RBM25/SRSF4/SRPK2/CDK11B/SUPT6H	32	geneontology_Biological_Process	0.0704846
GO:0030099	myeloid cell differentiation	39/454	411/17913	1.36719e-12	6.80819e-11	5.96097e-11	MYH9/PARP1/RPS6/HSPA1B/H4C8/H4C3/H4C11/H4-16/H4C15/H4C14/H4C12/H4C6/H4C13/H4C9/H4C5/H4C4/H4C1/H4C2/HSPA9/PABPC4/H3C12/H3C4/H3C8/H3C6/H3C11/H3C1/H3C7/H3C10/H3C2/H3C3/EIF6/RPS14/MOV10/RPS19/LBR/LYAR/THBS1/PIP4K2A/ABI1	39	geneontology_Biological_Process	0.0859031
GO:0006303	double-strand break repair via nonhomologous end joining	18/454	81/17913	1.40095e-12	6.87667e-11	6.02093e-11	PRPF19/H4C8/H4C3/H4C11/H4-16/H4C15/H4C14/H4C12/H4C6/H4C13/H4C9/H4C5/H4C4/H4C1/H4C2/XRCC1/XRCC5/HMGA2	18	geneontology_Biological_Process	0.0396476
GO:0016233	telomere capping	15/454	53/17913	2.353e-12	1.13872e-10	9.97016e-11	H4C8/H4C3/H4C11/H4-16/H4C15/H4C14/H4C12/H4C6/H4C13/H4C9/H4C5/H4C4/H4C1/H4C2/XRCC1	15	geneontology_Biological_Process	0.0330396
GO:0043044	ATP-dependent chromatin remodeling	17/454	77/17913	6.61915e-12	3.15881e-10	2.76572e-10	ACTB/SMARCA5/H4C8/H4C3/H4C11/H4-16/H4C15/H4C14/H4C12/H4C6/H4C13/H4C9/H4C5/H4C4/H4C1/H4C2/NPM1	17	geneontology_Biological_Process	0.0374449
GO:0034250	positive regulation of cellular amide metabolic process	22/454	140/17913	7.5233e-12	3.5411e-10	3.10045e-10	RPL5/RPS4X/RPL26/EEF2/RACK1/LARP1/DHX9/PABPC1/NAT10/DDX3X/TRMT10C/CCN1/FMR1/VIM/EIF6/LARP4/RPUSD4/THBS1/LARP4B/NPM1/EIF2B5/KHDRBS1	22	geneontology_Biological_Process	0.0484581
GO:0000726	non-recombinational repair	18/454	89/17913	7.71686e-12	3.58313e-10	3.13724e-10	PRPF19/H4C8/H4C3/H4C11/H4-16/H4C15/H4C14/H4C12/H4C6/H4C13/H4C9/H4C5/H4C4/H4C1/H4C2/XRCC1/XRCC5/HMGA2	18	geneontology_Biological_Process	0.0396476
GO:0045637	regulation of myeloid cell differentiation	29/454	250/17913	8.89482e-12	4.07501e-10	3.56792e-10	HSPA1B/H4C8/H4C3/H4C11/H4-16/H4C15/H4C14/H4C12/H4C6/H4C13/H4C9/H4C5/H4C4/H4C1/H4C2/HSPA9/H3C12/H3C4/H3C8/H3C6/H3C11/H3C1/H3C7/H3C10/H3C2/H3C3/EIF6/MOV10/THBS1	29	geneontology_Biological_Process	0.0638767
GO:0006338	chromatin remodeling	23/454	156/17913	9.72576e-12	4.39707e-10	3.84989e-10	ACTB/TOP1/SMARCA5/H4C8/H4C3/H4C11/H4-16/H4C15/H4C14/H4C12/H4C6/H4C13/H4C9/H4C5/H4C4/H4C1/H4C2/DAXX/CHD1/NPM1/HMGA2/HMGA1/SUPT6H	23	geneontology_Biological_Process	0.0506608
GO:0045727	positive regulation of translation	20/454	117/17913	1.39034e-11	6.20417e-10	5.43212e-10	RPL5/RPS4X/RPL26/EEF2/LARP1/DHX9/PABPC1/NAT10/DDX3X/TRMT10C/FMR1/VIM/EIF6/LARP4/RPUSD4/THBS1/LARP4B/NPM1/EIF2B5/KHDRBS1	20	geneontology_Biological_Process	0.0440529
GO:0043484	regulation of RNA splicing	19/454	115/17913	8.37888e-11	3.69101e-09	3.23169e-09	HSPA8/RPS13/HNRNPU/U2AF2/PRPF19/RRP1B/FMR1/DDX5/SRPK1/DDX17/SNRNP70/HNRNPH1/AKAP17A/RPS26/KHDRBS1/SRSF3/RBM25/SRSF4/SRPK2	19	geneontology_Biological_Process	0.0418502
GO:0050684	regulation of mRNA processing	18/454	108/17913	2.27603e-10	9.89928e-09	8.66741e-09	HSPA8/HNRNPU/U2AF2/DHX9/PRPF19/FMR1/DDX5/SRPK1/DDX17/SNRNP70/SUPT5H/KHDRBS1/SRSF3/RBM25/SRSF4/SRPK2/CDK11B/SUPT6H	18	geneontology_Biological_Process	0.0396476
GO:0038111	interleukin-7-mediated signaling pathway	10/454	30/17913	1.89057e-09	8.12002e-08	7.10956e-08	H3C12/H3C4/H3C8/H3C6/H3C11/H3C1/H3C7/H3C10/H3C2/H3C3	10	geneontology_Biological_Process	0.0220264
GO:0006403	RNA localization	23/454	208/17913	3.35762e-09	1.42429e-07	1.24705e-07	MYO1C/IGF2BP3/IGF2BP1/HNRNPU/U2AF2/RPS15/DHX9/IGF2BP2/FMR1/FBL/FIP1L1/PRPF6/U2AF1/G3BP2/NOP58/CPSF1/SDAD1/KHDRBS1/SRSF3/CPSF3/SRSF4/SSB/SUPT6H	23	geneontology_Biological_Process	0.0506608
GO:0042274	ribosomal small subunit biogenesis	9/454	24/17913	3.71932e-09	1.55849e-07	1.36455e-07	RPS17/RPS6/RPS7/RPS15/RPS24/RPS14/RPS19/FAM207A/RCL1	9	geneontology_Biological_Process	0.0198238
GO:0098760	response to interleukin-7	11/454	41/17913	3.91065e-09	1.59964e-07	1.40058e-07	H3C12/H3C4/H3C8/H3C6/H3C11/H3C1/H3C7/H3C10/H3C2/H3C3/YBX1	11	geneontology_Biological_Process	0.0242291
GO:0098761	cellular response to interleukin-7	11/454	41/17913	3.91065e-09	1.59964e-07	1.40058e-07	H3C12/H3C4/H3C8/H3C6/H3C11/H3C1/H3C7/H3C10/H3C2/H3C3/YBX1	11	geneontology_Biological_Process	0.0242291
GO:0048024	regulation of mRNA splicing, via spliceosome	14/454	75/17913	5.05357e-09	2.04283e-07	1.78862e-07	HSPA8/HNRNPU/U2AF2/PRPF19/FMR1/DDX5/SRPK1/DDX17/SNRNP70/KHDRBS1/SRSF3/RBM25/SRSF4/SRPK2	14	geneontology_Biological_Process	0.030837
GO:0045638	negative regulation of myeloid cell differentiation	15/454	92/17913	9.97983e-09	3.98729e-07	3.49111e-07	H4C8/H4C3/H4C11/H4-16/H4C15/H4C14/H4C12/H4C6/H4C13/H4C9/H4C5/H4C4/H4C1/H4C2/HSPA9	15	geneontology_Biological_Process	0.0330396
GO:0006302	double-strand break repair	22/454	211/17913	2.18317e-08	8.62228e-07	7.54931e-07	PARP1/PRPF19/DEK/H4C8/H4C3/H4C11/H4-16/H4C15/H4C14/H4C12/H4C6/H4C13/H4C9/H4C5/H4C4/H4C1/H4C2/XRCC1/TRIP12/CGAS/XRCC5/HMGA2	22	geneontology_Biological_Process	0.0484581
GO:0050657	nucleic acid transport	20/454	176/17913	2.25101e-08	8.69041e-07	7.60897e-07	MYO1C/IGF2BP3/IGF2BP1/HNRNPU/U2AF2/RPS15/DHX9/IGF2BP2/FMR1/FIP1L1/U2AF1/G3BP2/CPSF1/SDAD1/KHDRBS1/SRSF3/CPSF3/SRSF4/SSB/SUPT6H	20	geneontology_Biological_Process	0.0440529
GO:0050658	RNA transport	20/454	176/17913	2.25101e-08	8.69041e-07	7.60897e-07	MYO1C/IGF2BP3/IGF2BP1/HNRNPU/U2AF2/RPS15/DHX9/IGF2BP2/FMR1/FIP1L1/U2AF1/G3BP2/CPSF1/SDAD1/KHDRBS1/SRSF3/CPSF3/SRSF4/SSB/SUPT6H	20	geneontology_Biological_Process	0.0440529
GO:0051236	establishment of RNA localization	20/454	179/17913	3.00105e-08	1.14573e-06	1.00316e-06	MYO1C/IGF2BP3/IGF2BP1/HNRNPU/U2AF2/RPS15/DHX9/IGF2BP2/FMR1/FIP1L1/U2AF1/G3BP2/CPSF1/SDAD1/KHDRBS1/SRSF3/CPSF3/SRSF4/SSB/SUPT6H	20	geneontology_Biological_Process	0.0440529
GO:0048524	positive regulation of viral process	15/454	103/17913	4.82022e-08	1.82003e-06	1.59354e-06	PC/HSPA8/STAU1/LARP1/DHX9/PABPC1/DDX3X/RRP1B/FMR1/KPNA2/SRPK1/TOP2A/CHD1/SUPT5H/SRPK2	15	geneontology_Biological_Process	0.0330396
GO:0060249	anatomical structure homeostasis	31/454	413/17913	7.7504e-08	2.89461e-06	2.5344e-06	ACACA/KRT1/PARP1/ACTB/HNRNPU/TAOK1/NAT10/RFC1/RFC4/ALB/RFC3/H4C8/H4C3/H4C11/H4-16/H4C15/H4C14/H4C12/H4C6/H4C13/H4C9/H4C5/H4C4/H4C1/H4C2/GNL3/RFC5/RFC2/XRCC1/RECQL4/XRCC5	31	geneontology_Biological_Process	0.0682819
GO:0043903	regulation of symbiosis, encompassing mutualism through parasitism	22/454	232/17913	1.19848e-07	4.42795e-06	3.87693e-06	PC/HSPA8/STAU1/LARP1/DHX9/PABPC1/GSN/DDX3X/RRP1B/GAPDH/TRIM28/FMR1/DDX5/KPNA2/SRPK1/ILF3/SQSTM1/TOP2A/CHD1/HMGA2/SUPT5H/SRPK2	22	geneontology_Biological_Process	0.0484581
GO:1901796	regulation of signal transduction by p53 class mediator	19/454	179/17913	1.51205e-07	5.52702e-06	4.83924e-06	RPL5/SUPT16H/RPL26/SSRP1/RPS7/RPL11/RFC4/DDX5/BOP1/RFC3/NOP2/RFC5/RRS1/RFC2/NOP53/RPF2/PAK1IP1/CSNK2A1/RPL23	19	geneontology_Biological_Process	0.0418502
GO:0045815	positive regulation of gene expression, epigenetic	10/454	47/17913	2.21486e-07	8.01082e-06	7.01394e-06	MYO1C/ACTB/MYBBP1A/SF3B1/SMARCA5/DEK/MACROH2A1/DDX21/POLR1E/HMGA1	10	geneontology_Biological_Process	0.0220264
GO:0015931	nucleobase-containing compound transport	21/454	221/17913	2.24502e-07	8.0353e-06	7.03538e-06	MYO1C/IGF2BP3/IGF2BP1/HNRNPU/U2AF2/RPS15/DHX9/IGF2BP2/FMR1/SLC25A5/FIP1L1/U2AF1/G3BP2/CPSF1/SDAD1/KHDRBS1/SRSF3/CPSF3/SRSF4/SSB/SUPT6H	21	geneontology_Biological_Process	0.0462555
GO:1903902	positive regulation of viral life cycle	11/454	59/17913	2.29655e-07	8.13501e-06	7.12268e-06	PC/HSPA8/STAU1/LARP1/PABPC1/DDX3X/FMR1/KPNA2/SRPK1/TOP2A/SRPK2	11	geneontology_Biological_Process	0.0242291
GO:0050792	regulation of viral process	20/454	204/17913	2.6319e-07	9.22776e-06	8.07945e-06	PC/HSPA8/STAU1/LARP1/DHX9/PABPC1/GSN/DDX3X/RRP1B/TRIM28/FMR1/DDX5/KPNA2/SRPK1/ILF3/TOP2A/CHD1/HMGA2/SUPT5H/SRPK2	20	geneontology_Biological_Process	0.0440529
GO:0042769	DNA damage response, detection of DNA damage	9/454	38/17913	3.38263e-07	1.17401e-05	1.02792e-05	PARP1/RPS3/RPS27A/RFC1/RFC4/RFC3/RFC5/RFC2/HMGA2	9	geneontology_Biological_Process	0.0198238
GO:0032508	DNA duplex unwinding	12/454	76/17913	4.33896e-07	1.49087e-05	1.30534e-05	PARP1/DHX30/DHX9/RPS27A/DDX3X/MCM7/RECQL4/TOP2A/XRCC5/CHD1/MCM2/HMGA1	12	geneontology_Biological_Process	0.0264317
GO:0006352	DNA-templated transcription, initiation	21/454	231/17913	4.70469e-07	1.60052e-05	1.40135e-05	CAVIN1/TRIM28/SMARCA5/TFAM/POLRMT/MECP2/H4C8/H4C3/H4C11/H4-16/H4C15/H4C14/H4C12/H4C6/H4C13/H4C9/H4C5/H4C4/H4C1/H4C2/POLR1E	21	geneontology_Biological_Process	0.0462555
GO:0043488	regulation of mRNA stability	17/454	158/17913	5.62917e-07	1.89626e-05	1.66029e-05	HSPA8/IGF2BP3/IGF2BP1/HNRNPU/LARP1/DHX9/RPS27A/PABPC1/IGF2BP2/FMR1/SERBP1/PABPC4/VIM/YBX1/MOV10/NPM1/HNRNPR	17	geneontology_Biological_Process	0.0374449
GO:0061013	regulation of mRNA catabolic process	18/454	178/17913	6.61613e-07	2.20709e-05	1.93244e-05	HSPA8/IGF2BP3/IGF2BP1/HNRNPU/LARP1/DHX9/RPS27A/PABPC1/IGF2BP2/FMR1/SERBP1/CNOT1/PABPC4/VIM/YBX1/MOV10/NPM1/HNRNPR	18	geneontology_Biological_Process	0.0396476
GO:0045069	regulation of viral genome replication	13/454	95/17913	7.91383e-07	2.61461e-05	2.28924e-05	HSPA8/STAU1/LARP1/PABPC1/DDX3X/TRIM28/FMR1/DDX5/SRPK1/ILF3/TOP2A/HMGA2/SRPK2	13	geneontology_Biological_Process	0.0286344
GO:0043487	regulation of RNA stability	17/454	163/17913	8.75738e-07	2.86575e-05	2.50913e-05	HSPA8/IGF2BP3/IGF2BP1/HNRNPU/LARP1/DHX9/RPS27A/PABPC1/IGF2BP2/FMR1/SERBP1/PABPC4/VIM/YBX1/MOV10/NPM1/HNRNPR	17	geneontology_Biological_Process	0.0374449
GO:1903900	regulation of viral life cycle	16/454	147/17913	1.0361e-06	3.35853e-05	2.94059e-05	PC/HSPA8/STAU1/LARP1/PABPC1/GSN/DDX3X/TRIM28/FMR1/DDX5/KPNA2/SRPK1/ILF3/TOP2A/HMGA2/SRPK2	16	geneontology_Biological_Process	0.0352423
GO:0006297	nucleotide-excision repair, DNA gap filling	7/454	23/17913	1.10632e-06	3.52389e-05	3.08537e-05	RPS27A/RFC1/RFC4/RFC3/RFC5/RFC2/XRCC1	7	geneontology_Biological_Process	0.0154185
GO:0072331	signal transduction by p53 class mediator	22/454	264/17913	1.10762e-06	3.52389e-05	3.08537e-05	RPL5/SUPT16H/RPL26/SSRP1/RPS7/MYBBP1A/RPL11/RFC4/DDX5/BOP1/RFC3/NOP2/CNOT1/RFC5/RRS1/RFC2/NOP53/RPF2/USP10/PAK1IP1/CSNK2A1/RPL23	22	geneontology_Biological_Process	0.0484581
GO:0006446	regulation of translational initiation	11/454	69/17913	1.19155e-06	3.75612e-05	3.2887e-05	RPL13A/LARP1/DDX3X/FMR1/EIF2B2/EIF2S1/EIF3B/NPM1/EIF2B5/KHDRBS1/EIF3H	11	geneontology_Biological_Process	0.0242291
GO:0032392	DNA geometric change	12/454	86/17913	1.70103e-06	5.3134e-05	4.6522e-05	PARP1/DHX30/DHX9/RPS27A/DDX3X/MCM7/RECQL4/TOP2A/XRCC5/CHD1/MCM2/HMGA1	12	geneontology_Biological_Process	0.0264317
GO:0045070	positive regulation of viral genome replication	8/454	35/17913	2.06473e-06	6.39136e-05	5.59601e-05	HSPA8/STAU1/LARP1/PABPC1/DDX3X/SRPK1/TOP2A/SRPK2	8	geneontology_Biological_Process	0.0176211
GO:0019079	viral genome replication	14/454	120/17913	2.13551e-06	6.55145e-05	5.73618e-05	HSPA8/STAU1/LARP1/PABPC1/DDX3X/TRIM28/FMR1/DDX5/SRPK1/DEK/ILF3/TOP2A/HMGA2/SRPK2	14	geneontology_Biological_Process	0.030837
GO:0034249	negative regulation of cellular amide metabolic process	19/454	217/17913	2.89394e-06	8.79962e-05	7.70459e-05	NCL/RPS3/RPL13A/IGF2BP3/IGF2BP1/RACK1/LARP1/DDX3X/GAPDH/IGF2BP2/FMR1/ILF3/EPRS1/CNOT1/SNRNP70/EIF6/MOV10/EIF2S1/HNRNPR	19	geneontology_Biological_Process	0.0418502
GO:0017148	negative regulation of translation	18/454	198/17913	3.10023e-06	9.31681e-05	8.15741e-05	NCL/RPS3/RPL13A/IGF2BP3/IGF2BP1/RACK1/LARP1/DDX3X/GAPDH/IGF2BP2/FMR1/ILF3/EPRS1/CNOT1/EIF6/MOV10/EIF2S1/HNRNPR	18	geneontology_Biological_Process	0.0396476
GO:0031123	RNA 3'-end processing	13/454	107/17913	3.11826e-06	9.31681e-05	8.15741e-05	U2AF2/PABPC1/TRMT10C/FIP1L1/U2AF1/CPSF1/ERI1/SUPT5H/SRSF3/HSD17B10/CPSF3/SRSF4/SSB	13	geneontology_Biological_Process	0.0286344
GO:1903706	regulation of hemopoiesis	30/454	468/17913	3.43092e-06	0.000101626	8.89798e-05	HSPA1B/H4C8/H4C3/H4C11/H4-16/H4C15/H4C14/H4C12/H4C6/H4C13/H4C9/H4C5/H4C4/H4C1/H4C2/HSPA9/SART1/H3C12/H3C4/H3C8/H3C6/H3C11/H3C1/H3C7/H3C10/H3C2/H3C3/EIF6/MOV10/THBS1	30	geneontology_Biological_Process	0.0660793
GO:0043902	positive regulation of multi-organism process	17/454	180/17913	3.46841e-06	0.000101859	8.91832e-05	PC/HSPA8/STAU1/LARP1/DHX9/PABPC1/DDX3X/RRP1B/GAPDH/FMR1/KPNA2/SRPK1/TOP2A/CHD1/SUPT5H/SRPK2/CD180	17	geneontology_Biological_Process	0.0374449
GO:0051169	nuclear transport	23/454	305/17913	3.50123e-06	0.000101951	8.92643e-05	U2AF2/RPS15/DHX9/TRIM28/FLNA/KPNA2/FIP1L1/U2AF1/HSPA9/KPNB1/CPSF1/SDAD1/EMD/NPM1/KHDRBS1/SRSF3/HMGA1/CPSF3/SRSF4/SSB/RPL23/KPNA7/SUPT6H	23	geneontology_Biological_Process	0.0506608
GO:0042276	error-prone translesion synthesis	6/454	18/17913	3.67486e-06	0.000106108	9.29036e-05	RPS27A/RFC1/RFC4/RFC3/RFC5/RFC2	6	geneontology_Biological_Process	0.0132159
GO:0051028	mRNA transport	15/454	146/17913	4.63329e-06	0.000132666	0.000116157	MYO1C/IGF2BP3/IGF2BP1/U2AF2/DHX9/IGF2BP2/FMR1/FIP1L1/U2AF1/G3BP2/CPSF1/SRSF3/CPSF3/SRSF4/SUPT6H	15	geneontology_Biological_Process	0.0330396
GO:0070987	error-free translesion synthesis	6/454	19/17913	5.25636e-06	0.000149263	0.000130689	RPS27A/RFC1/RFC4/RFC3/RFC5/RFC2	6	geneontology_Biological_Process	0.0132159
GO:1903707	negative regulation of hemopoiesis	15/454	152/17913	7.60863e-06	0.000214289	0.000187623	H4C8/H4C3/H4C11/H4-16/H4C15/H4C14/H4C12/H4C6/H4C13/H4C9/H4C5/H4C4/H4C1/H4C2/HSPA9	15	geneontology_Biological_Process	0.0330396
GO:0009303	rRNA transcription	7/454	30/17913	7.87844e-06	0.000220084	0.000192696	NCL/CAVIN1/NIFK/MACROH2A1/NOP53/MARS1/PWP1	7	geneontology_Biological_Process	0.0154185
GO:1903312	negative regulation of mRNA metabolic process	10/454	69/17913	8.84044e-06	0.000244966	0.000214482	IGF2BP1/HNRNPU/U2AF2/LARP1/DHX9/PABPC1/FMR1/YBX1/SUPT5H/SRSF4	10	geneontology_Biological_Process	0.0220264
GO:0006913	nucleocytoplasmic transport	22/454	302/17913	9.87798e-06	0.000271526	0.000237737	U2AF2/RPS15/DHX9/TRIM28/FLNA/KPNA2/FIP1L1/U2AF1/HSPA9/KPNB1/CPSF1/SDAD1/EMD/NPM1/KHDRBS1/SRSF3/CPSF3/SRSF4/SSB/RPL23/KPNA7/SUPT6H	22	geneontology_Biological_Process	0.0484581
GO:0042790	nucleolar large rRNA transcription by RNA polymerase I	5/454	13/17913	1.11288e-05	0.00030109	0.000263622	NCL/MACROH2A1/NOP53/MARS1/PWP1	5	geneontology_Biological_Process	0.0110132
GO:1901836	regulation of transcription of nucleolar large rRNA by RNA polymerase I	5/454	13/17913	1.11288e-05	0.00030109	0.000263622	NCL/MACROH2A1/NOP53/MARS1/PWP1	5	geneontology_Biological_Process	0.0110132
GO:0006405	RNA export from nucleus	13/454	122/17913	1.34036e-05	0.000359804	0.000315029	U2AF2/RPS15/DHX9/FIP1L1/U2AF1/CPSF1/SDAD1/KHDRBS1/SRSF3/CPSF3/SRSF4/SSB/SUPT6H	13	geneontology_Biological_Process	0.0286344
GO:0001732	formation of cytoplasmic translation initiation complex	5/454	14/17913	1.69513e-05	0.00045151	0.000395324	EIF3CL/EIF3A/EIF3B/EIF3H/EIF3I	5	geneontology_Biological_Process	0.0110132
GO:0031397	negative regulation of protein ubiquitination	10/454	76/17913	2.11897e-05	0.000560061	0.000490367	RPL5/RPS3/RPS7/U2AF2/RPL11/GTPBP4/HSPA1B/DNAJA1/TRIP12/RPL23	10	geneontology_Biological_Process	0.0220264
GO:0034330	cell junction organization	20/454	277/17913	2.8311e-05	0.00074257	0.000650164	MYO1C/ACTB/KRT14/KRT5/LAMC1/RDX/FLNA/LAMA5/NF2/NUMB/IQGAP1/MTDH/MAP4K4/TJP1/THBS1/ACTN4/CORO1C/EPB41L5/SLK/PDCD6IP	20	geneontology_Biological_Process	0.0440529
GO:0019058	viral life cycle	22/454	324/17913	2.93399e-05	0.000763726	0.000668687	RPSA/PC/HSPA8/STAU1/LARP1/RPS27A/PABPC1/GSN/HSPA1B/DDX3X/TRIM28/FMR1/DDX5/KPNA2/SRPK1/DEK/ILF3/KPNB1/TOP2A/HMGA2/SRPK2/PDCD6IP	22	geneontology_Biological_Process	0.0484581
GO:0034329	cell junction assembly	17/454	214/17913	3.39443e-05	0.000876456	0.000767389	MYO1C/ACTB/KRT14/KRT5/LAMC1/FLNA/LAMA5/IQGAP1/MTDH/MAP4K4/TJP1/THBS1/ACTN4/CORO1C/EPB41L5/SLK/PDCD6IP	17	geneontology_Biological_Process	0.0374449
GO:0006296	nucleotide-excision repair, DNA incision, 5'-to lesion	7/454	37/17913	3.41808e-05	0.000876456	0.000767389	PARP1/RPS27A/RFC1/RFC4/RFC3/RFC5/RFC2	7	geneontology_Biological_Process	0.0154185
GO:0051168	nuclear export	15/454	176/17913	4.36134e-05	0.00111004	0.000971908	U2AF2/RPS15/DHX9/FIP1L1/U2AF1/HSPA9/CPSF1/SDAD1/EMD/KHDRBS1/SRSF3/CPSF3/SRSF4/SSB/SUPT6H	15	geneontology_Biological_Process	0.0330396
GO:0043900	regulation of multi-organism process	25/454	408/17913	4.73329e-05	0.00119585	0.00104704	PC/HSPA8/STAU1/LARP1/DHX9/PABPC1/GSN/DDX3X/RRP1B/GAPDH/TRIM28/FMR1/DDX5/KPNA2/SRPK1/ILF3/SQSTM1/TOP2A/NOP53/CGAS/CHD1/HMGA2/SUPT5H/SRPK2/CD180	25	geneontology_Biological_Process	0.0550661
GO:0002183	cytoplasmic translational initiation	6/454	27/17913	4.82755e-05	0.00121076	0.00106009	RPL13A/EIF3CL/EIF3A/EIF3B/EIF3H/EIF3I	6	geneontology_Biological_Process	0.0132159
GO:0033683	nucleotide-excision repair, DNA incision	7/454	39/17913	4.88797e-05	0.00121703	0.00106559	PARP1/RPS27A/RFC1/RFC4/RFC3/RFC5/RFC2	7	geneontology_Biological_Process	0.0154185
GO:0019985	translesion synthesis	7/454	40/17913	5.79676e-05	0.00143293	0.00125461	RPS27A/RFC1/RFC4/RFC3/RFC5/RFC2/USP10	7	geneontology_Biological_Process	0.0154185
GO:0000380	alternative mRNA splicing, via spliceosome	8/454	54/17913	5.98839e-05	0.00146972	0.00128683	HNRNPM/HNRNPU/DHX9/FMR1/DDX5/DDX17/KHDRBS1/RBM25	8	geneontology_Biological_Process	0.0176211
GO:1903321	negative regulation of protein modification by small protein conjugation or removal	10/454	86/17913	6.27466e-05	0.00152906	0.00133878	RPL5/RPS3/RPS7/U2AF2/RPL11/GTPBP4/HSPA1B/DNAJA1/TRIP12/RPL23	10	geneontology_Biological_Process	0.0220264
GO:1902373	negative regulation of mRNA catabolic process	7/454	43/17913	9.38402e-05	0.00227067	0.00198811	IGF2BP1/HNRNPU/LARP1/DHX9/PABPC1/FMR1/YBX1	7	geneontology_Biological_Process	0.0154185
GO:0007051	spindle organization	13/454	147/17913	9.58634e-05	0.0023034	0.00201677	MYH9/RPS3/TUBB/HNRNPU/EZR/KIF2A/HSPA1B/FLNA/MECP2/DRG1/KPNB1/CLTC/TUBG1	13	geneontology_Biological_Process	0.0286344
GO:0007596	blood coagulation	21/454	331/17913	0.000116726	0.0027852	0.00243861	MYH9/KRT1/ACTB/FLNA/PABPC4/H3C12/H3C4/H3C8/H3C6/H3C11/H3C1/H3C7/H3C10/H3C2/H3C3/THBS1/CAPZA2/SERPINE1/HBD/F2/TFPI2	21	geneontology_Biological_Process	0.0462555
GO:0006356	regulation of transcription by RNA polymerase I	6/454	32/17913	0.000132751	0.00314575	0.00275429	NCL/FLNA/MACROH2A1/NOP53/MARS1/PWP1	6	geneontology_Biological_Process	0.0132159
GO:0051817	modification of morphology or physiology of other organism involved in symbiotic interaction	11/454	113/17913	0.000139921	0.00329294	0.00288316	PC/HSPA8/RRP1B/GAPDH/FMR1/KPNA2/KPNB1/CHD1/HMGA2/F2/KPNA7	11	geneontology_Biological_Process	0.0242291
GO:0007599	hemostasis	21/454	336/17913	0.000143784	0.00336082	0.00294259	MYH9/KRT1/ACTB/FLNA/PABPC4/H3C12/H3C4/H3C8/H3C6/H3C11/H3C1/H3C7/H3C10/H3C2/H3C3/THBS1/CAPZA2/SERPINE1/HBD/F2/TFPI2	21	geneontology_Biological_Process	0.0462555
GO:1901798	positive regulation of signal transduction by p53 class mediator	5/454	21/17913	0.000148779	0.00345408	0.00302425	RPL26/RPS7/RPL11/DDX5/RPL23	5	geneontology_Biological_Process	0.0110132
GO:0050817	coagulation	21/454	337/17913	0.000149816	0.00345483	0.0030249	MYH9/KRT1/ACTB/FLNA/PABPC4/H3C12/H3C4/H3C8/H3C6/H3C11/H3C1/H3C7/H3C10/H3C2/H3C3/THBS1/CAPZA2/SERPINE1/HBD/F2/TFPI2	21	geneontology_Biological_Process	0.0462555
GO:0071353	cellular response to interleukin-4	6/454	33/17913	0.000158812	0.00363245	0.00318042	RPL3/TUBA1B/RPS2/HSPA5/IMPDH2/MCM2	6	geneontology_Biological_Process	0.0132159
GO:0007044	cell-substrate junction assembly	10/454	96/17913	0.000159633	0.00363245	0.00318042	KRT14/KRT5/LAMC1/LAMA5/IQGAP1/MAP4K4/THBS1/CORO1C/EPB41L5/SLK	10	geneontology_Biological_Process	0.0220264
GO:0006360	transcription by RNA polymerase I	8/454	62/17913	0.000163067	0.00368616	0.00322745	NCL/CAVIN1/FLNA/MACROH2A1/POLR1E/NOP53/MARS1/PWP1	8	geneontology_Biological_Process	0.0176211
GO:0006301	postreplication repair	7/454	47/17913	0.000167849	0.00376946	0.00330039	RPS27A/RFC1/RFC4/RFC3/RFC5/RFC2/USP10	7	geneontology_Biological_Process	0.0154185
GO:0000460	maturation of 5.8S rRNA	4/454	12/17913	0.000171474	0.00382587	0.00334978	PES1/BOP1/MTREX/RCL1	4	geneontology_Biological_Process	0.00881057
GO:0090305	nucleic acid phosphodiester bond hydrolysis	18/454	268/17913	0.000176011	0.00389368	0.00340914	PARP1/POP1/RPS27A/RFC1/RFC4/BOP1/RFC3/CNOT1/RFC5/MOV10/RFC2/KPNB1/SND1/CPSF1/MUS81/EME1/RCL1/CPSF3	18	geneontology_Biological_Process	0.0396476
GO:0071426	ribonucleoprotein complex export from nucleus	11/454	116/17913	0.000176779	0.00389368	0.00340914	U2AF2/RPS15/FIP1L1/U2AF1/CPSF1/SDAD1/SRSF3/CPSF3/SRSF4/SSB/SUPT6H	11	geneontology_Biological_Process	0.0242291
GO:0001649	osteoblast differentiation	16/454	222/17913	0.000179798	0.00393494	0.00344527	RRBP1/RSL1D1/HNRNPU/MYBBP1A/RPS15/DHX9/SNRNP200/GTPBP4/CCN1/FBL/DDX5/DDX21/SND1/CLTC/RIOX1/DNAJC13	16	geneontology_Biological_Process	0.0352423
GO:0000154	rRNA modification	5/454	22/17913	0.000188552	0.00410041	0.00359015	NAT10/FTSJ3/TFB1M/MRM1/DIMT1	5	geneontology_Biological_Process	0.0110132
GO:0071166	ribonucleoprotein complex localization	11/454	117/17913	0.000190764	0.00412243	0.00360943	U2AF2/RPS15/FIP1L1/U2AF1/CPSF1/SDAD1/SRSF3/CPSF3/SRSF4/SSB/SUPT6H	11	geneontology_Biological_Process	0.0242291
GO:0051702	interaction with symbiont	9/454	81/17913	0.000206713	0.00443916	0.00388674	PC/HSPA8/RRP1B/GAPDH/FMR1/CHD1/HMGA2/HSPD1/F2	9	geneontology_Biological_Process	0.0198238
GO:1902369	negative regulation of RNA catabolic process	7/454	49/17913	0.000219484	0.00468413	0.00410124	IGF2BP1/HNRNPU/LARP1/DHX9/PABPC1/FMR1/YBX1	7	geneontology_Biological_Process	0.0154185
GO:0035821	modification of morphology or physiology of other organism	13/454	160/17913	0.000224408	0.00475966	0.00416736	PC/HSPA8/H2BC12/RRP1B/GAPDH/FMR1/KPNA2/RPS19/KPNB1/CHD1/HMGA2/F2/KPNA7	13	geneontology_Biological_Process	0.0286344
GO:0009451	RNA modification	11/454	120/17913	0.000238475	0.0050244	0.00439916	NAT10/TRMT10C/FTSJ3/TFB1M/MRM1/DIMT1/NSUN2/RPUSD4/HSD17B10/SSB/MEPCE	11	geneontology_Biological_Process	0.0242291
GO:0030490	maturation of SSU-rRNA	4/454	13/17913	0.000242739	0.0050244	0.00439916	RPS14/RPS19/FAM207A/RCL1	4	geneontology_Biological_Process	0.00881057
GO:0032802	low-density lipoprotein particle receptor catabolic process	4/454	13/17913	0.000242739	0.0050244	0.00439916	AP2A1/AP2M1/AP2B1/CLTC	4	geneontology_Biological_Process	0.00881057
GO:0043628	ncRNA 3'-end processing	4/454	13/17913	0.000242739	0.0050244	0.00439916	TRMT10C/ERI1/HSD17B10/SSB	4	geneontology_Biological_Process	0.00881057
GO:0000731	DNA synthesis involved in DNA repair	7/454	50/17913	0.000249718	0.0051379	0.00449854	RPS27A/RFC1/RFC4/RFC3/RFC5/RFC2/USP10	7	geneontology_Biological_Process	0.0154185
GO:0043414	macromolecule methylation	18/454	276/17913	0.000252728	0.00516889	0.00452567	PARP1/H1-3/H1-5/TRMT10C/FTSJ3/TRIM28/FBL/MECP2/MACROH2A1/CTCF/MRM1/DIMT1/NSUN2/PWP1/HSD17B10/MEPCE/KPNA7/SUPT6H	18	geneontology_Biological_Process	0.0396476
GO:0048255	mRNA stabilization	6/454	36/17913	0.000261914	0.00529375	0.00463499	IGF2BP1/HNRNPU/LARP1/DHX9/PABPC1/YBX1	6	geneontology_Biological_Process	0.0132159
GO:0070670	response to interleukin-4	6/454	36/17913	0.000261914	0.00529375	0.00463499	RPL3/TUBA1B/RPS2/HSPA5/IMPDH2/MCM2	6	geneontology_Biological_Process	0.0132159
GO:0006611	protein export from nucleus	13/454	163/17913	0.000269354	0.00541228	0.00473877	U2AF2/RPS15/FIP1L1/U2AF1/HSPA9/CPSF1/SDAD1/EMD/SRSF3/CPSF3/SRSF4/SSB/SUPT6H	13	geneontology_Biological_Process	0.0286344
GO:0019081	viral translation	4/454	14/17913	0.000333053	0.00665332	0.00582538	DHX9/EIF3A/EIF3B/SSB	4	geneontology_Biological_Process	0.00881057
GO:2001251	negative regulation of chromosome organization	11/454	125/17913	0.000340324	0.00675926	0.00591813	PARP1/HNRNPU/NAT10/MACROH2A1/XRCC1/TRIP12/TOP2A/XRCC5/MCM2/HMGA1/SUPT6H	11	geneontology_Biological_Process	0.0242291
GO:0031124	mRNA 3'-end processing	9/454	89/17913	0.000421509	0.00832358	0.00728779	U2AF2/PABPC1/FIP1L1/U2AF1/CPSF1/SUPT5H/SRSF3/CPSF3/SRSF4	9	geneontology_Biological_Process	0.0198238
GO:0006283	transcription-coupled nucleotide-excision repair	8/454	73/17913	0.000508764	0.00993513	0.0086988	PRPF19/RPS27A/RFC1/RFC4/RFC3/RFC5/RFC2/XRCC1	8	geneontology_Biological_Process	0.0176211
GO:0001510	RNA methylation	7/454	56/17913	0.000508901	0.00993513	0.0086988	TRMT10C/FTSJ3/MRM1/DIMT1/NSUN2/HSD17B10/MEPCE	7	geneontology_Biological_Process	0.0154185
GO:0032201	telomere maintenance via semi-conservative replication	5/454	27/17913	0.000520734	0.0101087	0.00885077	RFC1/RFC4/RFC3/RFC5/RFC2	5	geneontology_Biological_Process	0.0110132
GO:2001022	positive regulation of response to DNA damage stimulus	9/454	92/17913	0.000538955	0.0103719	0.00908121	PARP1/RPS3/RPL26/DHX9/TRIM28/FMR1/DDX5/XRCC1/HMGA2	9	geneontology_Biological_Process	0.0198238
GO:0000381	regulation of alternative mRNA splicing, via spliceosome	6/454	41/17913	0.000543348	0.0103719	0.00908121	HNRNPU/FMR1/DDX5/DDX17/KHDRBS1/RBM25	6	geneontology_Biological_Process	0.0132159
GO:0043489	RNA stabilization	6/454	41/17913	0.000543348	0.0103719	0.00908121	IGF2BP1/HNRNPU/LARP1/DHX9/PABPC1/YBX1	6	geneontology_Biological_Process	0.0132159
GO:0051444	negative regulation of ubiquitin-protein transferase activity	4/454	16/17913	0.000581659	0.0109812	0.00961469	RPL5/RPS7/RPL11/RPL23	4	geneontology_Biological_Process	0.00881057
GO:0099116	tRNA 5'-end processing	4/454	16/17913	0.000581659	0.0109812	0.00961469	POP1/TRMT10C/HSD17B10/SSB	4	geneontology_Biological_Process	0.00881057
GO:0034504	protein localization to nucleus	15/454	223/17913	0.000589033	0.0109996	0.00963076	PARP1/HNRNPU/RPL11/TRIM28/FLNA/KPNA2/NF2/OSBPL8/RRS1/KPNB1/NOP53/RPF2/RPL23/F2/KPNA7	15	geneontology_Biological_Process	0.0330396
GO:1903320	regulation of protein modification by small protein conjugation or removal	15/454	223/17913	0.000589033	0.0109996	0.00963076	RPL5/RPS3/RPS7/RPS2/HSPA5/U2AF2/RPL11/GTPBP4/HSPA1B/GNL3/DNAJA1/DAXX/TRIP12/NOP53/RPL23	15	geneontology_Biological_Process	0.0330396
GO:0051052	regulation of DNA metabolic process	22/454	403/17913	0.00065663	0.0121956	0.0106779	PARP1/RPS3/HNRNPU/DHX9/NAT10/GTPBP4/RFC4/TRIM28/KPNA2/RFC3/MECP2/DEK/GNL3/RFC5/RFC2/XRCC1/TRIP12/CGAS/XRCC5/NPM1/HMGA2/SUPT6H	22	geneontology_Biological_Process	0.0484581
GO:0051851	modification by host of symbiont morphology or physiology	8/454	77/17913	0.000729378	0.0134739	0.0117972	PC/HSPA8/RRP1B/GAPDH/FMR1/CHD1/HMGA2/F2	8	geneontology_Biological_Process	0.0176211
GO:2000641	regulation of early endosome to late endosome transport	4/454	17/17913	0.000745493	0.0136979	0.0119934	MSN/EZR/RDX/DNAJC13	4	geneontology_Biological_Process	0.00881057
GO:0006399	tRNA metabolic process	12/454	160/17913	0.00079508	0.0145314	0.0127231	POP1/NAT10/TRMT10C/EPRS1/NSUN2/KARS1/RPUSD4/MARS1/CPSF1/QARS1/HSD17B10/SSB	12	geneontology_Biological_Process	0.0264317
GO:1902115	regulation of organelle assembly	13/454	185/17913	0.000898789	0.0163399	0.0143065	MSN/HNRNPU/EZR/ARHGEF2/GSN/HSPA1B/RDX/CNOT1/G3BP2/DRG1/NPM1/PIP4K2A/PDCD6IP	13	geneontology_Biological_Process	0.0286344
GO:2001242	regulation of intrinsic apoptotic signaling pathway	12/454	163/17913	0.00093587	0.0165838	0.0145201	PARP1/RPS3/RPL26/RPS7/RACK1/RPL11/ARHGEF2/DDX3X/PRKRA/DNAJA1/VDAC2/ENO1	12	geneontology_Biological_Process	0.0264317
GO:0034063	stress granule assembly	4/454	18/17913	0.000939432	0.0165838	0.0145201	DDX3X/RPS23/G3BP2/EIF2S1	4	geneontology_Biological_Process	0.00881057
GO:0034471	ncRNA 5'-end processing	4/454	18/17913	0.000939432	0.0165838	0.0145201	POP1/TRMT10C/HSD17B10/SSB	4	geneontology_Biological_Process	0.00881057
GO:0042026	protein refolding	4/454	18/17913	0.000939432	0.0165838	0.0145201	HSPA8/HSPA1B/SNRNP70/HSPD1	4	geneontology_Biological_Process	0.00881057
GO:0045947	negative regulation of translational initiation	4/454	18/17913	0.000939432	0.0165838	0.0145201	RPL13A/LARP1/FMR1/EIF2S1	4	geneontology_Biological_Process	0.00881057
GO:0051053	negative regulation of DNA metabolic process	11/454	141/17913	0.000941164	0.0165838	0.0145201	PARP1/RPS3/HNRNPU/NAT10/GTPBP4/TRIM28/XRCC1/TRIP12/CGAS/XRCC5/HMGA2	11	geneontology_Biological_Process	0.0242291
GO:0032259	methylation	19/454	336/17913	0.000995616	0.0174538	0.0152818	PARP1/H1-3/H1-5/TRMT10C/FTSJ3/TRIM28/FBL/MECP2/MACROH2A1/CTCF/MRM1/DIMT1/NSUN2/SPOUT1/PWP1/HSD17B10/MEPCE/KPNA7/SUPT6H	19	geneontology_Biological_Process	0.0418502
GO:0030866	cortical actin cytoskeleton organization	5/454	31/17913	0.00100841	0.0175884	0.0153996	FMNL2/EZR/EPB41L2/CAVIN3/PDCD6IP	5	geneontology_Biological_Process	0.0110132
GO:0033044	regulation of chromosome organization	18/454	311/17913	0.00103119	0.0178948	0.015668	PARP1/HNRNPU/H1-5/NAT10/TRIM28/FMR1/MECP2/GNL3/MACROH2A1/CTCF/XRCC1/TRIP12/TOP2A/XRCC5/MCM2/HMGA1/KPNA7/SUPT6H	18	geneontology_Biological_Process	0.0396476
GO:0048511	rhythmic process	17/454	287/17913	0.00109612	0.018926	0.0165708	RACK1/HNRNPU/HSPA5/MYBBP1A/TOP1/DHX9/DDX5/SLIT3/SGPL1/TOP2A/IMPDH2/CAVIN3/CPT1A/GFPT1/SERPINE1/HNRNPR/CSNK2A1	17	geneontology_Biological_Process	0.0374449
GO:0006289	nucleotide-excision repair	9/454	102/17913	0.00113827	0.0194661	0.0170437	PARP1/PRPF19/RPS27A/RFC1/RFC4/RFC3/RFC5/RFC2/XRCC1	9	geneontology_Biological_Process	0.0198238
GO:2000059	negative regulation of ubiquitin-dependent protein catabolic process	6/454	47/17913	0.00114179	0.0194661	0.0170437	RPL5/RPS7/RPL11/NOP53/CSNK2A1/RPL23	6	geneontology_Biological_Process	0.0132159
GO:0031503	protein-containing complex localization	15/454	238/17913	0.0011444	0.0194661	0.0170437	HNRNPU/U2AF2/EZR/RPS15/FIP1L1/NUMB/U2AF1/CPSF1/AP2B1/SDAD1/SRSF3/CPSF3/SRSF4/SSB/SUPT6H	15	geneontology_Biological_Process	0.0330396
GO:0008033	tRNA processing	9/454	105/17913	0.00139745	0.0236533	0.0207099	POP1/NAT10/TRMT10C/NSUN2/KARS1/RPUSD4/CPSF1/HSD17B10/SSB	9	geneontology_Biological_Process	0.0198238
GO:0050821	protein stabilization	12/454	171/17913	0.00141591	0.0238343	0.0208683	RPL5/RPS7/H1-5/RPL11/GTPBP4/HSPA1B/GAPDH/FLNA/PRKRA/NOP53/HSPD1/RPL23	12	geneontology_Biological_Process	0.0264317
GO:0000966	RNA 5'-end processing	4/454	20/17913	0.00142895	0.0238343	0.0208683	POP1/TRMT10C/HSD17B10/SSB	4	geneontology_Biological_Process	0.00881057
GO:0070734	histone H3-K27 methylation	4/454	20/17913	0.00142895	0.0238343	0.0208683	H1-3/MACROH2A1/KPNA7/SUPT6H	4	geneontology_Biological_Process	0.00881057
GO:1903391	regulation of adherens junction organization	7/454	67/17913	0.0015036	0.0249582	0.0218524	RDX/IQGAP1/MAP4K4/THBS1/CORO1C/EPB41L5/SLK	7	geneontology_Biological_Process	0.0154185
GO:0031396	regulation of protein ubiquitination	13/454	196/17913	0.00152078	0.0251221	0.0219958	RPL5/RPS3/RPS7/RPS2/HSPA5/U2AF2/RPL11/GTPBP4/HSPA1B/DNAJA1/DAXX/TRIP12/RPL23	13	geneontology_Biological_Process	0.0286344
GO:0031647	regulation of protein stability	16/454	272/17913	0.00163113	0.026816	0.023479	RPL5/HSPA8/RPS7/H1-5/RPL11/GSN/GTPBP4/HSPA1B/ASPH/GAPDH/FLNA/NF2/PRKRA/NOP53/HSPD1/RPL23	16	geneontology_Biological_Process	0.0352423
GO:0061085	regulation of histone H3-K27 methylation	3/454	10/17913	0.0016994	0.0275432	0.0241157	MACROH2A1/KPNA7/SUPT6H	3	geneontology_Biological_Process	0.00660793
GO:0075522	IRES-dependent viral translational initiation	3/454	10/17913	0.0016994	0.0275432	0.0241157	EIF3A/EIF3B/SSB	3	geneontology_Biological_Process	0.00660793
GO:1901838	positive regulation of transcription of nucleolar large rRNA by RNA polymerase I	3/454	10/17913	0.0016994	0.0275432	0.0241157	NCL/MARS1/PWP1	3	geneontology_Biological_Process	0.00660793
GO:0030865	cortical cytoskeleton organization	5/454	35/17913	0.00177312	0.028603	0.0250436	FMNL2/EZR/EPB41L2/CAVIN3/PDCD6IP	5	geneontology_Biological_Process	0.0110132
GO:0031110	regulation of microtubule polymerization or depolymerization	7/454	69/17913	0.00178647	0.0286838	0.0251143	RPS3/TAOK1/ARHGEF2/HSPA1B/MECP2/DRG1/MID1	7	geneontology_Biological_Process	0.0154185
GO:0043254	regulation of protein complex assembly	21/454	409/17913	0.00184427	0.029474	0.0258062	MYO1C/PARP1/RPS3/MSN/HSPA8/RPL13A/RACK1/ARHGEF2/GSN/HSPA1B/DDX3X/CYFIP1/RDX/NCKAP1/ALB/MECP2/CNOT1/G3BP2/DRG1/NOP53/VDAC2	21	geneontology_Biological_Process	0.0462555
GO:0090307	mitotic spindle assembly	6/454	52/17913	0.00194661	0.0309655	0.0271122	HNRNPU/KIF2A/HSPA1B/FLNA/DRG1/KPNB1	6	geneontology_Biological_Process	0.0132159
GO:0097193	intrinsic apoptotic signaling pathway	16/454	277/17913	0.00196302	0.0310826	0.0272147	PARP1/RPS3/RPL26/RPS7/RACK1/MYBBP1A/RPL11/ARHGEF2/DNAJC10/DDX3X/DDX5/PRKRA/DNAJA1/ZNF622/VDAC2/ENO1	16	geneontology_Biological_Process	0.0352423
GO:0032205	negative regulation of telomere maintenance	5/454	36/17913	0.00201686	0.0315597	0.0276324	PARP1/HNRNPU/NAT10/XRCC1/XRCC5	5	geneontology_Biological_Process	0.0110132
GO:0051225	spindle assembly	8/454	90/17913	0.00202071	0.0315597	0.0276324	RPS3/TUBB/HNRNPU/KIF2A/HSPA1B/FLNA/DRG1/KPNB1	8	geneontology_Biological_Process	0.0176211
GO:1901888	regulation of cell junction assembly	8/454	90/17913	0.00202071	0.0315597	0.0276324	MYO1C/IQGAP1/MAP4K4/TJP1/THBS1/CORO1C/EPB41L5/SLK	8	geneontology_Biological_Process	0.0176211
GO:0032799	low-density lipoprotein receptor particle metabolic process	4/454	22/17913	0.00207274	0.0319369	0.0279627	AP2A1/AP2M1/AP2B1/CLTC	4	geneontology_Biological_Process	0.00881057
GO:0045109	intermediate filament organization	4/454	22/17913	0.00207274	0.0319369	0.0279627	KRT9/KRT2/KRT14/VIM	4	geneontology_Biological_Process	0.00881057
GO:1904666	regulation of ubiquitin protein ligase activity	4/454	22/17913	0.00207274	0.0319369	0.0279627	RPL5/RPS7/RPL11/RPL23	4	geneontology_Biological_Process	0.00881057
GO:0000245	spliceosomal complex assembly	7/454	71/17913	0.00210901	0.0322069	0.028199	SF3A1/SF3B1/PRPF19/SNRNP200/PRPF6/DDX23/SRPK2	7	geneontology_Biological_Process	0.0154185
GO:1903313	positive regulation of mRNA metabolic process	7/454	71/17913	0.00210901	0.0322069	0.028199	HSPA8/PRPF19/PABPC1/CNOT1/SNRNP70/MOV10/HNRNPR	7	geneontology_Biological_Process	0.0154185
GO:0006282	regulation of DNA repair	9/454	112/17913	0.00218882	0.0331311	0.0290083	PARP1/RPS3/DHX9/TRIM28/DEK/XRCC1/TRIP12/CGAS/HMGA2	9	geneontology_Biological_Process	0.0198238
GO:0070268	cornification	9/454	112/17913	0.00218882	0.0331311	0.0290083	KRT1/KRT9/KRT10/KRT2/KRT14/KRT5/KRT8/KRT19/CASP14	9	geneontology_Biological_Process	0.0198238
GO:0010755	regulation of plasminogen activation	3/454	11/17913	0.00229294	0.0341062	0.029862	THBS1/SERPINE1/ENO1	3	geneontology_Biological_Process	0.00660793
GO:0031581	hemidesmosome assembly	3/454	11/17913	0.00229294	0.0341062	0.029862	KRT14/KRT5/LAMC1	3	geneontology_Biological_Process	0.00660793
GO:0046831	regulation of RNA export from nucleus	3/454	11/17913	0.00229294	0.0341062	0.029862	DHX9/KHDRBS1/SUPT6H	3	geneontology_Biological_Process	0.00660793
GO:1905668	positive regulation of protein localization to endosome	3/454	11/17913	0.00229294	0.0341062	0.029862	MSN/EZR/RDX	3	geneontology_Biological_Process	0.00660793
GO:2000637	positive regulation of gene silencing by miRNA	4/454	23/17913	0.00245943	0.0364251	0.0318923	DHX9/FMR1/FXR1/DDX5	4	geneontology_Biological_Process	0.00881057
GO:0051261	protein depolymerization	8/454	93/17913	0.00248634	0.0366654	0.0321028	HSPA8/TAOK1/KIF2A/ARHGEF2/GSN/ASPH/RDX/MID1	8	geneontology_Biological_Process	0.0176211
GO:0031109	microtubule polymerization or depolymerization	8/454	94/17913	0.0026589	0.0390427	0.0341842	RPS3/TAOK1/KIF2A/ARHGEF2/HSPA1B/MECP2/DRG1/MID1	8	geneontology_Biological_Process	0.0176211
GO:1902850	microtubule cytoskeleton organization involved in mitosis	9/454	116/17913	0.00278031	0.0406517	0.035593	HNRNPU/KIF2A/ARHGEF2/HSPA1B/FLNA/MECP2/DRG1/KPNB1/CLTC	9	geneontology_Biological_Process	0.0198238
GO:0007052	mitotic spindle organization	8/454	95/17913	0.00284069	0.0413585	0.0362118	HNRNPU/KIF2A/HSPA1B/FLNA/MECP2/DRG1/KPNB1/CLTC	8	geneontology_Biological_Process	0.0176211
GO:0033119	negative regulation of RNA splicing	4/454	24/17913	0.00289295	0.0414502	0.0362921	RPS13/U2AF2/RPS26/SRSF4	4	geneontology_Biological_Process	0.00881057
GO:0060148	positive regulation of posttranscriptional gene silencing	4/454	24/17913	0.00289295	0.0414502	0.0362921	DHX9/FMR1/FXR1/DDX5	4	geneontology_Biological_Process	0.00881057
GO:1903649	regulation of cytoplasmic transport	4/454	24/17913	0.00289295	0.0414502	0.0362921	MSN/EZR/RDX/DNAJC13	4	geneontology_Biological_Process	0.00881057
GO:0009895	negative regulation of catabolic process	16/454	288/17913	0.00289524	0.0414502	0.0362921	RPL5/RPS7/IGF2BP1/HNRNPU/LARP1/DHX9/PABPC1/RPL11/SF3B3/FLNA/FMR1/YBX1/SNRNP70/NOP53/CSNK2A1/RPL23	16	geneontology_Biological_Process	0.0352423
GO:1905666	regulation of protein localization to endosome	3/454	12/17913	0.00300009	0.0427731	0.0374504	MSN/EZR/RDX	3	geneontology_Biological_Process	0.00660793
GO:1902275	regulation of chromatin organization	11/454	165/17913	0.00328548	0.0466484	0.0408434	HNRNPU/H1-5/TRIM28/FMR1/MECP2/MACROH2A1/CTCF/TRIP12/HMGA1/KPNA7/SUPT6H	11	geneontology_Biological_Process	0.0242291
GO:0000244	spliceosomal tri-snRNP complex assembly	4/454	25/17913	0.00337593	0.0475397	0.0416238	PRPF19/PRPF8/PRPF3/PRPF6	4	geneontology_Biological_Process	0.00881057
GO:0042730	fibrinolysis	4/454	25/17913	0.00337593	0.0475397	0.0416238	KRT1/THBS1/SERPINE1/F2	4	geneontology_Biological_Process	0.00881057
GO:0000226	microtubule cytoskeleton organization	22/454	460/17913	0.00346278	0.0485637	0.0425204	MYH9/RPS3/TUBB/HNRNPU/EZR/TAOK1/KIF2A/ARHGEF2/HSPA1B/GAPDH/FLNA/MECP2/DRG1/KPNB1/MID1/CLTC/TUBG1/CNP/NPM1/SLK/PDCD6IP/DNAH1	22	geneontology_Biological_Process	0.0484581
GO:0022626	cytosolic ribosome	65/472	95/18678	3.98962e-82	1.81528e-79	1.25988e-79	RPL4/RPL3/RPL5/RPS3A/RPS3/RPS4X/RPSA/RPL6/RPL7A/RPL13/RPL26/RPS17/RPS6/RPL8/RPL17/RPS8/RPL19/RPS7/RPS13/RPL21/RPL7/RPL10/RPS18/RPL28/RPL18/RPL15/RPL13A/RPL10A/RPL18A/RPS10/RPL9/RPS9/RPS11/RPLP0/RPL12/RPL23A/RPS2/RPL35/RPL24/RPS5/RPL27A/RPL27/RPS15/RPL14/RPS24/RPS27A/RPL32/RPL11/RPS25/DDX3X/RPS23/RPL29/RPL34/RPL22/RPS14/RPS20/RPS19/RPL31/RPS26/LARP4/RPL36A/RPLP2/RPLP1/FXR2/RPL23	65	geneontology_Cellular_Component	0.137712
GO:0044391	ribosomal subunit	67/472	173/18678	6.83821e-62	1.55569e-59	1.07972e-59	RPL4/RPL3/RPL5/RPS3A/RPS3/RPS4X/RPSA/RPL6/RPL7A/RPL13/RPL26/RPS17/RPS6/RPL8/RPL17/RPS8/RPL19/RPS7/RPS13/RPL21/RPL7/RPL10/RPS18/RPL28/RPL18/RPL15/RPL13A/RPL10A/RPL18A/RPS10/RPL9/RPS9/RPS11/RACK1/RPLP0/RPL12/RPL23A/RPS2/RPL35/RPL24/RPS5/RPL27A/RPL27/RPS15/RPL14/RPS24/RPS27A/RPL32/RPL11/RPS25/DDX3X/RPS23/RPL29/RPL34/RPL22/RPS14/RPS20/RPS19/RPL31/RPS26/LARP4/RPL36A/RPLP2/RPLP1/MRPL38/FXR2/RPL23	67	geneontology_Cellular_Component	0.141949
GO:0005840	ribosome	75/472	252/18678	1.94698e-59	2.95292e-57	2.04945e-57	RPL4/RPL3/RPL5/RPS3A/RPS3/RPS4X/RPSA/RPL6/RPL7A/RPL13/RPL26/EEF2/RPS17/RPS6/RPL8/RPL17/RPS8/RPL19/RPS7/RPS13/RPL21/RPL7/RPL10/RPS18/RPL28/SRP68/RPL18/RPL15/RPL13A/RPL10A/RPL18A/RPS10/RPL9/RPS9/RPS11/RACK1/RPLP0/RRBP1/RPL12/RPL23A/RPS2/RPL35/RPL24/RPS5/LARP1/RPL27A/RPL27/RPS15/RPL14/DHX9/RPS24/RPS27A/RPL32/RPL11/RPS25/DDX3X/ABCF1/FMR1/RPS23/RPL29/RPL34/RPL22/RPS14/RPS20/RPS19/RPL31/RPS26/LARP4/LAR…	75	geneontology_Cellular_Component	0.158898
GO:0044445	cytosolic part	66/472	207/18678	1.84364e-54	2.09714e-52	1.45551e-52	RPL4/RPL3/RPL5/RPS3A/RPS3/RPS4X/RPSA/RPL6/RPL7A/RPL13/RPL26/RPS17/RPS6/RPL8/RPL17/RPS8/RPL19/RPS7/RPS13/RPL21/RPL7/RPL10/RPS18/RPL28/RPL18/RPL15/RPL13A/RPL10A/RPL18A/RPS10/RPL9/RPS9/RPS11/RPLP0/RPL12/RPL23A/RPS2/RPL35/RPL24/RPS5/RPL27A/RPL27/RPS15/RPL14/RPS24/RPS27A/RPL32/RPL11/RPS25/DDX3X/RPS23/RPL29/RPL34/RPL22/RPS14/RPS20/RPS19/RPL31/RPS26/LARP4/RPL36A/RPLP2/RPLP1/FXR2/RPL23/ENO1	66	geneontology_Cellular_Component	0.139831
GO:0022625	cytosolic large ribosomal subunit	39/472	52/18678	4.91316e-52	4.47097e-50	3.10305e-50	RPL4/RPL3/RPL5/RPL6/RPL7A/RPL13/RPL26/RPL8/RPL17/RPL19/RPL21/RPL7/RPL10/RPL28/RPL18/RPL15/RPL13A/RPL10A/RPL18A/RPL9/RPLP0/RPL12/RPL23A/RPL35/RPL24/RPL27A/RPL27/RPL14/RPL32/RPL11/RPL29/RPL34/RPL22/RPL31/RPL36A/RPLP2/RPLP1/FXR2/RPL23	39	geneontology_Cellular_Component	0.0826271
GO:0015934	large ribosomal subunit	40/472	108/18678	3.33936e-36	2.53235e-34	1.75756e-34	RPL4/RPL3/RPL5/RPL6/RPL7A/RPL13/RPL26/RPL8/RPL17/RPL19/RPL21/RPL7/RPL10/RPL28/RPL18/RPL15/RPL13A/RPL10A/RPL18A/RPL9/RPLP0/RPL12/RPL23A/RPL35/RPL24/RPL27A/RPL27/RPL14/RPL32/RPL11/RPL29/RPL34/RPL22/RPL31/RPL36A/RPLP2/RPLP1/MRPL38/FXR2/RPL23	40	geneontology_Cellular_Component	0.0847458
GO:0005925	focal adhesion	66/472	397/18678	5.00794e-35	3.25516e-33	2.25922e-33	MYH9/ACTB/RPL4/RPL3/RPL5/ACTC1/RPS3A/RPS3/RPS4X/RPL6/RPL7A/RPS17/MSN/RPL8/RPS8/HSPA8/RPL19/RPS7/RPS13/RPL7/RPS18/SRP68/RPL18/RPL13A/RPL10A/RPS10/RPL9/RPS9/RPS11/RPLP0/RPL12/RPS2/HSPA5/RPS5/EZR/RPL27/RPS15/PABPC1/ARHGEF2/GSN/HSPA1B/CYFIP1/RDX/FLNA/NCKAP1/NUMB/EPB41L2/IQGAP1/HSPA9/RPL22/VIM/RPS14/MAP4K4/RPS19/RPL31/ACTN4/CORO1C/RPLP2/CLTC/RPLP1/EPB41L5/NPM1/FLII/HMGA1/RPL23/PDCD6IP	66	geneontology_Cellular_Component	0.139831
GO:0005924	cell-substrate adherens junction	66/472	399/18678	6.88273e-35	3.91455e-33	2.71687e-33	MYH9/ACTB/RPL4/RPL3/RPL5/ACTC1/RPS3A/RPS3/RPS4X/RPL6/RPL7A/RPS17/MSN/RPL8/RPS8/HSPA8/RPL19/RPS7/RPS13/RPL7/RPS18/SRP68/RPL18/RPL13A/RPL10A/RPS10/RPL9/RPS9/RPS11/RPLP0/RPL12/RPS2/HSPA5/RPS5/EZR/RPL27/RPS15/PABPC1/ARHGEF2/GSN/HSPA1B/CYFIP1/RDX/FLNA/NCKAP1/NUMB/EPB41L2/IQGAP1/HSPA9/RPL22/VIM/RPS14/MAP4K4/RPS19/RPL31/ACTN4/CORO1C/RPLP2/CLTC/RPLP1/EPB41L5/NPM1/FLII/HMGA1/RPL23/PDCD6IP	66	geneontology_Cellular_Component	0.139831
GO:0030055	cell-substrate junction	66/472	404/18678	1.51099e-34	7.6389e-33	5.30172e-33	MYH9/ACTB/RPL4/RPL3/RPL5/ACTC1/RPS3A/RPS3/RPS4X/RPL6/RPL7A/RPS17/MSN/RPL8/RPS8/HSPA8/RPL19/RPS7/RPS13/RPL7/RPS18/SRP68/RPL18/RPL13A/RPL10A/RPS10/RPL9/RPS9/RPS11/RPLP0/RPL12/RPS2/HSPA5/RPS5/EZR/RPL27/RPS15/PABPC1/ARHGEF2/GSN/HSPA1B/CYFIP1/RDX/FLNA/NCKAP1/NUMB/EPB41L2/IQGAP1/HSPA9/RPL22/VIM/RPS14/MAP4K4/RPS19/RPL31/ACTN4/CORO1C/RPLP2/CLTC/RPLP1/EPB41L5/NPM1/FLII/HMGA1/RPL23/PDCD6IP	66	geneontology_Cellular_Component	0.139831
GO:0022627	cytosolic small ribosomal subunit	26/472	39/18678	8.89281e-33	4.04623e-31	2.80826e-31	RPS3A/RPS3/RPS4X/RPSA/RPS17/RPS6/RPS8/RPS7/RPS13/RPS18/RPS10/RPS9/RPS11/RPS2/RPS5/RPS15/RPS24/RPS27A/RPS25/DDX3X/RPS23/RPS14/RPS20/RPS19/RPS26/LARP4	26	geneontology_Cellular_Component	0.0550847
GO:0005912	adherens junction	68/472	496/18678	9.36341e-31	3.87305e-29	2.68806e-29	MYH9/ACTB/RPL4/RPL3/RPL5/ACTC1/RPS3A/RPS3/RPS4X/RPL6/RPL7A/RPS17/MSN/RPL8/RPS8/HSPA8/RPL19/RPS7/RPS13/RPL7/RPS18/SRP68/RPL18/RPL13A/RPL10A/RPS10/RPL9/RPS9/RPS11/RPLP0/RPL12/RPS2/HSPA5/RPS5/EZR/RPL27/RPS15/PABPC1/ARHGEF2/GSN/HSPA1B/CYFIP1/RDX/FLNA/NCKAP1/NF2/NUMB/EPB41L2/IQGAP1/HSPA9/RPL22/VIM/RPS14/MAP4K4/RPS19/RPL31/TJP1/ACTN4/CORO1C/RPLP2/CLTC/RPLP1/EPB41L5/NPM1/FLII/HMGA1/RPL23/PDCD6IP	68	geneontology_Cellular_Component	0.144068
GO:0000788	nuclear nucleosome	24/472	38/18678	1.79637e-29	6.81124e-28	4.72729e-28	H4C8/H4C3/H4C11/H4-16/H4C15/H4C14/H4C12/H4C6/H4C13/H4C9/H4C5/H4C4/H4C1/H4C2/H3C12/H3C4/H3C8/H3C6/H3C11/H3C1/H3C7/H3C10/H3C2/H3C3	24	geneontology_Cellular_Component	0.0508475
GO:0005844	polysome	27/472	60/18678	1.44646e-27	5.06261e-26	3.51367e-26	MYH10/RPS3/RPS4X/RPL6/RPL7A/EEF2/RPS6/RPL8/RPL19/RPL18/RPL10A/RPL18A/RPL24/LARP1/DHX9/RPL32/RPL11/FMR1/RPS23/VIM/RPL31/EIF2S1/DRG1/RPS26/LARP4/LARP4B/RPL36A	27	geneontology_Cellular_Component	0.0572034
GO:0015935	small ribosomal subunit	27/472	67/18678	5.73201e-26	1.8629e-24	1.29294e-24	RPS3A/RPS3/RPS4X/RPSA/RPS17/RPS6/RPS8/RPS7/RPS13/RPS18/RPS10/RPS9/RPS11/RACK1/RPS2/RPS5/RPS15/RPS24/RPS27A/RPS25/DDX3X/RPS23/RPS14/RPS20/RPS19/RPS26/LARP4	27	geneontology_Cellular_Component	0.0572034
GO:0000786	nucleosome	32/472	106/18678	6.35394e-26	1.92736e-24	1.33767e-24	H1-3/H1-5/H1-10/H2BC12/H4C8/H4C3/H4C11/H4-16/H4C15/H4C14/H4C12/H4C6/H4C13/H4C9/H4C5/H4C4/H4C1/H4C2/HP1BP3/MACROH2A1/H3C12/H3C4/H3C8/H3C6/H3C11/H3C1/H3C7/H3C10/H3C2/H3C3/H2AC8/H2AC4	32	geneontology_Cellular_Component	0.0677966
GO:0044815	DNA packaging complex	32/472	113/18678	5.99921e-25	1.70602e-23	1.18405e-23	H1-3/H1-5/H1-10/H2BC12/H4C8/H4C3/H4C11/H4-16/H4C15/H4C14/H4C12/H4C6/H4C13/H4C9/H4C5/H4C4/H4C1/H4C2/HP1BP3/MACROH2A1/H3C12/H3C4/H3C8/H3C6/H3C11/H3C1/H3C7/H3C10/H3C2/H3C3/H2AC8/H2AC4	32	geneontology_Cellular_Component	0.0677966
GO:0032993	protein-DNA complex	39/472	187/18678	9.56373e-25	2.55971e-23	1.77655e-23	PARP1/TOP1/PRPF19/H1-3/H1-5/CDC5L/H1-10/H2BC12/H4C8/H4C3/H4C11/H4-16/H4C15/H4C14/H4C12/H4C6/H4C13/H4C9/H4C5/H4C4/H4C1/H4C2/HP1BP3/MACROH2A1/H3C12/H3C4/H3C8/H3C6/H3C11/H3C1/H3C7/H3C10/H3C2/H3C3/H2AC8/H2AC4/XRCC5/NPM1/HMGA2	39	geneontology_Cellular_Component	0.0826271
GO:0042788	polysomal ribosome	19/472	30/18678	1.31857e-23	3.33306e-22	2.31328e-22	RPL6/RPL7A/EEF2/RPL8/RPL19/RPL18/RPL10A/RPL18A/RPL24/LARP1/DHX9/RPL32/RPL11/FMR1/RPS23/RPL31/RPS26/LARP4B/RPL36A	19	geneontology_Cellular_Component	0.0402542
GO:0005681	spliceosomal complex	30/472	160/18678	6.40324e-18	1.53341e-16	1.06425e-16	HNRNPM/HSPA8/HNRNPU/U2AF2/SF3A1/SF3B1/PRPF19/DHX15/SNRNP200/SF3B2/PABPC1/SF3B3/CDC5L/PRPF8/PRPF4/SNRPB2/DDX5/PRPF3/PRPF6/EFTUD2/U2AF1/DDX23/SART1/YBX1/SNRNP70/HNRNPH1/AKAP17A/MTREX/HNRNPR/DHX35	30	geneontology_Cellular_Component	0.0635593
GO:0035770	ribonucleoprotein granule	32/472	188/18678	9.85149e-18	2.24122e-16	1.5555e-16	ACTB/CKAP4/NCL/RPS4X/RPL6/RPS6/TUBB/RPL28/IGF2BP1/RPLP0/HNRNPU/STAU1/LARP1/DHX30/TOP1/DHX9/PABPC1/DDX3X/FMR1/IQGAP1/DDX28/CNOT1/PABPC4/YBX1/G3BP2/MOV10/EIF2S1/NSUN2/SQSTM1/KPNB1/LARP4/LARP4B	32	geneontology_Cellular_Component	0.0677966
GO:0071013	catalytic step 2 spliceosome	22/472	82/18678	5.55554e-17	1.2037e-15	8.35419e-16	HNRNPM/HNRNPU/SF3A1/SF3B1/PRPF19/SNRNP200/SF3B2/PABPC1/SF3B3/CDC5L/PRPF8/SNRPB2/DDX5/PRPF6/EFTUD2/U2AF1/DDX23/SART1/HNRNPH1/MTREX/HNRNPR/DHX35	22	geneontology_Cellular_Component	0.0466102
GO:0036464	cytoplasmic ribonucleoprotein granule	30/472	176/18678	1.01919e-16	2.10787e-15	1.46295e-15	ACTB/CKAP4/NCL/RPS4X/RPL6/RPS6/TUBB/RPL28/IGF2BP1/RPLP0/HNRNPU/STAU1/LARP1/TOP1/DHX9/PABPC1/DDX3X/FMR1/IQGAP1/CNOT1/PABPC4/YBX1/G3BP2/MOV10/EIF2S1/NSUN2/SQSTM1/KPNB1/LARP4/LARP4B	30	geneontology_Cellular_Component	0.0635593
GO:0000785	chromatin	46/472	500/18678	3.47007e-14	6.86471e-13	4.7644e-13	ACTB/DHX9/H1-3/H1-5/H1-10/H2BC12/RRP1B/TRIM28/SMARCA5/MCM7/MECP2/H4C8/H4C3/H4C11/H4-16/H4C15/H4C14/H4C12/H4C6/H4C13/H4C9/H4C5/H4C4/H4C1/H4C2/HP1BP3/MACROH2A1/H3C12/H3C4/H3C8/H3C6/H3C11/H3C1/H3C7/H3C10/H3C2/H3C3/H2AC8/H2AC4/XRCC1/NOP53/MCM2/HMGA2/EME1/HMGA1/CSNK2A1	46	geneontology_Cellular_Component	0.0974576
GO:0000784	nuclear chromosome, telomeric region	22/472	121/18678	3.39311e-13	6.43278e-12	4.46462e-12	PARP1/NAT10/MCM7/H4C8/H4C3/H4C11/H4-16/H4C15/H4C14/H4C12/H4C6/H4C13/H4C9/H4C5/H4C4/H4C1/H4C2/MACROH2A1/XRCC1/XRCC5/MCM2/SSB	22	geneontology_Cellular_Component	0.0466102
GO:0000790	nuclear chromatin	34/472	309/18678	5.94247e-13	1.08153e-11	7.50627e-12	ACTB/DHX9/H1-3/H1-5/TRIM28/SMARCA5/H4C8/H4C3/H4C11/H4-16/H4C15/H4C14/H4C12/H4C6/H4C13/H4C9/H4C5/H4C4/H4C1/H4C2/MACROH2A1/H3C12/H3C4/H3C8/H3C6/H3C11/H3C1/H3C7/H3C10/H3C2/H3C3/XRCC1/EME1/CSNK2A1	34	geneontology_Cellular_Component	0.0720339
GO:0044454	nuclear chromosome part	42/472	469/18678	1.17808e-12	2.06165e-11	1.43087e-11	PARP1/ACTB/DHX9/PRPF19/H1-3/H1-5/NAT10/CDC5L/TRIM28/SMARCA5/MCM7/H4C8/H4C3/H4C11/H4-16/H4C15/H4C14/H4C12/H4C6/H4C13/H4C9/H4C5/H4C4/H4C1/H4C2/MACROH2A1/H3C12/H3C4/H3C8/H3C6/H3C11/H3C1/H3C7/H3C10/H3C2/H3C3/XRCC1/XRCC5/MCM2/EME1/SSB/CSNK2A1	42	geneontology_Cellular_Component	0.0889831
GO:0000781	chromosome, telomeric region	23/472	156/18678	9.31895e-12	1.57042e-10	1.08994e-10	PARP1/NAT10/MCM7/H4C8/H4C3/H4C11/H4-16/H4C15/H4C14/H4C12/H4C6/H4C13/H4C9/H4C5/H4C4/H4C1/H4C2/MACROH2A1/XRCC1/RECQL4/XRCC5/MCM2/SSB	23	geneontology_Cellular_Component	0.0487288
GO:0009295	nucleoid	13/472	42/18678	1.90364e-11	2.98674e-10	2.07293e-10	DHX30/LRRC59/TRMT10C/ATAD3A/TFB1M/TFAM/SLC25A5/POLRMT/HSPA9/DDX28/HADHB/TUFM/VDAC2	13	geneontology_Cellular_Component	0.0275424
GO:0042645	mitochondrial nucleoid	13/472	42/18678	1.90364e-11	2.98674e-10	2.07293e-10	DHX30/LRRC59/TRMT10C/ATAD3A/TFB1M/TFAM/SLC25A5/POLRMT/HSPA9/DDX28/HADHB/TUFM/VDAC2	13	geneontology_Cellular_Component	0.0275424
GO:0010494	cytoplasmic stress granule	14/472	55/18678	6.03823e-11	9.15799e-10	6.35604e-10	IGF2BP1/STAU1/LARP1/PABPC1/DDX3X/FMR1/PABPC4/YBX1/G3BP2/MOV10/EIF2S1/KPNB1/LARP4/LARP4B	14	geneontology_Cellular_Component	0.029661
GO:0005684	U2-type spliceosomal complex	15/472	76/18678	6.06797e-10	8.90621e-09	6.18129e-09	U2AF2/SF3A1/SF3B1/PRPF19/DHX15/SF3B2/SF3B3/CDC5L/PRPF8/PRPF4/SNRPB2/PRPF3/PRPF6/EFTUD2/SART1	15	geneontology_Cellular_Component	0.0317797
GO:0044452	nucleolar part	19/472	151/18678	9.1205e-09	1.29682e-07	9.0005e-08	ACACA/POP1/EZR/TOP1/RRP1B/PES1/SMARCA5/FBL/SNRPB2/BOP1/MTDH/NOP56/RRS1/POLR1E/NOP58/NOP53/TCOF1/CHD1/NFIB	19	geneontology_Cellular_Component	0.0402542
GO:0098687	chromosomal region	29/472	337/18678	1.00592e-08	1.38696e-07	9.62607e-08	PARP1/HNRNPU/NAT10/FMR1/MCM7/H4C8/H4C3/H4C11/H4-16/H4C15/H4C14/H4C12/H4C6/H4C13/H4C9/H4C5/H4C4/H4C1/H4C2/MACROH2A1/CTCF/PHF6/XRCC1/DAXX/SPOUT1/RECQL4/XRCC5/MCM2/SSB	29	geneontology_Cellular_Component	0.0614407
GO:0071005	U2-type precatalytic spliceosome	11/472	48/18678	2.32213e-08	3.01877e-07	2.09515e-07	SF3A1/SF3B1/SF3B2/SF3B3/PRPF8/PRPF4/SNRPB2/PRPF3/PRPF6/EFTUD2/SART1	11	geneontology_Cellular_Component	0.0233051
GO:0071011	precatalytic spliceosome	11/472	48/18678	2.32213e-08	3.01877e-07	2.09515e-07	SF3A1/SF3B1/SF3B2/SF3B3/PRPF8/PRPF4/SNRPB2/PRPF3/PRPF6/EFTUD2/SART1	11	geneontology_Cellular_Component	0.0233051
GO:0016607	nuclear speck	30/472	386/18678	5.61351e-08	7.09486e-07	4.92413e-07	CKAP4/HNRNPU/U2AF2/SF3A1/SF3B1/PRPF19/DHX15/SF3B2/CDC5L/HSPA1B/DDX3X/PRPF8/PRPF4/SNRPB2/PRPF3/PRPF6/EFTUD2/U2AF1/LUC7L2/RBM39/SART1/DDX17/HP1BP3/SNRNP70/TIMM50/AKAP17A/TRIP12/SRSF3/RBM25/SRSF4	30	geneontology_Cellular_Component	0.0635593
GO:0030175	filopodium	14/472	99/18678	1.90951e-07	2.34818e-06	1.62973e-06	ACTC1/MSN/MYO1B/IGF2BP1/TUBB3/EZR/CYFIP1/RDX/OSBPL3/FMR1/AP2A1/NF2/FARP1/ABI1	14	geneontology_Cellular_Component	0.029661
GO:0030684	preribosome	6/472	14/18678	6.37821e-07	7.63706e-06	5.30045e-06	FTSJ3/RRP1B/PES1/BOP1/RRP1/FAM207A	6	geneontology_Cellular_Component	0.0127119
GO:0001650	fibrillar center	15/472	131/18678	1.144e-06	1.33466e-05	9.26313e-06	ACACA/EZR/TOP1/SMARCA5/FBL/SNRPB2/MTDH/NOP56/RRS1/POLR1E/NOP58/NOP53/TCOF1/CHD1/NFIB	15	geneontology_Cellular_Component	0.0317797
GO:0097525	spliceosomal snRNP complex	11/472	78/18678	4.04034e-06	4.59588e-05	3.18974e-05	SF3A1/SF3B1/SNRNP200/PRPF8/PRPF4/SNRPB2/PRPF3/PRPF6/EFTUD2/DDX23/SNRNP70	11	geneontology_Cellular_Component	0.0233051
GO:0044448	cell cortex part	14/472	128/18678	4.48431e-06	4.97649e-05	3.4539e-05	MYH9/ACTB/EZR/GSN/ASPH/RDX/EEF1A1/KRT19/FLNA/NF2/EPB41L2/ACTN4/EMD/ENO1	14	geneontology_Cellular_Component	0.029661
GO:0030863	cortical cytoskeleton	11/472	81/18678	5.88302e-06	6.37328e-05	4.42333e-05	MYH9/ACTB/EZR/GSN/RDX/EEF1A1/KRT19/FLNA/NF2/EPB41L2/ACTN4	11	geneontology_Cellular_Component	0.0233051
GO:0030532	small nuclear ribonucleoprotein complex	11/472	86/18678	1.05984e-05	0.000112146	7.78343e-05	SF3A1/SF3B1/SNRNP200/PRPF8/PRPF4/SNRPB2/PRPF3/PRPF6/EFTUD2/DDX23/SNRNP70	11	geneontology_Cellular_Component	0.0233051
GO:0005759	mitochondrial matrix	28/472	448/18678	1.1193e-05	0.000115745	8.03322e-05	RPS3/PC/PCCA/MCCC1/MCCC2/DHX30/LRRC59/TRMT10C/PCCB/ATAD3A/TFB1M/TFAM/SLC25A5/POLRMT/HSPA9/DDX28/MRM1/HADHB/KARS1/RPUSD4/TUFM/DLST/QARS1/MRPL38/HSD17B10/ABCE1/HSPD1/VDAC2	28	geneontology_Cellular_Component	0.059322
GO:0031252	cell leading edge	25/472	384/18678	1.67078e-05	0.000165442	0.000114824	MYH9/MYO1C/MYH10/ACTC1/RPS3/IGF2BP1/TUBB3/EZR/CDC42BPA/ARHGEF2/GSN/CYFIP1/RDX/EEF1A1/NCKAP1/NF2/IQGAP1/VIM/PTPN13/CORO1C/TUBG1/EPB41L5/SLK/ABI1/MYO1D	25	geneontology_Cellular_Component	0.0529661
GO:0033290	eukaryotic 48S preinitiation complex	5/472	14/18678	1.6726e-05	0.000165442	0.000114824	EIF3CL/EIF3A/EIF3B/EIF3H/EIF3I	5	geneontology_Cellular_Component	0.0105932
GO:0099572	postsynaptic specialization	22/472	316/18678	1.93116e-05	0.000186953	0.000129753	RPS3/RPL6/RPL8/HSPA8/RPS13/RPL7/RPS18/RPL10A/RPL18A/RPLP0/RPL12/RPL14/ARHGEF2/RPS25/PLCB4/FMR1/KPNA2/RPS14/RPS19/EIF3A/RPL23/ABI1	22	geneontology_Cellular_Component	0.0466102
GO:0005938	cell cortex	18/472	229/18678	2.23965e-05	0.0002123	0.000147345	MYH9/ACTB/MYH10/NCL/EZR/GSN/ASPH/RDX/EEF1A1/KRT19/FLNA/NF2/EPB41L2/ACTN4/CORO1C/EMD/ENO1/MYO1D	18	geneontology_Cellular_Component	0.0381356
GO:0005852	eukaryotic translation initiation factor 3 complex	5/472	15/18678	2.45688e-05	0.000223576	0.000155171	DDX3X/EIF3A/EIF3B/EIF3H/EIF3I	5	geneontology_Cellular_Component	0.0105932
GO:0070993	translation preinitiation complex	5/472	15/18678	2.45688e-05	0.000223576	0.000155171	EIF3CL/EIF3A/EIF3B/EIF3H/EIF3I	5	geneontology_Cellular_Component	0.0105932
GO:0120114	Sm-like protein family complex	11/472	96/18678	3.0462e-05	0.000271769	0.000188619	SF3A1/SF3B1/SNRNP200/PRPF8/PRPF4/SNRPB2/PRPF3/PRPF6/EFTUD2/DDX23/SNRNP70	11	geneontology_Cellular_Component	0.0233051
GO:0015629	actin cytoskeleton	26/472	432/18678	4.35606e-05	0.000381155	0.000264538	MYH9/MYO1C/ACACA/ACTB/MYH10/ACTC1/MYO1B/EZR/CDC42BPA/DHX9/ARHGEF2/GSN/RDX/EEF1A1/KRT19/FLNA/NCKAP1/NF2/EPB41L2/IQGAP1/TJP1/ACTN4/CORO1C/CAPZA2/PDCD6IP/MYO1D	26	geneontology_Cellular_Component	0.0550847
GO:0098858	actin-based cell projection	16/472	200/18678	5.12799e-05	0.000440233	0.000305541	MYO1C/ACTC1/MSN/MYO1B/IGF2BP1/TUBB3/EZR/CYFIP1/RDX/OSBPL3/FMR1/AP2A1/NF2/FARP1/CNP/ABI1	16	geneontology_Cellular_Component	0.0338983
GO:0014069	postsynaptic density	20/472	290/18678	5.23208e-05	0.000440851	0.00030597	RPS3/RPL6/RPL8/RPS13/RPL7/RPS18/RPL10A/RPL18A/RPLP0/RPL12/RPL14/ARHGEF2/RPS25/PLCB4/FMR1/RPS14/RPS19/EIF3A/RPL23/ABI1	20	geneontology_Cellular_Component	0.0423729
GO:0005657	replication fork	8/472	54/18678	5.8768e-05	0.000486172	0.000337424	PRPF19/CDC5L/RFC1/RFC4/SMARCA5/RFC3/RFC5/RFC2	8	geneontology_Cellular_Component	0.0169492
GO:0032279	asymmetric synapse	20/472	294/18678	6.33031e-05	0.000514338	0.000356972	RPS3/RPL6/RPL8/RPS13/RPL7/RPS18/RPL10A/RPL18A/RPLP0/RPL12/RPL14/ARHGEF2/RPS25/PLCB4/FMR1/RPS14/RPS19/EIF3A/RPL23/ABI1	20	geneontology_Cellular_Component	0.0423729
GO:0032433	filopodium tip	5/472	18/18678	6.5833e-05	0.000525509	0.000364726	CYFIP1/OSBPL3/FMR1/AP2A1/ABI1	5	geneontology_Cellular_Component	0.0105932
GO:0001726	ruffle	14/472	168/18678	9.66527e-05	0.000758224	0.00052624	MYH9/MYO1C/RPS3/EZR/ARHGEF2/GSN/CYFIP1/RDX/EEF1A1/NCKAP1/NF2/IQGAP1/CORO1C/EPB41L5	14	geneontology_Cellular_Component	0.029661
GO:0000792	heterochromatin	9/472	75/18678	0.000111491	0.000859802	0.00059674	H1-5/RRP1B/TRIM28/MECP2/MACROH2A1/NOP53/HMGA2/EME1/HMGA1	9	geneontology_Cellular_Component	0.0190678
GO:0017101	aminoacyl-tRNA synthetase multienzyme complex	4/472	11/18678	0.000115384	0.000874999	0.000607287	EPRS1/KARS1/MARS1/QARS1	4	geneontology_Cellular_Component	0.00847458
GO:0098984	neuron to neuron synapse	20/472	315/18678	0.000161759	0.00120656	0.000837406	RPS3/RPL6/RPL8/RPS13/RPL7/RPS18/RPL10A/RPL18A/RPLP0/RPL12/RPL14/ARHGEF2/RPS25/PLCB4/FMR1/RPS14/RPS19/EIF3A/RPL23/ABI1	20	geneontology_Cellular_Component	0.0423729
GO:0030120	vesicle coat	7/472	48/18678	0.000189092	0.00138769	0.000963116	COPA/AP2A1/AP2M1/COPB2/AP2B1/CLTC/COPG1	7	geneontology_Cellular_Component	0.0148305
GO:0036020	endolysosome membrane	4/472	13/18678	0.000240136	0.00173432	0.00120369	AP2A1/AP2M1/AP2B1/CLTC	4	geneontology_Cellular_Component	0.00847458
GO:0099568	cytoplasmic region	23/472	402/18678	0.000249171	0.00177145	0.00122946	MYH9/ACTB/MYH10/NCL/HNRNPU/EZR/GSN/ASPH/RDX/EEF1A1/KRT19/FLNA/FMR1/NF2/EPB41L2/ACTN4/CORO1C/AP3S1/EMD/AP3M1/ENO1/MYO1D/DNAH1	23	geneontology_Cellular_Component	0.0487288
GO:0005689	U12-type spliceosomal complex	5/472	24/18678	0.000288147	0.00201703	0.0013999	SF3B1/DHX15/SF3B2/SF3B3/YBX1	5	geneontology_Cellular_Component	0.0105932
GO:0046540	U4/U6 x U5 tri-snRNP complex	6/472	37/18678	0.000301515	0.0020476	0.00142112	SNRNP200/PRPF8/PRPF4/PRPF3/PRPF6/EFTUD2	6	geneontology_Cellular_Component	0.0127119
GO:0097526	spliceosomal tri-snRNP complex	6/472	37/18678	0.000301515	0.0020476	0.00142112	SNRNP200/PRPF8/PRPF4/PRPF3/PRPF6/EFTUD2	6	geneontology_Cellular_Component	0.0127119
GO:1904813	ficolin-1-rich granule lumen	11/472	124/18678	0.000310466	0.00207738	0.00144179	KRT1/EEF2/HSPA8/GSN/HSPA1B/DDX3X/SRP14/EEF1A1/ILF2/KPNB1/IMPDH2	11	geneontology_Cellular_Component	0.0233051
GO:0030117	membrane coat	9/472	86/18678	0.000319675	0.00207788	0.00144214	COPA/AP2A1/AP2M1/COPB2/AP2B1/CLTC/AP3S1/AP3M1/COPG1	9	geneontology_Cellular_Component	0.0190678
GO:0048475	coated membrane	9/472	86/18678	0.000319675	0.00207788	0.00144214	COPA/AP2A1/AP2M1/COPB2/AP2B1/CLTC/AP3S1/AP3M1/COPG1	9	geneontology_Cellular_Component	0.0190678
GO:0016282	eukaryotic 43S preinitiation complex	4/472	14/18678	0.0003295	0.00211158	0.00146553	EIF3CL/EIF3A/EIF3B/EIF3I	4	geneontology_Cellular_Component	0.00847458
GO:0005732	small nucleolar ribonucleoprotein complex	5/472	26/18678	0.000427756	0.00270318	0.00187612	POP1/FBL/MPHOSPH10/NOP56/NOP58	5	geneontology_Cellular_Component	0.0105932
GO:0005791	rough endoplasmic reticulum	8/472	74/18678	0.000548198	0.00341685	0.00237144	RPL4/CKAP4/RPL6/RPL18/STAU1/RPL27/RPS23/RPS26	8	geneontology_Cellular_Component	0.0169492
GO:0030864	cortical actin cytoskeleton	7/472	57/18678	0.000558566	0.00343442	0.00238364	MYH9/GSN/RDX/EEF1A1/KRT19/NF2/EPB41L2	7	geneontology_Cellular_Component	0.0148305
GO:0005786	signal recognition particle, endoplasmic reticulum targeting	4/472	16/18678	0.000575513	0.00344551	0.00239133	SRP68/SRP72/SRP14/SRP19	4	geneontology_Cellular_Component	0.00847458
GO:0030132	clathrin coat of coated pit	4/472	16/18678	0.000575513	0.00344551	0.00239133	AP2A1/AP2M1/AP2B1/CLTC	4	geneontology_Cellular_Component	0.00847458
GO:0015030	Cajal body	8/472	75/18678	0.000600342	0.00353096	0.00245064	FMR1/FBL/PRPF4/PRPF3/EFTUD2/U2AF1/SART1/NOP58	8	geneontology_Cellular_Component	0.0169492
GO:1902555	endoribonuclease complex	5/472	28/18678	0.000613068	0.00353096	0.00245064	POP1/DHX9/TRMT10C/PRKRA/HSD17B10	5	geneontology_Cellular_Component	0.0105932
GO:1905348	endonuclease complex	5/472	28/18678	0.000613068	0.00353096	0.00245064	POP1/DHX9/TRMT10C/PRKRA/HSD17B10	5	geneontology_Cellular_Component	0.0105932
GO:0005903	brush border	9/472	95/18678	0.000669076	0.00380537	0.00264109	MYH9/MYO1C/MYH10/MYO1B/EZR/ACTN4/CAPZA2/FLII/MYO1D	9	geneontology_Cellular_Component	0.0190678
GO:0071007	U2-type catalytic step 2 spliceosome	5/472	30/18678	0.000852787	0.00479035	0.00332471	PRPF19/CDC5L/PRPF8/SNRPB2/EFTUD2	5	geneontology_Cellular_Component	0.0105932
GO:0036019	endolysosome	4/472	18/18678	0.000929605	0.00515817	0.00357999	AP2A1/AP2M1/AP2B1/CLTC	4	geneontology_Cellular_Component	0.00847458
GO:0048500	signal recognition particle	4/472	19/18678	0.00115417	0.00632706	0.00439125	SRP68/SRP72/SRP14/SRP19	4	geneontology_Cellular_Component	0.00847458
GO:0030027	lamellipodium	13/472	191/18678	0.00117631	0.0063717	0.00442223	MYH10/ACTC1/IGF2BP1/TUBB3/CDC42BPA/GSN/CYFIP1/RDX/NCKAP1/NF2/PTPN13/CORO1C/ABI1	13	geneontology_Cellular_Component	0.0275424
GO:0072562	blood microparticle	11/472	147/18678	0.00129502	0.00693217	0.00481122	KRT1/ACTB/ACTC1/MSN/HSPA8/GSN/HSPA1B/ALB/IGHG1/HBD/F2	11	geneontology_Cellular_Component	0.0233051
GO:0034774	secretory granule lumen	18/472	321/18678	0.00143043	0.00756795	0.00525248	EEF2/TUBB/HSPA8/TUBB4B/GSN/DDX3X/CYFIP1/SRP14/EEF1A1/ALB/ILF2/KPNB1/THBS1/ACTN4/IMPDH2/XRCC5/PA2G4/SERPINE1	18	geneontology_Cellular_Component	0.0381356
GO:0005682	U5 snRNP	3/472	10/18678	0.00168551	0.00871487	0.00604849	SNRNP200/PRPF6/DDX23	3	geneontology_Cellular_Component	0.00635593
GO:0005686	U2 snRNP	3/472	10/18678	0.00168551	0.00871487	0.00604849	SF3A1/SF3B1/SNRPB2	3	geneontology_Cellular_Component	0.00635593
GO:0032587	ruffle membrane	8/472	91/18678	0.00213127	0.0108958	0.00756216	MYO1C/RPS3/EZR/ARHGEF2/EEF1A1/NF2/CORO1C/EPB41L5	8	geneontology_Cellular_Component	0.0169492
GO:0030122	AP-2 adaptor complex	3/472	11/18678	0.00227431	0.0114979	0.00798004	AP2A1/AP2M1/AP2B1	3	geneontology_Cellular_Component	0.00635593
GO:0030125	clathrin vesicle coat	4/472	23/18678	0.00243435	0.0121717	0.0084477	AP2A1/AP2M1/AP2B1/CLTC	4	geneontology_Cellular_Component	0.00847458
GO:0060205	cytoplasmic vesicle lumen	18/472	338/18678	0.00251269	0.0124269	0.00862478	EEF2/TUBB/HSPA8/TUBB4B/GSN/DDX3X/CYFIP1/SRP14/EEF1A1/ALB/ILF2/KPNB1/THBS1/ACTN4/IMPDH2/XRCC5/PA2G4/SERPINE1	18	geneontology_Cellular_Component	0.0381356
GO:0031983	vesicle lumen	18/472	339/18678	0.0025934	0.0126881	0.00880611	EEF2/TUBB/HSPA8/TUBB4B/GSN/DDX3X/CYFIP1/SRP14/EEF1A1/ALB/ILF2/KPNB1/THBS1/ACTN4/IMPDH2/XRCC5/PA2G4/SERPINE1	18	geneontology_Cellular_Component	0.0381356
GO:0005884	actin filament	7/472	74/18678	0.00263441	0.0127517	0.0088502	MYO1C/ACTC1/MYO1B/EZR/FLNA/NCKAP1/IQGAP1	7	geneontology_Cellular_Component	0.0148305
GO:0101002	ficolin-1-rich granule	12/472	185/18678	0.00267892	0.0128306	0.00890498	KRT1/EEF2/HSPA8/GSN/HSPA1B/DDX3X/SRP14/EEF1A1/ATAD3B/ILF2/KPNB1/IMPDH2	12	geneontology_Cellular_Component	0.0254237
GO:0030131	clathrin adaptor complex	4/472	24/18678	0.00286359	0.0135722	0.00941969	AP2A1/AP2M1/AP2B1/AP3M1	4	geneontology_Cellular_Component	0.00847458
GO:0030128	clathrin coat of endocytic vesicle	3/472	12/18678	0.00297587	0.013959	0.00968814	AP2A1/AP2M1/AP2B1	3	geneontology_Cellular_Component	0.00635593
GO:0030119	AP-type membrane coat adaptor complex	5/472	40/18678	0.00320195	0.0148662	0.0103178	AP2A1/AP2M1/AP2B1/AP3S1/AP3M1	5	geneontology_Cellular_Component	0.0105932
GO:0098862	cluster of actin-based cell projections	10/472	143/18678	0.00346987	0.0159474	0.0110682	MYH9/MYO1C/MYH10/MYO1B/EZR/RDX/ACTN4/CAPZA2/FLII/MYO1D	10	geneontology_Cellular_Component	0.0211864
GO:0030118	clathrin coat	5/472	41/18678	0.00357228	0.0162539	0.0112809	AP2A1/AP2M1/AP2B1/CLTC/AP3M1	5	geneontology_Cellular_Component	0.0105932
GO:0001931	uropod	3/472	13/18678	0.00379659	0.0166101	0.0115281	MYH9/MSN/EZR	3	geneontology_Cellular_Component	0.00635593
GO:0030126	COPI vesicle coat	3/472	13/18678	0.00379659	0.0166101	0.0115281	COPA/COPB2/COPG1	3	geneontology_Cellular_Component	0.00635593
GO:0031254	cell trailing edge	3/472	13/18678	0.00379659	0.0166101	0.0115281	MYH9/MSN/EZR	3	geneontology_Cellular_Component	0.00635593
GO:0031616	spindle pole centrosome	3/472	13/18678	0.00379659	0.0166101	0.0115281	SPOUT1/EMD/NPM1	3	geneontology_Cellular_Component	0.00635593
GO:0005819	spindle	17/472	326/18678	0.0040395	0.0175045	0.0121489	MYH9/MYH10/RPS3/HNRNPU/MAP7D1/PRPF19/KIF2A/ARHGEF2/SLC25A5/NSUN2/SPOUT1/MID1/CLTC/TUBG1/EMD/NPM1/KPNA7	17	geneontology_Cellular_Component	0.0360169
GO:0030677	ribonuclease P complex	3/472	14/18678	0.00474217	0.0203555	0.0141276	POP1/TRMT10C/HSD17B10	3	geneontology_Cellular_Component	0.00635593
GO:0031256	leading edge membrane	10/472	153/18678	0.00558577	0.0237526	0.0164853	MYO1C/RPS3/EZR/ARHGEF2/EEF1A1/NCKAP1/NF2/CORO1C/EPB41L5/MYO1D	10	geneontology_Cellular_Component	0.0211864
GO:0098554	cytoplasmic side of endoplasmic reticulum membrane	3/472	15/18678	0.00581761	0.0245094	0.0170106	RPL27/DNAJA1/RPS26	3	geneontology_Cellular_Component	0.00635593
GO:0005790	smooth endoplasmic reticulum	4/472	30/18678	0.00655566	0.0273654	0.0189927	RPL10/HSPA5/PLCB4/MYO1D	4	geneontology_Cellular_Component	0.00847458
GO:0042641	actomyosin	6/472	67/18678	0.00685831	0.0283685	0.0196889	MYH9/MYH10/ACTC1/CDC42BPA/ACTN4/PDCD6IP	6	geneontology_Cellular_Component	0.0127119
GO:0031143	pseudopodium	3/472	17/18678	0.00837511	0.0343304	0.0238268	MSN/ACTN4/CNP	3	geneontology_Cellular_Component	0.00635593
GO:0005720	nuclear heterochromatin	4/472	33/18678	0.00922473	0.0374755	0.0260096	H1-5/TRIM28/MACROH2A1/EME1	4	geneontology_Cellular_Component	0.00847458
GO:0005874	microtubule	17/472	357/18678	0.00968806	0.0390094	0.0270742	TUBB/TUBB4B/TUBA1B/TUBB3/HNRNPU/TUBB6/KIF2A/ARHGEF2/IQGAP1/PBXIP1/MID1/STAU2/EIF3A/CLTC/TUBG1/EMD/DNAH1	17	geneontology_Cellular_Component	0.0360169
GO:0030663	COPI-coated vesicle membrane	3/472	18/18678	0.00986421	0.039028	0.0270871	COPA/COPB2/COPG1	3	geneontology_Cellular_Component	0.00635593
GO:0043034	costamere	3/472	18/18678	0.00986421	0.039028	0.0270871	KRT8/KRT19/FXR1	3	geneontology_Cellular_Component	0.00635593
GO:0031941	filamentous actin	3/472	19/18678	0.0114973	0.0447119	0.031032	MYO1C/FLNA/NCKAP1	3	geneontology_Cellular_Component	0.00635593
GO:0071782	endoplasmic reticulum tubular network	3/472	19/18678	0.0114973	0.0447119	0.031032	ASPH/KPNB1/EMD	3	geneontology_Cellular_Component	0.00635593
GO:0032154	cleavage furrow	5/472	55/18678	0.0124458	0.0479902	0.0333073	MYH9/MYH10/RDX/NF2/PLCD3	5	geneontology_Cellular_Component	0.0105932
GO:0000793	condensed chromosome	11/472	199/18678	0.0125996	0.0481751	0.0334356	HNRNPU/PES1/SMARCA5/NIFK/MACROH2A1/CTCF/RRS1/PHF6/SPOUT1/TOP2A/TUBG1	11	geneontology_Cellular_Component	0.0233051
GO:0003735	structural constituent of ribosome	52/473	157/16969	8.29613e-42	4.23102e-39	3.52804e-39	RPL4/RPL3/RPL5/RPS3A/RPS3/RPS4X/RPL6/RPL7A/RPL13/RPL26/RPS17/RPS6/RPL8/RPL17/RPL19/RPS7/RPL21/RPL7/RPL10/RPS18/RPL28/RPL18/RPL15/RPL13A/RPL10A/RPL18A/RPL9/RPLP0/RPL12/RPL23A/RPS2/RPL35/RPL24/RPS5/RPL27A/RPL27/RPL14/RPS24/RPS27A/RPL32/RPL11/RPS23/RPL29/RPL34/RPL22/RPS20/RPS19/RPL31/RPL36A/RPLP2/RPLP1/RPL23	52	geneontology_Molecular_Function	0.109937
GO:0045296	cadherin binding	49/473	297/16969	3.90728e-24	9.96357e-22	8.30812e-22	MYH9/RPL6/RPL7A/EEF2/HSPA8/MYO1B/RPL15/PUF60/RACK1/RSL1D1/RPL23A/RPS2/HSPA5/RPL24/FMNL2/LARP1/EZR/RPL14/LRRC59/DDX3X/H1-10/RDX/FLNA/HDLBP/RPL29/NUMB/SERBP1/IQGAP1/RPL34/H3C12/H3C4/H3C8/H3C6/H3C11/H3C1/H3C7/H3C10/H3C2/H3C3/NOP56/PFKP/RPS26/TJP1/SND1/LDHA/EMD/SLK/ENO1/ABI1	49	geneontology_Molecular_Function	0.103594
GO:0050839	cell adhesion molecule binding	55/473	444/16969	7.94607e-21	1.35083e-18	1.12639e-18	MYH9/RPL6/RPL7A/EEF2/MSN/HSPA8/MYO1B/RPL15/PUF60/RACK1/RSL1D1/RPL23A/RPS2/HSPA5/RPL24/FMNL2/LARP1/EZR/RPL14/LRRC59/DDX3X/H1-10/RDX/FLNA/LAMA5/HDLBP/RPL29/NUMB/SERBP1/IQGAP1/RPL34/H3C12/H3C4/H3C8/H3C6/H3C11/H3C1/H3C7/H3C10/H3C2/H3C3/NOP56/PFKP/RPS26/TJP1/SND1/THBS1/ACTN4/LDHA/EMD/TGFBI/SLK/COL5A1/ENO1/ABI1	55	geneontology_Molecular_Function	0.116279
GO:0048027	mRNA 5'-UTR binding	16/473	23/16969	2.1197e-20	2.70261e-18	2.25357e-18	RPL5/MYH10/NCL/RPS3A/RPL26/RPS7/RPS13/IGF2BP3/IGF2BP1/RSL1D1/LARP1/DDX3X/IGF2BP2/FMR1/GNL3/RPS14	16	geneontology_Molecular_Function	0.0338266
GO:0003725	double-stranded RNA binding	21/473	62/16969	9.22497e-18	9.40947e-16	7.84608e-16	MSN/TUBB4B/TUBA1B/HNRNPU/STAU1/DHX30/DHX9/DHX15/DDX3X/FMR1/FXR1/EIF4A1/ILF2/MTDH/PRKRA/ILF3/VIM/DDX21/STAU2/CLTC/HSPD1	21	geneontology_Molecular_Function	0.0443975
GO:0019843	rRNA binding	18/473	44/16969	3.9556e-17	3.36226e-15	2.80362e-15	RPL3/RPL5/RPS3/RPS4X/EEF2/RPL8/RPS18/RPL9/RPS11/CAVIN1/RPL23A/RPL11/DDX28/DDX21/RRS1/NOP53/RPF2/ERI1	18	geneontology_Molecular_Function	0.038055
GO:0016887	ATPase activity	38/473	280/16969	5.32452e-16	3.8793e-14	3.23475e-14	MYH9/MYO1C/MYH10/ACTC1/HSPA8/MYO1B/HSPA5/DHX30/DHX9/SNRNP200/DDX18/RFC1/HSPA1B/DDX3X/RFC4/SMARCA5/ABCF1/DDX5/DDX56/EIF4A1/MCM7/RFC3/DDX23/DDX17/ABCF2/RFC5/DDX21/MOV10/DDX54/RFC2/RECQL4/TOP2A/XRCC5/CHD1/ABCE1/ABCD3/HSPD1/MYO1D	38	geneontology_Molecular_Function	0.0803383
GO:0003724	RNA helicase activity	15/473	34/16969	4.36863e-15	2.785e-13	2.32227e-13	DHX30/DHX9/DHX15/SNRNP200/DDX18/DDX3X/DDX24/DDX5/DDX56/EIF4A1/DDX23/DDX17/DDX21/MOV10/DDX54	15	geneontology_Molecular_Function	0.0317125
GO:0004386	helicase activity	25/473	128/16969	1.27164e-14	7.20598e-13	6.0087e-13	DHX30/DHX9/DHX15/SNRNP200/DDX18/DDX3X/DDX24/SMARCA5/DDX5/DDX56/EIF4A1/MCM7/DDX23/DDX55/DDX17/DDX28/DDX52/DDX21/MOV10/DDX54/RECQL4/XRCC5/CHD1/MCM2/DDX50	25	geneontology_Molecular_Function	0.0528541
GO:0042623	ATPase activity, coupled	31/473	218/16969	7.86962e-14	4.01351e-12	3.34666e-12	MYH9/MYO1C/MYH10/HSPA8/MYO1B/DHX30/DHX9/SNRNP200/DDX18/RFC1/HSPA1B/DDX3X/RFC4/DDX5/DDX56/EIF4A1/MCM7/RFC3/DDX23/DDX17/RFC5/DDX21/MOV10/DDX54/RFC2/RECQL4/TOP2A/XRCC5/CHD1/ABCD3/MYO1D	31	geneontology_Molecular_Function	0.0655391
GO:0008186	RNA-dependent ATPase activity	13/473	28/16969	1.33245e-13	6.1777e-12	5.15127e-12	DHX30/DHX9/SNRNP200/DDX18/DDX3X/DDX5/DDX56/EIF4A1/DDX23/DDX17/DDX21/MOV10/DDX54	13	geneontology_Molecular_Function	0.0274841
GO:0043021	ribonucleoprotein complex binding	22/473	107/16969	1.66393e-13	7.07172e-12	5.89675e-12	RPSA/SRP68/RACK1/HNRNPU/HSPA5/LARP1/DHX9/SRP72/DDX3X/PES1/FMR1/SNRPB2/DDX5/PRPF6/EIF6/PHF6/EIF2S1/TIMM50/SRP19/SND1/ERI1/NPM1	22	geneontology_Molecular_Function	0.0465116
GO:0008026	ATP-dependent helicase activity	16/473	52/16969	4.25522e-13	1.55011e-11	1.29256e-11	DHX30/DHX9/SNRNP200/DDX18/DDX3X/DDX5/DDX56/EIF4A1/MCM7/DDX23/DDX21/MOV10/DDX54/RECQL4/XRCC5/CHD1	16	geneontology_Molecular_Function	0.0338266
GO:0070035	purine NTP-dependent helicase activity	16/473	52/16969	4.25522e-13	1.55011e-11	1.29256e-11	DHX30/DHX9/SNRNP200/DDX18/DDX3X/DDX5/DDX56/EIF4A1/MCM7/DDX23/DDX21/MOV10/DDX54/RECQL4/XRCC5/CHD1	16	geneontology_Molecular_Function	0.0338266
GO:0004004	ATP-dependent RNA helicase activity	12/473	25/16969	7.1726e-13	2.43869e-11	2.0335e-11	DHX30/DHX9/SNRNP200/DDX18/DDX3X/DDX5/DDX56/EIF4A1/DDX23/DDX21/MOV10/DDX54	12	geneontology_Molecular_Function	0.02537
GO:0140098	catalytic activity, acting on RNA	31/473	268/16969	2.02205e-11	6.44529e-10	5.3744e-10	POP1/DHX30/DHX9/DHX15/SNRNP200/DDX18/DDX3X/TRMT10C/DDX24/TFB1M/DDX5/DDX56/EIF4A1/POLRMT/DDX23/DDX17/EPRS1/CNOT1/MRM1/DDX21/MOV10/DDX54/DIMT1/NSUN2/KARS1/SND1/MARS1/ERI1/QARS1/CPSF3/MEPCE	31	geneontology_Molecular_Function	0.0655391
GO:0003730	mRNA 3'-UTR binding	15/473	67/16969	3.49638e-10	1.04891e-08	8.74636e-09	RPL5/RPS7/IGF2BP3/IGF2BP1/RSL1D1/HNRNPU/LARP1/PABPC1/IGF2BP2/FMR1/DDX5/SERBP1/ILF3/CPSF1/HNRNPR	15	geneontology_Molecular_Function	0.0317125
GO:0046982	protein heterodimerization activity	40/473	497/16969	1.874e-09	5.30967e-08	4.42747e-08	KRT1/KRT10/H2BC12/FMR1/FXR1/H4C8/H4C3/H4C11/H4-16/H4C15/H4C14/H4C12/H4C6/H4C13/H4C9/H4C5/H4C4/H4C1/H4C2/MACROH2A1/H3C12/H3C4/H3C8/H3C6/H3C11/H3C1/H3C7/H3C10/H3C2/H3C3/H2AC8/H2AC4/MICU1/DAXX/TOP2A/TCOF1/MID1/NPM1/SUPT5H/FXR2	40	geneontology_Molecular_Function	0.0845666
GO:0008135	translation factor activity, RNA binding	14/473	67/16969	3.57632e-09	9.55888e-08	7.97067e-08	EEF1A1/ABCF1/EIF2B4/EIF4A1/EIF6/EIF2B2/EIF2S1/EIF2B1/TUFM/EIF3A/EIF3B/EIF2B5/EIF3H/EIF3I	14	geneontology_Molecular_Function	0.0295983
GO:0008097	5S rRNA binding	7/473	11/16969	3.74858e-09	9.55888e-08	7.97067e-08	RPL3/RPL5/EEF2/RPL11/RRS1/NOP53/RPF2	7	geneontology_Molecular_Function	0.0147992
GO:0003743	translation initiation factor activity	11/473	41/16969	1.04358e-08	2.5344e-07	2.11331e-07	EIF2B4/EIF4A1/EIF6/EIF2B2/EIF2S1/EIF2B1/EIF3A/EIF3B/EIF2B5/EIF3H/EIF3I	11	geneontology_Molecular_Function	0.0232558
GO:0003729	mRNA binding	35/473	425/16969	1.12146e-08	2.59975e-07	2.1678e-07	RPL5/MYH10/NCL/RPS3A/RPS3/RPL26/RPS7/RPS13/RPL7/IGF2BP3/IGF2BP1/RSL1D1/HNRNPU/RPS2/RPS5/LARP1/DHX9/PABPC1/DDX3X/IGF2BP2/FMR1/DDX5/EIF4A1/MECP2/SERBP1/GNL3/ILF3/RPS14/RPS26/CPSF1/HNRNPR/SRSF3/RBM25/SRSF4/SSB	35	geneontology_Molecular_Function	0.0739958
GO:0045182	translation regulator activity	11/473	48/16969	6.25736e-08	1.3875e-06	1.15697e-06	RPL10/RPS9/IGF2BP3/IGF2BP1/LARP1/PABPC1/CYFIP1/IGF2BP2/FMR1/RPL22/RPS14	11	geneontology_Molecular_Function	0.0232558
GO:0008187	poly-pyrimidine tract binding	8/473	22/16969	7.79118e-08	1.65563e-06	1.38054e-06	RPS7/HNRNPU/PABPC1/FMR1/PABPC4/HNRNPH1/KHDRBS1/SSB	8	geneontology_Molecular_Function	0.0169133
GO:0031369	translation initiation factor binding	8/473	23/16969	1.16564e-07	2.37791e-06	1.98282e-06	LARP1/RPS24/TBL2/DDX3X/FMR1/EIF2B4/EIF3B/EIF2B5	8	geneontology_Molecular_Function	0.0169133
GO:0003727	single-stranded RNA binding	12/473	68/16969	3.38109e-07	6.63215e-06	5.53021e-06	RPS7/HNRNPU/DHX9/PABPC1/DDX3X/FMR1/FXR1/PABPC4/HNRNPH1/LARP4/KHDRBS1/SSB	12	geneontology_Molecular_Function	0.02537
GO:0043022	ribosome binding	10/473	47/16969	5.28637e-07	9.98536e-06	8.32629e-06	RPSA/SRP68/RACK1/HSPA5/SRP72/FMR1/EIF6/EIF2S1/SRP19/ERI1	10	geneontology_Molecular_Function	0.0211416
GO:0008094	DNA-dependent ATPase activity	12/473	72/16969	6.44811e-07	1.17448e-05	9.79337e-06	DHX9/RFC1/DDX3X/RFC4/MCM7/RFC3/RFC5/RFC2/RECQL4/TOP2A/XRCC5/CHD1	12	geneontology_Molecular_Function	0.02537
GO:0008266	poly(U) RNA binding	7/473	20/16969	7.07823e-07	1.24479e-05	1.03797e-05	RPS7/PABPC1/FMR1/PABPC4/HNRNPH1/KHDRBS1/SSB	7	geneontology_Molecular_Function	0.0147992
GO:0070717	poly-purine tract binding	7/473	21/16969	1.03633e-06	1.76176e-05	1.46904e-05	HNRNPU/PABPC1/DDX3X/FMR1/PABPC4/LARP4/KHDRBS1	7	geneontology_Molecular_Function	0.0147992
GO:0008143	poly(A) binding	6/473	15/16969	1.83664e-06	3.02157e-05	2.51953e-05	HNRNPU/PABPC1/DDX3X/PABPC4/LARP4/KHDRBS1	6	geneontology_Molecular_Function	0.012685
GO:0030898	actin-dependent ATPase activity	5/473	12/16969	1.10974e-05	0.000166462	0.000138804	MYH9/MYO1C/MYH10/MYO1B/MYO1D	5	geneontology_Molecular_Function	0.0105708
GO:0043142	single-stranded DNA-dependent ATPase activity	5/473	12/16969	1.10974e-05	0.000166462	0.000138804	DHX9/RFC4/RFC3/RFC5/RFC2	5	geneontology_Molecular_Function	0.0105708
GO:1990825	sequence-specific mRNA binding	5/473	12/16969	1.10974e-05	0.000166462	0.000138804	DHX9/FMR1/SRSF3/SRSF4/SSB	5	geneontology_Molecular_Function	0.0105708
GO:0035613	RNA stem-loop binding	5/473	13/16969	1.76206e-05	0.000256757	0.000214097	MYH10/DHX9/DDX3X/FMR1/EPRS1	5	geneontology_Molecular_Function	0.0105708
GO:0005200	structural constituent of cytoskeleton	10/473	77/16969	5.30682e-05	0.0007518	0.000626888	ACTB/KRT9/KRT2/MSN/KRT14/KRT5/KRT19/VIM/AGRN/EPB41L4B	10	geneontology_Molecular_Function	0.0211416
GO:0097617	annealing activity	4/473	10/16969	0.000109528	0.00150971	0.00125887	DDX3X/FMR1/FXR1/RECQL4	4	geneontology_Molecular_Function	0.00845666
GO:0004003	ATP-dependent DNA helicase activity	6/473	31/16969	0.000184941	0.00241929	0.00201732	DHX9/DDX3X/MCM7/RECQL4/XRCC5/CHD1	6	geneontology_Molecular_Function	0.012685
GO:0051015	actin filament binding	13/473	143/16969	0.000185004	0.00241929	0.00201732	MYH9/MYO1C/MYH10/EEF2/MYO1B/EZR/GSN/CYFIP1/FLNA/ACTN4/CORO1C/FLII/MYO1D	13	geneontology_Molecular_Function	0.0274841
GO:0031490	chromatin DNA binding	9/473	77/16969	0.000282869	0.00355696	0.00296597	ACTB/HNRNPU/DHX9/H1-3/H1-5/MACROH2A1/CTCF/ACTN4/HMGA2	9	geneontology_Molecular_Function	0.0190275
GO:0000146	microfilament motor activity	5/473	22/16969	0.000292926	0.00355696	0.00296597	MYH9/MYO1C/MYH10/MYO1B/MYO1D	5	geneontology_Molecular_Function	0.0105708
GO:0005048	signal sequence binding	5/473	22/16969	0.000292926	0.00355696	0.00296597	SRP68/SRP14/KPNA2/AP2M1/AP2B1	5	geneontology_Molecular_Function	0.0105708
GO:0051082	unfolded protein binding	9/473	83/16969	0.000497548	0.00574571	0.00479106	HSPA8/TUBB4B/HSPA5/HSPA1B/HSPA9/DNAJA1/NPM1/NAP1L4/HSPD1	9	geneontology_Molecular_Function	0.0190275
GO:0048365	Rac GTPase binding	7/473	51/16969	0.000501109	0.00574571	0.00479106	ARHGEF2/CYFIP1/FLNA/NCKAP1/IQGAP1/FARP1/CORO1C	7	geneontology_Molecular_Function	0.0147992
GO:0061980	regulatory RNA binding	6/473	37/16969	0.000506974	0.00574571	0.00479106	DHX9/FMR1/MECP2/DDX21/MATR3/SPOUT1	6	geneontology_Molecular_Function	0.012685
GO:0031625	ubiquitin protein ligase binding	18/473	270/16969	0.00059691	0.00661792	0.00551834	RPL5/TUBB/HSPA8/TUBA1B/HSPA5/RPL11/HSPA1B/TRIM28/SLC25A5/HSPA9/DNAJA1/DAXX/SQSTM1/MID1/XRCC5/PA2G4/HSPD1/RPL23	18	geneontology_Molecular_Function	0.038055
GO:0055106	ubiquitin-protein transferase regulator activity	4/473	16/16969	0.000830919	0.00901636	0.00751828	RPL5/RPS7/RPL11/RPL23	4	geneontology_Molecular_Function	0.00845666
GO:0031072	heat shock protein binding	10/473	108/16969	0.000870418	0.00924819	0.0077116	RPS3/HSPA8/DNAJC9/DNAJC10/HSPA1B/TFAM/DNAJA1/DAXX/KPNB1/CSNK2A1	10	geneontology_Molecular_Function	0.0211416
GO:0003678	DNA helicase activity	6/473	42/16969	0.00101721	0.0105873	0.00882819	DHX9/DDX3X/MCM7/RECQL4/XRCC5/CHD1	6	geneontology_Molecular_Function	0.012685
GO:0140097	catalytic activity, acting on DNA	12/473	152/16969	0.00114759	0.0115796	0.00965564	RPS3/TOP1/DHX9/DDX3X/MCM7/XRCC1/RECQL4/TOP2A/XRCC5/MUS81/CHD1/HMGA2	12	geneontology_Molecular_Function	0.02537
GO:0044389	ubiquitin-like protein ligase binding	18/473	286/16969	0.00115796	0.0115796	0.00965564	RPL5/TUBB/HSPA8/TUBA1B/HSPA5/RPL11/HSPA1B/TRIM28/SLC25A5/HSPA9/DNAJA1/DAXX/SQSTM1/MID1/XRCC5/PA2G4/HSPD1/RPL23	18	geneontology_Molecular_Function	0.038055
GO:0003779	actin binding	21/473	361/16969	0.00126996	0.0124554	0.0103859	MYH9/MYO1C/MYH10/EEF2/MSN/MYO1B/HNRNPU/FMNL2/EZR/GSN/CYFIP1/RDX/FLNA/NF2/EPB41L2/FMNL3/ACTN4/CORO1C/EMD/FLII/MYO1D	21	geneontology_Molecular_Function	0.0443975
GO:0003682	chromatin binding	24/473	437/16969	0.00129918	0.0125016	0.0104244	ACTB/SSRP1/HNRNPU/DHX30/TOP1/DHX9/H1-3/H1-5/TRIM28/SMARCA5/FMR1/TFAM/DDX5/HP1BP3/MACROH2A1/CTCF/YBX1/ACTN4/TOP2A/CGAS/HMGA2/NAP1L4/SUPT5H/HMGA1	24	geneontology_Molecular_Function	0.05074
GO:0000049	tRNA binding	6/473	47/16969	0.00185201	0.0174912	0.0145851	TRMT10C/EEF1A1/KARS1/MARS1/HSD17B10/SSB	6	geneontology_Molecular_Function	0.012685
GO:0008173	RNA methyltransferase activity	6/473	48/16969	0.00206767	0.0191729	0.0159873	TRMT10C/TFB1M/MRM1/DIMT1/NSUN2/MEPCE	6	geneontology_Molecular_Function	0.012685
GO:0030957	Tat protein binding	3/473	10/16969	0.00223127	0.0203205	0.0169442	ACTB/DNAJA1/NPM1	3	geneontology_Molecular_Function	0.00634249
GO:0031491	nucleosome binding	6/473	49/16969	0.00230176	0.0205947	0.0171729	ACTB/SMARCA5/HP1BP3/MACROH2A1/HMGA2/NAP1L4	6	geneontology_Molecular_Function	0.012685
GO:0050750	low-density lipoprotein particle receptor binding	4/473	21/16969	0.00244694	0.0215162	0.0179413	AP2A1/AP2M1/DNAJA1/CLTC	4	geneontology_Molecular_Function	0.00845666
GO:0008649	rRNA methyltransferase activity	3/473	12/16969	0.00392418	0.0328087	0.0273575	TFB1M/MRM1/DIMT1	3	geneontology_Molecular_Function	0.00634249
GO:0043024	ribosomal small subunit binding	3/473	12/16969	0.00392418	0.0328087	0.0273575	LARP1/DDX3X/NPM1	3	geneontology_Molecular_Function	0.00634249
GO:0140102	catalytic activity, acting on a rRNA	3/473	12/16969	0.00392418	0.0328087	0.0273575	TFB1M/MRM1/DIMT1	3	geneontology_Molecular_Function	0.00634249
GO:0070325	lipoprotein particle receptor binding	4/473	26/16969	0.00547661	0.0450496	0.0375645	AP2A1/AP2M1/DNAJA1/CLTC	4	geneontology_Molecular_Function	0.00845666
